# Supplementary material for: Traditional Chinese Medicine studies for Alzheimer’s disease via network pharmacology based on entropy and random walk
Source: PLoS One. 2023 Nov 29;18(11):e0294772. doi: 10.1371/journal.pone.0294772 (PMC10686466; doi:10.1371/journal.pone.0294772)
Supplement: S1 Table — (XLSX) [file pone.0294772.s001.xlsx]

## Sheet: TCM compounds-herbs
TCM compound	herb
Dangguishaoyaosan	Fuling, Danggui, Baishao, Chuanxiong, Baishu, Zexie
Yigansan	Fuling, Danggui, Chuanxiong, Baishu, Chaihu, Gouteng
Yiqitongyutang	Renshen,Danggui,Chuanxiong,Danshen, Dangshen,Chishao,Huangqi
Gubenjiannaoye	Dangshen, Fuling, Suanzaoren, Gouqi
BKHJ TCM	Shanzhuyu, Shichangpu, Shudihuang, Huanglian

## Sheet: herbs-active ingredients
herb	active ingredient	OB	DL			583 active ingredient
Renshen	12-O-Nicotinoylisolineolone	20.7043	0.83406			12-O-Nicotinoylisolineolone
Renshen	Gomisin B	31.9904	0.82858			Gomisin B
Renshen	Fumarine	59.2625	0.82694			Fumarine
Renshen	Deoxyharringtonine	39.2744	0.8116			Deoxyharringtonine
Renshen	Panaxadiol	33.088	0.79404			Panaxadiol
Renshen	ginsenoside Rg5_qt	39.5631	0.78506			ginsenoside Rg5_qt
Renshen	notoginsenoside R2_qt	20.127	0.78292			notoginsenoside R2_qt
Renshen	20(S)-Ginsenoside-Rh1_qt	20.127	0.77995			20(S)-Ginsenoside-Rh1_qt
Renshen	(3S,5R,6S,8R,9R,10R,12R,13R,14R,17S)-17-[(2R)-2-hydroxy-6-methylhept-5-en-2-yl]-4,4,8,10,14-pentamethyl-2,3,5,6,7,9,11,12,13,15,16,17-dodecahydro-1H-cyclopenta[a]phenanthrene-3,6,12-triol	20.127	0.77985			(3S,5R,6S,8R,9R,10R,12R,13R,14R,17S)-17-[(2R)-2-hydroxy-6-methylhept-5-en-2-yl]-4,4,8,10,14-pentamethyl-2,3,5,6,7,9,11,12,13,15,16,17-dodecahydro-1H-cyclopenta[a]phenanthrene-3,6,12-triol
Renshen	ginsenoside-Rh1_qt	20.127	0.77963			ginsenoside-Rh1_qt
Renshen	(3S,5R,6S,8R,9R,10R,12R,13R,14R,17S)-17-[(2S)-2-hydroxy-6-methylhept-5-en-2-yl]-4,4,8,10,14-pentamethyl-2,3,5,6,7,9,11,12,13,15,16,17-dodecahydro-1H-cyclopenta[a]phenanthrene-3,6,12-triol	20.127	0.77961			(3S,5R,6S,8R,9R,10R,12R,13R,14R,17S)-17-[(2S)-2-hydroxy-6-methylhept-5-en-2-yl]-4,4,8,10,14-pentamethyl-2,3,5,6,7,9,11,12,13,15,16,17-dodecahydro-1H-cyclopenta[a]phenanthrene-3,6,12-triol
Renshen	Ginsenoside-Rh4_qt	31.1121	0.77829			Ginsenoside-Rh4_qt
Renshen	6'-Malonylginsenoside Rd1_qt1	29.692	0.77247			6'-Malonylginsenoside Rd1_qt1
Renshen	Ginsenoside-Rg3_qt	29.692	0.77244			Ginsenoside-Rg3_qt
Renshen	Malonylginsenoside Rc_qt1	29.692	0.77223			Malonylginsenoside Rc_qt1
Renshen	20(s)-protopanaxadiol	29.692	0.77148			20(s)-protopanaxadiol
Renshen	(3R,5R,8R,9R,10R,12R,13R,14R,17S)-17-[(2S)-2-hydroxy-6-methylhept-5-en-2-yl]-4,4,8,10,14-pentamethyl-2,3,5,6,7,9,11,12,13,15,16,17-dodecahydro-1H-cyclopenta[a]phenanthrene-3,12-diol	29.692	0.77143			(3R,5R,8R,9R,10R,12R,13R,14R,17S)-17-[(2S)-2-hydroxy-6-methylhept-5-en-2-yl]-4,4,8,10,14-pentamethyl-2,3,5,6,7,9,11,12,13,15,16,17-dodecahydro-1H-cyclopenta[a]phenanthrene-3,12-diol
Renshen	20-(S)-Ginsenoside-Rg3_qt	29.692	0.7707			20-(S)-Ginsenoside-Rg3_qt
Renshen	Malonylginsenoside Rd_qt	29.692	0.77066			Malonylginsenoside Rd_qt
Renshen	(3S,5R,8R,9R,10R,12R,13R,14R,17S)-17-[(2S)-2-hydroxy-6-methylhept-5-en-2-yl]-4,4,8,10,14-pentamethyl-2,3,5,6,7,9,11,12,13,15,16,17-dodecahydro-1H-cyclopenta[a]phenanthrene-3,12-diol	29.692	0.77048			(3S,5R,8R,9R,10R,12R,13R,14R,17S)-17-[(2S)-2-hydroxy-6-methylhept-5-en-2-yl]-4,4,8,10,14-pentamethyl-2,3,5,6,7,9,11,12,13,15,16,17-dodecahydro-1H-cyclopenta[a]phenanthrene-3,12-diol
Renshen	Gypnoside V_qt	29.692	0.77045			Gypnoside V_qt
Renshen	Stigmasterol	43.8299	0.75665			Stigmasterol
Renshen	alexandrin_qt	36.9139	0.75268			alexandrin_qt
Renshen	beta-sitosterol	36.9139	0.75123			beta-sitosterol
Renshen	3-O-beta-D-Glucuronopyranosyl gypsogenin_qt	23.7165	0.7457			3-O-beta-D-Glucuronopyranosyl gypsogenin_qt
Renshen	Folinic acid	23.6004	0.74014			Folinic acid
Renshen	20-Hexadecanoylingenol	28.204	0.68297			20-Hexadecanoylingenol
Renshen	darutoside	21.3182	0.63003			darutoside
Renshen	alexandrin	20.6319	0.62713			alexandrin
Renshen	malkangunin	57.7138	0.62642			malkangunin
Renshen	Campesteryl ferulate	22.0978	0.59241			Campesteryl ferulate
Renshen	Chrysanthemaxanthin	38.724	0.58352			Chrysanthemaxanthin
Renshen	ginsenoside rh2	36.3195	0.55868			ginsenoside rh2
Renshen	suchilactone	57.5188	0.55573			suchilactone
Renshen	Inermin	65.8309	0.53754			Inermin
Renshen	Celabenzine	101.883	0.48772			Celabenzine
Renshen	Diop	43.5933	0.39247			Diop
Renshen	Dauricine (8CI)	23.6505	0.36975			Dauricine (8CI)
Renshen	Frutinone A	65.9037	0.34184			Frutinone A
Renshen	Girinimbin	61.2153	0.31484			Girinimbin
Renshen	Nepetin	26.7504	0.30835			Nepetin
Renshen	kaempferol	41.8822	0.24066			kaempferol
Renshen	methyl (Z)-icos-11-enoate	29.4944	0.22588			methyl (Z)-icos-11-enoate
Renshen	Aposiopolamine	66.6469	0.21999			Aposiopolamine
Renshen	arachidonate	45.5732	0.20491			arachidonate
Renshen	Vulgarin	29.2112	0.1974			Vulgarin
Renshen	Dianthramine	40.4464	0.19676			Dianthramine
Renshen	7-(beta-Xylosyl)cephalomannine	27.3256	0.17471			7-(beta-Xylosyl)cephalomannine
Renshen	METHYL LINOLEATE	41.9344	0.16711			METHYL LINOLEATE
Renshen	Malvic acid	30.9885	0.15423			Malvic acid
Renshen	cis-Widdrol alpha-epoxide	69.0431	0.14728			cis-Widdrol alpha-epoxide
Renshen	Linoleic	41.9044	0.14468			Linoleic
Renshen	Ginsenoyne A	66.2186	0.13444			Ginsenoyne A
Renshen	DBP	64.5416	0.13409			DBP
Renshen	Ginsenoyne E	36.5275	0.13269			Ginsenoyne E
Renshen	Ginsenoyne C	43.381	0.13166			Ginsenoyne C
Renshen	Ditertbutyl phthalate	43.6687	0.12938			Ditertbutyl phthalate
Renshen	Panaxytriol	33.7583	0.12899			Panaxytriol
Renshen	(+)-Maalioxide	55.9268	0.127			(+)-Maalioxide
Renshen	Ginsenoyne B	39.7878	0.12668			Ginsenoyne B
Renshen	Methyl palmitelaidate	34.6123	0.11751			Methyl palmitelaidate
Renshen	N-Salicylidene-salicylamine	95.4575	0.10926			N-Salicylidene-salicylamine
Renshen	alloaromadedrene	53.4614	0.10414			alloaromadedrene
Renshen	Hepanal	53.8332	0.10397			Hepanal
Renshen	13-Tetradecenyl acetate	36.7604	0.10041			13-Tetradecenyl acetate
Renshen	9-HEXADECENOIC ACID	35.7759	0.1			9-HEXADECENOIC ACID
Shichangpu	Cycloartenol	38.6857	0.78093			Cycloartenol
Shichangpu	3,5,8-trihydroxy-2-(4-hydroxyphenyl)-7-[(2S,3R,4R,5R,6S)-3,4,5-trihydroxy-6-methyl-tetrahydropyran-2-yl]oxy-chromone	21.69	0.74587			3,5,8-trihydroxy-2-(4-hydroxyphenyl)-7-[(2S,3R,4R,5R,6S)-3,4,5-trihydroxy-6-methyl-tetrahydropyran-2-yl]oxy-chromone
Shichangpu	(1R,3aS,4R,6aS)-1,4-bis(3,4-dimethoxyphenyl)-1,3,3a,4,6,6a-hexahydrofuro[4,3-c]furan	52.3456	0.62031			(1R,3aS,4R,6aS)-1,4-bis(3,4-dimethoxyphenyl)-1,3,3a,4,6,6a-hexahydrofuro[4,3-c]furan
Shichangpu	Bisasaricin	28.9354	0.49573			Bisasaricin
Shichangpu	8-Isopentenyl-kaempferol	38.0443	0.3948			8-Isopentenyl-kaempferol
Shichangpu	Veraguensin	25.5305	0.39356			Veraguensin
Shichangpu	kaempferol	41.8822	0.24066			emodin
Shichangpu	emodin	24.3983	0.23916			apigenin
Shichangpu	apigenin	23.0622	0.21306			Marmesin
Shichangpu	Marmesin	50.2771	0.17541			isopimpinellin
Shichangpu	isopimpinellin	25.9287	0.17256			2'-O-Methylisoliquiritigenin
Shichangpu	2'-O-Methylisoliquiritigenin	75.856	0.16652			longicyclene
Shichangpu	longicyclene	46.0702	0.14982			Majudin
Shichangpu	Majudin	42.2085	0.13316			Aristolone
Shichangpu	Aristolone	45.3075	0.13009			(-)-Caryophyllene oxide
Shichangpu	(-)-Caryophyllene oxide	32.6701	0.12925			()-alpha-Longipinene
Shichangpu	()-alpha-Longipinene	57.4712	0.12474			α-Panasinsene
Shichangpu	α-Panasinsene	56.7675	0.1239			spathulenol
Shichangpu	spathulenol	81.6131	0.12209			Aminacrin
Shichangpu	Aminacrin	35.001	0.1158			calarene
Shichangpu	calarene	52.1627	0.11399			aristolene
Shichangpu	aristolene	52.1999	0.11396			Calamendiol
Shichangpu	Calamendiol	61.1308	0.1134			Isocalamendiol
Shichangpu	Isocalamendiol	57.6289	0.11277			beta-Cubebene
Shichangpu	beta-Cubebene	32.8133	0.10858			Patchoulene
Shichangpu	Patchoulene	49.0614	0.10733			Murolan-3,9(11)-diene-10-peroxy
Shichangpu	Murolan-3,9(11)-diene-10-peroxy	36.7206	0.10695			(-)-alpha-cedrene
Shichangpu	(-)-alpha-cedrene	55.561	0.10498			(&#8722;)-Alloaromadendrene
Shichangpu	(&#8722;)-Alloaromadendrene	54.0393	0.10417			beta-Gurjunene
Shichangpu	beta-Gurjunene	51.3582	0.10414			()-Ledene
Shichangpu	()-Ledene	51.8442	0.10403			α-gurjunene
Shichangpu	α-gurjunene	52.5702	0.10394			dehydroeburicoic acid
Fuling	dehydroeburicoic acid	44.1723	0.83458			(2R)-2-[(5R,10S,13R,14R,16R,17R)-16-hydroxy-3-keto-4,4,10,13,14-pentamethyl-1,2,5,6,12,15,16,17-octahydrocyclopenta[a]phenanthren-17-yl]-5-isopropyl-hex-5-enoic acid
Fuling	(2R)-2-[(5R,10S,13R,14R,16R,17R)-16-hydroxy-3-keto-4,4,10,13,14-pentamethyl-1,2,5,6,12,15,16,17-octahydrocyclopenta[a]phenanthren-17-yl]-5-isopropyl-hex-5-enoic acid	38.2552	0.82014			(2R)-2-[(3S,5R,10S,13R,14R,16R,17R)-3,16-dihydroxy-4,4,10,13,14-pentamethyl-2,3,5,6,12,15,16,17-octahydro-1H-cyclopenta[a]phenanthren-17-yl]-5-isopropyl-hex-5-enoic acid
Fuling	(2R)-2-[(3S,5R,10S,13R,14R,16R,17R)-3,16-dihydroxy-4,4,10,13,14-pentamethyl-2,3,5,6,12,15,16,17-octahydro-1H-cyclopenta[a]phenanthren-17-yl]-5-isopropyl-hex-5-enoic acid	31.0721	0.81528			(2R)-2-[(3S,5R,10S,13R,14R,16R,17R)-3,16-dihydroxy-4,4,10,13,14-pentamethyl-2,3,5,6,12,15,16,17-octahydro-1H-cyclopenta[a]phenanthren-17-yl]-6-methylhept-5-enoic acid
Fuling	(2R)-2-[(3S,5R,10S,13R,14R,16R,17R)-3,16-dihydroxy-4,4,10,13,14-pentamethyl-2,3,5,6,12,15,16,17-octahydro-1H-cyclopenta[a]phenanthren-17-yl]-6-methylhept-5-enoic acid	30.9321	0.81281			Ergosterol peroxide
Fuling	Ergosterol peroxide	40.3627	0.81255			Tumulosic acid
Fuling	Tumulosic acid	29.8772	0.8125			7,9(11)-dehydropachymic acid
Fuling	7,9(11)-dehydropachymic acid	35.1059	0.81091			pachymic acid
Fuling	pachymic acid	33.6279	0.81076			3beta-Hydroxy-24-methylene-8-lanostene-21-oic acid
Fuling	3beta-Hydroxy-24-methylene-8-lanostene-21-oic acid	38.6999	0.8095			3β-hydroxylanosta-7,9(11),24-trien-21-oic acid
Fuling	3β-hydroxylanosta-7,9(11),24-trien-21-oic acid	24.9155	0.80402			trametenolic acid
Fuling	trametenolic acid	38.7115	0.80199			poricoic acid DM
Fuling	poricoic acid DM	29.3184	0.78482			poricoic acid D
Fuling	poricoic acid D	22.3805	0.77504			Cerevisterol
Fuling	Cerevisterol	37.9638	0.77061			Poricoic acid A
Fuling	Poricoic acid A	30.6069	0.76152			hederagenin
Fuling	hederagenin	36.9139	0.75072			poricoic acid C
Fuling	poricoic acid C	38.1514	0.74643			Poricoic acid B
Fuling	Poricoic acid B	30.5246	0.7463			ergosta-7,22E-dien-3beta-ol
Fuling	ergosta-7,22E-dien-3beta-ol	43.5071	0.71939			L-uridine
Fuling	alexandrin	20.6319	0.62697			Sitogluside
Fuling	L-uridine	23.4035	0.11056			L-beta,gamma-Dimyristoyl-alpha-cephalin
Danggui	Stigmasterol	43.8299	0.75665			2,6-di(phenyl)thiopyran-4-thione
Danggui	beta-sitosterol	36.9139	0.75123			α-copaene
Danggui	Sitogluside	20.6319	0.6241			cis-Thujopsene
Danggui	L-beta,gamma-Dimyristoyl-alpha-cephalin	20.6852	0.46937			2-Methylhexadecanoic acid
Danggui	2,6-di(phenyl)thiopyran-4-thione	69.1337	0.14581			2-methyl-5-decanone
Danggui	α-copaene	29.3285	0.12401			InChI=1/C15H24/c1-10-7-8-15-9-12(10)14(3,4)13(15)6-5-11(15)2/h7,11-13H,5-6,8-9H2,1-4H
Danggui	cis-Thujopsene	56.4261	0.1167			albiflorin R1
Danggui	2-Methylhexadecanoic acid	20.2279	0.11414			Lactiflorin
Danggui	2-methyl-5-decanone	20.3986	0.11202			paeoniflorin
Danggui	InChI=1/C15H24/c1-10-7-8-15-9-12(10)14(3,4)13(15)6-5-11(15)2/h7,11-13H,5-6,8-9H2,1-4H	55.561	0.10498			oxypaeoniflorin
Baishao	albiflorin R1	21.2912	0.8212			Mairin
Baishao	Lactiflorin	49.1213	0.79711			oleanolic acid
Baishao	paeoniflorin	53.8704	0.78709			sitosterol
Baishao	oxypaeoniflorin	21.8766	0.78208			benzoyl paeoniflorin
Baishao	Mairin	55.3771	0.7761			3β,23-dihydroxy-oleana-11,13(18)-dien-28-oic acid
Baishao	oleanolic acid	29.0208	0.75599			Hederagenol
Baishao	beta-sitosterol	36.9139	0.75123			(3S,5R,8R,9R,10S,14S)-3,17-dihydroxy-4,4,8,10,14-pentamethyl-2,3,5,6,7,9-hexahydro-1H-cyclopenta[a]phenanthrene-15,16-dione
Baishao	sitosterol	36.9139	0.7512			paeoniflorin_qt
Baishao	benzoyl paeoniflorin	31.2745	0.74612			11alpha,12alpha-epoxy-3beta-23-dihydroxy-30-norolean-20-en-28,12beta-olide
Baishao	3β,23-dihydroxy-oleana-11,13(18)-dien-28-oic acid	21.5303	0.74505			paeoniflorgenone
Baishao	Hederagenol	22.4249	0.7433			albiflorin R1_qt
Baishao	alexandrin	20.6319	0.62437			albiflorin_qt
Baishao	Sitogluside	20.6319	0.6241			(+)-catechin
Baishao	(3S,5R,8R,9R,10S,14S)-3,17-dihydroxy-4,4,8,10,14-pentamethyl-2,3,5,6,7,9-hexahydro-1H-cyclopenta[a]phenanthrene-15,16-dione	43.5562	0.53276			Methyl linolelaidate
Baishao	paeoniflorin_qt	68.1758	0.39507			Satol
Baishao	11alpha,12alpha-epoxy-3beta-23-dihydroxy-30-norolean-20-en-28,12beta-olide	64.7739	0.37586			augustic-acid
Baishao	paeoniflorgenone	87.5931	0.36678			wallichilide
Baishao	albiflorin R1_qt	26.1836	0.33845			FA
Baishao	albiflorin_qt	66.6408	0.32626			Myricanone
Baishao	(+)-catechin	54.8264	0.24164			xiongterpene
Baishao	kaempferol	41.8822	0.24066			1-beta-ethylacrylate-7-aldehyde-beta-carboline
Baishao	Methyl linolelaidate	41.9344	0.16791			Perlolyrine
Baishao	DBP	64.5416	0.13409			senkyunone
Baishao	Satol	27.2734	0.11469			Mandenol
Baishao	(-)-alpha-cedrene	55.561	0.10498			Exceparl M-OL
Chuanxiong	sitosterol	36.9139	0.7512			Senkyunolide-Q
Chuanxiong	augustic-acid	21.0809	0.74128			EIC
Chuanxiong	wallichilide	42.3107	0.70639			oleic acid
Chuanxiong	FA	68.9604	0.7057			Aromadendrene oxide 2
Chuanxiong	Sitogluside	20.6319	0.6241			1-Acetyl-beta-carboline
Chuanxiong	Myricanone	40.5976	0.51262			1H-Cycloprop(e)azulen-7-ol, decahydro-1,1,7-trimethyl-4-methylene-, (1aR-(1aalpha,4aalpha,7beta,7abeta,7balpha))-
Chuanxiong	xiongterpene	23.7739	0.42325			(-)-spathulenol
Chuanxiong	1-beta-ethylacrylate-7-aldehyde-beta-carboline	28.5338	0.31157			49070_FLUKA
Chuanxiong	Perlolyrine	65.9478	0.2747			506-43-4
Chuanxiong	senkyunone	47.6639	0.24435			senkyunolide-S
Chuanxiong	Mandenol	41.9962	0.19321			betea-CUBEBENE
Chuanxiong	METHYL LINOLEATE	41.9344	0.16711			Cedrene
Chuanxiong	Exceparl M-OL	31.8985	0.16457			(+)-ALPHA-FUNEBRENE
Chuanxiong	Senkyunolide-Q	26.8398	0.16125			()-Aromadendrene
Chuanxiong	EIC	41.9044	0.14347			58870_FLUKA
Chuanxiong	oleic acid	33.1284	0.14243			(3S,8S,9S,10R,13R,14S,17R)-10,13-dimethyl-17-[(2R,5S)-5-propan-2-yloctan-2-yl]-2,3,4,7,8,9,11,12,14,15,16,17-dodecahydro-1H-cyclopenta[a]phenanthren-3-ol
Chuanxiong	Aromadendrene oxide 2	65.1043	0.13578			α-Amyrin
Chuanxiong	1-Acetyl-beta-carboline	67.1228	0.13047			14-acetyl-12-senecioyl-2E,8E,10E-atractylentriol
Chuanxiong	1H-Cycloprop(e)azulen-7-ol, decahydro-1,1,7-trimethyl-4-methylene-, (1aR-(1aalpha,4aalpha,7beta,7abeta,7balpha))-	82.3285	0.12209			14-acetyl-12-senecioyl-2E,8Z,10E-atractylentriol
Chuanxiong	(-)-spathulenol	25.8178	0.12204			12-senecioyl-2E,8E,10E-atractylentriol
Chuanxiong	49070_FLUKA	85.5126	0.12057			3β-acetoxyatractylone
Chuanxiong	506-43-4	37.7598	0.11582			8β-ethoxy atractylenolide Ⅲ
Chuanxiong	senkyunolide-S	20.6144	0.10923			atractylenolide iii
Chuanxiong	betea-CUBEBENE	32.1596	0.10856			atractylenolide i
Chuanxiong	Cedrene	51.1446	0.10504			atractylenolideII
Chuanxiong	(+)-ALPHA-FUNEBRENE	52.8701	0.10499			DIBP
Chuanxiong	()-Aromadendrene	55.7417	0.10418			atractylone
Chuanxiong	58870_FLUKA	49.0106	0.1039			α-Longipinene
Baishu	(3S,8S,9S,10R,13R,14S,17R)-10,13-dimethyl-17-[(2R,5S)-5-propan-2-yloctan-2-yl]-2,3,4,7,8,9,11,12,14,15,16,17-dodecahydro-1H-cyclopenta[a]phenanthren-3-ol	36.2285	0.78288			alisol C monoacetate
Baishu	α-Amyrin	39.5121	0.7629			alisol B monoacetate
Baishu	14-acetyl-12-senecioyl-2E,8E,10E-atractylentriol	60.3129	0.30534			alisol B
Baishu	14-acetyl-12-senecioyl-2E,8Z,10E-atractylentriol	63.3709	0.29956			alisol,b,23-acetate
Baishu	12-senecioyl-2E,8E,10E-atractylentriol	62.3965	0.22294			alisol C
Baishu	3β-acetoxyatractylone	54.0667	0.21906			[(1S,3R)-1-[(2R)-3,3-dimethyloxiran-2-yl]-3-[(5R,8S,9S,10S,11S,14R)-11-hydroxy-4,4,8,10,14-pentamethyl-3-oxo-1,2,5,6,7,9,11,12,15,16-decahydrocyclopenta[a]phenanthren-17-yl]butyl] acetate
Baishu	8β-ethoxy atractylenolide Ⅲ	35.9509	0.21079			Alisol A monoacetate
Baishu	atractylenolide iii	68.113	0.17145			alisol A(B,C)monoacetate
Baishu	atractylenolide i	37.3654	0.1488			16β-hydroxyalisol B monoacetate
Baishu	atractylenolideII	47.504	0.14799			16β-methoxyalisol B monoacetate
Baishu	DIBP	49.6341	0.13067			1-Monolinolein
Baishu	atractylone	41.1008	0.12713			Glycerol palmitate
Baishu	α-Longipinene	53.2611	0.12477			Sulfoorientalol A
Baishu	alloaromadedrene	53.4614	0.10414			Sulfoorientalol C
Zexie	alisol C monoacetate	33.0636	0.82763			rel-(1R,3aS,4S,7S,8R,8aS)-7-isopropyl-1,4-dimethyldecahydro-4,7-epoxyazulene-1,8-diol
Zexie	alisol B monoacetate	29.6688	0.82223			(1R,3aR,4S,7R,8S,8aS)-7-isopropyl-1,4-dimethyl-3,3a,5,6,8,8a-hexahydro-2H-azulene-1,4,7,8-tetrol
Zexie	alisol B	36.7604	0.81993			orientalol,f
Zexie	alisol,b,23-acetate	32.5162	0.81841			(1R,3aS,4S,8aR)-7-(2-hydroxypropan-2-yl)-1,4-dimethyl-2,3,3a,5,6,8a-hexahydroazulene-1,4-diol
Zexie	Alisol B	34.4731	0.81706			(1S,3aR,4R,8aS)-7-isopropyl-1,4-dimethyl-2,3,3a,5,6,8a-hexahydroazulene-1,4-diol
Zexie	alisol C	32.7002	0.81507			Pulsatillic acid
Zexie	[(1S,3R)-1-[(2R)-3,3-dimethyloxiran-2-yl]-3-[(5R,8S,9S,10S,11S,14R)-11-hydroxy-4,4,8,10,14-pentamethyl-3-oxo-1,2,5,6,7,9,11,12,15,16-decahydrocyclopenta[a]phenanthren-17-yl]butyl] acetate	35.5762	0.80765			α-spinasterol
Zexie	Alisol B monoacetate	35.5762	0.80629			Baicalin
Zexie	Alisol A monoacetate	24.2148	0.79981			11α-methoxysaikosaponin f_qt
Zexie	alisol A(B,C)monoacetate	24.2148	0.79525			kaempferol-7-O-α-L-rhamnoside
Zexie	16β-hydroxyalisol B monoacetate	29.9364	0.78816			puerarin
Zexie	16β-methoxyalisol B monoacetate	32.4272	0.7679			(+)-Anomalin
Zexie	sitosterol	36.9139	0.7512			Cubebin
Zexie	1-Monolinolein	37.1766	0.30249			3'-O-Acetylsaikosaponin D_qt
Zexie	emodin	24.3983	0.23916			Saikogenin F
Zexie	Glycerol palmitate	26.66	0.22139			saikosaponin c_qt
Zexie	Sulfoorientalol A	28.143	0.15841			(2R,3R,4S,5S,6R)-2-[[(3S,5S,9R,10S,13R,14R,17R)-17-[(E,2R,5S)-5-ethyl-6-methylhept-3-en-2-yl]-10,13-dimethyl-2,3,4,5,6,9,11,12,14,15,16,17-dodecahydro-1H-cyclopenta[a]phenanthren-3-yl]oxy]-6-(hydroxymethyl)oxane-3,4,5-triol
Zexie	Sulfoorientalol C	41.571	0.15685			α-spinasteryl glucoside
Zexie	rel-(1R,3aS,4S,7S,8R,8aS)-7-isopropyl-1,4-dimethyldecahydro-4,7-epoxyazulene-1,8-diol	94.4278	0.1497			3,5,6,7-tetramethoxy-2-(3,4,5-trimethoxyphenyl)chromone
Zexie	(1R,3aR,4S,7R,8S,8aS)-7-isopropyl-1,4-dimethyl-3,3a,5,6,8,8a-hexahydro-2H-azulene-1,4,7,8-tetrol	70.1084	0.13993			Longikaurin A
Zexie	orientalol,f	73.7972	0.13067			Areapillin
Zexie	(1R,3aS,4S,8aR)-7-(2-hydroxypropan-2-yl)-1,4-dimethyl-2,3,3a,5,6,8a-hexahydroazulene-1,4-diol	57.8602	0.12265			petunidin
Zexie	(1S,3aR,4R,8aS)-7-isopropyl-1,4-dimethyl-2,3,3a,5,6,8a-hexahydroazulene-1,4-diol	59.6843	0.10489			isorhamnetin
Chaihu	Pulsatillic acid	24.4872	0.7688			Troxerutin
Chaihu	α-spinasterol	42.9794	0.75693			Octalupine
Chaihu	Stigmasterol	43.8299	0.75665			quercetin
Chaihu	oleanolic acid	29.0208	0.75599			Sainfuran
Chaihu	Baicalin	40.1236	0.75264			7,8,4'-Trihydroxyisoflavone
Chaihu	11α-methoxysaikosaponin f_qt	28.5305	0.75203			Linoleyl acetate
Chaihu	kaempferol-7-O-α-L-rhamnoside	22.1386	0.72499			Ara-Furan-A
Chaihu	puerarin	24.0309	0.69099			methyl (2E,4E)-octadeca-2,4-dienoate
Chaihu	20-Hexadecanoylingenol	28.204	0.68297			methyl (E)-octadec-2-enoate
Chaihu	(+)-Anomalin	46.0553	0.6566			isoliquiritigenin
Chaihu	Cubebin	57.1281	0.63988			saikosaponin b2
Chaihu	3'-O-Acetylsaikosaponin D_qt	26.1583	0.63219			caryophyllene oxide
Chaihu	Saikogenin F	25.8803	0.63197			(-)-Epoxycaryophyllene
Chaihu	saikosaponin c_qt	30.5049	0.63193			Saikosaponin t
Chaihu	darutoside	21.3182	0.63003			copaene
Chaihu	(2R,3R,4S,5S,6R)-2-[[(3S,5S,9R,10S,13R,14R,17R)-17-[(E,2R,5S)-5-ethyl-6-methylhept-3-en-2-yl]-10,13-dimethyl-2,3,4,5,6,9,11,12,14,15,16,17-dodecahydro-1H-cyclopenta[a]phenanthren-3-yl]oxy]-6-(hydroxymethyl)oxane-3,4,5-triol	21.1958	0.6273			cedrenol
Chaihu	α-spinasteryl glucoside	21.1958	0.62713			136458-42-9
Chaihu	3,5,6,7-tetramethoxy-2-(3,4,5-trimethoxyphenyl)chromone	31.975	0.59317			ledol
Chaihu	Longikaurin A	47.7221	0.53015			Encecalin
Chaihu	Areapillin	48.9644	0.41394			γ-patchoulene
Chaihu	petunidin	30.0455	0.30712			longifolene
Chaihu	isorhamnetin	49.6044	0.306			β-cedrene
Chaihu	Troxerutin	31.5966	0.28256			Farnesylacetone
Chaihu	Octalupine	47.8222	0.27864			vincoside lactam_qt
Chaihu	quercetin	46.4333	0.27525			Tetrahydroalstonine
Chaihu	kaempferol	41.8822	0.24066			yohimbine
Chaihu	Sainfuran	79.9098	0.23331			coryincine
Chaihu	7,8,4'-Trihydroxyisoflavone	20.6681	0.21583			hirsutasideA
Chaihu	Linoleyl acetate	42.1008	0.19845			hirsutasideB
Chaihu	Ara-Furan-A	20.3868	0.1787			Strictosamide_qt
Chaihu	methyl (2E,4E)-octadeca-2,4-dienoate	38.7686	0.16716			hirsutasideC
Chaihu	methyl (E)-octadec-2-enoate	29.8428	0.16534			SMR000232338
Chaihu	isoliquiritigenin	85.3218	0.14805			SMR000232333
Chaihu	Linoleic	41.9044	0.14468			(1'R,3S,4a'S,5a'S,10a'R)-1'-methyl-2-oxo-1',4a',5',5a',7',8',10',10a'-octahydrospiro[indoline-3,6'-pyrano[3,4-f]indolizine]-4'-carboxylic acid
Chaihu	EIC	41.9044	0.14347			Mitraphyllic acid
Chaihu	oleic acid	33.1284	0.14243			27-nor-olean-3-hydroxy-28→13 oate
Chaihu	DBP	64.5416	0.13409			Rhynchophylline A
Chaihu	saikosaponin b2	20.4503	0.13147			3-oxo-22α-hydroxyurs-12-en-27,28-dioc acid
Chaihu	DIBP	49.6341	0.13067			Angustidine
Chaihu	caryophyllene oxide	29.0556	0.12927			(3E,4R)-4-(1,3-benzodioxol-5-ylmethyl)-3-[(3,4,5-trimethoxyphenyl)methylidene]oxolan-2-one
Chaihu	(-)-Epoxycaryophyllene	35.9368	0.12925			methyl (E)-2-[(2S,3R,12bS)-3-vinyl-1,2,3,4,6,7,12,12b-octahydroindolo[3,2-h]quinolizin-2-yl]-3-methoxy-prop-2-enoate
Chaihu	Saikosaponin t	34.4635	0.12811			delta(sup 18)-Hirsutine
Chaihu	copaene	29.4734	0.12401			methyl (E)-2-[(2S,3Z,12bS)-3-ethylidene-2,4,6,7,12,12b-hexahydro-1H-indolo[3,2-h]quinolizin-2-yl]-3-methoxyprop-2-enoate
Chaihu	cedrenol	108.563	0.12344			(E)-16,17-Didehydro-17-methoxy-17,18-seco-3-beta-yohimban-16-carboxylic acid methyl ester
Chaihu	spathulenol	80.0111	0.12208			(2S,12bR)-methyl 2-((E)-1-oxobut-2-en-2-yl)-1,2,6,7,12,12b-hexahydroindolo[2,3-a]quinolizine-3-carboxylate
Chaihu	136458-42-9	80.8556	0.12207			isocorynantheic acid
Chaihu	ledol	82.7752	0.12057			geissoschizinc acid
Chaihu	Encecalin	21.3555	0.11238			corynoxeine
Chaihu	γ-patchoulene	54.6349	0.10904			(E)-2-[(3S,6'S,7'S,8'aS)-6'-ethyl-2-keto-spiro[indoline-3,1'-indolizidine]-7'-yl]-3-methoxy-acrylic acid methyl ester
Chaihu	longifolene	39.4948	0.10826			(E)-2-[(3R,6'S,7'S,8'aS)-6'-ethyl-2-keto-spiro[indoline-3,1'-indolizidine]-7'-yl]-3-methoxy-acrylic acid methyl ester
Chaihu	β-cedrene	54.3526	0.10508			Isorhyncophylline
Chaihu	(&#8722;)-Alloaromadendrene	54.0393	0.10417			Rhynchophylline
Chaihu	beta-Gurjunene	51.3582	0.10414			hirsutine
Chaihu	58870_FLUKA	49.0106	0.1039			ent-Epicatechin
Chaihu	Farnesylacetone	37.8416	0.10214			ELD
Chaihu	9-HEXADECENOIC ACID	35.7759	0.1			ethyl lithospermate
Gouteng	vincoside lactam_qt	50.8089	0.81677			Poriferasterol
Gouteng	Tetrahydroalstonine	32.4198	0.81311			poriferast-5-en-3beta-ol
Gouteng	yohimbine	46.4173	0.81097			salvianolic acid j
Gouteng	coryincine	38.2719	0.81097			6-o-syringyl-8-o-acetyl shanzhiside methyl ester
Gouteng	hirsutasideA	70.3396	0.80631			przewalskin a
Gouteng	hirsutasideB	40.2115	0.80471			daucosterol
Gouteng	Strictosamide_qt	25.4841	0.76281			salvianolic acid g
Gouteng	oleanolic acid	29.0208	0.75599			Danshenol B
Gouteng	hirsutasideC	34.2728	0.75404			dan-shexinkum d
Gouteng	beta-sitosterol	36.9139	0.75123			Danshenol A
Gouteng	sitosterol	36.9139	0.7512			przewaquinone f
Gouteng	SMR000232338	56.7414	0.74881			(6S)-6-hydroxy-1-methyl-6-methylol-8,9-dihydro-7H-naphtho[8,7-g]benzofuran-10,11-quinone
Gouteng	SMR000232333	78.3809	0.74875			Tanshindiol B
Gouteng	(1'R,3S,4a'S,5a'S,10a'R)-1'-methyl-2-oxo-1',4a',5',5a',7',8',10',10a'-octahydrospiro[indoline-3,6'-pyrano[3,4-f]indolizine]-4'-carboxylic acid	105.216	0.69783			Przewaquinone E
Gouteng	Mitraphyllic acid	31.7022	0.69783			(6S,7R)-6,7-dihydroxy-1,6-dimethyl-8,9-dihydro-7H-naphtho[8,7-g]benzofuran-10,11-dione
Gouteng	27-nor-olean-3-hydroxy-28→13 oate	20.6881	0.6925			tanshinaldehyde
Gouteng	Rhynchophylline A	68.6784	0.69036			Przewaquinone A
Gouteng	3-oxo-22α-hydroxyurs-12-en-27,28-dioc acid	32.3259	0.68165			(6S)-6-(hydroxymethyl)-1,6-dimethyl-8,9-dihydro-7H-naphtho[8,7-g]benzofuran-10,11-dione
Gouteng	Angustidine	51.8549	0.65614			isotanshinone iib
Gouteng	(3E,4R)-4-(1,3-benzodioxol-5-ylmethyl)-3-[(3,4,5-trimethoxyphenyl)methylidene]oxolan-2-one	51.7786	0.64963			3beta-Hydroxytanshinone IIA
Gouteng	methyl (E)-2-[(2S,3R,12bS)-3-vinyl-1,2,3,4,6,7,12,12b-octahydroindolo[3,2-h]quinolizin-2-yl]-3-methoxy-prop-2-enoate	31.9352	0.64243			3α-hydroxytanshinoneⅡa
Gouteng	delta(sup 18)-Hirsutine	41.6399	0.64242			przewalskin b
Gouteng	methyl (E)-2-[(2S,3Z,12bS)-3-ethylidene-2,4,6,7,12,12b-hexahydro-1H-indolo[3,2-h]quinolizin-2-yl]-3-methoxyprop-2-enoate	56.8316	0.64179			miltionone Ⅱ
Gouteng	(E)-16,17-Didehydro-17-methoxy-17,18-seco-3-beta-yohimban-16-carboxylic acid methyl ester	32.7507	0.63875			formyltanshinone
Gouteng	Sitogluside	20.6319	0.6241			Tanshinol A
Gouteng	(2S,12bR)-methyl 2-((E)-1-oxobut-2-en-2-yl)-1,2,6,7,12,12b-hexahydroindolo[2,3-a]quinolizine-3-carboxylate	42.0688	0.60317			Przewaquinone B
Gouteng	isocorynantheic acid	72.3619	0.59783			3-beta-Hydroxymethyllenetanshiquinone
Gouteng	geissoschizinc acid	49.9218	0.59725			przewaquinone c
Gouteng	corynoxeine	57.1255	0.56939			Dehydrotanshinone II A
Gouteng	(E)-2-[(3S,6'S,7'S,8'aS)-6'-ethyl-2-keto-spiro[indoline-3,1'-indolizidine]-7'-yl]-3-methoxy-acrylic acid methyl ester	57.8535	0.56583			tanshinone iia
Gouteng	(E)-2-[(3R,6'S,7'S,8'aS)-6'-ethyl-2-keto-spiro[indoline-3,1'-indolizidine]-7'-yl]-3-methoxy-acrylic acid methyl ester	54.4728	0.56583			Isotanshinone II
Gouteng	Isorhyncophylline	47.3086	0.56582			2-(4-hydroxy-3-methoxyphenyl)-5-(3-hydroxypropyl)-7-methoxy-3-benzofurancarboxaldehyde
Gouteng	Rhynchophylline	41.8225	0.56581			cryptotanshinone
Gouteng	hirsutine	34.4405	0.43399			isocryptotanshi-none
Gouteng	quercetin	46.4333	0.27525			Salvilenone
Gouteng	ent-Epicatechin	48.9598	0.24162			miltipolone
Gouteng	kaempferol	41.8822	0.24066			1-methyl-8,9-dihydro-7H-naphtho[5,6-g]benzofuran-6,10,11-trione
Gouteng	Glycerol palmitate	26.66	0.22139			paramiltioic acid
Gouteng	ELD	31.1961	0.13978			tanshinone i
Gouteng	DBP	64.5416	0.13409			Isotanshinone I
Gouteng	DIBP	49.6341	0.13067			Methylenetanshinquinone
Danshen	ethyl lithospermate	26.3682	0.82369			dihydrotanshinoneⅠ
Danshen	α-amyrin	39.5121	0.76221			dihydroisotanshinoneⅠ
Danshen	oleanolic acid	29.0208	0.75599			1,2,5,6-tetrahydrotanshinone
Danshen	Poriferasterol	43.8299	0.75596			przewalskin c
Danshen	Baicalin	40.1236	0.75264			(2R)-3-(3,4-dihydroxyphenyl)-2-[(Z)-3-(3,4-dihydroxyphenyl)acryloyl]oxy-propionic acid
Danshen	poriferast-5-en-3beta-ol	36.9139	0.75034			Tanshilactone
Danshen	salvianolic acid j	43.376	0.72497			neocryptotanshinone
Danshen	6-o-syringyl-8-o-acetyl shanzhiside methyl ester	46.6907	0.71145			dihydrotanshinlactone
Danshen	przewalskin a	37.1065	0.64901			miltionone Ⅰ
Danshen	daucosterol	20.6319	0.62522			(E)-3-[2-(3,4-dihydroxyphenyl)-7-hydroxy-benzofuran-4-yl]acrylic acid
Danshen	salvianolic acid g	45.5649	0.60602			prolithospermic acid
Danshen	Danshenol B	57.9509	0.55764			(4bS,8aS,10S)-10-hydroxy-2-isopropyl-4b,8,8-trimethyl-5,6,7,8a,9,10-hexahydrophenanthrene-3,4-dione
Danshen	dan-shexinkum d	38.883	0.55453			danshenspiroketallactone
Danshen	Danshenol A	56.9652	0.52172			epidanshenspiroketallactone
Danshen	przewaquinone f	40.3079	0.45925			tanshinone Ⅵ
Danshen	(6S)-6-hydroxy-1-methyl-6-methylol-8,9-dihydro-7H-naphtho[8,7-g]benzofuran-10,11-quinone	75.3859	0.4551			dan-shexinkum a
Danshen	Tanshindiol B	42.6658	0.45303			5,6-dihydroxy-7-isopropyl-1,1-dimethyl-2,3-dihydrophenanthren-4-one
Danshen	Przewaquinone E	42.8549	0.45301			deoxyneocryptotanshinone
Danshen	(6S,7R)-6,7-dihydroxy-1,6-dimethyl-8,9-dihydro-7H-naphtho[8,7-g]benzofuran-10,11-dione	41.3105	0.453			przewalskin
Danshen	tanshinaldehyde	52.4747	0.45196			salviol
Danshen	Przewaquinone A	21.9069	0.45112			microstegiol
Danshen	(6S)-6-(hydroxymethyl)-1,6-dimethyl-8,9-dihydro-7H-naphtho[8,7-g]benzofuran-10,11-dione	65.2589	0.44871			sugiol
Danshen	isotanshinone iib	21.0678	0.44762			NSC 122421
Danshen	3beta-Hydroxytanshinone IIA	20.5282	0.44667			Physcion
Danshen	3α-hydroxytanshinoneⅡa	44.9293	0.44272			dan-shexinkum b
Danshen	przewalskin b	110.324	0.43809			(Z)-3-[2-[(E)-2-(3,4-dihydroxyphenyl)vinyl]-3,4-dihydroxy-phenyl]acrylic acid
Danshen	miltionone Ⅱ	71.0297	0.43711			digallate
Danshen	formyltanshinone	73.4446	0.41736			Dehydromiltirone
Danshen	Tanshinol A	21.3108	0.41409			Miltirone
Danshen	Przewaquinone B	62.2401	0.41374			C09092
Danshen	3-beta-Hydroxymethyllenetanshiquinone	32.161	0.40894			luteolin
Danshen	przewaquinone c	55.7417	0.40408			salvipisone
Danshen	Dehydrotanshinone II A	43.7623	0.40019			salviolone
Danshen	tanshinone iia	49.8873	0.39781			miltirone Ⅱ
Danshen	Isotanshinone II	49.916	0.39674			neocryptotanshinone ii
Danshen	2-(4-hydroxy-3-methoxyphenyl)-5-(3-hydroxypropyl)-7-methoxy-3-benzofurancarboxaldehyde	62.7841	0.39628			2-isopropyl-8-methylphenanthrene-3,4-dione
Danshen	cryptotanshinone	52.342	0.39555			salvilenone Ⅰ
Danshen	isocryptotanshi-none	54.9819	0.39449			4-methylenemiltirone
Danshen	Salvilenone	30.3837	0.37639			isoimperatorin
Danshen	miltipolone	36.5561	0.36803			Aethiopinone
Danshen	1-methyl-8,9-dihydro-7H-naphtho[5,6-g]benzofuran-6,10,11-trione	34.7208	0.36634			dan-shexinkum c
Danshen	paramiltioic acid	25.9203	0.36631			sclareol
Danshen	tanshinone i	29.2651	0.36245			manool
Danshen	Isotanshinone I	29.7194	0.36138			Z-8-Hexadecen-1-ol acetate
Danshen	Methylenetanshinquinone	37.0732	0.36017			TNP00297
Danshen	dihydrotanshinoneⅠ	45.0433	0.36015			(-)-Epicedrol
Danshen	dihydroisotanshinoneⅠ	20.9127	0.35909			shanzhiside methyl ester_qt
Danshen	1,2,5,6-tetrahydrotanshinone	38.7454	0.35791			5alpha-Stigmastan-3,6-dione
Danshen	przewalskin c	20.3386	0.35434			Shekanin
Danshen	(2R)-3-(3,4-dihydroxyphenyl)-2-[(Z)-3-(3,4-dihydroxyphenyl)acryloyl]oxy-propionic acid	109.381	0.35119			Daturilin
Danshen	Tanshilactone	25.1056	0.32443			Taraxerol
Danshen	neocryptotanshinone	52.488	0.32306			(8S,9S,10R,13R,14S,17R)-17-[(E,2R,5S)-5-ethyl-6-methylhept-3-en-2-yl]-10,13-dimethyl-1,2,4,7,8,9,11,12,14,15,16,17-dodecahydrocyclopenta[a]phenanthren-3-one
Danshen	dihydrotanshinlactone	38.6848	0.32227			Friedelin
Danshen	miltionone Ⅰ	49.6844	0.32125			ZINC03978781
Danshen	(E)-3-[2-(3,4-dihydroxyphenyl)-7-hydroxy-benzofuran-4-yl]acrylic acid	48.2436	0.31229			poriferasta-7,22E-dien-3beta-ol
Danshen	prolithospermic acid	64.371	0.31017			Spinasterol
Danshen	(4bS,8aS,10S)-10-hydroxy-2-isopropyl-4b,8,8-trimethyl-5,6,7,8a,9,10-hexahydrophenanthrene-3,4-dione	26.2458	0.30689			stigmast-7-enol
Danshen	danshenspiroketallactone	50.4313	0.3067			delta 7-stigmastenol
Danshen	epidanshenspiroketallactone	68.2732	0.30549			11-Hydroxyrankinidine
Danshen	tanshinone Ⅵ	45.6373	0.29549			Stigmasteryl ferulate
Danshen	dan-shexinkum a	24.884	0.29549			Coelogin
Danshen	5,6-dihydroxy-7-isopropyl-1,1-dimethyl-2,3-dihydrophenanthren-4-one	33.7653	0.28585			Spinoside A
Danshen	deoxyneocryptotanshinone	49.4003	0.28555			tangshenoside I_qt
Danshen	przewalskin	25.1773	0.28238			7-(beta-Xylosyl)cephalomannine_qt
Danshen	salviol	24.3136	0.27766			tectorigenin
Danshen	microstegiol	39.6123	0.27734			glycitein
Danshen	sugiol	36.1135	0.27648			methyl icosa-11,14-dienoate
Danshen	NSC 122421	34.4929	0.27645			7-Methoxy-2-methyl isoflavone
Danshen	Physcion	22.2864	0.26659			ethyl-β-D-fructofuranoside
Danshen	dan-shexinkum b	21.6706	0.25955			(1R)-2,3,4,9-tetrahydro-1H-$b-carboline-1-carboxylic acid
Danshen	(Z)-3-[2-[(E)-2-(3,4-dihydroxyphenyl)vinyl]-3,4-dihydroxy-phenyl]acrylic acid	88.536	0.25869			Codonopsine
Danshen	digallate	61.8486	0.25635			2-methoxyfuranodiene
Danshen	Dehydromiltirone	24.5714	0.25596			(14S)-14-methylpalmitic acid
Danshen	Miltirone	38.757	0.25418			4-ethyl-paeoniflorin
Danshen	C09092	36.0695	0.2474			4-o-methyl-paeoniflorin
Danshen	luteolin	36.1626	0.24552			1-o-beta-d-glucopyranosylpaeonisuffrone
Danshen	salvipisone	25.0334	0.2376			Albiflorin
Danshen	salviolone	31.7242	0.23568			16844-71-6
Danshen	miltirone Ⅱ	44.9511	0.23537			stigmast-7-en-3-ol
Danshen	neocryptotanshinone ii	39.463	0.23157			campest-5-en-3beta-ol
Danshen	2-isopropyl-8-methylphenanthrene-3,4-dione	40.8602	0.22897			9-ethyl-neo-paeoniaflorin A
Danshen	salvilenone Ⅰ	32.4347	0.22895			isobenzoylpaeoniflorin
Danshen	4-methylenemiltirone	34.3487	0.22726			8-debenzoylpaeonidanin
Danshen	isoimperatorin	45.4642	0.22524			4-ethyl-paeoniflorin_qt
Danshen	apigenin	23.0622	0.21306			ellagic acid
Danshen	Aethiopinone	21.0228	0.21035			4-o-methyl-paeoniflorin_qt
Danshen	dan-shexinkum c	22.7096	0.20855			galloylpaeoniflorine_qt 2
Danshen	sclareol	43.6707	0.2058			paeonin,a
Danshen	manool	45.0443	0.20208			Paeoniflorigenone
Danshen	EIC	41.9044	0.14347			1-o-beta-d-glucopyranosylpaeonisuffrone_qt
Danshen	oleic acid	33.1284	0.14243			Lactiflorin_qt
Danshen	Z-8-Hexadecen-1-ol acetate	34.9977	0.14159			(2R,3R)-4-methoxyl-distylin
Danshen	TNP00297	29.8896	0.12929			1-o-beta-d-glucopyranosyl-8-o-benzoylpaeonisuffrone_qt
Danshen	1H-Cycloprop(e)azulen-7-ol, decahydro-1,1,7-trimethyl-4-methylene-, (1aR-(1aalpha,4aalpha,7beta,7abeta,7balpha))-	82.3285	0.12209			9-ethyl-neo-paeoniaflorin A_qt
Danshen	(-)-Epicedrol	87.6637	0.12173			(1S,2S,4R)-trans-2-hydroxy-1,8-cineole-B-D-glucopyranoside
Danshen	shanzhiside methyl ester_qt	109.774	0.11597			peonidin
Danshen	Satol	27.2734	0.11469			evofolinB
Dangshen	12-O-Nicotinoylisolineolone	20.7043	0.83406			baicalein
Dangshen	5alpha-Stigmastan-3,6-dione	33.1154	0.79021			Ethyl oleate (NF)
Dangshen	Shekanin	25.0998	0.7895			8-debenzoylpaeonidanin_qt
Dangshen	Daturilin	50.3651	0.76801			trans-.beta.-Terpinyl benzoate
Dangshen	Taraxerol	38.4025	0.76677			9,10-dimethoxypterocarpan-3-O-β-D-glucoside
Dangshen	(8S,9S,10R,13R,14S,17R)-17-[(E,2R,5S)-5-ethyl-6-methylhept-3-en-2-yl]-10,13-dimethyl-1,2,4,7,8,9,11,12,14,15,16,17-dodecahydrocyclopenta[a]phenanthren-3-one	45.4046	0.76174			isomucronulatol-7,2'-di-O-glucosiole_qt
Dangshen	Friedelin	29.1622	0.75897			5'-hydroxyiso-muronulatol-2',5'-di-O-glucoside
Dangshen	Stigmasterol	43.8299	0.75665			Bifendate
Dangshen	ZINC03978781	43.8299	0.75647			isomucronulatol-7,2'-di-O-glucosiole
Dangshen	poriferasta-7,22E-dien-3beta-ol	42.9794	0.75555			1,7-Dihydroxy-3,9-dimethoxy pterocarpene
Dangshen	Spinasterol	42.9794	0.75534			3,9-di-O-methylnissolin
Dangshen	stigmast-7-enol	37.4231	0.75133			(6aR,11aR)-9,10-dimethoxy-6a,11a-dihydro-6H-benzofurano[3,2-c]chromen-3-ol
Dangshen	delta 7-stigmastenol	25.3221	0.74807			7-O-methylisomucronulatol
Dangshen	20-Hexadecanoylingenol	28.204	0.68297			isoflavanone
Dangshen	11-Hydroxyrankinidine	40.0028	0.66203			Jaranol
Dangshen	darutoside	21.3182	0.63003			(3R)-3-(2-hydroxy-3,4-dimethoxyphenyl)chroman-7-ol
Dangshen	(2R,3R,4S,5S,6R)-2-[[(3S,5S,9R,10S,13R,14R,17R)-17-[(E,2R,5S)-5-ethyl-6-methylhept-3-en-2-yl]-10,13-dimethyl-2,3,4,5,6,9,11,12,14,15,16,17-dodecahydro-1H-cyclopenta[a]phenanthren-3-yl]oxy]-6-(hydroxymethyl)oxane-3,4,5-triol	21.1958	0.6273			Calycosin
Dangshen	Chrysanthemaxanthin	38.724	0.58352			formononetin
Dangshen	Stigmasteryl ferulate	24.5296	0.55475			acetylastragaloside I_qt
Dangshen	Coelogin	21.676	0.41533			13-hydroxy-9,11-octadecadienoic acid
Dangshen	3-beta-Hydroxymethyllenetanshiquinone	32.161	0.40894			astragalosideⅣ
Dangshen	Spinoside A	39.9669	0.40288			(Z)-1-(2,4-dihydroxyphenyl)-3-(4-hydroxyphenyl)prop-2-en-1-one
Dangshen	Diop	43.5933	0.39247			linolenic acid
Dangshen	Frutinone A	65.9037	0.34184			astragalosideII
Dangshen	tangshenoside I_qt	23.5755	0.29914			astragalosideI
Dangshen	7-(beta-Xylosyl)cephalomannine_qt	38.3275	0.28646			asernestioside A_qt
Dangshen	Perlolyrine	65.9478	0.2747			astrachrysoside A
Dangshen	tectorigenin	28.4099	0.26822			methyl (2E,4E)-hexadeca-2,4-dienoate
Dangshen	luteolin	36.1626	0.24552			catapol_qt
Dangshen	glycitein	50.4789	0.23826			aeginetic acid
Dangshen	methyl icosa-11,14-dienoate	39.6671	0.22908			methyl 9,10-methylene-hexadecanoate
Dangshen	apigenin	23.0622	0.21306			glutinoside
Dangshen	7-Methoxy-2-methyl isoflavone	42.5647	0.19946			jioglutin A
Dangshen	7-(beta-Xylosyl)cephalomannine	27.3256	0.17471			jioglutin B
Dangshen	atractylenolide iii	68.113	0.17145			jioglutin D
Dangshen	METHYL LINOLEATE	41.9344	0.16711			methyl (1S,4aS,7aS)-7-methylene-1-[(2S,3R,4S,5S,6R)-3,4,5-trihydroxy-6-[[(2R,3R,4R,5S,6R)-3,4,5-trihydroxy-6-methyl-tetrahydropyran-2-yl]oxymethyl]tetrahydropyran-2-yl]oxy-4a,5,6,7a-tetrahydro-1H-cyclopenta[d]pyran-4-carboxylate
Dangshen	atractylenolideII	47.504	0.14799			METHYL PALMITOLEATE
Dangshen	ethyl-β-D-fructofuranoside	33.8439	0.14512			6-O-p-coumaroylajugol
Dangshen	EIC	41.9044	0.14347			methyl-2,6,10-trimethyltridecanoate
Dangshen	(1R)-2,3,4,9-tetrahydro-1H-$b-carboline-1-carboxylic acid	52.8981	0.13141			Rehmaglutin B
Dangshen	Codonopsine	45.8342	0.13052			Rehmannioside A
Dangshen	2-methoxyfuranodiene	53.5821	0.12905			6-O-vanilloylajugol
Dangshen	(14S)-14-methylpalmitic acid	23.1249	0.11429			chrysin
Dangshen	Encecalin	21.3555	0.11238			neonootkatol
Chishao	4-ethyl-paeoniflorin	24.8113	0.81551			oxyphyllacinol
Chishao	Lactiflorin	49.1213	0.79711			(4S,5S,6R)-5,6-dihydroxy-4-isopropyl-6-methyl-2,3,4,5,7,8-hexahydronaphthalen-1-one
Chishao	paeoniflorin	53.8704	0.78709			Oxyphyllenodiol B
Chishao	4-o-methyl-paeoniflorin	25.7063	0.78445			(4R,4aS,6S,8R)-8-hydroxy-6-isopropenyl-4,4a-dimethyl-3,4,5,6,7,8-hexahydronaphthalen-2-one
Chishao	1-o-beta-d-glucopyranosylpaeonisuffrone	26.6201	0.7824			(1S,4R,4aS,6R,8aS)-6-isopropenyl-4,4a-dimethyldecalin-1,8a-diol
Chishao	Albiflorin	30.2461	0.77038			sitosterol palmitate
Chishao	Friedelin	29.1622	0.75897			Sitosterol alpha1
Chishao	Stigmasterol	43.8299	0.75665			Zeaxanthin
Chishao	Spinasterol	42.9794	0.75534			Ethyl linolenate
Chishao	16844-71-6	27.3357	0.75524			9,17-OCTADECADIENAL (Z)
Chishao	Baicalin	40.1236	0.75264			LAN
Chishao	beta-sitosterol	36.9139	0.75123			Scopolin
Chishao	sitosterol	36.9139	0.7512			TR-saponin A_qt
Chishao	stigmast-7-en-3-ol	37.4231	0.75088			Cholesteryl ferulate
Chishao	campest-5-en-3beta-ol	37.5768	0.71481			atropine
Chishao	9-ethyl-neo-paeoniaflorin A	23.6358	0.67544			campesterol
Chishao	Sitogluside	20.6319	0.6241			10,13-Octadecadienoic acid, methyl ester
Chishao	isobenzoylpaeoniflorin	31.1387	0.54234			cyanin
Chishao	benzoyl paeoniflorin	31.1387	0.54227			24-methylidenelophenol
Chishao	8-debenzoylpaeonidanin	31.7431	0.45389			daucosterol_qt
Chishao	4-ethyl-paeoniflorin_qt	56.8696	0.44483			delta-Carotene
Chishao	ellagic acid	43.0646	0.43417			CLR
Chishao	4-o-methyl-paeoniflorin_qt	56.7035	0.42562			14b-pregnane
Chishao	paeoniflorin_qt	68.1758	0.39507			(24R)-4alpha-Methyl-24-ethylcholesta-7,25-dien-3beta-ylacetate
Chishao	galloylpaeoniflorine_qt 2	28.1754	0.395			24-Methylenecycloartan-3beta,21-diol
Chishao	paeonin,a	20.346	0.36898			24-Methylenecycloartanol ferulate
Chishao	Paeoniflorigenone	65.3341	0.36711			24-ethylcholest-22-enol
Chishao	paeoniflorgenone	87.5931	0.36678			24-ethylcholesta-5,22-dienol
Chishao	1-o-beta-d-glucopyranosylpaeonisuffrone_qt	65.0819	0.35391			Fucostanol
Chishao	Albiflorin_qt	48.7001	0.32628			24-methyl-31-norlanost-9(11)-enol
Chishao	Lactiflorin_qt	20.4442	0.32506			24-methylenelanost-8-enol
Chishao	(2R,3R)-4-methoxyl-distylin	59.9833	0.29949			Fucosterol
Chishao	1-o-beta-d-glucopyranosyl-8-o-benzoylpaeonisuffrone_qt	36.0131	0.29897			31-Norcyclolaudenol
Chishao	9-ethyl-neo-paeoniaflorin A_qt	64.4199	0.29598			31-norlanost-9(11)-enol
Chishao	(1S,2S,4R)-trans-2-hydroxy-1,8-cineole-B-D-glucopyranoside	30.2524	0.27464			31-norlanosterol
Chishao	peonidin	26.9153	0.27286			4,24-methyllophenol
Chishao	(+)-catechin	54.8264	0.24164			4-[(Z,1R)-3-(4-methoxyphenyl)-1-vinylprop-2-enyl]phenol
Chishao	evofolinB	64.7366	0.22232			Lophenol
Chishao	baicalein	33.5189	0.20888			4alpha,14alpha,24-trimethylcholesta-8,24-dienol
Chishao	Ethyl oleate (NF)	32.3974	0.19061			4alpha,24-dimethylcholesta-7,24-dienol
Chishao	METHYL LINOLEATE	41.9344	0.16711			4alpha-methyl-24-ethylcholesta-7,24-dienol
Chishao	8-debenzoylpaeonidanin_qt	129.303	0.14565			6-Fluoroindole-7-Dehydrocholesterol
Chishao	EIC	41.9044	0.14347			7-O-Methylluteolin-6-C-beta-glucoside_qt
Chishao	oleic acid	33.1284	0.14243			Anhydrorhodovibrin
Chishao	ELD	31.1961	0.13978			Cryptoxanthin monoepoxide
Chishao	trans-.beta.-Terpinyl benzoate	46.8878	0.12283			Cycloeucalenol
Huangqi	9,10-dimethoxypterocarpan-3-O-β-D-glucoside	36.7367	0.9243			(E,E)-1-ethyl octadeca-3,13-dienoate
Huangqi	isomucronulatol-7,2'-di-O-glucosiole_qt	23.4239	0.79041			methyl (1R,4aS,7R,7aS)-4a,7-dihydroxy-7-methyl-1-[(2S,3R,4S,5S,6R)-3,4,5-trihydroxy-6-(hydroxymethyl)oxan-2-yl]oxy-1,5,6,7a-tetrahydrocyclopenta[d]pyran-4-carboxylate
Huangqi	(3S,8S,9S,10R,13R,14S,17R)-10,13-dimethyl-17-[(2R,5S)-5-propan-2-yloctan-2-yl]-2,3,4,7,8,9,11,12,14,15,16,17-dodecahydro-1H-cyclopenta[a]phenanthren-3-ol	36.2285	0.78288			Ipolamiide_qt
Huangqi	Mairin	55.3771	0.7761			Lantadene A
Huangqi	hederagenin	36.9139	0.75072			Maaliol
Huangqi	FA	68.9604	0.7057			Physalin A
Huangqi	5'-hydroxyiso-muronulatol-2',5'-di-O-glucoside	41.7177	0.69251			Physcion-8-O-beta-D-gentiobioside
Huangqi	Bifendate	31.0978	0.66553			11Z-hexadecenoic acid
Huangqi	alexandrin	20.6319	0.62697			Zederone
Huangqi	isomucronulatol-7,2'-di-O-glucosiole	49.2811	0.62065			beta-Cholestanol
Huangqi	1,7-Dihydroxy-3,9-dimethoxy pterocarpene	39.0454	0.47943			cryptoxanthin
Huangqi	3,9-di-O-methylnissolin	53.7415	0.47573			lanost-8-en-3beta-ol
Huangqi	(6aR,11aR)-9,10-dimethoxy-6a,11a-dihydro-6H-benzofurano[3,2-c]chromen-3-ol	64.2555	0.42486			lanost-8-enol
Huangqi	isorhamnetin	49.6044	0.306			Obtusifoliol
Huangqi	7-O-methylisomucronulatol	74.6861	0.29792			Methyllinolenate
Huangqi	isoflavanone	109.987	0.29572			ERUCAMIDE
Huangqi	Jaranol	50.8288	0.29148			tetrandrine
Huangqi	quercetin	46.4333	0.27525			Leucanthoside
Huangqi	(3R)-3-(2-hydroxy-3,4-dimethoxyphenyl)chroman-7-ol	67.6675	0.26479			Swertiamarin
Huangqi	Calycosin	47.7518	0.24278			Cinnamein
Huangqi	kaempferol	41.8822	0.24066			1,2-Benzenedicarboxylicacid, mono(2-ethyl) hexylester
Huangqi	formononetin	69.6739	0.21202			11,14-Octadecadienoic acid, methyl ester
Huangqi	acetylastragaloside I_qt	30.7532	0.17237			2,6,10,14,18-pentamethylicosa-2,6,10,14,18-pentaene
Huangqi	13-hydroxy-9,11-octadecadienoic acid	35.5967	0.16728			3-dibenzofuransulfonic acid
Huangqi	astragalosideⅣ	22.503	0.15118			3,4-Dehydrolycopen-16-al
Huangqi	(Z)-1-(2,4-dihydroxyphenyl)-3-(4-hydroxyphenyl)prop-2-en-1-one	87.5085	0.14769			3,6-Digalloylglucose
Huangqi	linolenic acid	45.0091	0.14709			4-(4-ethylphenyl)benzoic acid
Huangqi	EIC	41.9044	0.14347			6-Tetradecanesulfonic acid,butyl ester
Huangqi	astragalosideII	46.0596	0.12588			6-ethyl-2,5-dihydroxy-1,4-naphthoquinone
Huangqi	astragalosideI	46.7929	0.10777			7,8-Dehydropenstemoside_qt
Huangqi	asernestioside A_qt	24.5527	0.1033			linolenate
Huangqi	astrachrysoside A	24.5527	0.10329			Cornudentanone
Shudihuang	EIC	41.9	0.14			Dehydromorroniaglycone
Shudihuang	methyl (2E,4E)-hexadeca-2,4-dienoate	41.57	0.12			Hydroxygenkwanin
Shudihuang	catapol_qt	44.69	0.1			Telocinobufagin
Shudihuang	Sitogluside	20.63	0.62			Vitamin B1.mol2
Shudihuang	sitosterol	36.91	0.75			Z,Z-10,12-Hexadecadien-1-ol acetate
Shudihuang	aeginetic acid	48.31	0.13			Linolenyl alcohol
Shudihuang	methyl 9,10-methylene-hexadecanoate	22.94	0.15			gallic acid-3-O-(6'-O-galloyl)-glucoside
Shudihuang	glutinoside	21.33	0.52			gemin D
Shudihuang	jioglutin A	90.7	0.13			2-Monopalmitin
Shudihuang	jioglutin B	90.71	0.13			lanosta-8,24-dien-3-ol,3-acetate
Shudihuang	jioglutin D	39.02	0.14			Nonox D
Shudihuang	methyl (1S,4aS,7aS)-7-methylene-1-[(2S,3R,4S,5S,6R)-3,4,5-trihydroxy-6-[[(2R,3R,4R,5S,6R)-3,4,5-trihydroxy-6-methyl-tetrahydropyran-2-yl]oxymethyl]tetrahydropyran-2-yl]oxy-4a,5,6,7a-tetrahydro-1H-cyclopenta[d]pyran-4-carboxylate	28.27	0.84			berberine
Shudihuang	METHYL PALMITOLEATE	34.61	0.12			columbamine
Shudihuang	6-O-p-coumaroylajugol	26.13	0.85			Obacunoic acid
Shudihuang	methyl-2,6,10-trimethyltridecanoate	24.86	0.1			Fagarine
Shudihuang	Rehmaglutin B	64.62	0.11			2-Carboxymethyl-3-prenyl-2,3-epoxy-1,4-naphthoquinone
Shudihuang	Rehmannioside A	25.95	0.87			Obacunone
Shudihuang	6-O-vanilloylajugol	23.44	0.84			berberrubine
Shudihuang	Stigmasterol	43.83	0.76			DPEC
Yizhi	oleic acid	33.13	0.14			epiberberine
Yizhi	Daucosterol	36.91	0.75			groenlandicine
Yizhi	chrysin	22.61	0.18			limonin
Yizhi	sitosterol	36.91	0.75			(R)-Canadine
Yizhi	linolenic acid	45.01	0.15			Berlambine
Yizhi	Stigmasterol	43.83	0.76			Corchoroside A_qt
Yizhi	Linoleic	41.9	0.14			Magnograndiolide
Yizhi	neonootkatol	23.51	0.25			Palmidin A
Yizhi	oxyphyllacinol	23.44	0.25			6-O-E-Feruloylajugol
Yizhi	(4S,5S,6R)-5,6-dihydroxy-4-isopropyl-6-methyl-2,3,4,5,7,8-hexahydronaphthalen-1-one	38.51	0.11			palmatine
Yizhi	Oxyphyllenodiol B	26.65	0.11			coptisine
Yizhi	(4R,4aS,6S,8R)-8-hydroxy-6-isopropenyl-4,4a-dimethyl-3,4,5,6,7,8-hexahydronaphthalen-2-one	26.09	0.11			Worenine
Yizhi	(1S,4R,4aS,6R,8aS)-6-isopropenyl-4,4a-dimethyldecalin-1,8a-diol	44.2	0.12			Pycnamine
Yizhi	sitosterol palmitate	30.91	0.4			Moupinamide
Gouqi	EIC	41.9	0.14			ceanothic acid
Gouqi	Sitosterol alpha1	43.28	0.78			(S)-Coclaurine
Gouqi	Zeaxanthin	21.17	0.54			eleutheroside A
Gouqi	copaene	29.47	0.12			jujuboside A_qt
Gouqi	Cycloartenol	38.69	0.78			jujuboside B_qt
Gouqi	Mandenol	42	0.19			n-methylasimilobine
Gouqi	Ethyl linolenate	46.1	0.2			dl-Nuciferine
Gouqi	9,17-OCTADECADIENAL (Z)	38.26	0.12			phytosterol
Gouqi	Methyl linolelaidate	41.93	0.17			sanjoinine A
Gouqi	LAN	42.12	0.75			sanjoinine B
Gouqi	Scopolin	22.91	0.39			sanjoinine D
Gouqi	TR-saponin A_qt	22.63	0.32			sanjoinenine
Gouqi	Cholesteryl ferulate	22.43	0.63			swertisin
Gouqi	Campesteryl ferulate	22.1	0.59			zizyphusine
Gouqi	Stigmasterol	43.83	0.76			alphitolic acid
Gouqi	beta-sitosterol	36.91	0.75
Gouqi	12-O-Nicotinoylisolineolone	20.7	0.83
Gouqi	Physcion	22.29	0.27
Gouqi	atropine	45.97	0.19
Gouqi	campesterol	37.58	0.71
Gouqi	10,13-Octadecadienoic acid, methyl ester	41.93	0.17
Gouqi	cyanin	47.42	0.76
Gouqi	darutoside	21.32	0.63
Gouqi	DBP	64.54	0.13
Gouqi	24-methylidenelophenol	44.19	0.75
Gouqi	Linoleic	41.9	0.14
Gouqi	daucosterol_qt	36.91	0.75
Gouqi	glycitein	50.48	0.24
Gouqi	delta-Carotene	31.8	0.55
Gouqi	Farnesylacetone	37.84	0.1
Gouqi	CLR	37.87	0.68
Gouqi	14b-pregnane	34.78	0.34
Gouqi	(24R)-4alpha-Methyl-24-ethylcholesta-7,25-dien-3beta-ylacetate	46.36	0.84
Gouqi	24-Methylenecycloartan-3beta,21-diol	37.32	0.8
Gouqi	24-Methylenecycloartanol ferulate	22.04	0.39
Gouqi	24-ethylcholest-22-enol	37.09	0.75
Gouqi	24-ethylcholesta-5,22-dienol	43.83	0.76
Gouqi	Fucostanol	25.32	0.75
Gouqi	24-methyl-31-norlanost-9(11)-enol	38	0.75
Gouqi	24-methylenelanost-8-enol	42.37	0.77
Gouqi	Fucosterol	43.78	0.76
Gouqi	31-Norcyclolaudenol	38.68	0.81
Gouqi	31-norlanost-9(11)-enol	38.35	0.72
Gouqi	31-norlanosterol	42.2	0.73
Gouqi	4,24-methyllophenol	37.83	0.75
Gouqi	4-[(Z,1R)-3-(4-methoxyphenyl)-1-vinylprop-2-enyl]phenol	43.47	0.15
Gouqi	Lophenol	38.13	0.71
Gouqi	4alpha,14alpha,24-trimethylcholesta-8,24-dienol	38.91	0.76
Gouqi	4alpha,24-dimethylcholesta-7,24-dienol	42.65	0.75
Gouqi	4alpha-methyl-24-ethylcholesta-7,24-dienol	42.3	0.78
Gouqi	6-Fluoroindole-7-Dehydrocholesterol	43.73	0.72
Gouqi	7-O-Methylluteolin-6-C-beta-glucoside_qt	40.77	0.3
Gouqi	Anhydrorhodovibrin	26.79	0.46
Gouqi	Atropine	42.16	0.19
Gouqi	Cryptoxanthin monoepoxide	46.95	0.56
Gouqi	Cycloeucalenol	39.73	0.79
Gouqi	(E,E)-1-ethyl octadeca-3,13-dienoate	42	0.19
Gouqi	methyl (1R,4aS,7R,7aS)-4a,7-dihydroxy-7-methyl-1-[(2S,3R,4S,5S,6R)-3,4,5-trihydroxy-6-(hydroxymethyl)oxan-2-yl]oxy-1,5,6,7a-tetrahydrocyclopenta[d]pyran-4-carboxylate	39.43	0.47
Gouqi	Ipolamiide_qt	139.96	0.12
Gouqi	Lantadene A	38.68	0.57
Gouqi	Maaliol	71.19	0.15
Gouqi	Physalin A	91.71	0.27
Gouqi	Physcion-8-O-beta-D-gentiobioside	43.9	0.62
Gouqi	11Z-hexadecenoic acid	35.78	0.1
Gouqi	Zederone	48.97	0.17
Gouqi	beta-Cholestanol	25.63	0.67
Gouqi	cryptoxanthin	25.16	0.57
Gouqi	lanost-8-en-3beta-ol	34.23	0.74
Gouqi	lanost-8-enol	34.23	0.74
Gouqi	Obtusifoliol	42.55	0.76
Gouqi	quercetin	46.43	0.28
Shanzhuyu	EIC	41.9	0.14
Shanzhuyu	Methyllinolenate	46.15	0.17
Shanzhuyu	ERUCAMIDE	27.85	0.26
Shanzhuyu	Mandenol	42	0.19
Shanzhuyu	Ethyl linolenate	46.1	0.2
Shanzhuyu	copaene	29.47	0.12
Shanzhuyu	ELD	31.2	0.14
Shanzhuyu	poriferast-5-en-3beta-ol	36.91	0.75
Shanzhuyu	Methyl linolelaidate	41.93	0.17
Shanzhuyu	20-Hexadecanoylingenol	28.2	0.68
Shanzhuyu	tetrandrine	26.64	0.1
Shanzhuyu	oleanolic acid	29.02	0.76
Shanzhuyu	Diop	43.59	0.39
Shanzhuyu	Ethyl oleate (NF)	32.4	0.19
Shanzhuyu	Leucanthoside	32.12	0.78
Shanzhuyu	Swertiamarin	21.9	0.42
Shanzhuyu	Aristolone	45.31	0.13
Shanzhuyu	Sitogluside	20.63	0.62
Shanzhuyu	beta-sitosterol	36.91	0.75
Shanzhuyu	sitosterol	36.91	0.75
Shanzhuyu	Cinnamein	78.8	0.12
Shanzhuyu	Stigmasterol	43.83	0.76
Shanzhuyu	13-Tetradecenyl acetate	36.76	0.1
Shanzhuyu	malkangunin	57.71	0.63
Shanzhuyu	Vulgarin	29.21	0.2
Shanzhuyu	1,2-Benzenedicarboxylicacid, mono(2-ethyl) hexylester	55.17	0.13
Shanzhuyu	11,14-Octadecadienoic acid, methyl ester	41.93	0.17
Shanzhuyu	2,6,10,14,18-pentamethylicosa-2,6,10,14,18-pentaene	33.4	0.24
Shanzhuyu	3-dibenzofuransulfonic acid	74.42	0.16
Shanzhuyu	3,4-Dehydrolycopen-16-al	46.64	0.49
Shanzhuyu	3,6-Digalloylglucose	31.42	0.66
Shanzhuyu	4-(4-ethylphenyl)benzoic acid	42.06	0.1
Shanzhuyu	6-Tetradecanesulfonic acid,butyl ester	21.36	0.13
Shanzhuyu	6-ethyl-2,5-dihydroxy-1,4-naphthoquinone	20.58	0.1
Shanzhuyu	7,8-Dehydropenstemoside_qt	108.33	0.12
Shanzhuyu	linolenate	45.01	0.15
Shanzhuyu	Cornudentanone	39.66	0.33
Shanzhuyu	Dehydromorroniaglycone	58.78	0.13
Shanzhuyu	Hydroxygenkwanin	36.47	0.27
Shanzhuyu	Telocinobufagin	69.99	0.79
Shanzhuyu	Tetrahydroalstonine	32.42	0.81
Shanzhuyu	Vitamin B1.mol2	49.33	0.11
Shanzhuyu	Z,Z-10,12-Hexadecadien-1-ol acetate	44.09	0.14
Shanzhuyu	Linolenyl alcohol	42.79	0.12
Shanzhuyu	gallic acid-3-O-(6'-O-galloyl)-glucoside	30.25	0.67
Shanzhuyu	gemin D	68.83	0.56
Shanzhuyu	2-Monopalmitin	26.74	0.22
Shanzhuyu	lanosta-8,24-dien-3-ol,3-acetate	44.3	0.82
Shanzhuyu	DIBP	49.63	0.13
Shanzhuyu	Nonox D	39.82	0.13
Shanzhuyu	DBP	64.54	0.13
Shanzhuyu	Linoleic	41.9	0.14
Huanglian	berberine	36.86	0.78
Huanglian	columbamine	26.94	0.59
Huanglian	Obacunoic acid	20.69	0.79
Huanglian	Fagarine	72.23	0.15
Huanglian	2-Carboxymethyl-3-prenyl-2,3-epoxy-1,4-naphthoquinone	20.68	0.26
Huanglian	Obacunone	43.29	0.77
Huanglian	berberrubine	35.74	0.73
Huanglian	DPEC	28.36	0.24
Huanglian	epiberberine	43.09	0.78
Huanglian	groenlandicine	28.42	0.72
Huanglian	limonin	21.3	0.57
Huanglian	(R)-Canadine	55.37	0.77
Huanglian	Berlambine	36.68	0.82
Huanglian	Corchoroside A_qt	104.95	0.78
Huanglian	Magnograndiolide	63.71	0.19
Huanglian	Palmidin A	35.36	0.65
Huanglian	6-O-E-Feruloylajugol	26.13	0.85
Huanglian	palmatine	64.6	0.65
Huanglian	quercetin	46.43	0.28
Huanglian	coptisine	30.67	0.86
Huanglian	tetrandrine	26.64	0.1
Huanglian	Worenine	45.83	0.87
Huanglian	Pycnamine	27.61	0.11
Huanglian	Moupinamide	86.71	0.26
Suanzaoren	ceanothic acid	33.41	0.77
Suanzaoren	(S)-Coclaurine	42.35	0.24
Suanzaoren	eleutheroside A	20.63	0.63
Suanzaoren	Daucosterol	36.91	0.75
Suanzaoren	jujuboside A_qt	34.96	0.62
Suanzaoren	jujuboside B_qt	23.48	0.63
Suanzaoren	n-methylasimilobine	24.86	0.36
Suanzaoren	dl-Nuciferine	29.26	0.4
Suanzaoren	phytosterol	36.91	0.75
Suanzaoren	sanjoinine A	27.32	0.79
Suanzaoren	sanjoinine B	26.86	0.79
Suanzaoren	sanjoinine D	24.71	0.77
Suanzaoren	sanjoinenine	67.28	0.79
Suanzaoren	swertisin	31.83	0.75
Suanzaoren	zizyphusine	41.53	0.55
Suanzaoren	alphitolic acid	23.38	0.77
Suanzaoren	Mairin	55.38	0.78
