# Supplementary material for: Traditional Chinese Medicine studies for Alzheimer’s disease via network pharmacology based on entropy and random walk
Source: PLoS One. 2023 Nov 29;18(11):e0294772. doi: 10.1371/journal.pone.0294772 (PMC10686466; doi:10.1371/journal.pone.0294772)
Supplement: S2 Table — (XLSX) [file pone.0294772.s002.xlsx]

## Sheet: TCMSP
active ingredient-target association				involving active ingredient	involving target
9-HEXADECENOIC ACID	PTGS1			9-HEXADECENOIC ACID	PTGS1
9-HEXADECENOIC ACID	PTGS2			METHYL LINOLEATE	PTGS2
9-HEXADECENOIC ACID	SLC6A2			Methyl palmitelaidate	SLC6A2
9-HEXADECENOIC ACID	RHO			Dauricine (8CI)	RHO
9-HEXADECENOIC ACID	IGHG1			Diop	IGHG1
9-HEXADECENOIC ACID	NCOA2			Stigmasterol	NCOA2
9-HEXADECENOIC ACID	PTPN1			beta-sitosterol	PTPN1
9-HEXADECENOIC ACID	HSP90AA1			Inermin	HSP90AA1
9-HEXADECENOIC ACID	PRKACA			N-Salicylidene-salicylamine	PRKACA
9-HEXADECENOIC ACID	CALM2			kaempferol	CALM2
9-HEXADECENOIC ACID	GABRA2			(+)-Maalioxide	GABRA2
9-HEXADECENOIC ACID	GABRA1			13-Tetradecenyl acetate	GABRA1
METHYL LINOLEATE	PTGS1			20(s)-protopanaxadiol	RXRA
METHYL LINOLEATE	PTGS2			Nepetin	CA2
METHYL LINOLEATE	NCOA2			Aposiopolamine	LACTBL1
METHYL LINOLEATE	RXRA			Deoxyharringtonine	MAOB
Methyl palmitelaidate	PTGS1			Dianthramine	MAOA
Methyl palmitelaidate	RXRA			arachidonate	LYZ
Methyl palmitelaidate	NCOA2			Frutinone A	SCN5A
Methyl palmitelaidate	PTGS2			ginsenoside rh2	ADRB2
Dauricine (8CI)	PTGS2			Ginsenoside-Rh4_qt	CHRM3
Dauricine (8CI)	CA2			Ginsenoyne A	PGR
Dauricine (8CI)	LACTBL1			Ginsenoyne B	NR3C2
Dauricine (8CI)	MAOB			Ginsenoyne E	ADH1C
Dauricine (8CI)	MAOA			Girinimbin	NCOA1
Dauricine (8CI)	LYZ			Malvic acid	ADRA2A
Diop	SCN5A			Panaxadiol	SLC6A3
Diop	ADRB2			suchilactone	AKR1B1
Diop	CHRM3			Vulgarin	PLAU
Stigmasterol	PGR			cis-Widdrol alpha-epoxide	LTA4H
Stigmasterol	NR3C2			alexandrin_qt	CTRB1
Stigmasterol	NCOA2			alloaromadedrene	CHRM1
Stigmasterol	ADH1C			DBP	ADRB1
Stigmasterol	IGHG1			Linoleic	HTR2A
Stigmasterol	RXRA			Fumarine	ADRA1D
Stigmasterol	NCOA1			Hepanal	GABRA3
Stigmasterol	PTGS1			(&#8722;)-Alloaromadendrene	CHRM2
Stigmasterol	PTGS2			calarene	ADRA1B
Stigmasterol	ADRA2A			Marmesin	CHRNA7
Stigmasterol	SLC6A2			(-)-Caryophyllene oxide	PIK3CG
Stigmasterol	SLC6A3			beta-Gurjunene	KCNH2
Stigmasterol	ADRB2			beta-Cubebene	DRD1
Stigmasterol	AKR1B1			2'-O-Methylisoliquiritigenin	CHRM4
Stigmasterol	PLAU			Veraguensin	PDE3A
Stigmasterol	LTA4H			()-Ledene	GABRA5
Stigmasterol	MAOB			()-alpha-Longipinene	CHRNA2
Stigmasterol	MAOA			8-Isopentenyl-kaempferol	SLC6A4
Stigmasterol	PRKACA			Aminacrin	OPRM1
Stigmasterol	CTRB1			Aristolone	BCL2
Stigmasterol	CHRM3			Calamendiol	BAX
Stigmasterol	CHRM1			Isocalamendiol	CASP9
Stigmasterol	ADRB1			isopimpinellin	JUN
Stigmasterol	SCN5A			Murolan-3,9(11)-diene-10-peroxy	CASP3
Stigmasterol	HTR2A			Patchoulene	CASP8
Stigmasterol	ADRA1D			3,5,8-trihydroxy-2-(4-hydroxyphenyl)-7-[(2S,3R,4R,5R,6S)-3,4,5-trihydroxy-6-methyl-tetrahydropyran-2-yl]oxy-chromone	PRKCA
Stigmasterol	GABRA3			spathulenol	TGFB1
Stigmasterol	CHRM2			α-Panasinsene	PON1
Stigmasterol	ADRA1B			(1R,3aS,4R,6aS)-1,4-bis(3,4-dimethoxyphenyl)-1,3,3a,4,6,6a-hexahydrofuro[4,3-c]furan	MAP2
Stigmasterol	GABRA1			Bisasaricin	HTR3A
Stigmasterol	CHRNA7			Cycloartenol	PRSS1
beta-sitosterol	PGR			emodin	DPP4
beta-sitosterol	NCOA2			(-)-alpha-cedrene	MAPK14
beta-sitosterol	PTGS1			apigenin	PKIA
beta-sitosterol	PTGS2			(2R)-2-[(3S,5R,10S,13R,14R,16R,17R)-3,16-dihydroxy-4,4,10,13,14-pentamethyl-2,3,5,6,12,15,16,17-octahydro-1H-cyclopenta[a]phenanthren-17-yl]-6-methylhept-5-enoic acid	NOS2
beta-sitosterol	HSP90AA1			trametenolic acid	AR
beta-sitosterol	PIK3CG			Cerevisterol	PPARG
beta-sitosterol	KCNH2			ergosta-7,22E-dien-3beta-ol	SERPIND1
beta-sitosterol	PRKACA			Ergosterol peroxide	NOS3
beta-sitosterol	DRD1			L-uridine	ACHE
beta-sitosterol	CHRM3			alexandrin	TOP2B
beta-sitosterol	CHRM1			hederagenin	F7
beta-sitosterol	SCN5A			cis-Thujopsene	RELA
beta-sitosterol	GABRA2			Sitogluside	IKBKB
beta-sitosterol	CHRM4			InChI=1/C15H24/c1-10-7-8-15-9-12(10)14(3,4)13(15)6-5-11(15)2/h7,11-13H,5-6,8-9H2,1-4H	AKT1
beta-sitosterol	PDE3A			2,6-di(phenyl)thiopyran-4-thione	CD40LG
beta-sitosterol	HTR2A			Methyl linolelaidate	AHSA1
beta-sitosterol	GABRA5			paeoniflorgenone	MAPK8
beta-sitosterol	ADRA1D			(3S,5R,8R,9R,10S,14S)-3,17-dihydroxy-4,4,8,10,14-pentamethyl-2,3,5,6,7,9-hexahydro-1H-cyclopenta[a]phenanthrene-15,16-dione	XDH
beta-sitosterol	GABRA3			paeoniflorin	MMP1
beta-sitosterol	CHRM2			Mairin	STAT1
beta-sitosterol	ADRA1B			oleanolic acid	CDK1
beta-sitosterol	ADRB2			sitosterol	HMOX1
beta-sitosterol	CHRNA2			(+)-catechin	CYP3A4
beta-sitosterol	SLC6A4			EIC	CYP1A2
beta-sitosterol	OPRM1			49070_FLUKA	CYP1A1
beta-sitosterol	GABRA1			Mandenol	ICAM1
beta-sitosterol	CHRNA7			()-Aromadendrene	SELE
beta-sitosterol	BCL2			(+)-ALPHA-FUNEBRENE	VCAM1
beta-sitosterol	BAX			betea-CUBEBENE	NR1I2
beta-sitosterol	CASP9			Myricanone	CYP1B1
beta-sitosterol	JUN			Perlolyrine	ALOX5
beta-sitosterol	CASP3			1-Acetyl-beta-carboline	HAS2
beta-sitosterol	CASP8			1H-Cycloprop(e)azulen-7-ol, decahydro-1,1,7-trimethyl-4-methylene-, (1aR-(1aalpha,4aalpha,7beta,7abeta,7balpha))-	GSTP1
beta-sitosterol	PRKCA			wallichilide	AHR
beta-sitosterol	TGFB1			1-beta-ethylacrylate-7-aldehyde-beta-carboline	PSMD3
beta-sitosterol	PON1			Aromadendrene oxide 2	SLC2A4
beta-sitosterol	MAP2			Cedrene	NR1I3
Inermin	PTGS1			Exceparl M-OL	INSR
Inermin	CHRM3			FA	DIO1
Inermin	SCN5A			oleic acid	PPP3CA
Inermin	PTGS2			58870_FLUKA	GSTM1
Inermin	HTR3A			14-acetyl-12-senecioyl-2E,8Z,10E-atractylentriol	GSTM2
Inermin	RXRA			α-Longipinene	AKR1C3
Inermin	ADRA1B			(3S,8S,9S,10R,13R,14S,17R)-10,13-dimethyl-17-[(2R,5S)-5-propan-2-yloctan-2-yl]-2,3,4,7,8,9,11,12,14,15,16,17-dodecahydro-1H-cyclopenta[a]phenanthren-3-ol	SLPI
Inermin	ADRB2			atractylenolide i	MMP2
Inermin	ADRA1D			atractylenolideII	RXRG
Inermin	SLC6A4			atractylenolide iii	NFKBIA
Inermin	HSP90AA1			atractylone	IL1B
Inermin	PIK3CG			3β-acetoxyatractylone	CASP1
Inermin	CHRNA7			DIBP	IFNG
Inermin	PRKACA			8β-ethoxy atractylenolide Ⅲ	ADCYAP1
Inermin	IGHG1			(1R,3aS,4S,8aR)-7-(2-hydroxypropan-2-yl)-1,4-dimethyl-2,3,3a,5,6,8a-hexahydroazulene-1,4-diol	PSMG1
Inermin	PRSS1			(1S,3aR,4R,8aS)-7-isopropyl-1,4-dimethyl-2,3,3a,5,6,8a-hexahydroazulene-1,4-diol	MAP2K4
Inermin	NCOA1			Alisol B monoacetate	NR3C1
Inermin	CALM2			rel-(1R,3aS,4S,7S,8R,8aS)-7-isopropyl-1,4-dimethyldecahydro-4,7-epoxyazulene-1,8-diol	KCNMA1
N-Salicylidene-salicylamine	PTGS1			orientalol,f	GSK3B
N-Salicylidene-salicylamine	PTGS2			Sulfoorientalol C	GABRA6
N-Salicylidene-salicylamine	DPP4			16β-methoxyalisol B monoacetate	ADRA2B
N-Salicylidene-salicylamine	MAPK14			16β-hydroxyalisol B monoacetate	CHRM5
N-Salicylidene-salicylamine	MAOB			alisol B	OPRD1
N-Salicylidene-salicylamine	PRKACA			alisol C monoacetate	CACNA1S
N-Salicylidene-salicylamine	PKIA			1-Monolinolein	PLCG2
kaempferol	NOS2			[(1S,3R)-1-[(2R)-3,3-dimethyloxiran-2-yl]-3-[(5R,8S,9S,10S,11S,14R)-11-hydroxy-4,4,8,10,14-pentamethyl-3-oxo-1,2,5,6,7,9,11,12,15,16-decahydrocyclopenta[a]phenanthren-17-yl]butyl] acetate	KDR
kaempferol	PTGS1			copaene	ESR1
kaempferol	AR			Linoleyl acetate	CDK2
kaempferol	PPARG			isoliquiritigenin	PIM1
kaempferol	PTGS2			Baicalin	CHEK1
kaempferol	HSP90AA1			isorhamnetin	ESR2
kaempferol	PIK3CG			3,5,6,7-tetramethoxy-2-(3,4,5-trimethoxyphenyl)chromone	CCNA2
kaempferol	PRKACA			Areapillin	HBA2
kaempferol	NCOA2			Cubebin	ADRA2C
kaempferol	DPP4			Encecalin	DRD2
kaempferol	PRSS1			Longikaurin A	RXRB
kaempferol	PGR			puerarin	PYGM
kaempferol	SERPIND1			7,8,4'-Trihydroxyisoflavone	ADH1B
kaempferol	CHRM1			(+)-Anomalin	GRIA2
kaempferol	NOS3			caryophyllene oxide	PDE4A
kaempferol	GABRA2			cedrenol	CDKN1A
kaempferol	ACHE			ledol	FLT1
kaempferol	SLC6A2			longifolene	MMP9
kaempferol	CHRM2			methyl (2E,4E)-octadeca-2,4-dienoate	EGF
kaempferol	ADRA1B			α-spinasterol	TP53
kaempferol	GABRA1			β-cedrene	PRKCE
kaempferol	TOP2B			γ-patchoulene	MYC
kaempferol	F7			petunidin	PRKCD
kaempferol	CALM2			Farnesylacetone	CSF2
kaempferol	RELA			quercetin	ACTA2
kaempferol	IKBKB			(-)-Epoxycaryophyllene	BTK
kaempferol	AKT1			136458-42-9	FLT4
kaempferol	BCL2			ELD	SLC2A1
kaempferol	BAX			ent-Epicatechin	VEGFA
kaempferol	CD40LG			(3E,4R)-4-(1,3-benzodioxol-5-ylmethyl)-3-[(3,4,5-trimethoxyphenyl)methylidene]oxolan-2-one	CCND1
kaempferol	JUN			Tetrahydroalstonine	BCL2L1
kaempferol	AHSA1			Angustidine	FOS
kaempferol	CASP3			geissoschizinc acid	EIF6
kaempferol	MAPK8			Strictosamide_qt	RB1
kaempferol	XDH			SMR000232338	CDK4
kaempferol	MMP1			(E)-16,17-Didehydro-17-methoxy-17,18-seco-3-beta-yohimban-16-carboxylic acid methyl ester	CDK6
kaempferol	STAT1			Rhynchophylline A	EEF1E1
kaempferol	CDK1			methyl (E)-2-[(2S,3Z,12bS)-3-ethylidene-2,4,6,7,12,12b-hexahydro-1H-indolo[3,2-h]quinolizin-2-yl]-3-methoxyprop-2-enoate	ODC1
kaempferol	HMOX1			Rhynchophylline	MDM2
kaempferol	CYP3A4			SMR000232333	BAD
kaempferol	CYP1A2			Isorhyncophylline	HIF1A
kaempferol	CYP1A1			hirsutasideA	IGF1R
kaempferol	ICAM1			(E)-2-[(3S,6'S,7'S,8'aS)-6'-ethyl-2-keto-spiro[indoline-3,1'-indolizidine]-7'-yl]-3-methoxy-acrylic acid methyl ester	RUNX1T1
kaempferol	SELE			(E)-2-[(3R,6'S,7'S,8'aS)-6'-ethyl-2-keto-spiro[indoline-3,1'-indolizidine]-7'-yl]-3-methoxy-acrylic acid methyl ester	ACACA
kaempferol	VCAM1			Mitraphyllic acid	MCL1
kaempferol	NR1I2			hirsutasideB	CCND2
kaempferol	CYP1B1			corynoxeine	IL2
kaempferol	ALOX5			methyl (E)-2-[(2S,3R,12bS)-3-vinyl-1,2,3,4,6,7,12,12b-octahydroindolo[3,2-h]quinolizin-2-yl]-3-methoxy-prop-2-enoate	CCNB1
kaempferol	HAS2			(1'R,3S,4a'S,5a'S,10a'R)-1'-methyl-2-oxo-1',4a',5',5a',7',8',10',10a'-octahydrospiro[indoline-3,6'-pyrano[3,4-f]indolizine]-4'-carboxylic acid	SERPINE1
kaempferol	GSTP1			(2S,12bR)-methyl 2-((E)-1-oxobut-2-en-2-yl)-1,2,6,7,12,12b-hexahydroindolo[2,3-a]quinolizine-3-carboxylate	IL4
kaempferol	AHR			vincoside lactam_qt	IKBKG
kaempferol	PSMD3			hirsutasideC	CYP19A1
kaempferol	SLC2A4			hirsutine	XIAP
kaempferol	NR1I3			yohimbine	CYCS
kaempferol	INSR			delta(sup 18)-Hirsutine	CFLAR
kaempferol	DIO1			isocorynantheic acid	AAGAB
kaempferol	PPP3CA			coryincine	INS
kaempferol	GSTM1			1,2,5,6-tetrahydrotanshinone	FCER2
kaempferol	GSTM2			Poriferasterol	IL13
kaempferol	AKR1C3			poriferast-5-en-3beta-ol	MS4A2
kaempferol	SLPI			isoimperatorin	ALPI
(+)-Maalioxide	CHRM3			sugiol	PSME3
(+)-Maalioxide	CHRM2			Dehydrotanshinone II A	G6PC
(+)-Maalioxide	NCOA2			Physcion	APC
13-Tetradecenyl acetate	NCOA2			(-)-Epicedrol	TRPM2
20(s)-protopanaxadiol	MMP2			digallate	SLC5A5
20(s)-protopanaxadiol	CASP3			luteolin	FXYD2
Nepetin	PTGS2			5,6-dihydroxy-7-isopropyl-1,1-dimethyl-2,3-dihydrophenanthren-4-one	ALG5
Nepetin	F7			Dehydromiltirone	TK1
Nepetin	TOP2B			2-isopropyl-8-methylphenanthrene-3,4-dione	PRSS3
Nepetin	DPP4			3α-hydroxytanshinoneⅡa	IL6
Nepetin	HSP90AA1			3beta-Hydroxytanshinone IIA	CD14
Nepetin	PIK3CG			(E)-3-[2-(3,4-dihydroxyphenyl)-7-hydroxy-benzofuran-4-yl]acrylic acid	LBP
Nepetin	PRSS1			4-methylenemiltirone	NQO1
Nepetin	NCOA2			2-(4-hydroxy-3-methoxyphenyl)-5-(3-hydroxypropyl)-7-methoxy-3-benzofurancarboxaldehyde	AMY2A
Nepetin	CALM2			(4bS,8aS,10S)-10-hydroxy-2-isopropyl-4b,8,8-trimethyl-5,6,7,8a,9,10-hexahydrophenanthrene-3,4-dione	CAT
Aposiopolamine	CHRM3			formyltanshinone	TRPV1
Aposiopolamine	CHRM1			3-beta-Hydroxymethyllenetanshiquinone	ADH1A
Aposiopolamine	SLC6A2			Methylenetanshinquinone	SOD1
Aposiopolamine	SLC6A3			przewalskin a	TEP1
Aposiopolamine	ADRB2			przewalskin b	EDN1
Aposiopolamine	SLC6A4			przewalskin c	ERBB2
Aposiopolamine	GABRA1			Przewaquinone A	LPL
Aposiopolamine	DPP4			Przewaquinone B	GAP43
Deoxyharringtonine	AR			przewaquinone c	BDNF
Deoxyharringtonine	NR3C2			(6S,7R)-6,7-dihydroxy-1,6-dimethyl-8,9-dihydro-7H-naphtho[8,7-g]benzofuran-10,11-dione	HMGCR
Dianthramine	PTGS1			przewaquinone f	MPO
Dianthramine	PTGS2			sclareol	PPARA
Dianthramine	HSP90AA1			tanshinaldehyde	PPARD
arachidonate	PTGS1			Tanshinol A	CRP
arachidonate	PTGS2			Danshenol B	PLG
arachidonate	RXRG			Danshenol A	FABP1
arachidonate	NCOA2			Z-8-Hexadecen-1-ol acetate	RBP2
Frutinone A	PTGS1			Salvilenone	GCG
Frutinone A	SERPIND1			cryptotanshinone	ENPEP
Frutinone A	AR			dan-shexinkum a	UCP2
Frutinone A	SCN5A			dan-shexinkum b	SOAT1
Frutinone A	PPARG			dan-shexinkum d	CCK
Frutinone A	PTGS2			danshenspiroketallactone	CITED1
Frutinone A	RXRA			deoxyneocryptotanshinone	NTRK2
Frutinone A	PDE3A			dihydroisotanshinoneⅠ	PDX1
Frutinone A	ADRB2			dihydrotanshinlactone	SLC2A2
Frutinone A	GABRA1			dihydrotanshinoneⅠ	PAM
Frutinone A	DPP4			epidanshenspiroketallactone	SCD
Frutinone A	HSP90AA1			ethyl lithospermate	UCP3
Frutinone A	PIK3CG			C09092	CETP
Frutinone A	CHRNA7			isocryptotanshi-none	PYY
Frutinone A	PRKACA			isotanshinone iib	DNPEP
Frutinone A	ACHE			Isotanshinone II	PGF
ginsenoside rh2	BAX			Isotanshinone I	GABBR1
ginsenoside rh2	CD40LG			manool	TYR
ginsenoside rh2	CASP3			miltionone Ⅰ	F11R
ginsenoside rh2	PTGS2			miltionone Ⅱ	JAK2
ginsenoside rh2	NFKBIA			miltipolone	MT2A
ginsenoside rh2	IL1B			Miltirone	NCF1
ginsenoside rh2	CASP1			neocryptotanshinone ii	OLR1
ginsenoside rh2	IFNG			neocryptotanshinone	HTR2C
ginsenoside rh2	ADCYAP1			przewalskin	STAT3
ginsenoside rh2	PSMG1			1-methyl-8,9-dihydro-7H-naphtho[5,6-g]benzofuran-6,10,11-trione	TIMP2
ginsenoside rh2	MAP2K4			prolithospermic acid	FAS
ginsenoside rh2	SLC2A4			(2R)-3-(3,4-dihydroxyphenyl)-2-[(Z)-3-(3,4-dihydroxyphenyl)acryloyl]oxy-propionic acid	MAPK9
Ginsenoside-Rh4_qt	NR3C2			salvianolic acid g	BIRC5
Ginsenoside-Rh4_qt	NCOA2			salvianolic acid j	PLAT
Ginsenoyne A	PTGS2			salvilenone Ⅰ	CHEK2
Ginsenoyne B	PTGS1			salviolone	SELP
Ginsenoyne B	PTGS2			shanzhiside methyl ester_qt	AGTR1
Ginsenoyne E	PTGS2			(6S)-6-hydroxy-1-methyl-6-methylol-8,9-dihydro-7H-naphtho[8,7-g]benzofuran-10,11-quinone	IFNB1
Girinimbin	PTGS1			Tanshindiol B	PDGFA
Girinimbin	SCN5A			Przewaquinone E	ACE2
Girinimbin	PTGS2			Tanshilactone	GPT
Girinimbin	RXRA			tanshinone iia	PGP
Girinimbin	ADRB2			(6S)-6-(hydroxymethyl)-1,6-dimethyl-8,9-dihydro-7H-naphtho[8,7-g]benzofuran-10,11-dione	JAK3
Girinimbin	GABRA1			tanshinone Ⅵ	CDKN1B
Girinimbin	PIK3CG			tanshinone i	CDKN2AIP
Girinimbin	CHRNA7			poriferasta-7,22E-dien-3beta-ol	IFNA1
Girinimbin	PRKACA			2-methoxyfuranodiene	ITGB5
Girinimbin	NCOA2			ZINC03978781	LEPR
Malvic acid	PTGS1			Shekanin	PLIN2
Malvic acid	PTGS2			tectorigenin	F2R
Malvic acid	NCOA2			7-Methoxy-2-methyl isoflavone	MMP3
Malvic acid	SLC6A2			Spinasterol	EGFR
Panaxadiol	NR3C1			stigmast-7-enol	MAPK1
suchilactone	KCNH2			methyl icosa-11,14-dienoate	IL10
suchilactone	SCN5A			(1R)-2,3,4,9-tetrahydro-1H-$b-carboline-1-carboxylic acid	ELK1
suchilactone	F7			tangshenoside I_qt	POR
suchilactone	PTGS2			7-(beta-Xylosyl)cephalomannine_qt	TOP1
suchilactone	PTPN1			Codonopsine	RAF1
suchilactone	ADRB2			Coelogin	HSPA5
suchilactone	HSP90AA1			Daturilin	CAV1
suchilactone	NCOA1			glycitein	F3
suchilactone	KCNMA1			(8S,9S,10R,13R,14S,17R)-17-[(E,2R,5S)-5-ethyl-6-methylhept-3-en-2-yl]-10,13-dimethyl-1,2,4,7,8,9,11,12,14,15,16,17-dodecahydrocyclopenta[a]phenanthren-3-one	GJA1
suchilactone	CALM2			11-Hydroxyrankinidine	CCL2
suchilactone	PTGS1			delta 7-stigmastenol	PTGER3
suchilactone	RXRA			ellagic acid	CXCL8
suchilactone	PDE3A			baicalein	PRKCB
suchilactone	ADRA1D			16844-71-6	DUOX2
suchilactone	PRKACA			peonidin	HSPB1
Vulgarin	ACHE			(2R,3R)-4-methoxyl-distylin	SULT1E1
Vulgarin	GABRA1			stigmast-7-en-3-ol	MGAM
cis-Widdrol alpha-epoxide	CHRM3			8-debenzoylpaeonidanin_qt	THBD
cis-Widdrol alpha-epoxide	CHRM1			paeonin,a	COL1A1
cis-Widdrol alpha-epoxide	CHRM2			Ethyl oleate (NF)	PTEN
cis-Widdrol alpha-epoxide	GABRA1			campest-5-en-3beta-ol	IL1A
alexandrin_qt	PGR			Jaranol	TOP2A
alloaromadedrene	CHRM3			3,9-di-O-methylnissolin	ABCG2
alloaromadedrene	CHRM2			7-O-methylisomucronulatol	NFE2L2
alloaromadedrene	GABRA1			9,10-dimethoxypterocarpan-3-O-β-D-glucoside	PARP1
alloaromadedrene	CHRM1			(6aR,11aR)-9,10-dimethoxy-6a,11a-dihydro-6H-benzofurano[3,2-c]chromen-3-ol	COL3A1
alloaromadedrene	CHRNA2			13-hydroxy-9,11-octadecadienoic acid	CXCL11
DBP	CHRM3			Bifendate	CXCL2
DBP	CHRM1			formononetin	DCAF5
DBP	SLC6A2			Calycosin	CLDN4
DBP	SLC6A3			linolenic acid	HSF1
DBP	ADRB2			(Z)-1-(2,4-dihydroxyphenyl)-3-(4-hydroxyphenyl)prop-2-en-1-one	CXCL10
DBP	SLC6A4			isomucronulatol-7,2'-di-O-glucosiole	CHUK
DBP	PTGS1			1,7-Dihydroxy-3,9-dimethoxy pterocarpene	SPP1
DBP	PTGS2			catapol_qt	RUNX2
DBP	NOS3			aeginetic acid	RASSF1
DBP	RXRA			jioglutin A	E2F1
DBP	GSK3B			jioglutin B	E2F2
DBP	HSP90AA1			jioglutin D	ACPP
DBP	LACTBL1			METHYL PALMITOLEATE	CTSD
DBP	PRKACA			6-O-vanilloylajugol	IGFBP3
DBP	PDE3A			Daucosterol	IGF2
DBP	ADRA1D			chrysin	IRF1
DBP	CHRM2			(4S,5S,6R)-5,6-dihydroxy-4-isopropyl-6-methyl-2,3,4,5,7,8-hexahydronaphthalen-1-one	ERBB3
DBP	IGHG1			(1S,4R,4aS,6R,8aS)-6-isopropenyl-4,4a-dimethyldecalin-1,8a-diol	PCOLCE
DBP	HTR2A			Sitosterol alpha1	NPEPPS
DBP	GABRA1			Ethyl linolenate	HK2
DBP	CHRNA7			LAN	NKX3-1
DBP	GABRA6			Scopolin	RASA1
Linoleic	PTGS1			atropine	MET
Linoleic	PTGS2			campesterol	PDE10A
Linoleic	RXRA			10,13-Octadecadienoic acid, methyl ester	ITM2C
Linoleic	SLC6A2			cyanin	DRD5
Linoleic	NCOA2			24-methylidenelophenol	OPRK1
Linoleic	CHRM1			daucosterol_qt	DRD4
Linoleic	ADRB1			CLR	DRD3
Linoleic	ADRA2A			14b-pregnane	MDK
Linoleic	CHRM2			24-ethylcholest-22-enol	NGF
Linoleic	ADRA2B			24-ethylcholesta-5,22-dienol	HTR7
Linoleic	SLC6A3			Fucostanol	APP
Linoleic	ADRB2			24-methyl-31-norlanost-9(11)-enol	PCNA
Linoleic	SLC6A4			24-methylenelanost-8-enol	CASP7
Linoleic	MAOB			Fucosterol	PTGES
Fumarine	PTGS1			31-norlanost-9(11)-enol	NUF2
Fumarine	CHRM3			31-norlanosterol	ADCY2
Fumarine	KCNH2			4,24-methyllophenol	HTR1A
Fumarine	CHRM1			4-[(Z,1R)-3-(4-methoxyphenyl)-1-vinylprop-2-enyl]phenol	HTR1B
Fumarine	SCN5A			Lophenol	GABRG3
Fumarine	F7			4alpha,14alpha,24-trimethylcholesta-8,24-dienol	GABRE
Fumarine	CHRM5			4alpha,24-dimethylcholesta-7,24-dienol	FASN
Fumarine	PTGS2			4alpha-methyl-24-ethylcholesta-7,24-dienol	EDNRA
Fumarine	HTR3A			6-Fluoroindole-7-Dehydrocholesterol	NPM1
Fumarine	CHRM4			7-O-Methylluteolin-6-C-beta-glucoside_qt	ECE1
Fumarine	OPRD1			(E,E)-1-ethyl octadeca-3,13-dienoate	PARP4
Fumarine	HTR2A			Ipolamiide_qt	CALCR
Fumarine	ADRA1B			Physcion-8-O-beta-D-gentiobioside	ITGB3
Fumarine	ADRB2			11Z-hexadecenoic acid	IGFBP1
Fumarine	ADRA1D			Zederone	SPDEF
Fumarine	OPRM1			beta-Cholestanol	TERT
Fumarine	HSP90AA1			lanost-8-en-3beta-ol	TIMP3
Fumarine	PRKACA			lanost-8-enol	TUBB1
Fumarine	CALM2			Obtusifoliol	MMP13
Fumarine	SLC6A4			Methyllinolenate	MMP8
Fumarine	CACNA1S			tetrandrine	GSTA1
Fumarine	PDE3A			Leucanthoside	GSTA2
Fumarine	SLC6A3			Cinnamein	FOSL1
Fumarine	PLCG2			1,2-Benzenedicarboxylicacid, mono(2-ethyl) hexylester	FOSL2
Fumarine	TOP2B			11,14-Octadecadienoic acid, methyl ester	ALOX12
Fumarine	DRD1			2,6,10,14,18-pentamethylicosa-2,6,10,14,18-pentaene	NFATC1
Fumarine	KDR			4-(4-ethylphenyl)benzoic acid	TDRD7
Hepanal	CHRM3			7,8-Dehydropenstemoside_qt	EGLN1
Hepanal	CHRM2			linolenate	NOX5
Hepanal	ADH1C			Cornudentanone	FABP5
Hepanal	IGHG1			Hydroxygenkwanin	APOD
(&#8722;)-Alloaromadendrene	CHRM3			Telocinobufagin	SIRT1
(&#8722;)-Alloaromadendrene	CHRM1			Vitamin B1.mol2	ATP5B
(&#8722;)-Alloaromadendrene	CHRM2			Z,Z-10,12-Hexadecadien-1-ol acetate	MT-ND6
(&#8722;)-Alloaromadendrene	ADRA1B			Nonox D	HSD3B2
(&#8722;)-Alloaromadendrene	CHRNA2			berberine	HSD3B1
(&#8722;)-Alloaromadendrene	NCOA2			columbamine	ALB
(&#8722;)-Alloaromadendrene	DRD1			Fagarine	HNF4A
(&#8722;)-Alloaromadendrene	ADRB1			berberrubine	HNF1A
(&#8722;)-Alloaromadendrene	RXRA			epiberberine	ACTB
(&#8722;)-Alloaromadendrene	HTR2A			groenlandicine	TRIM26
(&#8722;)-Alloaromadendrene	SLC6A2			limonin	GABRA4
(&#8722;)-Alloaromadendrene	ADRA1D			(R)-Canadine	HRH1
(&#8722;)-Alloaromadendrene	GABRA3			Berlambine	LITAF
(&#8722;)-Alloaromadendrene	SLC6A3			Corchoroside A_qt	IL2RA
(&#8722;)-Alloaromadendrene	ADRB2			Magnograndiolide	SMAD7
(&#8722;)-Alloaromadendrene	GABRA1			6-O-E-Feruloylajugol	SMAD3
(&#8722;)-Alloaromadendrene	CHRNA7			palmatine
calarene	CHRM3			coptisine
Marmesin	PTGS1			Worenine
Marmesin	SERPIND1			(S)-Coclaurine
Marmesin	ESR1			jujuboside B_qt
Marmesin	AR			n-methylasimilobine
Marmesin	PTGS2			dl-Nuciferine
Marmesin	ADRB2			phytosterol
Marmesin	SLC6A4			sanjoinine A
Marmesin	DPP4			sanjoinine B
Marmesin	CDK2			sanjoinenine
Marmesin	PRKACA			swertisin
Marmesin	CHRM1			zizyphusine
Marmesin	RXRA
Marmesin	CHRM2
Marmesin	LACTBL1
Marmesin	PIM1
Marmesin	PTPN1
Marmesin	PIK3CG
Marmesin	LTA4H
Marmesin	HSP90AA1
Marmesin	CHEK1
(-)-Caryophyllene oxide	CHRM3
(-)-Caryophyllene oxide	SERPIND1
(-)-Caryophyllene oxide	CHRM1
(-)-Caryophyllene oxide	PTGS2
(-)-Caryophyllene oxide	ACHE
(-)-Caryophyllene oxide	CHRM2
(-)-Caryophyllene oxide	ADRA1B
(-)-Caryophyllene oxide	GABRA1
(-)-Caryophyllene oxide	DPP4
(-)-Caryophyllene oxide	GABRA6
beta-Gurjunene	CHRM3
beta-Gurjunene	CHRM1
beta-Gurjunene	CHRM2
beta-Gurjunene	ADRA1B
beta-Gurjunene	GABRA1
beta-Gurjunene	CHRNA2
beta-Cubebene	CHRM1
beta-Cubebene	CHRM2
beta-Cubebene	GABRA1
beta-Cubebene	PTGS2
beta-Cubebene	CHRNA2
beta-Cubebene	SLC6A2
2'-O-Methylisoliquiritigenin	NOS2
2'-O-Methylisoliquiritigenin	PTGS1
2'-O-Methylisoliquiritigenin	ESR1
2'-O-Methylisoliquiritigenin	AR
2'-O-Methylisoliquiritigenin	PPARG
2'-O-Methylisoliquiritigenin	PTGS2
2'-O-Methylisoliquiritigenin	CA2
2'-O-Methylisoliquiritigenin	PDE3A
2'-O-Methylisoliquiritigenin	ADRB2
2'-O-Methylisoliquiritigenin	SLC6A4
2'-O-Methylisoliquiritigenin	ESR2
2'-O-Methylisoliquiritigenin	MAPK14
2'-O-Methylisoliquiritigenin	GSK3B
2'-O-Methylisoliquiritigenin	HSP90AA1
2'-O-Methylisoliquiritigenin	CDK2
2'-O-Methylisoliquiritigenin	MAOB
2'-O-Methylisoliquiritigenin	CHEK1
2'-O-Methylisoliquiritigenin	PRKACA
2'-O-Methylisoliquiritigenin	PIM1
2'-O-Methylisoliquiritigenin	CCNA2
2'-O-Methylisoliquiritigenin	PKIA
2'-O-Methylisoliquiritigenin	HBA2
2'-O-Methylisoliquiritigenin	CALM2
Veraguensin	DRD1
Veraguensin	CHRM3
Veraguensin	KCNH2
Veraguensin	CHRM1
Veraguensin	ESR1
Veraguensin	SCN5A
Veraguensin	PTGS2
Veraguensin	ADRA2C
Veraguensin	CHRM4
Veraguensin	ADRA1B
Veraguensin	SLC6A3
Veraguensin	ADRB2
Veraguensin	HSP90AA1
Veraguensin	NCOA2
Veraguensin	CALM2
Veraguensin	PTGS1
Veraguensin	F7
Veraguensin	CHRM5
Veraguensin	RXRA
Veraguensin	OPRD1
Veraguensin	PDE3A
Veraguensin	ADRA1D
Veraguensin	DRD2
Veraguensin	RXRB
Veraguensin	KCNMA1
Veraguensin	ACHE
()-Ledene	NCOA2
()-Ledene	CHRM3
()-Ledene	CHRM1
()-alpha-Longipinene	CHRM3
()-alpha-Longipinene	CHRM2
()-alpha-Longipinene	CHRNA2
()-alpha-Longipinene	GABRA1
8-Isopentenyl-kaempferol	SERPIND1
8-Isopentenyl-kaempferol	ESR1
8-Isopentenyl-kaempferol	AR
8-Isopentenyl-kaempferol	PPARG
8-Isopentenyl-kaempferol	F7
8-Isopentenyl-kaempferol	PTGS2
8-Isopentenyl-kaempferol	TOP2B
8-Isopentenyl-kaempferol	DPP4
8-Isopentenyl-kaempferol	GSK3B
8-Isopentenyl-kaempferol	HSP90AA1
8-Isopentenyl-kaempferol	CDK2
8-Isopentenyl-kaempferol	CHEK1
8-Isopentenyl-kaempferol	PRSS1
8-Isopentenyl-kaempferol	PIM1
8-Isopentenyl-kaempferol	CALM2
8-Isopentenyl-kaempferol	PTGS1
8-Isopentenyl-kaempferol	SCN5A
8-Isopentenyl-kaempferol	KDR
8-Isopentenyl-kaempferol	RXRA
8-Isopentenyl-kaempferol	MAPK14
8-Isopentenyl-kaempferol	CCNA2
8-Isopentenyl-kaempferol	KCNMA1
8-Isopentenyl-kaempferol	NCOA2
8-Isopentenyl-kaempferol	GABRA2
8-Isopentenyl-kaempferol	GABRA1
8-Isopentenyl-kaempferol	PDE3A
8-Isopentenyl-kaempferol	KCNH2
8-Isopentenyl-kaempferol	PYGM
Aminacrin	PTGS1
Aminacrin	SCN5A
Aminacrin	PTGS2
Aminacrin	MAOB
Aminacrin	PRKACA
Aminacrin	NCOA2
Aristolone	CHRM2
Aristolone	GABRA1
Aristolone	PTGS2
Aristolone	ADH1B
Aristolone	ADH1C
Aristolone	CHRM3
Aristolone	CHRM1
Calamendiol	CHRM3
Calamendiol	CHRM1
Calamendiol	PTGS2
Calamendiol	GABRA2
Calamendiol	CHRM2
Calamendiol	GABRA1
Calamendiol	CHRNA7
Calamendiol	GRIA2
Calamendiol	GABRA6
Isocalamendiol	CHRM1
Isocalamendiol	GABRA2
Isocalamendiol	CHRM2
Isocalamendiol	GABRA1
Isocalamendiol	GABRA6
isopimpinellin	ESR1
isopimpinellin	HSP90AA1
isopimpinellin	PDE4A
isopimpinellin	CYP3A4
isopimpinellin	CYP1A1
isopimpinellin	NR1I2
isopimpinellin	GSTP1
Murolan-3,9(11)-diene-10-peroxy	CHRM3
Murolan-3,9(11)-diene-10-peroxy	CHRM1
Murolan-3,9(11)-diene-10-peroxy	CHRM2
Murolan-3,9(11)-diene-10-peroxy	GABRA1
Murolan-3,9(11)-diene-10-peroxy	GABRA6
Patchoulene	CHRM3
Patchoulene	CHRM1
Patchoulene	GABRA2
Patchoulene	CHRM2
Patchoulene	GABRA1
3,5,8-trihydroxy-2-(4-hydroxyphenyl)-7-[(2S,3R,4R,5R,6S)-3,4,5-trihydroxy-6-methyl-tetrahydropyran-2-yl]oxy-chromone	F7
3,5,8-trihydroxy-2-(4-hydroxyphenyl)-7-[(2S,3R,4R,5R,6S)-3,4,5-trihydroxy-6-methyl-tetrahydropyran-2-yl]oxy-chromone	TOP2B
spathulenol	CHRM3
spathulenol	CHRM1
spathulenol	CHRM2
α-Panasinsene	CHRM3
α-Panasinsene	CHRM2
(1R,3aS,4R,6aS)-1,4-bis(3,4-dimethoxyphenyl)-1,3,3a,4,6,6a-hexahydrofuro[4,3-c]furan	CHRM3
(1R,3aS,4R,6aS)-1,4-bis(3,4-dimethoxyphenyl)-1,3,3a,4,6,6a-hexahydrofuro[4,3-c]furan	KCNH2
(1R,3aS,4R,6aS)-1,4-bis(3,4-dimethoxyphenyl)-1,3,3a,4,6,6a-hexahydrofuro[4,3-c]furan	SCN5A
(1R,3aS,4R,6aS)-1,4-bis(3,4-dimethoxyphenyl)-1,3,3a,4,6,6a-hexahydrofuro[4,3-c]furan	F7
(1R,3aS,4R,6aS)-1,4-bis(3,4-dimethoxyphenyl)-1,3,3a,4,6,6a-hexahydrofuro[4,3-c]furan	PTGS2
(1R,3aS,4R,6aS)-1,4-bis(3,4-dimethoxyphenyl)-1,3,3a,4,6,6a-hexahydrofuro[4,3-c]furan	ADRA1B
(1R,3aS,4R,6aS)-1,4-bis(3,4-dimethoxyphenyl)-1,3,3a,4,6,6a-hexahydrofuro[4,3-c]furan	ADRA1D
(1R,3aS,4R,6aS)-1,4-bis(3,4-dimethoxyphenyl)-1,3,3a,4,6,6a-hexahydrofuro[4,3-c]furan	NCOA2
(1R,3aS,4R,6aS)-1,4-bis(3,4-dimethoxyphenyl)-1,3,3a,4,6,6a-hexahydrofuro[4,3-c]furan	CALM2
Bisasaricin	NOS2
Bisasaricin	ESR1
Bisasaricin	SCN5A
Bisasaricin	F7
Bisasaricin	PTGS2
Bisasaricin	TOP2B
Bisasaricin	ESR2
Bisasaricin	HSP90AA1
Bisasaricin	PIM1
Bisasaricin	NCOA2
Bisasaricin	KCNMA1
Bisasaricin	CALM2
Cycloartenol	NR3C2
emodin	PTGS1
emodin	PTGS2
emodin	F7
emodin	HSP90AA1
emodin	PIK3CG
emodin	PRKACA
emodin	IGHG1
emodin	KDR
emodin	TOP2B
emodin	NCOA2
emodin	NCOA1
emodin	CALM2
emodin	CDKN1A
emodin	FLT1
emodin	MMP9
emodin	EGF
emodin	CD40LG
emodin	CASP3
emodin	TP53
emodin	PRKCE
emodin	MMP1
emodin	PPARG
emodin	MYC
emodin	CYP1A1
emodin	IL1B
emodin	PRKCD
emodin	CSF2
emodin	TGFB1
emodin	ACTA2
emodin	MAOB
emodin	BTK
emodin	SLC2A4
emodin	FLT4
emodin	SLC2A1
(-)-alpha-cedrene	CHRM3
(-)-alpha-cedrene	PTGS2
(-)-alpha-cedrene	GABRA2
(-)-alpha-cedrene	RXRA
(-)-alpha-cedrene	GABRA1
(-)-alpha-cedrene	NCOA2
(-)-alpha-cedrene	CHRM1
(-)-alpha-cedrene	ADH1B
(-)-alpha-cedrene	ADH1C
apigenin	PTGS1
apigenin	AR
apigenin	PTGS2
apigenin	HSP90AA1
apigenin	PRSS1
apigenin	NCOA2
apigenin	PIK3CG
apigenin	PRKACA
apigenin	SCN5A
apigenin	F7
apigenin	TOP2B
apigenin	DPP4
apigenin	CALM2
apigenin	RELA
apigenin	AKT1
apigenin	VEGFA
apigenin	CCND1
apigenin	BCL2
apigenin	BCL2L1
apigenin	FOS
apigenin	CDKN1A
apigenin	EIF6
apigenin	BAX
apigenin	CASP9
apigenin	PLAU
apigenin	MMP9
apigenin	RB1
apigenin	CDK4
apigenin	CD40LG
apigenin	JUN
apigenin	CDK6
apigenin	EEF1E1
apigenin	AHSA1
apigenin	CASP3
apigenin	TP53
apigenin	NFKBIA
apigenin	ODC1
apigenin	MDM2
apigenin	BAD
apigenin	MMP1
apigenin	HIF1A
apigenin	IGF1R
apigenin	RUNX1T1
apigenin	CDK1
apigenin	ACACA
apigenin	HMOX1
apigenin	ICAM1
apigenin	MCL1
apigenin	CCND2
apigenin	IL2
apigenin	CCNB1
apigenin	SERPINE1
apigenin	IFNG
apigenin	IL4
apigenin	IKBKG
apigenin	CYP19A1
apigenin	XIAP
apigenin	PSMD3
apigenin	SLC2A4
apigenin	INSR
apigenin	CYCS
apigenin	CFLAR
apigenin	AAGAB
apigenin	INS
apigenin	FCER2
apigenin	IL13
apigenin	MS4A2
apigenin	ALPI
apigenin	PSME3
apigenin	G6PC
apigenin	APC
apigenin	TRPM2
apigenin	AKR1C3
apigenin	SLC5A5
apigenin	FXYD2
apigenin	ALG5
(2R)-2-[(3S,5R,10S,13R,14R,16R,17R)-3,16-dihydroxy-4,4,10,13,14-pentamethyl-2,3,5,6,12,15,16,17-octahydro-1H-cyclopenta[a]phenanthren-17-yl]-6-methylhept-5-enoic acid	NR3C2
(2R)-2-[(3S,5R,10S,13R,14R,16R,17R)-3,16-dihydroxy-4,4,10,13,14-pentamethyl-2,3,5,6,12,15,16,17-octahydro-1H-cyclopenta[a]phenanthren-17-yl]-6-methylhept-5-enoic acid	NCOA2
trametenolic acid	NR3C2
Cerevisterol	NR3C2
ergosta-7,22E-dien-3beta-ol	PGR
Ergosterol peroxide	PGR
L-uridine	PTGS2
L-uridine	CA2
L-uridine	TK1
alexandrin	PTGS2
alexandrin	PGR
alexandrin	NR3C2
alexandrin	NCOA2
alexandrin	NCOA1
alexandrin	ADH1C
alexandrin	LYZ
alexandrin	PRSS3
alexandrin	TOP2B
alexandrin	PTGS1
alexandrin	PYGM
alexandrin	HSP90AA1
alexandrin	PIK3CG
hederagenin	PGR
hederagenin	NCOA2
hederagenin	CHRM3
hederagenin	CHRM1
hederagenin	GABRA2
hederagenin	GABRA3
hederagenin	CHRM2
hederagenin	ADRA1B
hederagenin	GABRA1
hederagenin	GRIA2
hederagenin	GABRA6
hederagenin	GABRA5
hederagenin	IGHG1
hederagenin	ADH1B
hederagenin	ADH1C
hederagenin	LYZ
hederagenin	PTGS1
hederagenin	SCN5A
hederagenin	PTGS2
hederagenin	RXRA
hederagenin	PDE3A
hederagenin	SLC6A2
cis-Thujopsene	CHRM3
cis-Thujopsene	CHRM2
Sitogluside	PGR
Sitogluside	PTGS1
Sitogluside	CHRM3
Sitogluside	KCNH2
Sitogluside	CHRM1
Sitogluside	SCN5A
Sitogluside	F7
Sitogluside	PTGS2
Sitogluside	HTR3A
Sitogluside	RXRA
Sitogluside	PDE3A
Sitogluside	ADRA1B
Sitogluside	ADRB2
Sitogluside	ADRA1D
Sitogluside	HSP90AA1
Sitogluside	NCOA2
Sitogluside	CALM2
InChI=1/C15H24/c1-10-7-8-15-9-12(10)14(3,4)13(15)6-5-11(15)2/h7,11-13H,5-6,8-9H2,1-4H	CHRM3
InChI=1/C15H24/c1-10-7-8-15-9-12(10)14(3,4)13(15)6-5-11(15)2/h7,11-13H,5-6,8-9H2,1-4H	PTGS2
InChI=1/C15H24/c1-10-7-8-15-9-12(10)14(3,4)13(15)6-5-11(15)2/h7,11-13H,5-6,8-9H2,1-4H	RXRA
InChI=1/C15H24/c1-10-7-8-15-9-12(10)14(3,4)13(15)6-5-11(15)2/h7,11-13H,5-6,8-9H2,1-4H	GABRA1
InChI=1/C15H24/c1-10-7-8-15-9-12(10)14(3,4)13(15)6-5-11(15)2/h7,11-13H,5-6,8-9H2,1-4H	NCOA2
2,6-di(phenyl)thiopyran-4-thione	PTGS1
2,6-di(phenyl)thiopyran-4-thione	ESR1
2,6-di(phenyl)thiopyran-4-thione	PTGS2
2,6-di(phenyl)thiopyran-4-thione	PDE3A
Methyl linolelaidate	NCOA2
Methyl linolelaidate	PTGS1
Methyl linolelaidate	PTGS2
Methyl linolelaidate	RXRA
paeoniflorgenone	GABRA1
(3S,5R,8R,9R,10S,14S)-3,17-dihydroxy-4,4,8,10,14-pentamethyl-2,3,5,6,7,9-hexahydro-1H-cyclopenta[a]phenanthrene-15,16-dione	PGR
(3S,5R,8R,9R,10S,14S)-3,17-dihydroxy-4,4,8,10,14-pentamethyl-2,3,5,6,7,9-hexahydro-1H-cyclopenta[a]phenanthrene-15,16-dione	NR3C2
paeoniflorin	CD40LG
paeoniflorin	IL6
paeoniflorin	CD14
paeoniflorin	LBP
Mairin	PGR
oleanolic acid	CASP9
oleanolic acid	CASP3
oleanolic acid	HMOX1
oleanolic acid	ICAM1
oleanolic acid	NQO1
oleanolic acid	AMY2A
sitosterol	PGR
sitosterol	NCOA2
sitosterol	NR3C2
(+)-catechin	PTGS1
(+)-catechin	ESR1
(+)-catechin	PTGS2
(+)-catechin	HSP90AA1
(+)-catechin	LACTBL1
(+)-catechin	PRKACA
(+)-catechin	NCOA2
(+)-catechin	CALM2
(+)-catechin	RXRA
(+)-catechin	CAT
(+)-catechin	HAS2
EIC	PTGS1
EIC	PTGS2
EIC	RXRA
EIC	NCOA2
EIC	LYZ
EIC	SLC6A2
EIC	IGHG1
EIC	GABRA2
EIC	GABRA1
EIC	TRPV1
EIC	CHRM1
EIC	CHRM2
EIC	GABRA6
49070_FLUKA	CHRM3
49070_FLUKA	CHRM1
49070_FLUKA	CHRM2
49070_FLUKA	GABRA1
49070_FLUKA	PTGS2
49070_FLUKA	ADH1C
Mandenol	PTGS1
Mandenol	PTGS2
Mandenol	NCOA2
()-Aromadendrene	CHRM3
()-Aromadendrene	CHRM2
()-Aromadendrene	CHRM1
()-Aromadendrene	ADH1C
()-Aromadendrene	LYZ
(+)-ALPHA-FUNEBRENE	CHRM3
(+)-ALPHA-FUNEBRENE	CHRM1
(+)-ALPHA-FUNEBRENE	GABRA2
(+)-ALPHA-FUNEBRENE	RXRA
(+)-ALPHA-FUNEBRENE	CHRM2
(+)-ALPHA-FUNEBRENE	ADRA1B
(+)-ALPHA-FUNEBRENE	CHRNA2
(+)-ALPHA-FUNEBRENE	GABRA1
(+)-ALPHA-FUNEBRENE	NCOA2
(+)-ALPHA-FUNEBRENE	GABRA6
(+)-ALPHA-FUNEBRENE	PTGS2
(+)-ALPHA-FUNEBRENE	GABRA3
betea-CUBEBENE	CHRM3
betea-CUBEBENE	CHRM1
betea-CUBEBENE	PTGS2
betea-CUBEBENE	CHRM2
betea-CUBEBENE	GABRA1
Myricanone	NOS2
Myricanone	PTGS1
Myricanone	SERPIND1
Myricanone	KCNH2
Myricanone	ESR1
Myricanone	AR
Myricanone	SCN5A
Myricanone	PPARG
Myricanone	PTGS2
Myricanone	F7
Myricanone	KDR
Myricanone	RXRA
Myricanone	PDE3A
Myricanone	ADRB2
Myricanone	ESR2
Myricanone	DPP4
Myricanone	MAPK14
Myricanone	GSK3B
Myricanone	HSP90AA1
Myricanone	CDK2
Myricanone	CHEK1
Myricanone	IGHG1
Myricanone	PIM1
Myricanone	CCNA2
Myricanone	NCOA1
Perlolyrine	SERPIND1
Perlolyrine	PTGS2
Perlolyrine	RXRA
Perlolyrine	PRKACA
1-Acetyl-beta-carboline	PTGS1
1-Acetyl-beta-carboline	SCN5A
1-Acetyl-beta-carboline	PTGS2
1-Acetyl-beta-carboline	GABRA1
1-Acetyl-beta-carboline	HSP90AA1
1-Acetyl-beta-carboline	LTA4H
1-Acetyl-beta-carboline	MAOB
1-Acetyl-beta-carboline	PRKACA
1-Acetyl-beta-carboline	PKIA
1H-Cycloprop(e)azulen-7-ol, decahydro-1,1,7-trimethyl-4-methylene-, (1aR-(1aalpha,4aalpha,7beta,7abeta,7balpha))-	CHRM3
1H-Cycloprop(e)azulen-7-ol, decahydro-1,1,7-trimethyl-4-methylene-, (1aR-(1aalpha,4aalpha,7beta,7abeta,7balpha))-	CHRM1
1H-Cycloprop(e)azulen-7-ol, decahydro-1,1,7-trimethyl-4-methylene-, (1aR-(1aalpha,4aalpha,7beta,7abeta,7balpha))-	CHRM2
1H-Cycloprop(e)azulen-7-ol, decahydro-1,1,7-trimethyl-4-methylene-, (1aR-(1aalpha,4aalpha,7beta,7abeta,7balpha))-	GABRA1
1H-Cycloprop(e)azulen-7-ol, decahydro-1,1,7-trimethyl-4-methylene-, (1aR-(1aalpha,4aalpha,7beta,7abeta,7balpha))-	GABRA6
wallichilide	PTGS2
wallichilide	NR3C2
wallichilide	NR3C1
wallichilide	NCOA2
1-beta-ethylacrylate-7-aldehyde-beta-carboline	PTGS1
1-beta-ethylacrylate-7-aldehyde-beta-carboline	PTGS2
1-beta-ethylacrylate-7-aldehyde-beta-carboline	HSP90AA1
Aromadendrene oxide 2	CHRM3
Aromadendrene oxide 2	CHRM1
Aromadendrene oxide 2	CHRM2
Aromadendrene oxide 2	GABRA1
Cedrene	CHRM3
Cedrene	CHRM1
Cedrene	PTGS2
Cedrene	GABRA2
Cedrene	RXRA
Cedrene	CHRM2
Cedrene	ADRA1B
Cedrene	CHRNA2
Cedrene	GABRA1
Cedrene	GABRA3
Cedrene	GABRA6
Exceparl M-OL	PTGS1
Exceparl M-OL	PTGS2
Exceparl M-OL	RXRA
Exceparl M-OL	NCOA2
FA	CDK2
FA	SERPIND1
FA	GSK3B
oleic acid	PTGS1
oleic acid	NCOA2
oleic acid	PTGS2
oleic acid	ADH1B
oleic acid	ADH1C
oleic acid	ADH1A
oleic acid	LYZ
oleic acid	PRSS3
oleic acid	RXRA
oleic acid	PLAU
oleic acid	SOD1
oleic acid	CAT
oleic acid	TEP1
oleic acid	EDN1
oleic acid	ERBB2
oleic acid	PPARG
oleic acid	LPL
oleic acid	GAP43
oleic acid	SERPINE1
oleic acid	BDNF
oleic acid	HMGCR
oleic acid	MPO
oleic acid	PPARA
oleic acid	PPARD
oleic acid	CRP
oleic acid	PON1
oleic acid	INS
oleic acid	PLG
oleic acid	FABP1
oleic acid	RBP2
oleic acid	GCG
oleic acid	ENPEP
oleic acid	UCP2
oleic acid	SOAT1
oleic acid	CCK
oleic acid	CITED1
oleic acid	NTRK2
oleic acid	PDX1
oleic acid	SLC2A2
oleic acid	PAM
oleic acid	SCD
oleic acid	UCP3
oleic acid	CETP
oleic acid	PYY
oleic acid	DNPEP
58870_FLUKA	CHRM2
58870_FLUKA	CHRM3
14-acetyl-12-senecioyl-2E,8Z,10E-atractylentriol	PTGS2
α-Longipinene	CHRM3
α-Longipinene	PTGS2
α-Longipinene	GABRA1
(3S,8S,9S,10R,13R,14S,17R)-10,13-dimethyl-17-[(2R,5S)-5-propan-2-yloctan-2-yl]-2,3,4,7,8,9,11,12,14,15,16,17-dodecahydro-1H-cyclopenta[a]phenanthren-3-ol	PGR
atractylenolide i	GABRA2
atractylenolide i	GABRA1
atractylenolide i	CHRNA7
atractylenolide i	VEGFA
atractylenolide i	CD40LG
atractylenolide i	IL6
atractylenolide i	IL1B
atractylenolide i	PGF
atractylenolideII	GABRA2
atractylenolideII	GABRA3
atractylenolideII	GABRA1
atractylenolideII	CHRNA7
atractylenolideII	GRIA2
atractylenolide iii	GABRA1
atractylenolide iii	CHRNA7
atractylenolide iii	GRIA2
atractylenolide iii	GABRA6
atractylenolide iii	CD40LG
atractylone	DRD1
atractylone	CHRM3
atractylone	SERPIND1
atractylone	CHRM1
atractylone	ADRB1
atractylone	SCN5A
atractylone	NOS3
atractylone	CHRM4
atractylone	PDE3A
atractylone	HTR2A
atractylone	SLC6A2
atractylone	ADRA1D
atractylone	CHRM2
atractylone	ADRA1B
atractylone	SLC6A3
atractylone	ADRB2
atractylone	OPRM1
atractylone	CHRNA7
3β-acetoxyatractylone	CHRM3
3β-acetoxyatractylone	SERPIND1
3β-acetoxyatractylone	CHRM1
3β-acetoxyatractylone	AR
3β-acetoxyatractylone	SCN5A
3β-acetoxyatractylone	PTGS2
3β-acetoxyatractylone	NOS3
3β-acetoxyatractylone	RXRA
3β-acetoxyatractylone	ACHE
3β-acetoxyatractylone	ADRA1D
3β-acetoxyatractylone	CHRM2
3β-acetoxyatractylone	ADRB2
3β-acetoxyatractylone	OPRM1
3β-acetoxyatractylone	GABRA1
3β-acetoxyatractylone	DPP4
3β-acetoxyatractylone	CHRNA7
DIBP	CHRM3
DIBP	CHRM1
DIBP	SLC6A2
DIBP	SLC6A3
DIBP	ADRB2
DIBP	SLC6A4
DIBP	GABRA1
DIBP	CHRM2
DIBP	HTR2A
DIBP	PGR
DIBP	NR3C2
DIBP	NR3C1
DIBP	NCOA2
DIBP	RXRA
8β-ethoxy atractylenolide Ⅲ	PTGS2
8β-ethoxy atractylenolide Ⅲ	GABRA1
8β-ethoxy atractylenolide Ⅲ	CHRNA7
8β-ethoxy atractylenolide Ⅲ	NCOA2
8β-ethoxy atractylenolide Ⅲ	NCOA1
(1R,3aS,4S,8aR)-7-(2-hydroxypropan-2-yl)-1,4-dimethyl-2,3,3a,5,6,8a-hexahydroazulene-1,4-diol	GABRA1
(1S,3aR,4R,8aS)-7-isopropyl-1,4-dimethyl-2,3,3a,5,6,8a-hexahydroazulene-1,4-diol	CHRM1
(1S,3aR,4R,8aS)-7-isopropyl-1,4-dimethyl-2,3,3a,5,6,8a-hexahydroazulene-1,4-diol	GABRA2
(1S,3aR,4R,8aS)-7-isopropyl-1,4-dimethyl-2,3,3a,5,6,8a-hexahydroazulene-1,4-diol	GABRA1
(1S,3aR,4R,8aS)-7-isopropyl-1,4-dimethyl-2,3,3a,5,6,8a-hexahydroazulene-1,4-diol	CHRNA7
(1S,3aR,4R,8aS)-7-isopropyl-1,4-dimethyl-2,3,3a,5,6,8a-hexahydroazulene-1,4-diol	GABRA6
Alisol B monoacetate	NR3C1
rel-(1R,3aS,4S,7S,8R,8aS)-7-isopropyl-1,4-dimethyldecahydro-4,7-epoxyazulene-1,8-diol	GABRA1
orientalol,f	CHRM1
orientalol,f	PTGS2
orientalol,f	CHRM2
orientalol,f	ADRA1B
orientalol,f	GABRA1
orientalol,f	CHRNA7
Sulfoorientalol C	PTGS2
16β-methoxyalisol B monoacetate	NR3C1
16β-hydroxyalisol B monoacetate	NR3C1
alisol B	NR3C2
alisol C monoacetate	NR3C1
1-Monolinolein	PTGS1
[(1S,3R)-1-[(2R)-3,3-dimethyloxiran-2-yl]-3-[(5R,8S,9S,10S,11S,14R)-11-hydroxy-4,4,8,10,14-pentamethyl-3-oxo-1,2,5,6,7,9,11,12,15,16-decahydrocyclopenta[a]phenanthren-17-yl]butyl] acetate	NR3C1
copaene	PTGS2
copaene	GABRA1
copaene	CHRM3
copaene	CHRM1
copaene	GABRA2
copaene	RXRA
copaene	CHRM2
copaene	ADRA1B
copaene	GABRA6
Linoleyl acetate	PTGS1
Linoleyl acetate	PTGS2
Linoleyl acetate	NCOA2
Linoleyl acetate	RXRA
isoliquiritigenin	PTGS1
isoliquiritigenin	ESR1
isoliquiritigenin	PPARG
isoliquiritigenin	PTGS2
isoliquiritigenin	CA2
isoliquiritigenin	ADRB2
isoliquiritigenin	ESR2
isoliquiritigenin	MAPK14
isoliquiritigenin	GSK3B
isoliquiritigenin	HSP90AA1
isoliquiritigenin	CDK2
isoliquiritigenin	MAOB
isoliquiritigenin	PRKACA
isoliquiritigenin	PKIA
isoliquiritigenin	NOS2
isoliquiritigenin	AR
isoliquiritigenin	PIK3CG
isoliquiritigenin	LACTBL1
isoliquiritigenin	PIM1
isoliquiritigenin	CCNA2
isoliquiritigenin	NCOA2
isoliquiritigenin	FOS
isoliquiritigenin	BAX
isoliquiritigenin	SELE
isoliquiritigenin	VCAM1
isoliquiritigenin	GABBR1
isoliquiritigenin	TYR
isoliquiritigenin	F11R
isoliquiritigenin	JAK2
isoliquiritigenin	MT2A
isoliquiritigenin	SLC2A1
Baicalin	F7
Baicalin	PTPN1
isorhamnetin	NOS2
isorhamnetin	PTGS1
isorhamnetin	ESR1
isorhamnetin	AR
isorhamnetin	PPARG
isorhamnetin	PTGS2
isorhamnetin	PTPN1
isorhamnetin	ESR2
isorhamnetin	DPP4
isorhamnetin	MAPK14
isorhamnetin	GSK3B
isorhamnetin	HSP90AA1
isorhamnetin	CDK2
isorhamnetin	PIK3CG
isorhamnetin	PRKACA
isorhamnetin	PRSS1
isorhamnetin	PIM1
isorhamnetin	CCNA2
isorhamnetin	NCOA2
isorhamnetin	CALM2
isorhamnetin	PYGM
isorhamnetin	PPARD
isorhamnetin	CHEK1
isorhamnetin	AKR1B1
isorhamnetin	NCOA1
isorhamnetin	F7
isorhamnetin	SERPIND1
isorhamnetin	NOS3
isorhamnetin	ACHE
isorhamnetin	GABRA1
isorhamnetin	MAOB
isorhamnetin	GRIA2
isorhamnetin	RELA
isorhamnetin	XDH
isorhamnetin	NCF1
isorhamnetin	OLR1
3,5,6,7-tetramethoxy-2-(3,4,5-trimethoxyphenyl)chromone	SERPIND1
3,5,6,7-tetramethoxy-2-(3,4,5-trimethoxyphenyl)chromone	ESR1
3,5,6,7-tetramethoxy-2-(3,4,5-trimethoxyphenyl)chromone	AR
3,5,6,7-tetramethoxy-2-(3,4,5-trimethoxyphenyl)chromone	F7
3,5,6,7-tetramethoxy-2-(3,4,5-trimethoxyphenyl)chromone	PTGS2
3,5,6,7-tetramethoxy-2-(3,4,5-trimethoxyphenyl)chromone	ACHE
3,5,6,7-tetramethoxy-2-(3,4,5-trimethoxyphenyl)chromone	TOP2B
3,5,6,7-tetramethoxy-2-(3,4,5-trimethoxyphenyl)chromone	ESR2
3,5,6,7-tetramethoxy-2-(3,4,5-trimethoxyphenyl)chromone	PRSS1
3,5,6,7-tetramethoxy-2-(3,4,5-trimethoxyphenyl)chromone	NCOA2
3,5,6,7-tetramethoxy-2-(3,4,5-trimethoxyphenyl)chromone	CALM2
Areapillin	NOS2
Areapillin	SERPIND1
Areapillin	AR
Areapillin	SCN5A
Areapillin	F7
Areapillin	PTGS2
Areapillin	PTPN1
Areapillin	TOP2B
Areapillin	ESR2
Areapillin	DPP4
Areapillin	HSP90AA1
Areapillin	IGHG1
Areapillin	PRSS1
Areapillin	NCOA2
Areapillin	NCOA1
Areapillin	CALM2
Cubebin	PTGS1
Cubebin	F7
Cubebin	PTGS2
Cubebin	ADRB2
Cubebin	HSP90AA1
Encecalin	NOS2
Encecalin	PTGS1
Encecalin	DRD1
Encecalin	CHRM3
Encecalin	CHRM1
Encecalin	ESR1
Encecalin	SCN5A
Encecalin	PTGS2
Encecalin	NOS3
Encecalin	ADRA2A
Encecalin	CHRM4
Encecalin	RXRA
Encecalin	PDE3A
Encecalin	HTR2A
Encecalin	SLC6A2
Encecalin	ADRA1D
Encecalin	HTR2C
Encecalin	CHRM2
Encecalin	ADRA2B
Encecalin	ADRA1B
Encecalin	SLC6A3
Encecalin	ADRB2
Encecalin	SLC6A4
Encecalin	OPRM1
Encecalin	GABRA1
Encecalin	HSP90AA1
Encecalin	LACTBL1
Encecalin	CHRNA7
Encecalin	GRIA2
Encecalin	CHRM5
Longikaurin A	CHRM1
Longikaurin A	GABRA2
Longikaurin A	GABRA3
Longikaurin A	CHRM2
Longikaurin A	PRSS1
Longikaurin A	GABRA6
puerarin	ESR1
puerarin	AR
puerarin	PTGS2
puerarin	CA2
puerarin	PTPN1
puerarin	GSK3B
puerarin	PIM1
puerarin	CALM2
puerarin	RELA
puerarin	STAT3
puerarin	AKT1
puerarin	VEGFA
puerarin	BCL2
puerarin	FOS
puerarin	BAX
puerarin	CASP9
puerarin	MMP2
puerarin	MMP9
puerarin	CD40LG
puerarin	JUN
puerarin	NOS2
puerarin	CASP3
puerarin	NFKBIA
puerarin	CASP8
puerarin	BAD
puerarin	SOD1
puerarin	PRKCA
puerarin	TIMP2
puerarin	HIF1A
puerarin	FAS
puerarin	PPARG
puerarin	VCAM1
puerarin	MAPK9
puerarin	BIRC5
puerarin	NOS3
puerarin	PLAT
puerarin	CYP19A1
puerarin	GSTP1
puerarin	CHEK2
puerarin	SELP
puerarin	AGTR1
puerarin	AKR1B1
puerarin	IFNB1
puerarin	PDGFA
puerarin	ACE2
puerarin	GPT
puerarin	PGP
puerarin	JAK3
puerarin	CDKN1B
puerarin	CDKN2AIP
puerarin	IFNA1
puerarin	ITGB5
puerarin	LEPR
puerarin	PLIN2
puerarin	F2R
7,8,4'-Trihydroxyisoflavone	PTGS1
7,8,4'-Trihydroxyisoflavone	ESR1
7,8,4'-Trihydroxyisoflavone	AR
7,8,4'-Trihydroxyisoflavone	PPARG
7,8,4'-Trihydroxyisoflavone	PTGS2
7,8,4'-Trihydroxyisoflavone	ESR2
7,8,4'-Trihydroxyisoflavone	MAPK14
7,8,4'-Trihydroxyisoflavone	HSP90AA1
7,8,4'-Trihydroxyisoflavone	CDK2
7,8,4'-Trihydroxyisoflavone	CHEK1
7,8,4'-Trihydroxyisoflavone	PRKACA
7,8,4'-Trihydroxyisoflavone	PRSS1
7,8,4'-Trihydroxyisoflavone	PIM1
7,8,4'-Trihydroxyisoflavone	CCNA2
7,8,4'-Trihydroxyisoflavone	NCOA2
(+)-Anomalin	SERPIND1
(+)-Anomalin	KCNH2
(+)-Anomalin	F7
(+)-Anomalin	PTGS2
(+)-Anomalin	TOP2B
(+)-Anomalin	DPP4
caryophyllene oxide	CHRM3
caryophyllene oxide	SERPIND1
caryophyllene oxide	CHRM1
caryophyllene oxide	PTGS2
caryophyllene oxide	ACHE
caryophyllene oxide	CHRM2
caryophyllene oxide	GABRA1
caryophyllene oxide	DPP4
cedrenol	CHRM3
cedrenol	CHRM1
cedrenol	CHRM2
cedrenol	GABRA1
cedrenol	CHRNA7
ledol	CHRM3
ledol	CHRM1
ledol	CHRM2
ledol	GABRA1
longifolene	CHRM3
longifolene	CHRM1
longifolene	GABRA2
longifolene	CHRM2
longifolene	CHRNA2
longifolene	GABRA1
methyl (2E,4E)-octadeca-2,4-dienoate	NCOA2
spathulenol	GABRA1
α-spinasterol	PGR
α-spinasterol	NR3C2
α-spinasterol	NCOA2
β-cedrene	CHRM3
β-cedrene	CHRM1
β-cedrene	PTGS2
β-cedrene	GABRA2
β-cedrene	RXRA
β-cedrene	GABRA3
β-cedrene	CHRM2
β-cedrene	ADRA1B
β-cedrene	CHRNA2
β-cedrene	GABRA1
β-cedrene	CHRNA7
β-cedrene	NCOA2
β-cedrene	GABRA6
γ-patchoulene	CHRM3
γ-patchoulene	PTGS2
γ-patchoulene	GABRA1
petunidin	NOS2
petunidin	PTGS1
petunidin	PTGS2
petunidin	ESR2
petunidin	MAPK14
petunidin	GSK3B
petunidin	HSP90AA1
petunidin	NCOA2
Farnesylacetone	PTGS2
Farnesylacetone	NCOA2
Farnesylacetone	PTGS1
Farnesylacetone	CHRM1
Farnesylacetone	CHRM2
quercetin	PTGS1
quercetin	AR
quercetin	PPARG
quercetin	PTGS2
quercetin	HSP90AA1
quercetin	PIK3CG
quercetin	NCOA2
quercetin	DPP4
quercetin	AKR1B1
quercetin	PRSS1
quercetin	TOP2B
quercetin	SERPIND1
quercetin	KCNH2
quercetin	SCN5A
quercetin	F7
quercetin	ADRB2
quercetin	MMP3
quercetin	PRKACA
quercetin	NOS3
quercetin	RXRA
quercetin	ACHE
quercetin	GABRA1
quercetin	MAOB
quercetin	RELA
quercetin	EGFR
quercetin	AKT1
quercetin	VEGFA
quercetin	CCND1
quercetin	BCL2
quercetin	BCL2L1
quercetin	FOS
quercetin	CDKN1A
quercetin	EIF6
quercetin	BAX
quercetin	CASP9
quercetin	PLAU
quercetin	MMP2
quercetin	MMP9
quercetin	MAPK1
quercetin	IL10
quercetin	EGF
quercetin	RB1
quercetin	CD40LG
quercetin	JUN
quercetin	IL6
quercetin	AHSA1
quercetin	CASP3
quercetin	TP53
quercetin	ELK1
quercetin	NFKBIA
quercetin	POR
quercetin	ODC1
quercetin	XDH
quercetin	CASP8
quercetin	TOP1
quercetin	RAF1
quercetin	SOD1
quercetin	PRKCA
quercetin	MMP1
quercetin	HIF1A
quercetin	STAT1
quercetin	RUNX1T1
quercetin	CDK1
quercetin	HSPA5
quercetin	ERBB2
quercetin	ACACA
quercetin	HMOX1
quercetin	CYP3A4
quercetin	CYP1A2
quercetin	CAV1
quercetin	MYC
quercetin	F3
quercetin	GJA1
quercetin	CYP1A1
quercetin	ICAM1
quercetin	IL1B
quercetin	CCL2
quercetin	SELE
quercetin	VCAM1
quercetin	PTGER3
quercetin	CXCL8
quercetin	PRKCB
quercetin	BIRC5
quercetin	DUOX2
quercetin	HSPB1
quercetin	TGFB1
quercetin	SULT1E1
quercetin	MGAM
quercetin	IL2
quercetin	NR1I2
quercetin	CYP1B1
quercetin	CCNB1
quercetin	PLAT
quercetin	THBD
quercetin	SERPINE1
quercetin	COL1A1
quercetin	IFNG
quercetin	ALOX5
quercetin	PTEN
quercetin	IL1A
quercetin	MPO
quercetin	TOP2A
quercetin	NCF1
quercetin	ABCG2
quercetin	HAS2
quercetin	GSTP1
quercetin	NFE2L2
quercetin	NQO1
quercetin	PARP1
quercetin	AHR
quercetin	PSMD3
quercetin	SLC2A4
quercetin	COL3A1
quercetin	CXCL11
quercetin	CXCL2
quercetin	DCAF5
quercetin	NR1I3
quercetin	CHEK2
quercetin	INSR
quercetin	CLDN4
quercetin	PPARA
quercetin	PPARD
quercetin	HSF1
quercetin	CRP
quercetin	CXCL10
quercetin	CHUK
quercetin	SPP1
quercetin	RUNX2
quercetin	RASSF1
quercetin	E2F1
quercetin	E2F2
quercetin	ACPP
quercetin	CTSD
quercetin	IGFBP3
quercetin	IGF2
quercetin	IRF1
quercetin	ERBB3
quercetin	PON1
quercetin	DIO1
quercetin	PCOLCE
quercetin	NPEPPS
quercetin	HK2
quercetin	NKX3-1
quercetin	RASA1
quercetin	GSTM1
quercetin	GSTM2
(-)-Epoxycaryophyllene	CHRM3
(-)-Epoxycaryophyllene	SERPIND1
(-)-Epoxycaryophyllene	CHRM1
(-)-Epoxycaryophyllene	PTGS2
(-)-Epoxycaryophyllene	ACHE
(-)-Epoxycaryophyllene	CHRM2
(-)-Epoxycaryophyllene	ADRA1B
(-)-Epoxycaryophyllene	GABRA1
(-)-Epoxycaryophyllene	DPP4
(-)-Epoxycaryophyllene	GABRA6
136458-42-9	CHRM3
136458-42-9	CHRM1
136458-42-9	CHRM2
136458-42-9	GABRA1
ELD	PTGS1
ELD	NCOA2
ELD	PTGS2
ent-Epicatechin	PTGS1
ent-Epicatechin	ESR1
ent-Epicatechin	PTGS2
ent-Epicatechin	HSP90AA1
ent-Epicatechin	LACTBL1
ent-Epicatechin	PRKACA
(3E,4R)-4-(1,3-benzodioxol-5-ylmethyl)-3-[(3,4,5-trimethoxyphenyl)methylidene]oxolan-2-one	PTGS1
(3E,4R)-4-(1,3-benzodioxol-5-ylmethyl)-3-[(3,4,5-trimethoxyphenyl)methylidene]oxolan-2-one	KCNH2
(3E,4R)-4-(1,3-benzodioxol-5-ylmethyl)-3-[(3,4,5-trimethoxyphenyl)methylidene]oxolan-2-one	SCN5A
(3E,4R)-4-(1,3-benzodioxol-5-ylmethyl)-3-[(3,4,5-trimethoxyphenyl)methylidene]oxolan-2-one	F7
(3E,4R)-4-(1,3-benzodioxol-5-ylmethyl)-3-[(3,4,5-trimethoxyphenyl)methylidene]oxolan-2-one	PTGS2
(3E,4R)-4-(1,3-benzodioxol-5-ylmethyl)-3-[(3,4,5-trimethoxyphenyl)methylidene]oxolan-2-one	KDR
(3E,4R)-4-(1,3-benzodioxol-5-ylmethyl)-3-[(3,4,5-trimethoxyphenyl)methylidene]oxolan-2-one	PTPN1
(3E,4R)-4-(1,3-benzodioxol-5-ylmethyl)-3-[(3,4,5-trimethoxyphenyl)methylidene]oxolan-2-one	TOP2B
(3E,4R)-4-(1,3-benzodioxol-5-ylmethyl)-3-[(3,4,5-trimethoxyphenyl)methylidene]oxolan-2-one	MET
(3E,4R)-4-(1,3-benzodioxol-5-ylmethyl)-3-[(3,4,5-trimethoxyphenyl)methylidene]oxolan-2-one	HSP90AA1
(3E,4R)-4-(1,3-benzodioxol-5-ylmethyl)-3-[(3,4,5-trimethoxyphenyl)methylidene]oxolan-2-one	PRKACA
(3E,4R)-4-(1,3-benzodioxol-5-ylmethyl)-3-[(3,4,5-trimethoxyphenyl)methylidene]oxolan-2-one	NCOA2
(3E,4R)-4-(1,3-benzodioxol-5-ylmethyl)-3-[(3,4,5-trimethoxyphenyl)methylidene]oxolan-2-one	NCOA1
(3E,4R)-4-(1,3-benzodioxol-5-ylmethyl)-3-[(3,4,5-trimethoxyphenyl)methylidene]oxolan-2-one	KCNMA1
(3E,4R)-4-(1,3-benzodioxol-5-ylmethyl)-3-[(3,4,5-trimethoxyphenyl)methylidene]oxolan-2-one	PDE10A
(3E,4R)-4-(1,3-benzodioxol-5-ylmethyl)-3-[(3,4,5-trimethoxyphenyl)methylidene]oxolan-2-one	CALM2
Tetrahydroalstonine	NOS2
Tetrahydroalstonine	PTGS1
Tetrahydroalstonine	DRD1
Tetrahydroalstonine	CHRM3
Tetrahydroalstonine	SERPIND1
Tetrahydroalstonine	KCNH2
Tetrahydroalstonine	CHRM1
Tetrahydroalstonine	AR
Tetrahydroalstonine	SCN5A
Tetrahydroalstonine	PPARG
Tetrahydroalstonine	F7
Tetrahydroalstonine	CHRM5
Tetrahydroalstonine	PTGS2
Tetrahydroalstonine	ADRA2C
Tetrahydroalstonine	CHRM4
Tetrahydroalstonine	OPRD1
Tetrahydroalstonine	ACHE
Tetrahydroalstonine	HTR2A
Tetrahydroalstonine	ADRA1B
Tetrahydroalstonine	ADRB2
Tetrahydroalstonine	ADRA1D
Tetrahydroalstonine	SLC6A4
Tetrahydroalstonine	OPRM1
Tetrahydroalstonine	DPP4
Tetrahydroalstonine	HSP90AA1
Tetrahydroalstonine	PRKACA
Tetrahydroalstonine	PRSS1
Tetrahydroalstonine	CALM2
Angustidine	NOS2
Angustidine	PTGS1
Angustidine	KCNH2
Angustidine	AR
Angustidine	F7
Angustidine	PTGS2
Angustidine	NOS3
Angustidine	HTR3A
Angustidine	RXRA
Angustidine	ACHE
Angustidine	HSP90AA1
Angustidine	CHEK1
Angustidine	PRSS1
Angustidine	NCOA2
geissoschizinc acid	NOS2
geissoschizinc acid	PTGS1
geissoschizinc acid	CHRM3
geissoschizinc acid	SERPIND1
geissoschizinc acid	KCNH2
geissoschizinc acid	CHRM1
geissoschizinc acid	AR
geissoschizinc acid	SCN5A
geissoschizinc acid	PPARG
geissoschizinc acid	F7
geissoschizinc acid	CHRM5
geissoschizinc acid	PTGS2
geissoschizinc acid	CA2
geissoschizinc acid	OPRD1
geissoschizinc acid	ADRA1B
geissoschizinc acid	ADRB2
geissoschizinc acid	TOP2B
geissoschizinc acid	DPP4
geissoschizinc acid	HSP90AA1
geissoschizinc acid	PRKACA
geissoschizinc acid	PRSS1
geissoschizinc acid	CALM2
Strictosamide_qt	PTGS1
Strictosamide_qt	SERPIND1
Strictosamide_qt	KCNH2
Strictosamide_qt	CHRM1
Strictosamide_qt	AR
Strictosamide_qt	SCN5A
Strictosamide_qt	PPARG
Strictosamide_qt	F7
Strictosamide_qt	PTGS2
Strictosamide_qt	CA2
Strictosamide_qt	KDR
Strictosamide_qt	RXRA
Strictosamide_qt	ACHE
Strictosamide_qt	ADRA1B
Strictosamide_qt	DPP4
Strictosamide_qt	HSP90AA1
Strictosamide_qt	PRKACA
Strictosamide_qt	PRSS1
Strictosamide_qt	CALM2
SMR000232338	NOS2
SMR000232338	CHRM3
SMR000232338	SERPIND1
SMR000232338	CHRM1
SMR000232338	ESR1
SMR000232338	AR
SMR000232338	SCN5A
SMR000232338	F7
SMR000232338	CHRM5
SMR000232338	PTGS2
SMR000232338	OPRD1
SMR000232338	ACHE
SMR000232338	OPRM1
SMR000232338	DPP4
SMR000232338	HSP90AA1
SMR000232338	ADRA1B
(E)-16,17-Didehydro-17-methoxy-17,18-seco-3-beta-yohimban-16-carboxylic acid methyl ester	PTGS1
(E)-16,17-Didehydro-17-methoxy-17,18-seco-3-beta-yohimban-16-carboxylic acid methyl ester	CHRM3
(E)-16,17-Didehydro-17-methoxy-17,18-seco-3-beta-yohimban-16-carboxylic acid methyl ester	SERPIND1
(E)-16,17-Didehydro-17-methoxy-17,18-seco-3-beta-yohimban-16-carboxylic acid methyl ester	KCNH2
(E)-16,17-Didehydro-17-methoxy-17,18-seco-3-beta-yohimban-16-carboxylic acid methyl ester	CHRM1
(E)-16,17-Didehydro-17-methoxy-17,18-seco-3-beta-yohimban-16-carboxylic acid methyl ester	AR
(E)-16,17-Didehydro-17-methoxy-17,18-seco-3-beta-yohimban-16-carboxylic acid methyl ester	SCN5A
(E)-16,17-Didehydro-17-methoxy-17,18-seco-3-beta-yohimban-16-carboxylic acid methyl ester	PPARG
(E)-16,17-Didehydro-17-methoxy-17,18-seco-3-beta-yohimban-16-carboxylic acid methyl ester	F7
(E)-16,17-Didehydro-17-methoxy-17,18-seco-3-beta-yohimban-16-carboxylic acid methyl ester	CHRM5
(E)-16,17-Didehydro-17-methoxy-17,18-seco-3-beta-yohimban-16-carboxylic acid methyl ester	PTGS2
(E)-16,17-Didehydro-17-methoxy-17,18-seco-3-beta-yohimban-16-carboxylic acid methyl ester	NOS3
(E)-16,17-Didehydro-17-methoxy-17,18-seco-3-beta-yohimban-16-carboxylic acid methyl ester	HTR3A
(E)-16,17-Didehydro-17-methoxy-17,18-seco-3-beta-yohimban-16-carboxylic acid methyl ester	ADRA2C
(E)-16,17-Didehydro-17-methoxy-17,18-seco-3-beta-yohimban-16-carboxylic acid methyl ester	CHRM4
(E)-16,17-Didehydro-17-methoxy-17,18-seco-3-beta-yohimban-16-carboxylic acid methyl ester	RXRA
(E)-16,17-Didehydro-17-methoxy-17,18-seco-3-beta-yohimban-16-carboxylic acid methyl ester	OPRD1
(E)-16,17-Didehydro-17-methoxy-17,18-seco-3-beta-yohimban-16-carboxylic acid methyl ester	ACHE
(E)-16,17-Didehydro-17-methoxy-17,18-seco-3-beta-yohimban-16-carboxylic acid methyl ester	HTR2A
(E)-16,17-Didehydro-17-methoxy-17,18-seco-3-beta-yohimban-16-carboxylic acid methyl ester	HTR2C
(E)-16,17-Didehydro-17-methoxy-17,18-seco-3-beta-yohimban-16-carboxylic acid methyl ester	ADRA2B
(E)-16,17-Didehydro-17-methoxy-17,18-seco-3-beta-yohimban-16-carboxylic acid methyl ester	ADRA1B
(E)-16,17-Didehydro-17-methoxy-17,18-seco-3-beta-yohimban-16-carboxylic acid methyl ester	ADRB2
(E)-16,17-Didehydro-17-methoxy-17,18-seco-3-beta-yohimban-16-carboxylic acid methyl ester	ADRA1D
(E)-16,17-Didehydro-17-methoxy-17,18-seco-3-beta-yohimban-16-carboxylic acid methyl ester	SLC6A4
(E)-16,17-Didehydro-17-methoxy-17,18-seco-3-beta-yohimban-16-carboxylic acid methyl ester	OPRM1
(E)-16,17-Didehydro-17-methoxy-17,18-seco-3-beta-yohimban-16-carboxylic acid methyl ester	DPP4
(E)-16,17-Didehydro-17-methoxy-17,18-seco-3-beta-yohimban-16-carboxylic acid methyl ester	ITM2C
(E)-16,17-Didehydro-17-methoxy-17,18-seco-3-beta-yohimban-16-carboxylic acid methyl ester	HSP90AA1
(E)-16,17-Didehydro-17-methoxy-17,18-seco-3-beta-yohimban-16-carboxylic acid methyl ester	PRKACA
(E)-16,17-Didehydro-17-methoxy-17,18-seco-3-beta-yohimban-16-carboxylic acid methyl ester	RXRB
(E)-16,17-Didehydro-17-methoxy-17,18-seco-3-beta-yohimban-16-carboxylic acid methyl ester	CALM2
Rhynchophylline A	NOS2
Rhynchophylline A	PTGS1
Rhynchophylline A	CHRM3
Rhynchophylline A	SERPIND1
Rhynchophylline A	KCNH2
Rhynchophylline A	CHRM1
Rhynchophylline A	ESR1
Rhynchophylline A	AR
Rhynchophylline A	SCN5A
Rhynchophylline A	F7
Rhynchophylline A	CHRM5
Rhynchophylline A	PTGS2
Rhynchophylline A	CHRM4
Rhynchophylline A	OPRD1
Rhynchophylline A	ACHE
Rhynchophylline A	ADRA1B
Rhynchophylline A	OPRM1
Rhynchophylline A	DPP4
Rhynchophylline A	HSP90AA1
Rhynchophylline A	CDK2
methyl (E)-2-[(2S,3Z,12bS)-3-ethylidene-2,4,6,7,12,12b-hexahydro-1H-indolo[3,2-h]quinolizin-2-yl]-3-methoxyprop-2-enoate	NOS2
methyl (E)-2-[(2S,3Z,12bS)-3-ethylidene-2,4,6,7,12,12b-hexahydro-1H-indolo[3,2-h]quinolizin-2-yl]-3-methoxyprop-2-enoate	PTGS1
methyl (E)-2-[(2S,3Z,12bS)-3-ethylidene-2,4,6,7,12,12b-hexahydro-1H-indolo[3,2-h]quinolizin-2-yl]-3-methoxyprop-2-enoate	CHRM3
methyl (E)-2-[(2S,3Z,12bS)-3-ethylidene-2,4,6,7,12,12b-hexahydro-1H-indolo[3,2-h]quinolizin-2-yl]-3-methoxyprop-2-enoate	SERPIND1
methyl (E)-2-[(2S,3Z,12bS)-3-ethylidene-2,4,6,7,12,12b-hexahydro-1H-indolo[3,2-h]quinolizin-2-yl]-3-methoxyprop-2-enoate	KCNH2
methyl (E)-2-[(2S,3Z,12bS)-3-ethylidene-2,4,6,7,12,12b-hexahydro-1H-indolo[3,2-h]quinolizin-2-yl]-3-methoxyprop-2-enoate	CHRM1
methyl (E)-2-[(2S,3Z,12bS)-3-ethylidene-2,4,6,7,12,12b-hexahydro-1H-indolo[3,2-h]quinolizin-2-yl]-3-methoxyprop-2-enoate	ESR1
methyl (E)-2-[(2S,3Z,12bS)-3-ethylidene-2,4,6,7,12,12b-hexahydro-1H-indolo[3,2-h]quinolizin-2-yl]-3-methoxyprop-2-enoate	AR
methyl (E)-2-[(2S,3Z,12bS)-3-ethylidene-2,4,6,7,12,12b-hexahydro-1H-indolo[3,2-h]quinolizin-2-yl]-3-methoxyprop-2-enoate	SCN5A
methyl (E)-2-[(2S,3Z,12bS)-3-ethylidene-2,4,6,7,12,12b-hexahydro-1H-indolo[3,2-h]quinolizin-2-yl]-3-methoxyprop-2-enoate	PPARG
methyl (E)-2-[(2S,3Z,12bS)-3-ethylidene-2,4,6,7,12,12b-hexahydro-1H-indolo[3,2-h]quinolizin-2-yl]-3-methoxyprop-2-enoate	F7
methyl (E)-2-[(2S,3Z,12bS)-3-ethylidene-2,4,6,7,12,12b-hexahydro-1H-indolo[3,2-h]quinolizin-2-yl]-3-methoxyprop-2-enoate	CHRM5
methyl (E)-2-[(2S,3Z,12bS)-3-ethylidene-2,4,6,7,12,12b-hexahydro-1H-indolo[3,2-h]quinolizin-2-yl]-3-methoxyprop-2-enoate	PTGS2
methyl (E)-2-[(2S,3Z,12bS)-3-ethylidene-2,4,6,7,12,12b-hexahydro-1H-indolo[3,2-h]quinolizin-2-yl]-3-methoxyprop-2-enoate	NOS3
methyl (E)-2-[(2S,3Z,12bS)-3-ethylidene-2,4,6,7,12,12b-hexahydro-1H-indolo[3,2-h]quinolizin-2-yl]-3-methoxyprop-2-enoate	HTR3A
methyl (E)-2-[(2S,3Z,12bS)-3-ethylidene-2,4,6,7,12,12b-hexahydro-1H-indolo[3,2-h]quinolizin-2-yl]-3-methoxyprop-2-enoate	CHRM4
methyl (E)-2-[(2S,3Z,12bS)-3-ethylidene-2,4,6,7,12,12b-hexahydro-1H-indolo[3,2-h]quinolizin-2-yl]-3-methoxyprop-2-enoate	RXRA
methyl (E)-2-[(2S,3Z,12bS)-3-ethylidene-2,4,6,7,12,12b-hexahydro-1H-indolo[3,2-h]quinolizin-2-yl]-3-methoxyprop-2-enoate	OPRD1
methyl (E)-2-[(2S,3Z,12bS)-3-ethylidene-2,4,6,7,12,12b-hexahydro-1H-indolo[3,2-h]quinolizin-2-yl]-3-methoxyprop-2-enoate	ACHE
methyl (E)-2-[(2S,3Z,12bS)-3-ethylidene-2,4,6,7,12,12b-hexahydro-1H-indolo[3,2-h]quinolizin-2-yl]-3-methoxyprop-2-enoate	HTR2C
methyl (E)-2-[(2S,3Z,12bS)-3-ethylidene-2,4,6,7,12,12b-hexahydro-1H-indolo[3,2-h]quinolizin-2-yl]-3-methoxyprop-2-enoate	ADRA1B
methyl (E)-2-[(2S,3Z,12bS)-3-ethylidene-2,4,6,7,12,12b-hexahydro-1H-indolo[3,2-h]quinolizin-2-yl]-3-methoxyprop-2-enoate	ADRB2
methyl (E)-2-[(2S,3Z,12bS)-3-ethylidene-2,4,6,7,12,12b-hexahydro-1H-indolo[3,2-h]quinolizin-2-yl]-3-methoxyprop-2-enoate	ADRA1D
methyl (E)-2-[(2S,3Z,12bS)-3-ethylidene-2,4,6,7,12,12b-hexahydro-1H-indolo[3,2-h]quinolizin-2-yl]-3-methoxyprop-2-enoate	TOP2B
methyl (E)-2-[(2S,3Z,12bS)-3-ethylidene-2,4,6,7,12,12b-hexahydro-1H-indolo[3,2-h]quinolizin-2-yl]-3-methoxyprop-2-enoate	OPRM1
methyl (E)-2-[(2S,3Z,12bS)-3-ethylidene-2,4,6,7,12,12b-hexahydro-1H-indolo[3,2-h]quinolizin-2-yl]-3-methoxyprop-2-enoate	ESR2
methyl (E)-2-[(2S,3Z,12bS)-3-ethylidene-2,4,6,7,12,12b-hexahydro-1H-indolo[3,2-h]quinolizin-2-yl]-3-methoxyprop-2-enoate	DPP4
methyl (E)-2-[(2S,3Z,12bS)-3-ethylidene-2,4,6,7,12,12b-hexahydro-1H-indolo[3,2-h]quinolizin-2-yl]-3-methoxyprop-2-enoate	GSK3B
methyl (E)-2-[(2S,3Z,12bS)-3-ethylidene-2,4,6,7,12,12b-hexahydro-1H-indolo[3,2-h]quinolizin-2-yl]-3-methoxyprop-2-enoate	HSP90AA1
methyl (E)-2-[(2S,3Z,12bS)-3-ethylidene-2,4,6,7,12,12b-hexahydro-1H-indolo[3,2-h]quinolizin-2-yl]-3-methoxyprop-2-enoate	CDK2
methyl (E)-2-[(2S,3Z,12bS)-3-ethylidene-2,4,6,7,12,12b-hexahydro-1H-indolo[3,2-h]quinolizin-2-yl]-3-methoxyprop-2-enoate	PRKACA
methyl (E)-2-[(2S,3Z,12bS)-3-ethylidene-2,4,6,7,12,12b-hexahydro-1H-indolo[3,2-h]quinolizin-2-yl]-3-methoxyprop-2-enoate	PRSS1
methyl (E)-2-[(2S,3Z,12bS)-3-ethylidene-2,4,6,7,12,12b-hexahydro-1H-indolo[3,2-h]quinolizin-2-yl]-3-methoxyprop-2-enoate	PIM1
methyl (E)-2-[(2S,3Z,12bS)-3-ethylidene-2,4,6,7,12,12b-hexahydro-1H-indolo[3,2-h]quinolizin-2-yl]-3-methoxyprop-2-enoate	NCOA1
methyl (E)-2-[(2S,3Z,12bS)-3-ethylidene-2,4,6,7,12,12b-hexahydro-1H-indolo[3,2-h]quinolizin-2-yl]-3-methoxyprop-2-enoate	CALM2
Rhynchophylline	PTGS1
Rhynchophylline	CHRM3
Rhynchophylline	CHRM1
Rhynchophylline	AR
Rhynchophylline	SCN5A
Rhynchophylline	F7
Rhynchophylline	CHRM5
Rhynchophylline	PTGS2
Rhynchophylline	OPRD1
Rhynchophylline	ACHE
Rhynchophylline	ADRA1B
Rhynchophylline	OPRM1
Rhynchophylline	HSP90AA1
SMR000232333	NOS2
SMR000232333	PTGS1
SMR000232333	CHRM3
SMR000232333	SERPIND1
SMR000232333	CHRM1
SMR000232333	ESR1
SMR000232333	AR
SMR000232333	SCN5A
SMR000232333	F7
SMR000232333	CHRM5
SMR000232333	PTGS2
SMR000232333	OPRD1
SMR000232333	ACHE
SMR000232333	OPRM1
SMR000232333	DPP4
SMR000232333	HSP90AA1
SMR000232333	CALM2
Isorhyncophylline	PTGS1
Isorhyncophylline	CHRM3
Isorhyncophylline	KCNH2
Isorhyncophylline	CHRM1
Isorhyncophylline	AR
Isorhyncophylline	SCN5A
Isorhyncophylline	F7
Isorhyncophylline	CHRM5
Isorhyncophylline	PTGS2
Isorhyncophylline	CHRM4
Isorhyncophylline	OPRD1
Isorhyncophylline	ACHE
Isorhyncophylline	ADRA1B
Isorhyncophylline	DRD2
Isorhyncophylline	OPRM1
Isorhyncophylline	HSP90AA1
hirsutasideA	SERPIND1
hirsutasideA	KCNH2
hirsutasideA	AR
hirsutasideA	SCN5A
hirsutasideA	PPARG
hirsutasideA	F7
hirsutasideA	PTGS2
hirsutasideA	DPP4
hirsutasideA	HSP90AA1
hirsutasideA	PRSS1
(E)-2-[(3S,6'S,7'S,8'aS)-6'-ethyl-2-keto-spiro[indoline-3,1'-indolizidine]-7'-yl]-3-methoxy-acrylic acid methyl ester	PTGS1
(E)-2-[(3S,6'S,7'S,8'aS)-6'-ethyl-2-keto-spiro[indoline-3,1'-indolizidine]-7'-yl]-3-methoxy-acrylic acid methyl ester	CHRM3
(E)-2-[(3S,6'S,7'S,8'aS)-6'-ethyl-2-keto-spiro[indoline-3,1'-indolizidine]-7'-yl]-3-methoxy-acrylic acid methyl ester	KCNH2
(E)-2-[(3S,6'S,7'S,8'aS)-6'-ethyl-2-keto-spiro[indoline-3,1'-indolizidine]-7'-yl]-3-methoxy-acrylic acid methyl ester	CHRM1
(E)-2-[(3S,6'S,7'S,8'aS)-6'-ethyl-2-keto-spiro[indoline-3,1'-indolizidine]-7'-yl]-3-methoxy-acrylic acid methyl ester	AR
(E)-2-[(3S,6'S,7'S,8'aS)-6'-ethyl-2-keto-spiro[indoline-3,1'-indolizidine]-7'-yl]-3-methoxy-acrylic acid methyl ester	SCN5A
(E)-2-[(3S,6'S,7'S,8'aS)-6'-ethyl-2-keto-spiro[indoline-3,1'-indolizidine]-7'-yl]-3-methoxy-acrylic acid methyl ester	F7
(E)-2-[(3S,6'S,7'S,8'aS)-6'-ethyl-2-keto-spiro[indoline-3,1'-indolizidine]-7'-yl]-3-methoxy-acrylic acid methyl ester	PTGS2
(E)-2-[(3S,6'S,7'S,8'aS)-6'-ethyl-2-keto-spiro[indoline-3,1'-indolizidine]-7'-yl]-3-methoxy-acrylic acid methyl ester	OPRD1
(E)-2-[(3S,6'S,7'S,8'aS)-6'-ethyl-2-keto-spiro[indoline-3,1'-indolizidine]-7'-yl]-3-methoxy-acrylic acid methyl ester	ADRA1B
(E)-2-[(3S,6'S,7'S,8'aS)-6'-ethyl-2-keto-spiro[indoline-3,1'-indolizidine]-7'-yl]-3-methoxy-acrylic acid methyl ester	HSP90AA1
(E)-2-[(3R,6'S,7'S,8'aS)-6'-ethyl-2-keto-spiro[indoline-3,1'-indolizidine]-7'-yl]-3-methoxy-acrylic acid methyl ester	PTGS1
(E)-2-[(3R,6'S,7'S,8'aS)-6'-ethyl-2-keto-spiro[indoline-3,1'-indolizidine]-7'-yl]-3-methoxy-acrylic acid methyl ester	CHRM3
(E)-2-[(3R,6'S,7'S,8'aS)-6'-ethyl-2-keto-spiro[indoline-3,1'-indolizidine]-7'-yl]-3-methoxy-acrylic acid methyl ester	CHRM1
(E)-2-[(3R,6'S,7'S,8'aS)-6'-ethyl-2-keto-spiro[indoline-3,1'-indolizidine]-7'-yl]-3-methoxy-acrylic acid methyl ester	AR
(E)-2-[(3R,6'S,7'S,8'aS)-6'-ethyl-2-keto-spiro[indoline-3,1'-indolizidine]-7'-yl]-3-methoxy-acrylic acid methyl ester	SCN5A
(E)-2-[(3R,6'S,7'S,8'aS)-6'-ethyl-2-keto-spiro[indoline-3,1'-indolizidine]-7'-yl]-3-methoxy-acrylic acid methyl ester	F7
(E)-2-[(3R,6'S,7'S,8'aS)-6'-ethyl-2-keto-spiro[indoline-3,1'-indolizidine]-7'-yl]-3-methoxy-acrylic acid methyl ester	CHRM5
(E)-2-[(3R,6'S,7'S,8'aS)-6'-ethyl-2-keto-spiro[indoline-3,1'-indolizidine]-7'-yl]-3-methoxy-acrylic acid methyl ester	PTGS2
(E)-2-[(3R,6'S,7'S,8'aS)-6'-ethyl-2-keto-spiro[indoline-3,1'-indolizidine]-7'-yl]-3-methoxy-acrylic acid methyl ester	CHRM4
(E)-2-[(3R,6'S,7'S,8'aS)-6'-ethyl-2-keto-spiro[indoline-3,1'-indolizidine]-7'-yl]-3-methoxy-acrylic acid methyl ester	OPRD1
(E)-2-[(3R,6'S,7'S,8'aS)-6'-ethyl-2-keto-spiro[indoline-3,1'-indolizidine]-7'-yl]-3-methoxy-acrylic acid methyl ester	ACHE
(E)-2-[(3R,6'S,7'S,8'aS)-6'-ethyl-2-keto-spiro[indoline-3,1'-indolizidine]-7'-yl]-3-methoxy-acrylic acid methyl ester	HTR2A
(E)-2-[(3R,6'S,7'S,8'aS)-6'-ethyl-2-keto-spiro[indoline-3,1'-indolizidine]-7'-yl]-3-methoxy-acrylic acid methyl ester	ADRA1B
(E)-2-[(3R,6'S,7'S,8'aS)-6'-ethyl-2-keto-spiro[indoline-3,1'-indolizidine]-7'-yl]-3-methoxy-acrylic acid methyl ester	OPRM1
(E)-2-[(3R,6'S,7'S,8'aS)-6'-ethyl-2-keto-spiro[indoline-3,1'-indolizidine]-7'-yl]-3-methoxy-acrylic acid methyl ester	HSP90AA1
Mitraphyllic acid	NOS2
Mitraphyllic acid	CHRM3
Mitraphyllic acid	SERPIND1
Mitraphyllic acid	KCNH2
Mitraphyllic acid	CHRM1
Mitraphyllic acid	ESR1
Mitraphyllic acid	AR
Mitraphyllic acid	SCN5A
Mitraphyllic acid	CHRM5
Mitraphyllic acid	PTGS2
Mitraphyllic acid	CHRM4
Mitraphyllic acid	OPRD1
Mitraphyllic acid	ACHE
Mitraphyllic acid	ADRA1B
Mitraphyllic acid	OPRM1
Mitraphyllic acid	DPP4
Mitraphyllic acid	HSP90AA1
hirsutasideB	PTGS1
hirsutasideB	KCNH2
hirsutasideB	F7
hirsutasideB	PTGS2
hirsutasideB	KDR
hirsutasideB	MET
hirsutasideB	HSP90AA1
hirsutasideB	KCNMA1
corynoxeine	PTGS1
corynoxeine	CHRM3
corynoxeine	KCNH2
corynoxeine	CHRM1
corynoxeine	AR
corynoxeine	SCN5A
corynoxeine	F7
corynoxeine	CHRM5
corynoxeine	PTGS2
corynoxeine	OPRD1
corynoxeine	ACHE
corynoxeine	HTR2A
corynoxeine	ADRA1B
corynoxeine	HSP90AA1
methyl (E)-2-[(2S,3R,12bS)-3-vinyl-1,2,3,4,6,7,12,12b-octahydroindolo[3,2-h]quinolizin-2-yl]-3-methoxy-prop-2-enoate	PTGS1
methyl (E)-2-[(2S,3R,12bS)-3-vinyl-1,2,3,4,6,7,12,12b-octahydroindolo[3,2-h]quinolizin-2-yl]-3-methoxy-prop-2-enoate	CHRM3
methyl (E)-2-[(2S,3R,12bS)-3-vinyl-1,2,3,4,6,7,12,12b-octahydroindolo[3,2-h]quinolizin-2-yl]-3-methoxy-prop-2-enoate	SERPIND1
methyl (E)-2-[(2S,3R,12bS)-3-vinyl-1,2,3,4,6,7,12,12b-octahydroindolo[3,2-h]quinolizin-2-yl]-3-methoxy-prop-2-enoate	KCNH2
methyl (E)-2-[(2S,3R,12bS)-3-vinyl-1,2,3,4,6,7,12,12b-octahydroindolo[3,2-h]quinolizin-2-yl]-3-methoxy-prop-2-enoate	CHRM1
methyl (E)-2-[(2S,3R,12bS)-3-vinyl-1,2,3,4,6,7,12,12b-octahydroindolo[3,2-h]quinolizin-2-yl]-3-methoxy-prop-2-enoate	AR
methyl (E)-2-[(2S,3R,12bS)-3-vinyl-1,2,3,4,6,7,12,12b-octahydroindolo[3,2-h]quinolizin-2-yl]-3-methoxy-prop-2-enoate	SCN5A
methyl (E)-2-[(2S,3R,12bS)-3-vinyl-1,2,3,4,6,7,12,12b-octahydroindolo[3,2-h]quinolizin-2-yl]-3-methoxy-prop-2-enoate	PPARG
methyl (E)-2-[(2S,3R,12bS)-3-vinyl-1,2,3,4,6,7,12,12b-octahydroindolo[3,2-h]quinolizin-2-yl]-3-methoxy-prop-2-enoate	F7
methyl (E)-2-[(2S,3R,12bS)-3-vinyl-1,2,3,4,6,7,12,12b-octahydroindolo[3,2-h]quinolizin-2-yl]-3-methoxy-prop-2-enoate	CHRM5
methyl (E)-2-[(2S,3R,12bS)-3-vinyl-1,2,3,4,6,7,12,12b-octahydroindolo[3,2-h]quinolizin-2-yl]-3-methoxy-prop-2-enoate	PTGS2
methyl (E)-2-[(2S,3R,12bS)-3-vinyl-1,2,3,4,6,7,12,12b-octahydroindolo[3,2-h]quinolizin-2-yl]-3-methoxy-prop-2-enoate	ADRA2C
methyl (E)-2-[(2S,3R,12bS)-3-vinyl-1,2,3,4,6,7,12,12b-octahydroindolo[3,2-h]quinolizin-2-yl]-3-methoxy-prop-2-enoate	RXRA
methyl (E)-2-[(2S,3R,12bS)-3-vinyl-1,2,3,4,6,7,12,12b-octahydroindolo[3,2-h]quinolizin-2-yl]-3-methoxy-prop-2-enoate	OPRD1
methyl (E)-2-[(2S,3R,12bS)-3-vinyl-1,2,3,4,6,7,12,12b-octahydroindolo[3,2-h]quinolizin-2-yl]-3-methoxy-prop-2-enoate	ACHE
methyl (E)-2-[(2S,3R,12bS)-3-vinyl-1,2,3,4,6,7,12,12b-octahydroindolo[3,2-h]quinolizin-2-yl]-3-methoxy-prop-2-enoate	HTR2A
methyl (E)-2-[(2S,3R,12bS)-3-vinyl-1,2,3,4,6,7,12,12b-octahydroindolo[3,2-h]quinolizin-2-yl]-3-methoxy-prop-2-enoate	HTR2C
methyl (E)-2-[(2S,3R,12bS)-3-vinyl-1,2,3,4,6,7,12,12b-octahydroindolo[3,2-h]quinolizin-2-yl]-3-methoxy-prop-2-enoate	ADRA1B
methyl (E)-2-[(2S,3R,12bS)-3-vinyl-1,2,3,4,6,7,12,12b-octahydroindolo[3,2-h]quinolizin-2-yl]-3-methoxy-prop-2-enoate	ADRB2
methyl (E)-2-[(2S,3R,12bS)-3-vinyl-1,2,3,4,6,7,12,12b-octahydroindolo[3,2-h]quinolizin-2-yl]-3-methoxy-prop-2-enoate	ADRA1D
methyl (E)-2-[(2S,3R,12bS)-3-vinyl-1,2,3,4,6,7,12,12b-octahydroindolo[3,2-h]quinolizin-2-yl]-3-methoxy-prop-2-enoate	OPRM1
methyl (E)-2-[(2S,3R,12bS)-3-vinyl-1,2,3,4,6,7,12,12b-octahydroindolo[3,2-h]quinolizin-2-yl]-3-methoxy-prop-2-enoate	DPP4
methyl (E)-2-[(2S,3R,12bS)-3-vinyl-1,2,3,4,6,7,12,12b-octahydroindolo[3,2-h]quinolizin-2-yl]-3-methoxy-prop-2-enoate	HSP90AA1
methyl (E)-2-[(2S,3R,12bS)-3-vinyl-1,2,3,4,6,7,12,12b-octahydroindolo[3,2-h]quinolizin-2-yl]-3-methoxy-prop-2-enoate	PRKACA
methyl (E)-2-[(2S,3R,12bS)-3-vinyl-1,2,3,4,6,7,12,12b-octahydroindolo[3,2-h]quinolizin-2-yl]-3-methoxy-prop-2-enoate	CALM2
(1'R,3S,4a'S,5a'S,10a'R)-1'-methyl-2-oxo-1',4a',5',5a',7',8',10',10a'-octahydrospiro[indoline-3,6'-pyrano[3,4-f]indolizine]-4'-carboxylic acid	NOS2
(1'R,3S,4a'S,5a'S,10a'R)-1'-methyl-2-oxo-1',4a',5',5a',7',8',10',10a'-octahydrospiro[indoline-3,6'-pyrano[3,4-f]indolizine]-4'-carboxylic acid	PTGS1
(1'R,3S,4a'S,5a'S,10a'R)-1'-methyl-2-oxo-1',4a',5',5a',7',8',10',10a'-octahydrospiro[indoline-3,6'-pyrano[3,4-f]indolizine]-4'-carboxylic acid	CHRM3
(1'R,3S,4a'S,5a'S,10a'R)-1'-methyl-2-oxo-1',4a',5',5a',7',8',10',10a'-octahydrospiro[indoline-3,6'-pyrano[3,4-f]indolizine]-4'-carboxylic acid	SERPIND1
(1'R,3S,4a'S,5a'S,10a'R)-1'-methyl-2-oxo-1',4a',5',5a',7',8',10',10a'-octahydrospiro[indoline-3,6'-pyrano[3,4-f]indolizine]-4'-carboxylic acid	KCNH2
(1'R,3S,4a'S,5a'S,10a'R)-1'-methyl-2-oxo-1',4a',5',5a',7',8',10',10a'-octahydrospiro[indoline-3,6'-pyrano[3,4-f]indolizine]-4'-carboxylic acid	CHRM1
(1'R,3S,4a'S,5a'S,10a'R)-1'-methyl-2-oxo-1',4a',5',5a',7',8',10',10a'-octahydrospiro[indoline-3,6'-pyrano[3,4-f]indolizine]-4'-carboxylic acid	ESR1
(1'R,3S,4a'S,5a'S,10a'R)-1'-methyl-2-oxo-1',4a',5',5a',7',8',10',10a'-octahydrospiro[indoline-3,6'-pyrano[3,4-f]indolizine]-4'-carboxylic acid	AR
(1'R,3S,4a'S,5a'S,10a'R)-1'-methyl-2-oxo-1',4a',5',5a',7',8',10',10a'-octahydrospiro[indoline-3,6'-pyrano[3,4-f]indolizine]-4'-carboxylic acid	SCN5A
(1'R,3S,4a'S,5a'S,10a'R)-1'-methyl-2-oxo-1',4a',5',5a',7',8',10',10a'-octahydrospiro[indoline-3,6'-pyrano[3,4-f]indolizine]-4'-carboxylic acid	F7
(1'R,3S,4a'S,5a'S,10a'R)-1'-methyl-2-oxo-1',4a',5',5a',7',8',10',10a'-octahydrospiro[indoline-3,6'-pyrano[3,4-f]indolizine]-4'-carboxylic acid	CHRM5
(1'R,3S,4a'S,5a'S,10a'R)-1'-methyl-2-oxo-1',4a',5',5a',7',8',10',10a'-octahydrospiro[indoline-3,6'-pyrano[3,4-f]indolizine]-4'-carboxylic acid	PTGS2
(1'R,3S,4a'S,5a'S,10a'R)-1'-methyl-2-oxo-1',4a',5',5a',7',8',10',10a'-octahydrospiro[indoline-3,6'-pyrano[3,4-f]indolizine]-4'-carboxylic acid	CHRM4
(1'R,3S,4a'S,5a'S,10a'R)-1'-methyl-2-oxo-1',4a',5',5a',7',8',10',10a'-octahydrospiro[indoline-3,6'-pyrano[3,4-f]indolizine]-4'-carboxylic acid	OPRD1
(1'R,3S,4a'S,5a'S,10a'R)-1'-methyl-2-oxo-1',4a',5',5a',7',8',10',10a'-octahydrospiro[indoline-3,6'-pyrano[3,4-f]indolizine]-4'-carboxylic acid	ACHE
(1'R,3S,4a'S,5a'S,10a'R)-1'-methyl-2-oxo-1',4a',5',5a',7',8',10',10a'-octahydrospiro[indoline-3,6'-pyrano[3,4-f]indolizine]-4'-carboxylic acid	ADRA1B
(1'R,3S,4a'S,5a'S,10a'R)-1'-methyl-2-oxo-1',4a',5',5a',7',8',10',10a'-octahydrospiro[indoline-3,6'-pyrano[3,4-f]indolizine]-4'-carboxylic acid	OPRM1
(1'R,3S,4a'S,5a'S,10a'R)-1'-methyl-2-oxo-1',4a',5',5a',7',8',10',10a'-octahydrospiro[indoline-3,6'-pyrano[3,4-f]indolizine]-4'-carboxylic acid	DPP4
(1'R,3S,4a'S,5a'S,10a'R)-1'-methyl-2-oxo-1',4a',5',5a',7',8',10',10a'-octahydrospiro[indoline-3,6'-pyrano[3,4-f]indolizine]-4'-carboxylic acid	HSP90AA1
(1'R,3S,4a'S,5a'S,10a'R)-1'-methyl-2-oxo-1',4a',5',5a',7',8',10',10a'-octahydrospiro[indoline-3,6'-pyrano[3,4-f]indolizine]-4'-carboxylic acid	PRSS1
(2S,12bR)-methyl 2-((E)-1-oxobut-2-en-2-yl)-1,2,6,7,12,12b-hexahydroindolo[2,3-a]quinolizine-3-carboxylate	PTGS1
(2S,12bR)-methyl 2-((E)-1-oxobut-2-en-2-yl)-1,2,6,7,12,12b-hexahydroindolo[2,3-a]quinolizine-3-carboxylate	CHRM3
(2S,12bR)-methyl 2-((E)-1-oxobut-2-en-2-yl)-1,2,6,7,12,12b-hexahydroindolo[2,3-a]quinolizine-3-carboxylate	SERPIND1
(2S,12bR)-methyl 2-((E)-1-oxobut-2-en-2-yl)-1,2,6,7,12,12b-hexahydroindolo[2,3-a]quinolizine-3-carboxylate	KCNH2
(2S,12bR)-methyl 2-((E)-1-oxobut-2-en-2-yl)-1,2,6,7,12,12b-hexahydroindolo[2,3-a]quinolizine-3-carboxylate	CHRM1
(2S,12bR)-methyl 2-((E)-1-oxobut-2-en-2-yl)-1,2,6,7,12,12b-hexahydroindolo[2,3-a]quinolizine-3-carboxylate	AR
(2S,12bR)-methyl 2-((E)-1-oxobut-2-en-2-yl)-1,2,6,7,12,12b-hexahydroindolo[2,3-a]quinolizine-3-carboxylate	SCN5A
(2S,12bR)-methyl 2-((E)-1-oxobut-2-en-2-yl)-1,2,6,7,12,12b-hexahydroindolo[2,3-a]quinolizine-3-carboxylate	PPARG
(2S,12bR)-methyl 2-((E)-1-oxobut-2-en-2-yl)-1,2,6,7,12,12b-hexahydroindolo[2,3-a]quinolizine-3-carboxylate	F7
(2S,12bR)-methyl 2-((E)-1-oxobut-2-en-2-yl)-1,2,6,7,12,12b-hexahydroindolo[2,3-a]quinolizine-3-carboxylate	CHRM5
(2S,12bR)-methyl 2-((E)-1-oxobut-2-en-2-yl)-1,2,6,7,12,12b-hexahydroindolo[2,3-a]quinolizine-3-carboxylate	PTGS2
(2S,12bR)-methyl 2-((E)-1-oxobut-2-en-2-yl)-1,2,6,7,12,12b-hexahydroindolo[2,3-a]quinolizine-3-carboxylate	NOS3
(2S,12bR)-methyl 2-((E)-1-oxobut-2-en-2-yl)-1,2,6,7,12,12b-hexahydroindolo[2,3-a]quinolizine-3-carboxylate	RXRA
(2S,12bR)-methyl 2-((E)-1-oxobut-2-en-2-yl)-1,2,6,7,12,12b-hexahydroindolo[2,3-a]quinolizine-3-carboxylate	OPRD1
(2S,12bR)-methyl 2-((E)-1-oxobut-2-en-2-yl)-1,2,6,7,12,12b-hexahydroindolo[2,3-a]quinolizine-3-carboxylate	ACHE
(2S,12bR)-methyl 2-((E)-1-oxobut-2-en-2-yl)-1,2,6,7,12,12b-hexahydroindolo[2,3-a]quinolizine-3-carboxylate	ADRA1D
(2S,12bR)-methyl 2-((E)-1-oxobut-2-en-2-yl)-1,2,6,7,12,12b-hexahydroindolo[2,3-a]quinolizine-3-carboxylate	TOP2B
(2S,12bR)-methyl 2-((E)-1-oxobut-2-en-2-yl)-1,2,6,7,12,12b-hexahydroindolo[2,3-a]quinolizine-3-carboxylate	OPRM1
(2S,12bR)-methyl 2-((E)-1-oxobut-2-en-2-yl)-1,2,6,7,12,12b-hexahydroindolo[2,3-a]quinolizine-3-carboxylate	HSP90AA1
(2S,12bR)-methyl 2-((E)-1-oxobut-2-en-2-yl)-1,2,6,7,12,12b-hexahydroindolo[2,3-a]quinolizine-3-carboxylate	PRKACA
(2S,12bR)-methyl 2-((E)-1-oxobut-2-en-2-yl)-1,2,6,7,12,12b-hexahydroindolo[2,3-a]quinolizine-3-carboxylate	PRSS1
vincoside lactam_qt	NOS2
vincoside lactam_qt	SERPIND1
vincoside lactam_qt	KCNH2
vincoside lactam_qt	CHRM1
vincoside lactam_qt	ESR1
vincoside lactam_qt	AR
vincoside lactam_qt	SCN5A
vincoside lactam_qt	PPARG
vincoside lactam_qt	PTGS2
vincoside lactam_qt	CA2
vincoside lactam_qt	ADRB2
vincoside lactam_qt	DPP4
vincoside lactam_qt	HSP90AA1
hirsutasideC	PTGS2
hirsutine	PTGS1
hirsutine	DRD1
hirsutine	CHRM3
hirsutine	CHRM1
hirsutine	DRD5
hirsutine	SCN5A
hirsutine	PTGS2
hirsutine	CHRM4
hirsutine	RXRA
hirsutine	OPRD1
hirsutine	PDE3A
hirsutine	CHRM2
hirsutine	ADRA1B
hirsutine	OPRK1
hirsutine	ADRB2
hirsutine	ADRA1D
hirsutine	SLC6A4
hirsutine	DRD2
hirsutine	OPRM1
hirsutine	GABRA1
hirsutine	HSP90AA1
hirsutine	CHRNA7
yohimbine	PTGS1
yohimbine	DRD1
yohimbine	CHRM3
yohimbine	KCNH2
yohimbine	CHRM1
yohimbine	AR
yohimbine	SCN5A
yohimbine	PPARG
yohimbine	F7
yohimbine	CHRM5
yohimbine	PTGS2
yohimbine	DRD4
yohimbine	CHRM4
yohimbine	OPRD1
yohimbine	ACHE
yohimbine	HTR2A
yohimbine	HTR2C
yohimbine	ADRA2B
yohimbine	ADRA1B
yohimbine	DRD3
yohimbine	ADRB2
yohimbine	ADRA1D
yohimbine	SLC6A4
yohimbine	OPRM1
yohimbine	HSP90AA1
yohimbine	PRKACA
yohimbine	CALM2
yohimbine	ADRB1
yohimbine	ADRA2C
yohimbine	CHRM2
yohimbine	ADRA2A
yohimbine	MDK
yohimbine	NGF
yohimbine	LPL
delta(sup 18)-Hirsutine	PTGS1
delta(sup 18)-Hirsutine	CHRM3
delta(sup 18)-Hirsutine	SERPIND1
delta(sup 18)-Hirsutine	KCNH2
delta(sup 18)-Hirsutine	CHRM1
delta(sup 18)-Hirsutine	AR
delta(sup 18)-Hirsutine	SCN5A
delta(sup 18)-Hirsutine	PPARG
delta(sup 18)-Hirsutine	F7
delta(sup 18)-Hirsutine	CHRM5
delta(sup 18)-Hirsutine	PTGS2
delta(sup 18)-Hirsutine	NOS3
delta(sup 18)-Hirsutine	HTR3A
delta(sup 18)-Hirsutine	ADRA2C
delta(sup 18)-Hirsutine	CHRM4
delta(sup 18)-Hirsutine	RXRA
delta(sup 18)-Hirsutine	OPRD1
delta(sup 18)-Hirsutine	ACHE
delta(sup 18)-Hirsutine	HTR2A
delta(sup 18)-Hirsutine	HTR2C
delta(sup 18)-Hirsutine	ADRA1B
delta(sup 18)-Hirsutine	HTR7
delta(sup 18)-Hirsutine	ADRB2
delta(sup 18)-Hirsutine	ADRA1D
delta(sup 18)-Hirsutine	OPRM1
delta(sup 18)-Hirsutine	DPP4
delta(sup 18)-Hirsutine	HSP90AA1
delta(sup 18)-Hirsutine	PRKACA
delta(sup 18)-Hirsutine	RXRB
delta(sup 18)-Hirsutine	CALM2
[truncated: 2,314 more rows]

## Sheet: HERB
active ingredient-target association				involving active ingredient	involving target
Gomisin B	ESR2			Gomisin B	ESR2
Gomisin B	ACHE			Fumarine	ACHE
Gomisin B	NCOA2			Deoxyharringtonine	NCOA2
Gomisin B	ESR1			Panaxadiol	ESR1
Gomisin B	PTGS2			notoginsenoside R2_qt	PTGS2
Gomisin B	AR			20(S)-Ginsenoside-Rh1_qt	AR
Gomisin B	PRSS1			(3S,5R,6S,8R,9R,10R,12R,13R,14R,17S)-17-[(2R)-2-hydroxy-6-methylhept-5-en-2-yl]-4,4,8,10,14-pentamethyl-2,3,5,6,7,9,11,12,13,15,16,17-dodecahydro-1H-cyclopenta[a]phenanthrene-3,6,12-triol	PRSS1
Gomisin B	PIM1			ginsenoside-Rh1_qt	PIM1
Gomisin B	PDE5A			(3S,5R,6S,8R,9R,10R,12R,13R,14R,17S)-17-[(2S)-2-hydroxy-6-methylhept-5-en-2-yl]-4,4,8,10,14-pentamethyl-2,3,5,6,7,9,11,12,13,15,16,17-dodecahydro-1H-cyclopenta[a]phenanthrene-3,6,12-triol	PDE5A
Fumarine	ADRB2			Ginsenoside-Rh4_qt	ADRB2
Fumarine	CALM3			Ginsenoside-Rg3_qt	CALM3
Fumarine	CHRM1			20(s)-protopanaxadiol	CHRM1
Fumarine	HTR3A			(3R,5R,8R,9R,10R,12R,13R,14R,17S)-17-[(2S)-2-hydroxy-6-methylhept-5-en-2-yl]-4,4,8,10,14-pentamethyl-2,3,5,6,7,9,11,12,13,15,16,17-dodecahydro-1H-cyclopenta[a]phenanthrene-3,12-diol	HTR3A
Fumarine	KCNH2			20-(S)-Ginsenoside-Rg3_qt	KCNH2
Fumarine	KDR			Malonylginsenoside Rd_qt	KDR
Fumarine	OPRD1			(3S,5R,8R,9R,10R,12R,13R,14R,17S)-17-[(2S)-2-hydroxy-6-methylhept-5-en-2-yl]-4,4,8,10,14-pentamethyl-2,3,5,6,7,9,11,12,13,15,16,17-dodecahydro-1H-cyclopenta[a]phenanthrene-3,12-diol	OPRD1
Fumarine	OPRM1			Gypnoside V_qt	OPRM1
Fumarine	PTGS1			alexandrin_qt	PTGS1
Fumarine	PTGS2			beta-sitosterol	SCN5A
Fumarine	SCN5A			20-Hexadecanoylingenol	SLC6A3
Fumarine	SLC6A3			alexandrin	SLC6A4
Fumarine	SLC6A4			malkangunin	CHEK1
Fumarine	CHEK1			ginsenoside rh2	DPP4
Fumarine	ACHE			suchilactone	CHRM4
Fumarine	DPP4			Inermin	ADRA1B
Fumarine	CHRM4			Diop	MAPK14
Fumarine	PIM1			Dauricine (8CI)	CACNA1S
Fumarine	ADRA1B			Frutinone A	PPARG
Fumarine	MAPK14			Girinimbin	CHRM3
Fumarine	CACNA1S			Nepetin	PDE3A
Fumarine	PPARG			kaempferol	CDK2
Fumarine	CHRM3			Aposiopolamine	CCNA2
Fumarine	PDE3A			arachidonate	GSK3B
Fumarine	CDK2			Vulgarin	F7
Fumarine	CCNA2			Dianthramine	ADRA1D
Fumarine	AR			METHYL LINOLEATE	CHRM5
Fumarine	GSK3B			Malvic acid	DRD1
Fumarine	F7			cis-Widdrol alpha-epoxide	NOS2
Fumarine	ADRA1D			Linoleic	NR3C2
Fumarine	ESR2			Ginsenoyne A	NR3C1
Fumarine	CHRM5			DBP	MMP9
Fumarine	PRSS1			Ginsenoyne E	CASP3
Fumarine	ESR1			Panaxytriol	MMP2
Fumarine	DRD1			(+)-Maalioxide	PGR
Fumarine	NOS2			Ginsenoyne B	BAX
Deoxyharringtonine	AR			Methyl palmitelaidate	BCL2
Deoxyharringtonine	NR3C2			N-Salicylidene-salicylamine	CASP8
Panaxadiol	NR3C1			alloaromadedrene	CASP9
Panaxadiol	MMP9			Hepanal	JUN
Panaxadiol	AR			13-Tetradecenyl acetate	MAP2
notoginsenoside R2_qt	AR			9-HEXADECENOIC ACID	PON1
notoginsenoside R2_qt	NR3C1			Cycloartenol	PRKCA
20(S)-Ginsenoside-Rh1_qt	NR3C1			3,5,8-trihydroxy-2-(4-hydroxyphenyl)-7-[(2S,3R,4R,5R,6S)-3,4,5-trihydroxy-6-methyl-tetrahydropyran-2-yl]oxy-chromone	TGFB1
20(S)-Ginsenoside-Rh1_qt	AR			(1R,3aS,4R,6aS)-1,4-bis(3,4-dimethoxyphenyl)-1,3,3a,4,6,6a-hexahydrofuro[4,3-c]furan	CHRNA2
(3S,5R,6S,8R,9R,10R,12R,13R,14R,17S)-17-[(2R)-2-hydroxy-6-methylhept-5-en-2-yl]-4,4,8,10,14-pentamethyl-2,3,5,6,7,9,11,12,13,15,16,17-dodecahydro-1H-cyclopenta[a]phenanthrene-3,6,12-triol	NR3C1			Bisasaricin	CHRNA7
(3S,5R,6S,8R,9R,10R,12R,13R,14R,17S)-17-[(2R)-2-hydroxy-6-methylhept-5-en-2-yl]-4,4,8,10,14-pentamethyl-2,3,5,6,7,9,11,12,13,15,16,17-dodecahydro-1H-cyclopenta[a]phenanthrene-3,6,12-triol	AR			8-Isopentenyl-kaempferol	CA2
ginsenoside-Rh1_qt	NR3C1			Veraguensin	DPEP1
ginsenoside-Rh1_qt	AR			emodin	GABRA1
(3S,5R,6S,8R,9R,10R,12R,13R,14R,17S)-17-[(2S)-2-hydroxy-6-methylhept-5-en-2-yl]-4,4,8,10,14-pentamethyl-2,3,5,6,7,9,11,12,13,15,16,17-dodecahydro-1H-cyclopenta[a]phenanthrene-3,6,12-triol	AR			apigenin	CHRM2
(3S,5R,6S,8R,9R,10R,12R,13R,14R,17S)-17-[(2S)-2-hydroxy-6-methylhept-5-en-2-yl]-4,4,8,10,14-pentamethyl-2,3,5,6,7,9,11,12,13,15,16,17-dodecahydro-1H-cyclopenta[a]phenanthrene-3,6,12-triol	NR3C1			Marmesin	NCOA1
Ginsenoside-Rh4_qt	NR3C2			isopimpinellin	LYZ
Ginsenoside-Rh4_qt	NR3C1			2'-O-Methylisoliquiritigenin	PRSS3
Ginsenoside-Rh4_qt	ESR1			Majudin	PYGM
Ginsenoside-Rh4_qt	AR			Aristolone	GAB1
Ginsenoside-Rh4_qt	NCOA2			(-)-Caryophyllene oxide	FASN
Ginsenoside-Rg3_qt	AR			()-alpha-Longipinene	FAS
Ginsenoside-Rg3_qt	NR3C1			α-Panasinsene	TNFRSF1A
20(s)-protopanaxadiol	CASP3			spathulenol	TP53
20(s)-protopanaxadiol	MMP2			Aminacrin	BAK1
20(s)-protopanaxadiol	NOS2			calarene	NFKB1
20(s)-protopanaxadiol	NR3C1			aristolene	RXRA
20(s)-protopanaxadiol	AR			Calamendiol	IGHG1
(3R,5R,8R,9R,10R,12R,13R,14R,17S)-17-[(2S)-2-hydroxy-6-methylhept-5-en-2-yl]-4,4,8,10,14-pentamethyl-2,3,5,6,7,9,11,12,13,15,16,17-dodecahydro-1H-cyclopenta[a]phenanthrene-3,12-diol	AR			Isocalamendiol	MAOA
(3R,5R,8R,9R,10R,12R,13R,14R,17S)-17-[(2S)-2-hydroxy-6-methylhept-5-en-2-yl]-4,4,8,10,14-pentamethyl-2,3,5,6,7,9,11,12,13,15,16,17-dodecahydro-1H-cyclopenta[a]phenanthrene-3,12-diol	NR3C1			beta-Cubebene	MAOB
20-(S)-Ginsenoside-Rg3_qt	AR			(2R)-2-[(3S,5R,10S,13R,14R,16R,17R)-3,16-dihydroxy-4,4,10,13,14-pentamethyl-2,3,5,6,12,15,16,17-octahydro-1H-cyclopenta[a]phenanthren-17-yl]-5-isopropyl-hex-5-enoic acid	AHR
Malonylginsenoside Rd_qt	NR3C1			(2R)-2-[(3S,5R,10S,13R,14R,16R,17R)-3,16-dihydroxy-4,4,10,13,14-pentamethyl-2,3,5,6,12,15,16,17-octahydro-1H-cyclopenta[a]phenanthren-17-yl]-6-methylhept-5-enoic acid	AKT1
Malonylginsenoside Rd_qt	AR			Ergosterol peroxide	ALOX5
(3S,5R,8R,9R,10R,12R,13R,14R,17S)-17-[(2S)-2-hydroxy-6-methylhept-5-en-2-yl]-4,4,8,10,14-pentamethyl-2,3,5,6,7,9,11,12,13,15,16,17-dodecahydro-1H-cyclopenta[a]phenanthrene-3,12-diol	AR			Patchoulene	CYP1A1
(3S,5R,8R,9R,10R,12R,13R,14R,17S)-17-[(2S)-2-hydroxy-6-methylhept-5-en-2-yl]-4,4,8,10,14-pentamethyl-2,3,5,6,7,9,11,12,13,15,16,17-dodecahydro-1H-cyclopenta[a]phenanthrene-3,12-diol	NR3C1			Murolan-3,9(11)-diene-10-peroxy	CYP1A2
Gypnoside V_qt	AR			(-)-alpha-cedrene	CYP1B1
Gypnoside V_qt	NR3C1			(&#8722;)-Alloaromadendrene	CYP3A4
alexandrin_qt	PGR			beta-Gurjunene	DIO1
alexandrin_qt	NCOA2			()-Ledene	GSTM1
alexandrin_qt	ESR1			α-gurjunene	GSTM2
alexandrin_qt	AR			Tumulosic acid	GSTP1
beta-sitosterol	BAX			7,9(11)-dehydropachymic acid	HAS2
beta-sitosterol	BCL2			pachymic acid	HMOX1
beta-sitosterol	CASP3			3beta-Hydroxy-24-methylene-8-lanostene-21-oic acid	ICAM1
beta-sitosterol	CASP8			trametenolic acid	IKBKB
beta-sitosterol	CASP9			poricoic acid DM	INSR
beta-sitosterol	JUN			Cerevisterol	MMP1
beta-sitosterol	MAP2			Poricoic acid A	POLD1
beta-sitosterol	PON1			hederagenin	PPP3CA
beta-sitosterol	PRKCA			poricoic acid C	MAPK8
beta-sitosterol	TGFB1			Poricoic acid B	PSMD3
beta-sitosterol	ACHE			ergosta-7,22E-dien-3beta-ol	RELA
beta-sitosterol	CHRM4			L-uridine	SELE
beta-sitosterol	DRD1			Sitogluside	SLC2A4
beta-sitosterol	NR3C1			2,6-di(phenyl)thiopyran-4-thione	SLC6A2
beta-sitosterol	CHRM1			α-copaene	SLPI
beta-sitosterol	NCOA2			cis-Thujopsene	STAT1
beta-sitosterol	DPP4			InChI=1/C15H24/c1-10-7-8-15-9-12(10)14(3,4)13(15)6-5-11(15)2/h7,11-13H,5-6,8-9H2,1-4H	TNF
beta-sitosterol	CHRNA2			paeoniflorin	VCAM1
beta-sitosterol	CHRNA7			Mairin	XDH
beta-sitosterol	GSK3B			oleanolic acid	AKR1C3
beta-sitosterol	CCNA2			sitosterol	NR1I2
beta-sitosterol	SCN5A			3β,23-dihydroxy-oleana-11,13(18)-dien-28-oic acid	NR1I3
beta-sitosterol	CHRM3			Hederagenol	AHSA1
beta-sitosterol	PDE3A			(3S,5R,8R,9R,10S,14S)-3,17-dihydroxy-4,4,8,10,14-pentamethyl-2,3,5,6,7,9-hexahydro-1H-cyclopenta[a]phenanthrene-15,16-dione	CDK1
beta-sitosterol	PGR			paeoniflorgenone	ABCA1
beta-sitosterol	CDK2			albiflorin R1_qt	ALDH2
beta-sitosterol	CA2			albiflorin_qt	ALDH3A1
beta-sitosterol	ESR1			(+)-catechin	CCND1
beta-sitosterol	PPARG			Methyl linolelaidate	C1R
beta-sitosterol	PRSS1			augustic-acid	CDK4
beta-sitosterol	ADRB2			wallichilide	CETP
beta-sitosterol	AR			FA	COL1A2
beta-sitosterol	NOS2			Myricanone	EGF
beta-sitosterol	PTGS1			1-beta-ethylacrylate-7-aldehyde-beta-carboline	G6PD
beta-sitosterol	PIM1			Perlolyrine	GLB1
beta-sitosterol	DPEP1			Mandenol	KCNK2
beta-sitosterol	CHEK1			Exceparl M-OL	NOS3
beta-sitosterol	GABRA1			EIC	PECAM1
beta-sitosterol	SLC6A4			oleic acid	PLA2G4A
beta-sitosterol	PTGS2			Aromadendrene oxide 2	PPP5C
beta-sitosterol	NR3C2			1-Acetyl-beta-carboline	PRKCB
beta-sitosterol	OPRM1			1H-Cycloprop(e)azulen-7-ol, decahydro-1,1,7-trimethyl-4-methylene-, (1aR-(1aalpha,4aalpha,7beta,7abeta,7balpha))-	MAPK1
beta-sitosterol	MAPK14			49070_FLUKA	PTEN
beta-sitosterol	ADRA1B			betea-CUBEBENE	SELP
beta-sitosterol	KCNH2			Cedrene	TNFRSF1B
beta-sitosterol	CHRM2			(+)-ALPHA-FUNEBRENE	UCP2
beta-sitosterol	ADRA1D			()-Aromadendrene	PTGES
beta-sitosterol	ESR2			58870_FLUKA	ABCG1
20-Hexadecanoylingenol	AR			(3S,8S,9S,10R,13R,14S,17R)-10,13-dimethyl-17-[(2R,5S)-5-propan-2-yloctan-2-yl]-2,3,4,7,8,9,11,12,14,15,16,17-dodecahydro-1H-cyclopenta[a]phenanthren-3-ol	ABCC4
20-Hexadecanoylingenol	NR3C2			α-Amyrin	HERC5
20-Hexadecanoylingenol	ESR1			14-acetyl-12-senecioyl-2E,8Z,10E-atractylentriol	KCNK10
alexandrin	ESR2			3β-acetoxyatractylone	RETN
alexandrin	PTGS1			8β-ethoxy atractylenolide Ⅲ	PTGES2
alexandrin	NCOA1			atractylenolide iii	RXRG
alexandrin	NR3C1			atractylenolide i	ADRA2A
alexandrin	NR3C2			atractylenolideII	ADRB1
alexandrin	ACHE			DIBP	ADRA2B
alexandrin	PGR			atractylone	ADRA1A
alexandrin	LYZ			α-Longipinene	PKIA
alexandrin	CCNA2			alisol C monoacetate	RHO
alexandrin	ESR1			alisol B monoacetate	PTAFR
alexandrin	GSK3B			alisol B	DRD2
alexandrin	PRSS3			alisol,b,23-acetate	RXRB
alexandrin	PRSS1			alisol C	ADRA2C
alexandrin	DPP4			[(1S,3R)-1-[(2R)-3,3-dimethyloxiran-2-yl]-3-[(5R,8S,9S,10S,11S,14R)-11-hydroxy-4,4,8,10,14-pentamethyl-3-oxo-1,2,5,6,7,9,11,12,15,16-decahydrocyclopenta[a]phenanthren-17-yl]butyl] acetate	MTA3
alexandrin	NOS2			Alisol A monoacetate	ROS1
alexandrin	NCOA2			alisol A(B,C)monoacetate	CCL27
alexandrin	DPEP1			16β-hydroxyalisol B monoacetate	FOS
alexandrin	PIM1			16β-methoxyalisol B monoacetate	ALPP
alexandrin	CA2			1-Monolinolein	ATRNL1
alexandrin	AR			Sulfoorientalol A	PDLIM3
alexandrin	PTGS2			Sulfoorientalol C	ATHS
alexandrin	CDK2			rel-(1R,3aS,4S,7S,8R,8aS)-7-isopropyl-1,4-dimethyldecahydro-4,7-epoxyazulene-1,8-diol	NFATC1
alexandrin	PPARG			(1R,3aR,4S,7R,8S,8aS)-7-isopropyl-1,4-dimethyl-3,3a,5,6,8,8a-hexahydro-2H-azulene-1,4,7,8-tetrol	NAT10
alexandrin	PYGM			orientalol,f	BGLAP
alexandrin	MAPK14			(1R,3aS,4S,8aR)-7-(2-hydroxypropan-2-yl)-1,4-dimethyl-2,3,3a,5,6,8a-hexahydroazulene-1,4-diol	ASRGL1
malkangunin	ESR1			(1S,3aR,4R,8aS)-7-isopropyl-1,4-dimethyl-2,3,3a,5,6,8a-hexahydroazulene-1,4-diol	TNFSF11
ginsenoside rh2	GAB1			Pulsatillic acid	RUNX2
ginsenoside rh2	KDR			α-spinasterol	ALPL
ginsenoside rh2	FASN			Baicalin	EDN1
ginsenoside rh2	FAS			puerarin	PPP1R14A
ginsenoside rh2	CASP8			(+)-Anomalin	PRKCD
ginsenoside rh2	CASP9			Cubebin	TWIST1
ginsenoside rh2	TNFRSF1A			saikosaponin c_qt	CTNNB1
ginsenoside rh2	TP53			3,5,6,7-tetramethoxy-2-(3,4,5-trimethoxyphenyl)chromone	VIM
ginsenoside rh2	BAK1			Longikaurin A	CDH1
ginsenoside rh2	NFKB1			Areapillin	JAK1
ginsenoside rh2	BAX			petunidin	JAK2
ginsenoside rh2	BCL2			isorhamnetin	SRC
suchilactone	ADRB2			quercetin	STAT3
suchilactone	CALM3			7,8,4'-Trihydroxyisoflavone	IL1A
suchilactone	KCNH2			Linoleyl acetate	CXCL10
suchilactone	PTGS1			methyl (2E,4E)-octadeca-2,4-dienoate	IRAK1
suchilactone	PTGS2			isoliquiritigenin	IRAK4
suchilactone	RXRA			caryophyllene oxide	SIRT1
suchilactone	SCN5A			(-)-Epoxycaryophyllene	SMAD2
suchilactone	NCOA1			copaene	SMAD3
suchilactone	PDE3A			cedrenol	TRPV4
suchilactone	MAPK14			136458-42-9	CAT
suchilactone	ESR1			ledol	TRP53
suchilactone	PPARG			Encecalin	RBFOX2
suchilactone	NOS2			γ-patchoulene	COLQ
suchilactone	DPP4			longifolene	MCL1
suchilactone	PIM1			β-cedrene	CDC37
suchilactone	F7			Farnesylacetone	XIAP
suchilactone	ADRA1D			vincoside lactam_qt	HSP90AA1
suchilactone	CHEK1			Tetrahydroalstonine	RAF1
suchilactone	GSK3B			yohimbine	RIPK1
suchilactone	AR			coryincine	BCL2L1
suchilactone	ESR2			hirsutasideA	CSNK2A2
suchilactone	CDK2			hirsutasideB	CD274
suchilactone	PRSS1			Strictosamide_qt	IFNG
suchilactone	CCNA2			hirsutasideC	IL2
Inermin	ADRB2			SMR000232338	LEP
Inermin	CALM3			SMR000232333	SPOCK1
Inermin	HTR3A			(1'R,3S,4a'S,5a'S,10a'R)-1'-methyl-2-oxo-1',4a',5',5a',7',8',10',10a'-octahydrospiro[indoline-3,6'-pyrano[3,4-f]indolizine]-4'-carboxylic acid	LTA4H
Inermin	IGHG1			Mitraphyllic acid	Cyp2b10
Inermin	PRSS1			27-nor-olean-3-hydroxy-28→13 oate	PDE4A
Inermin	PTGS1			Rhynchophylline A	HBA1
Inermin	PTGS2			3-oxo-22α-hydroxyurs-12-en-27,28-dioc acid	GRIA2
Inermin	RXRA			Angustidine	BAD
Inermin	SCN5A			(3E,4R)-4-(1,3-benzodioxol-5-ylmethyl)-3-[(3,4,5-trimethoxyphenyl)methylidene]oxolan-2-one	CDKN1A
Inermin	SLC6A4			methyl (E)-2-[(2S,3R,12bS)-3-vinyl-1,2,3,4,6,7,12,12b-octahydroindolo[3,2-h]quinolizin-2-yl]-3-methoxy-prop-2-enoate	PLB1
Inermin	NCOA1			delta(sup 18)-Hirsutine	GAS6
Inermin	CA2			methyl (E)-2-[(2S,3Z,12bS)-3-ethylidene-2,4,6,7,12,12b-hexahydro-1H-indolo[3,2-h]quinolizin-2-yl]-3-methoxyprop-2-enoate	NFE2L2
Inermin	ADRA1D			(E)-16,17-Didehydro-17-methoxy-17,18-seco-3-beta-yohimban-16-carboxylic acid methyl ester	PRKAA1
Inermin	CHEK1			(2S,12bR)-methyl 2-((E)-1-oxobut-2-en-2-yl)-1,2,6,7,12,12b-hexahydroindolo[2,3-a]quinolizine-3-carboxylate	PRKAA2
Inermin	CDK2			isocorynantheic acid	PRKAB1
Inermin	CCNA2			geissoschizinc acid	STK11
Inermin	ESR2			corynoxeine	MAP3K5
Inermin	CHRNA7			(E)-2-[(3S,6'S,7'S,8'aS)-6'-ethyl-2-keto-spiro[indoline-3,1'-indolizidine]-7'-yl]-3-methoxy-acrylic acid methyl ester	IL1B
Inermin	CHRM3			(E)-2-[(3R,6'S,7'S,8'aS)-6'-ethyl-2-keto-spiro[indoline-3,1'-indolizidine]-7'-yl]-3-methoxy-acrylic acid methyl ester	SOCS3
Inermin	GSK3B			Isorhyncophylline	HSPA4
Inermin	PIM1			Rhynchophylline	AMY2A
Inermin	NOS2			hirsutine	NQO1
Inermin	AR			ent-Epicatechin	APOE
Inermin	ESR1			ELD	DHCR24
Inermin	DPP4			ethyl lithospermate	SREBF1
Inermin	MAPK14			Poriferasterol	SREBF2
Inermin	ADRA1B			poriferast-5-en-3beta-ol	ABCB11
Diop	ADRB2			salvianolic acid j	TRPV1
Diop	SCN5A			przewalskin a	BDNF
Diop	CHRM3			daucosterol	CCK
Diop	PRSS1			salvianolic acid g	CRP
Diop	DPP4			Danshenol B	ENPEP
Diop	ESR1			dan-shexinkum d	ERBB2
Diop	PPARG			Danshenol A	FABP1
Dauricine (8CI)	CA2			przewaquinone f	GAP43
Dauricine (8CI)	MAOA			(6S)-6-hydroxy-1-methyl-6-methylol-8,9-dihydro-7H-naphtho[8,7-g]benzofuran-10,11-quinone	GCG
Dauricine (8CI)	MAOB			Tanshindiol B	HMGCR
Dauricine (8CI)	PTGS2			Przewaquinone E	INS
Dauricine (8CI)	DPEP1			(6S,7R)-6,7-dihydroxy-1,6-dimethyl-8,9-dihydro-7H-naphtho[8,7-g]benzofuran-10,11-dione	PDX1
Dauricine (8CI)	PRSS1			tanshinaldehyde	LPL
Dauricine (8CI)	LYZ			Przewaquinone A	MPO
Frutinone A	RXRA			(6S)-6-(hydroxymethyl)-1,6-dimethyl-8,9-dihydro-7H-naphtho[8,7-g]benzofuran-10,11-dione	CITED1
Frutinone A	NOS2			isotanshinone iib	NTRK2
Frutinone A	PDE3A			3beta-Hydroxytanshinone IIA	SERPINE1
Frutinone A	CDK2			3α-hydroxytanshinoneⅡa	PAM
Frutinone A	PPARG			przewalskin b	PLAU
Frutinone A	GABRA1			formyltanshinone	PLG
Frutinone A	PTGS2			Tanshinol A	PPARA
Frutinone A	CCNA2			Przewaquinone B	PPARD
Frutinone A	GSK3B			3-beta-Hydroxymethyllenetanshiquinone	PYY
Frutinone A	ESR2			przewaquinone c	RBP2
Frutinone A	CA2			Dehydrotanshinone II A	SCD
Frutinone A	AR			tanshinone iia	SLC2A2
Frutinone A	ACHE			Isotanshinone II	SOAT1
Frutinone A	DPP4			2-(4-hydroxy-3-methoxyphenyl)-5-(3-hydroxypropyl)-7-methoxy-3-benzofurancarboxaldehyde	SOD1
Frutinone A	MAPK14			cryptotanshinone	TEP1
Frutinone A	CHRNA7			isocryptotanshi-none	UCP3
Frutinone A	PTGS1			Salvilenone	DNPEP
Frutinone A	ADRB2			miltipolone	ANTXR2
Frutinone A	ESR1			1-methyl-8,9-dihydro-7H-naphtho[5,6-g]benzofuran-6,10,11-trione	ADH1A
Frutinone A	CHEK1			paramiltioic acid	MAPK10
Frutinone A	SCN5A			tanshinone i	MTOR
Frutinone A	PIM1			Isotanshinone I	CDC25C
Girinimbin	ADRB2			Methylenetanshinquinone	H3P16
Girinimbin	PTGS1			dihydrotanshinoneⅠ	CCNB1
Girinimbin	PTGS2			dihydroisotanshinoneⅠ	TCEAL1
Girinimbin	RXRA			1,2,5,6-tetrahydrotanshinone	PIK3R1
Girinimbin	SCN5A			przewalskin c	TPT1
Girinimbin	PRSS1			(2R)-3-(3,4-dihydroxyphenyl)-2-[(Z)-3-(3,4-dihydroxyphenyl)acryloyl]oxy-propionic acid	CDKN2A
Girinimbin	CDK2			Tanshilactone	DEPP1
Girinimbin	CCNA2			neocryptotanshinone	ZHX2
Girinimbin	ESR2			dihydrotanshinlactone	MAP2K7
Girinimbin	CHEK1			miltionone Ⅰ	IL6
Girinimbin	ACHE			(E)-3-[2-(3,4-dihydroxyphenyl)-7-hydroxy-benzofuran-4-yl]acrylic acid	IL10
Girinimbin	PIM1			prolithospermic acid	CEBPB
Girinimbin	MAPK14			(4bS,8aS,10S)-10-hydroxy-2-isopropyl-4b,8,8-trimethyl-5,6,7,8a,9,10-hexahydrophenanthrene-3,4-dione	TLR4
Girinimbin	ESR1			danshenspiroketallactone	ARG1
Girinimbin	AR			epidanshenspiroketallactone	RAC1
Girinimbin	GSK3B			tanshinone Ⅵ	NCF1
Girinimbin	GABRA1			dan-shexinkum a	PTK2
Girinimbin	CHRNA7			5,6-dihydroxy-7-isopropyl-1,1-dimethyl-2,3-dihydrophenanthren-4-one	CYCLIN B1
Girinimbin	NCOA2			deoxyneocryptotanshinone	WEE1
Girinimbin	DPP4			przewalskin	CAMK2G
Nepetin	CALM3			sugiol	DRP1
Nepetin	PRSS1			Physcion	CSK
Nepetin	PTGS2			dan-shexinkum b	PARP1
Nepetin	AR			digallate	ACACA
Nepetin	F7			Dehydromiltirone	ACP3
Nepetin	DPP4			Miltirone	AKR1B1
Nepetin	CA2			C09092	BIRC5
Nepetin	GSK3B			luteolin	BMP2
Nepetin	PPARG			salviolone	CAV1
Nepetin	ESR2			miltirone Ⅱ	RUNX1T1
Nepetin	NOS2			neocryptotanshinone ii	CD40LG
Nepetin	DPEP1			2-isopropyl-8-methylphenanthrene-3,4-dione	CHUK
Nepetin	PIM1			salvilenone Ⅰ	COL1A1
Nepetin	CDK2			4-methylenemiltirone	COL3A1
Nepetin	CCNA2			isoimperatorin	CLDN4
Nepetin	NCOA2			sclareol	CTSD
Nepetin	ESR1			manool	E2F1
Nepetin	MAPK14			Z-8-Hexadecen-1-ol acetate	E2F2
kaempferol	ACHE			(-)-Epicedrol	EGFR
kaempferol	AHR			shanzhiside methyl ester_qt	ELK1
kaempferol	AKT1			5alpha-Stigmastan-3,6-dione	ERBB3
kaempferol	ALOX5			Shekanin	F3
kaempferol	AR			Daturilin	GJA1
kaempferol	BAX			Taraxerol	CXCL2
kaempferol	BCL2			(8S,9S,10R,13R,14S,17R)-17-[(E,2R,5S)-5-ethyl-6-methylhept-3-en-2-yl]-10,13-dimethyl-1,2,4,7,8,9,11,12,14,15,16,17-dodecahydrocyclopenta[a]phenanthren-3-one	HIF1A
kaempferol	CALM3			Friedelin	HK2
kaempferol	CASP3			ZINC03978781	HSF1
kaempferol	CHRM1			poriferasta-7,22E-dien-3beta-ol	HSPA5
kaempferol	CYP1A1			Spinasterol	HSPB1
kaempferol	CYP1A2			stigmast-7-enol	IGF2
kaempferol	CYP1B1			delta 7-stigmastenol	IGFBP3
kaempferol	CYP3A4			11-Hydroxyrankinidine	CXCL8
kaempferol	DIO1			Coelogin	IRF1
kaempferol	ESR1			tangshenoside I_qt	EIF6
kaempferol	ESR2			7-(beta-Xylosyl)cephalomannine_qt	MMP3
kaempferol	GSTM1			tectorigenin	MYC
kaempferol	GSTM2			glycitein	NFKBIA
kaempferol	GSTP1			methyl icosa-11,14-dienoate	NKX3-1
kaempferol	HAS2			7-Methoxy-2-methyl isoflavone	ODC1
kaempferol	HMOX1			(1R)-2,3,4,9-tetrahydro-1H-$b-carboline-1-carboxylic acid	PCOLCE
kaempferol	ICAM1			Codonopsine	PLAT
kaempferol	IKBKB			2-methoxyfuranodiene	POR
kaempferol	INSR			Albiflorin	MAPK3
kaempferol	JUN			16844-71-6	PTGER3
kaempferol	MMP1			stigmast-7-en-3-ol	RASA1
kaempferol	NOS2			campest-5-en-3beta-ol	RB1
kaempferol	PGR			ellagic acid	CCL2
kaempferol	POLD1			paeonin,a	CXCL11
kaempferol	PPARG			Paeoniflorigenone	SOD3
kaempferol	PPP3CA			1-o-beta-d-glucopyranosylpaeonisuffrone_qt	SPP1
kaempferol	MAPK8			Lactiflorin_qt	SULT1E1
kaempferol	PRSS1			(2R,3R)-4-methoxyl-distylin	THBD
kaempferol	PSMD3			1-o-beta-d-glucopyranosyl-8-o-benzoylpaeonisuffrone_qt	TOP1
kaempferol	PTGS1			9-ethyl-neo-paeoniaflorin A_qt	TOP2A
kaempferol	PTGS2			peonidin	VEGFA
kaempferol	RELA			baicalein	DCAF5
kaempferol	SELE			Ethyl oleate (NF)	MGAM
kaempferol	SLC2A4			8-debenzoylpaeonidanin_qt	ABCG2
kaempferol	SLC6A2			9,10-dimethoxypterocarpan-3-O-β-D-glucoside	NPEPPS
kaempferol	SLPI			Bifendate	ACAA2
kaempferol	STAT1			1,7-Dihydroxy-3,9-dimethoxy pterocarpene	RASSF1
kaempferol	TNF			3,9-di-O-methylnissolin	CHEK2
kaempferol	VCAM1			(6aR,11aR)-9,10-dimethoxy-6a,11a-dihydro-6H-benzofurano[3,2-c]chromen-3-ol	DUOX2
kaempferol	XDH			7-O-methylisomucronulatol	FGF2
kaempferol	AKR1C3			Jaranol	CTTN
kaempferol	NR1I2			Calycosin	MIR301B
kaempferol	NR1I3			formononetin	LRIG1
kaempferol	AHSA1			13-hydroxy-9,11-octadecadienoic acid	NLRP3
kaempferol	F7			(Z)-1-(2,4-dihydroxyphenyl)-3-(4-hydroxyphenyl)prop-2-en-1-one	SYT1
kaempferol	GABRA1			linolenic acid	RLN3
kaempferol	PIM1			catapol_qt	RXFP3
kaempferol	MAPK14			aeginetic acid	GDNF
kaempferol	CDK1			jioglutin A	HCRT
kaempferol	NCOA2			jioglutin B	GRIA1
kaempferol	DPEP1			jioglutin D	TACR1
kaempferol	CDK2			METHYL PALMITOLEATE	DRD3
kaempferol	ADRA1B			6-O-vanilloylajugol	DRD4
kaempferol	GSK3B			chrysin	MET
kaempferol	CHRM2			(4S,5S,6R)-5,6-dihydroxy-4-isopropyl-6-methyl-2,3,4,5,7,8-hexahydronaphthalen-1-one	PDE10A
kaempferol	CCNA2			(1S,4R,4aS,6R,8aS)-6-isopropenyl-4,4a-dimethyldecalin-1,8a-diol	GRIN2A
kaempferol	CA2			Methyllinolenate	GRIN2C
kaempferol	CHEK1			Ethyl linolenate	GRIN2D
kaempferol	DPP4			tetrandrine	GRIN3A
Aposiopolamine	CHRM3			Leucanthoside	GRIN3B
Aposiopolamine	ADRB2			Cinnamein	GRIN1
Aposiopolamine	CHRM1			1,2-Benzenedicarboxylicacid, mono(2-ethyl) hexylester	PIK3CA
Aposiopolamine	DPP4			11,14-Octadecadienoic acid, methyl ester	PIK3CB
Aposiopolamine	SLC6A3			2,6,10,14,18-pentamethylicosa-2,6,10,14,18-pentaene	PIK3CD
Aposiopolamine	SLC6A2			4-(4-ethylphenyl)benzoic acid	PIK3CG
Aposiopolamine	SLC6A4			7,8-Dehydropenstemoside_qt	ROCK1
Aposiopolamine	GABRA1			linolenate	PTPRU
arachidonate	ABCA1			Cornudentanone	AKR1B10
arachidonate	ALDH2			Hydroxygenkwanin	AKR1E2
arachidonate	ALDH3A1			Telocinobufagin	PARP4
arachidonate	ALOX5			Vitamin B1.mol2	CALCR
arachidonate	CCND1			Z,Z-10,12-Hexadecadien-1-ol acetate	ECE1
arachidonate	C1R			lanosta-8,24-dien-3-ol,3-acetate	EDNRA
arachidonate	CASP3			Nonox D	ITGB3
arachidonate	CDK2			berberine	NPM1
arachidonate	CDK4			columbamine	DNM1L
arachidonate	CETP			Obacunoic acid	GLIS3
arachidonate	COL1A2			Fagarine	PAX5
arachidonate	EGF			2-Carboxymethyl-3-prenyl-2,3-epoxy-1,4-naphthoquinone	GFAP
arachidonate	G6PD			Obacunone	S100B
arachidonate	GLB1			berberrubine	PTPN11
arachidonate	KCNK2			epiberberine	CASP7
arachidonate	NOS2			groenlandicine	NOX4
arachidonate	NOS3			limonin	OLR1
arachidonate	PECAM1			(R)-Canadine	CYP17A1
arachidonate	PLA2G4A			Berlambine	AKT2
arachidonate	PPARG			Corchoroside A_qt	ACADVL
arachidonate	PPP5C			Magnograndiolide	ACR
arachidonate	PRKCB			6-O-E-Feruloylajugol	ALDH1A3
arachidonate	MAPK1			palmatine	ALDH3A2
arachidonate	PTEN			coptisine	BIRC3
arachidonate	PTGS1			Worenine	KLK3
arachidonate	PTGS2			ceanothic acid	RHOC
arachidonate	RELA			(S)-Coclaurine	ASNS
arachidonate	SELP			eleutheroside A	ASS1
arachidonate	TNFRSF1A			jujuboside A_qt	ATP6V1E1
arachidonate	TNFRSF1B			jujuboside B_qt	ATP6V0B
arachidonate	UCP2			n-methylasimilobine	AZU1
arachidonate	PTGES			dl-Nuciferine	BCKDHB
arachidonate	ABCG1			phytosterol	CFB
arachidonate	ABCC4			sanjoinine A	C1S
arachidonate	HERC5			sanjoinine B	C2
arachidonate	KCNK10			sanjoinenine	CD33
arachidonate	RETN			swertisin	CLU
arachidonate	PTGES2			zizyphusine	CMA1
arachidonate	NCOA2			alphitolic acid	COL6A1
arachidonate	RXRG			Sitosterol alpha1	CST6
arachidonate	CA2			Zeaxanthin	CTRB1
arachidonate	ACHE			LAN	CTRL
Vulgarin	ACHE			Scopolin	CTSG
Vulgarin	GABRA1			atropine	CYP2C19
Dianthramine	PTGS1			campesterol	DCK
Dianthramine	CDK2			10,13-Octadecadienoic acid, methyl ester	CFD
Dianthramine	PTGS2			cyanin	DUSP5
Dianthramine	ESR1			24-methylidenelophenol	CELA1
METHYL LINOLEATE	PPARG			daucosterol_qt	ELANE
METHYL LINOLEATE	ESR1			CLR	ERCC1
METHYL LINOLEATE	RXRA			14b-pregnane	ETS2
METHYL LINOLEATE	ACHE			(24R)-4alpha-Methyl-24-ethylcholesta-7,25-dien-3beta-ylacetate	F2
METHYL LINOLEATE	PTGS1			24-Methylenecycloartan-3beta,21-diol	F2RL1
METHYL LINOLEATE	NCOA2			24-ethylcholest-22-enol	F9
METHYL LINOLEATE	PTGS2			24-ethylcholesta-5,22-dienol	F10
METHYL LINOLEATE	DPP4			Fucostanol	F11
Malvic acid	PTGS2			24-methyl-31-norlanost-9(11)-enol	F12
Malvic acid	PTGS1			24-methylenelanost-8-enol	ACSL1
Malvic acid	NCOA2			Fucosterol	GBA
Malvic acid	AR			31-Norcyclolaudenol	GRB7
Malvic acid	SLC6A2			31-norlanost-9(11)-enol	GZMH
Malvic acid	DPP4			31-norlanosterol	GZMA
Malvic acid	PPARG			4,24-methyllophenol	GZMB
Malvic acid	ACHE			4-[(Z,1R)-3-(4-methoxyphenyl)-1-vinylprop-2-enyl]phenol	GZMK
Malvic acid	NOS2			Lophenol	GZMM
Malvic acid	CA2			4alpha,14alpha,24-trimethylcholesta-8,24-dienol	HABP2
cis-Widdrol alpha-epoxide	CHRM1			4alpha,24-dimethylcholesta-7,24-dienol	HGF
cis-Widdrol alpha-epoxide	ACHE			4alpha-methyl-24-ethylcholesta-7,24-dienol	HGFAC
cis-Widdrol alpha-epoxide	GABRA1			6-Fluoroindole-7-Dehydrocholesterol	HP
cis-Widdrol alpha-epoxide	CHRM2			7-O-Methylluteolin-6-C-beta-glucoside_qt	HPN
cis-Widdrol alpha-epoxide	DPP4			Cycloeucalenol	HPR
cis-Widdrol alpha-epoxide	CHRM3			(E,E)-1-ethyl octadeca-3,13-dienoate	ID2
Linoleic	ADRA2A			Ipolamiide_qt	CFI
Linoleic	ADRB1			Lantadene A	INPPL1
Linoleic	ADRB2			11Z-hexadecenoic acid	ITGA6
Linoleic	CHRM1			Zederone	ISG20
Linoleic	MAOB			beta-Cholestanol	ITGAM
Linoleic	PTGS1			cryptoxanthin	KLK1
Linoleic	PTGS2			lanost-8-en-3beta-ol	KLK2
Linoleic	RXRA			lanost-8-enol	KLKB1
Linoleic	SLC6A2			Obtusifoliol	LPA
Linoleic	SLC6A3				LRP1
Linoleic	SLC6A4				LRP5
Linoleic	NOS2				MAP3K1
Linoleic	ESR1				MIPEP
Linoleic	PPARG				MMP7
Linoleic	CHRM2				MST1
Linoleic	CA2				MYBL2
Linoleic	ADRA2B				MYL1
Linoleic	DPEP1				CEACAM6
Linoleic	DPP4				NDUFB2
Linoleic	NCOA2				NDUFV1
Linoleic	ACHE				PLOD2
Ginsenoyne A	PTGS2				PROC
DBP	ADRA1A				MASP1
DBP	ADRB2				KLK7
DBP	CHRM1				TMPRSS15
DBP	GSK3B				PRSS8
DBP	IGHG1				KLK6
DBP	PTGS1				KLK10
DBP	PTGS2				PRTN3
DBP	RXRA				PSMB5
DBP	SLC6A2				PSMD2
DBP	SLC6A3				PTPN6
DBP	SLC6A4				PTPRK
DBP	ADRA1D				SP2
DBP	DPP4				ST14
DBP	CHRNA7				TESK1
DBP	GABRA1				TFAP4
DBP	CA2				TK1
DBP	ESR1				TMPRSS2
DBP	CCNA2				TPSAB1
DBP	CDK2				LRP8
DBP	MAPK14				NAA10
DBP	NOS2				DUSP11
DBP	CHRM2				PRSS12
DBP	AR				ENC1
DBP	PRSS1				DYRK4
DBP	CHRM3				HDAC3
DBP	PDE3A				PROZ
DBP	ESR2				PCSK7
DBP	PPARG				TMPRSS11D
DBP	DPEP1				KLK4
DBP	ACHE				CELA3A
Ginsenoyne E	PTGS2				CALCOCO2
Panaxytriol	PPARG				WFDC2
Panaxytriol	NOS2				CORIN
Panaxytriol	PTGS2				MASP2
(+)-Maalioxide	NCOA2				NES
(+)-Maalioxide	ACHE				PRSS21
(+)-Maalioxide	DPP4				KLK11
(+)-Maalioxide	CHRM2				KLK8
(+)-Maalioxide	CHRM3				CTRC
Ginsenoyne B	PTGS1				TPSD1
Ginsenoyne B	PTGS2				CELA3B
Methyl palmitelaidate	PTGS1				PRPF6
Methyl palmitelaidate	PTGS2				KLK5
Methyl palmitelaidate	RXRA				TPSG1
Methyl palmitelaidate	ACHE				KLK13
Methyl palmitelaidate	PPARG				TMPRSS11E
Methyl palmitelaidate	DPP4				PRSS50
Methyl palmitelaidate	NCOA2				KLK14
Methyl palmitelaidate	NOS2				KLK12
N-Salicylidene-salicylamine	PTGS2				CELA2B
N-Salicylidene-salicylamine	MAOB				C1RL
N-Salicylidene-salicylamine	PKIA				KLK15
N-Salicylidene-salicylamine	PTGS1				APOM
N-Salicylidene-salicylamine	DPP4				TMPRSS4
N-Salicylidene-salicylamine	MAPK14				CELA2A
N-Salicylidene-salicylamine	ESR1				PRSS22
alloaromadedrene	CHRM1				TMPRSS3
alloaromadedrene	CHRNA2				FLAD1
alloaromadedrene	CHRM2				TMPRSS5
alloaromadedrene	ACHE				PRSS27
alloaromadedrene	DPP4				TMPRSS13
alloaromadedrene	GABRA1				TMPRSS11B
alloaromadedrene	CHRM3				PRSS37
Hepanal	IGHG1				PRSS58
Hepanal	CHRM3				PRSS36
Hepanal	CHRM2				PRSS40A
Hepanal	ACHE				TMPRSS6
Hepanal	ESR1				PRSS55
Hepanal	PRSS1				PRSS54
13-Tetradecenyl acetate	NCOA2				PRSS33
13-Tetradecenyl acetate	NOS2				TMPRSS12
13-Tetradecenyl acetate	ACHE				KLK9
13-Tetradecenyl acetate	DPP4				PRSS53
9-HEXADECENOIC ACID	CALM3				PRSS38
9-HEXADECENOIC ACID	IGHG1				PRSS42P
9-HEXADECENOIC ACID	PTGS1				TMPRSS11A
9-HEXADECENOIC ACID	PTGS2				OVCH1
9-HEXADECENOIC ACID	SLC6A2				TMPRSS7
9-HEXADECENOIC ACID	CHEK1				PRSS48
9-HEXADECENOIC ACID	ESR1				TMPRSS9
9-HEXADECENOIC ACID	CA2				PRSS45P
9-HEXADECENOIC ACID	NCOA2				TMPRSS11F
9-HEXADECENOIC ACID	CCNA2				PRSS57
9-HEXADECENOIC ACID	ESR2				CTRB2
9-HEXADECENOIC ACID	NOS2				PRSS46P
9-HEXADECENOIC ACID	RHO				DRD5
9-HEXADECENOIC ACID	MAPK14				6PGD
9-HEXADECENOIC ACID	DPP4				CES2
9-HEXADECENOIC ACID	DPEP1				ADCY2
9-HEXADECENOIC ACID	ACHE				APP
9-HEXADECENOIC ACID	PRSS1				IL4
9-HEXADECENOIC ACID	PIM1				MDM2
9-HEXADECENOIC ACID	GABRA1				PCNA
9-HEXADECENOIC ACID	PPARG				TYR
9-HEXADECENOIC ACID	CDK2				NUF2
9-HEXADECENOIC ACID	GSK3B				GABRG3
9-HEXADECENOIC ACID	AR				GABRE
Cycloartenol	ESR1				GSTA2
Cycloartenol	AR				TUBB1
Cycloartenol	NR3C2				IGF1
3,5,8-trihydroxy-2-(4-hydroxyphenyl)-7-[(2S,3R,4R,5R,6S)-3,4,5-trihydroxy-6-methyl-tetrahydropyran-2-yl]oxy-chromone	CA2				TERT
(1R,3aS,4R,6aS)-1,4-bis(3,4-dimethoxyphenyl)-1,3,3a,4,6,6a-hexahydrofuro[4,3-c]furan	CALM3				TIMP3
(1R,3aS,4R,6aS)-1,4-bis(3,4-dimethoxyphenyl)-1,3,3a,4,6,6a-hexahydrofuro[4,3-c]furan	KCNH2				SPDEF
(1R,3aS,4R,6aS)-1,4-bis(3,4-dimethoxyphenyl)-1,3,3a,4,6,6a-hexahydrofuro[4,3-c]furan	PTGS2				MMP8
(1R,3aS,4R,6aS)-1,4-bis(3,4-dimethoxyphenyl)-1,3,3a,4,6,6a-hexahydrofuro[4,3-c]furan	SCN5A				MMP13
(1R,3aS,4R,6aS)-1,4-bis(3,4-dimethoxyphenyl)-1,3,3a,4,6,6a-hexahydrofuro[4,3-c]furan	PPARG				MYLK3
(1R,3aS,4R,6aS)-1,4-bis(3,4-dimethoxyphenyl)-1,3,3a,4,6,6a-hexahydrofuro[4,3-c]furan	PIM1				BNIP3
(1R,3aS,4R,6aS)-1,4-bis(3,4-dimethoxyphenyl)-1,3,3a,4,6,6a-hexahydrofuro[4,3-c]furan	PRSS1				CYCS
(1R,3aS,4R,6aS)-1,4-bis(3,4-dimethoxyphenyl)-1,3,3a,4,6,6a-hexahydrofuro[4,3-c]furan	ADRA1B				CYP2J2
(1R,3aS,4R,6aS)-1,4-bis(3,4-dimethoxyphenyl)-1,3,3a,4,6,6a-hexahydrofuro[4,3-c]furan	ACHE				HMOX2
(1R,3aS,4R,6aS)-1,4-bis(3,4-dimethoxyphenyl)-1,3,3a,4,6,6a-hexahydrofuro[4,3-c]furan	AR				TNFRSF11B
(1R,3aS,4R,6aS)-1,4-bis(3,4-dimethoxyphenyl)-1,3,3a,4,6,6a-hexahydrofuro[4,3-c]furan	ESR1				EPHX2
(1R,3aS,4R,6aS)-1,4-bis(3,4-dimethoxyphenyl)-1,3,3a,4,6,6a-hexahydrofuro[4,3-c]furan	ADRA1D				CYP4F2
(1R,3aS,4R,6aS)-1,4-bis(3,4-dimethoxyphenyl)-1,3,3a,4,6,6a-hexahydrofuro[4,3-c]furan	DPP4				NOTCH1
(1R,3aS,4R,6aS)-1,4-bis(3,4-dimethoxyphenyl)-1,3,3a,4,6,6a-hexahydrofuro[4,3-c]furan	NOS2				NOTCH3
(1R,3aS,4R,6aS)-1,4-bis(3,4-dimethoxyphenyl)-1,3,3a,4,6,6a-hexahydrofuro[4,3-c]furan	GSK3B				SHH
(1R,3aS,4R,6aS)-1,4-bis(3,4-dimethoxyphenyl)-1,3,3a,4,6,6a-hexahydrofuro[4,3-c]furan	ESR2				FN1
(1R,3aS,4R,6aS)-1,4-bis(3,4-dimethoxyphenyl)-1,3,3a,4,6,6a-hexahydrofuro[4,3-c]furan	CHRM3				CAPN2
(1R,3aS,4R,6aS)-1,4-bis(3,4-dimethoxyphenyl)-1,3,3a,4,6,6a-hexahydrofuro[4,3-c]furan	CA2				SNAI1
(1R,3aS,4R,6aS)-1,4-bis(3,4-dimethoxyphenyl)-1,3,3a,4,6,6a-hexahydrofuro[4,3-c]furan	NCOA2				TJP1
Bisasaricin	CALM3				FOXO3
Bisasaricin	ESR1				RUNX3
Bisasaricin	ESR2				BATF2
Bisasaricin	NOS2				WDR7
Bisasaricin	PTGS2				GPER1
Bisasaricin	SCN5A				IL25
Bisasaricin	AR				IL33
Bisasaricin	PRSS1				KEAP1
Bisasaricin	DPP4				SQSTM1
Bisasaricin	PIM1				GABPA
Bisasaricin	NCOA2				ATP5F1B
Bisasaricin	PPARG				HSD3B1
8-Isopentenyl-kaempferol	AR				HSD3B2
8-Isopentenyl-kaempferol	CALM3				ACTB
8-Isopentenyl-kaempferol	CCNA2				ALB
8-Isopentenyl-kaempferol	CDK2				HNF4A
8-Isopentenyl-kaempferol	ESR1				HNF1A
8-Isopentenyl-kaempferol	GSK3B				TRIM26
8-Isopentenyl-kaempferol	KCNH2				TNFAIP3
8-Isopentenyl-kaempferol	KDR				TRAF6
8-Isopentenyl-kaempferol	PRSS1				VDAC1
8-Isopentenyl-kaempferol	PTGS1				IL17A
8-Isopentenyl-kaempferol	PTGS2				GCLC
8-Isopentenyl-kaempferol	RXRA				GCLM
8-Isopentenyl-kaempferol	SCN5A				SYK
8-Isopentenyl-kaempferol	NOS2				CBL
8-Isopentenyl-kaempferol	MAPK14				PRKACA
8-Isopentenyl-kaempferol	CA2				CDKN1B
8-Isopentenyl-kaempferol	DPP4				SKP2
8-Isopentenyl-kaempferol	PPARG				MTA1
8-Isopentenyl-kaempferol	F7				KHDRBS1
8-Isopentenyl-kaempferol	GABRA1				NUP62
8-Isopentenyl-kaempferol	PYGM				GTF2H1
8-Isopentenyl-kaempferol	ESR2				DCTN4
8-Isopentenyl-kaempferol	NCOA2				PIK3C3
8-Isopentenyl-kaempferol	PIM1				TSC2
8-Isopentenyl-kaempferol	PDE3A				MAP1LC3A
8-Isopentenyl-kaempferol	CHEK1				BECN1
Veraguensin	PTAFR				CD24
Veraguensin	NOS2				CD44
Veraguensin	DRD2				PLA2G6
Veraguensin	ADRA1D				CCNA1
Veraguensin	ADRA1B				ANXA5
Veraguensin	RXRB				JUNB
Veraguensin	GSK3B				TH
Veraguensin	SLC6A3				CASP1
Veraguensin	PTGS2				HTR1A
Veraguensin	OPRD1				MLN
Veraguensin	CHRM4				PPY
Veraguensin	CHEK1				CHRNA9
Veraguensin	DRD1				HRH1
Veraguensin	CHRM3				SELL
Veraguensin	ESR2				RUNX1
Veraguensin	ESR1				RARA
Veraguensin	CA2				KAT6B
Veraguensin	KCNH2				CYP51A1
Veraguensin	PIM1
Veraguensin	AR
Veraguensin	PRSS1
Veraguensin	PTGS1
Veraguensin	PPARG
Veraguensin	ACHE
Veraguensin	ADRA2C
Veraguensin	NCOA2
Veraguensin	DPP4
Veraguensin	CHRM5
Veraguensin	SCN5A
Veraguensin	ADRB2
Veraguensin	RXRA
Veraguensin	CHRM1
Veraguensin	PDE3A
emodin	MTA3
emodin	ROS1
emodin	CASP3
emodin	CCL27
emodin	FOS
emodin	ALPP
emodin	ATRNL1
emodin	PDLIM3
emodin	ATHS
emodin	NFATC1
emodin	NFKB1
emodin	NAT10
emodin	BGLAP
emodin	SLPI
emodin	ASRGL1
emodin	TNFSF11
emodin	RUNX2
emodin	ALPL
emodin	EDN1
emodin	PPP1R14A
emodin	PRKCD
emodin	AKT1
emodin	TWIST1
emodin	CTNNB1
emodin	VIM
emodin	CDH1
emodin	JAK1
emodin	JAK2
emodin	SRC
emodin	STAT3
apigenin	MAPK14
apigenin	IL1A
apigenin	CXCL10
apigenin	IRAK1
apigenin	NFKB1
apigenin	IRAK4
apigenin	RELA
apigenin	PPARG
apigenin	SIRT1
apigenin	SMAD2
apigenin	SMAD3
apigenin	TRPV4
apigenin	TGFB1
apigenin	STAT3
apigenin	TP53
apigenin	CAT
apigenin	TRP53
apigenin	RBFOX2
apigenin	COLQ
apigenin	CDK4
apigenin	MCL1
apigenin	CDC37
apigenin	AKT1
apigenin	XIAP
apigenin	HSP90AA1
apigenin	MAPK1
apigenin	RAF1
apigenin	BCL2
apigenin	SRC
apigenin	RIPK1
apigenin	BCL2L1
apigenin	CSNK2A2
apigenin	CD274
apigenin	IFNG
apigenin	IL2
apigenin	STAT1
apigenin	LEP
apigenin	SPOCK1
Marmesin	MAPK14
Marmesin	SLC6A4
Marmesin	RXRA
Marmesin	CHRM2
Marmesin	PTGS1
Marmesin	DPEP1
Marmesin	PIM1
Marmesin	CA2
Marmesin	CDK2
Marmesin	NOS2
Marmesin	ADRB2
Marmesin	AR
Marmesin	LTA4H
Marmesin	CHEK1
Marmesin	DPP4
Marmesin	CHRM1
Marmesin	PTGS2
Marmesin	ESR1
isopimpinellin	CYP1A1
isopimpinellin	CYP3A4
isopimpinellin	GSTP1
isopimpinellin	NR1I2
isopimpinellin	Cyp2b10
isopimpinellin	ESR1
isopimpinellin	PDE4A
isopimpinellin	CHEK1
isopimpinellin	CDK2
2'-O-Methylisoliquiritigenin	MMP9
2'-O-Methylisoliquiritigenin	PIM1
2'-O-Methylisoliquiritigenin	CDK2
2'-O-Methylisoliquiritigenin	HBA1
2'-O-Methylisoliquiritigenin	DPP4
2'-O-Methylisoliquiritigenin	PTGS2
2'-O-Methylisoliquiritigenin	PTGS1
2'-O-Methylisoliquiritigenin	GSK3B
2'-O-Methylisoliquiritigenin	ESR2
2'-O-Methylisoliquiritigenin	PRSS1
2'-O-Methylisoliquiritigenin	PDE3A
2'-O-Methylisoliquiritigenin	PPARG
2'-O-Methylisoliquiritigenin	NOS2
2'-O-Methylisoliquiritigenin	AR
2'-O-Methylisoliquiritigenin	ESR1
2'-O-Methylisoliquiritigenin	CA2
2'-O-Methylisoliquiritigenin	CHEK1
2'-O-Methylisoliquiritigenin	CCNA2
2'-O-Methylisoliquiritigenin	MAPK14
2'-O-Methylisoliquiritigenin	PKIA
2'-O-Methylisoliquiritigenin	MAOB
2'-O-Methylisoliquiritigenin	SLC6A4
2'-O-Methylisoliquiritigenin	ADRB2
Majudin	CHEK1
Aristolone	CHRM3
Aristolone	CHRM1
Aristolone	DPP4
Aristolone	CHRM2
Aristolone	GABRA1
Aristolone	ACHE
Aristolone	PRSS1
Aristolone	PTGS2
(-)-Caryophyllene oxide	ACHE
(-)-Caryophyllene oxide	CHRM1
(-)-Caryophyllene oxide	PTGS2
(-)-Caryophyllene oxide	GABRA1
(-)-Caryophyllene oxide	ADRA1B
(-)-Caryophyllene oxide	DPP4
(-)-Caryophyllene oxide	CHRM3
(-)-Caryophyllene oxide	CHRM2
()-alpha-Longipinene	CHRM3
()-alpha-Longipinene	ACHE
()-alpha-Longipinene	CHRNA2
()-alpha-Longipinene	CHRM2
()-alpha-Longipinene	PRSS1
()-alpha-Longipinene	DPP4
()-alpha-Longipinene	GABRA1
α-Panasinsene	ACHE
α-Panasinsene	CHRM3
α-Panasinsene	CHRM2
spathulenol	DPP4
spathulenol	CHRM1
spathulenol	GABRA1
spathulenol	CHRM3
spathulenol	CHRM2
spathulenol	AR
spathulenol	ESR1
spathulenol	ACHE
Aminacrin	MAOB
Aminacrin	PTGS1
Aminacrin	PTGS2
Aminacrin	SCN5A
Aminacrin	NOS2
Aminacrin	MAPK14
Aminacrin	NCOA2
Aminacrin	PIM1
Aminacrin	ACHE
Aminacrin	CA2
Aminacrin	ESR1
calarene	GABRA1
calarene	DPP4
calarene	CHRM2
calarene	GRIA2
calarene	SLC6A2
calarene	ACHE
calarene	PRSS1
calarene	CHRM1
calarene	CHRM3
aristolene	ACHE
Calamendiol	CHRM1
Calamendiol	GRIA2
Calamendiol	PTGS2
Calamendiol	CHRM3
Calamendiol	ACHE
Calamendiol	CHRNA7
Calamendiol	DPP4
Calamendiol	PRSS1
Calamendiol	GABRA1
Calamendiol	CHRM2
Isocalamendiol	CHRM1
Isocalamendiol	PRSS1
Isocalamendiol	PTGS2
Isocalamendiol	GABRA1
Isocalamendiol	CHRM2
Isocalamendiol	DPP4
Isocalamendiol	ACHE
beta-Cubebene	PTGS2
beta-Cubebene	ACHE
beta-Cubebene	NOS2
beta-Cubebene	DPP4
beta-Cubebene	CHRNA2
beta-Cubebene	DPEP1
beta-Cubebene	CHRM2
beta-Cubebene	SLC6A2
beta-Cubebene	CHRM1
beta-Cubebene	GABRA1
(2R)-2-[(3S,5R,10S,13R,14R,16R,17R)-3,16-dihydroxy-4,4,10,13,14-pentamethyl-2,3,5,6,12,15,16,17-octahydro-1H-cyclopenta[a]phenanthren-17-yl]-5-isopropyl-hex-5-enoic acid	NR3C1
(2R)-2-[(3S,5R,10S,13R,14R,16R,17R)-3,16-dihydroxy-4,4,10,13,14-pentamethyl-2,3,5,6,12,15,16,17-octahydro-1H-cyclopenta[a]phenanthren-17-yl]-5-isopropyl-hex-5-enoic acid	AR
(2R)-2-[(3S,5R,10S,13R,14R,16R,17R)-3,16-dihydroxy-4,4,10,13,14-pentamethyl-2,3,5,6,12,15,16,17-octahydro-1H-cyclopenta[a]phenanthren-17-yl]-6-methylhept-5-enoic acid	NR3C2
(2R)-2-[(3S,5R,10S,13R,14R,16R,17R)-3,16-dihydroxy-4,4,10,13,14-pentamethyl-2,3,5,6,12,15,16,17-octahydro-1H-cyclopenta[a]phenanthren-17-yl]-6-methylhept-5-enoic acid	NCOA2
(2R)-2-[(3S,5R,10S,13R,14R,16R,17R)-3,16-dihydroxy-4,4,10,13,14-pentamethyl-2,3,5,6,12,15,16,17-octahydro-1H-cyclopenta[a]phenanthren-17-yl]-6-methylhept-5-enoic acid	NR3C1
(2R)-2-[(3S,5R,10S,13R,14R,16R,17R)-3,16-dihydroxy-4,4,10,13,14-pentamethyl-2,3,5,6,12,15,16,17-octahydro-1H-cyclopenta[a]phenanthren-17-yl]-6-methylhept-5-enoic acid	AR
Ergosterol peroxide	ESR1
Ergosterol peroxide	NR3C2
Ergosterol peroxide	NCOA2
Ergosterol peroxide	PGR
Ergosterol peroxide	AR
Ergosterol peroxide	NR3C1
Patchoulene	GABRA1
Patchoulene	CHRM1
Patchoulene	NCOA2
Patchoulene	CHRM3
Patchoulene	CHRNA2
Patchoulene	RXRA
Patchoulene	CA2
Patchoulene	CHRM2
Patchoulene	ADRA1B
Patchoulene	ESR1
Patchoulene	DPEP1
Patchoulene	DPP4
Patchoulene	ACHE
Patchoulene	PTGS2
Murolan-3,9(11)-diene-10-peroxy	CHRM1
Murolan-3,9(11)-diene-10-peroxy	DPP4
Murolan-3,9(11)-diene-10-peroxy	ACHE
Murolan-3,9(11)-diene-10-peroxy	GABRA1
Murolan-3,9(11)-diene-10-peroxy	CHRM3
Murolan-3,9(11)-diene-10-peroxy	CHRM2
(-)-alpha-cedrene	CHRM1
(-)-alpha-cedrene	PTGS2
(-)-alpha-cedrene	RXRA
(-)-alpha-cedrene	DPEP1
(-)-alpha-cedrene	GABRA1
(-)-alpha-cedrene	CHRM3
(-)-alpha-cedrene	ESR1
(-)-alpha-cedrene	DPP4
(-)-alpha-cedrene	CA2
(-)-alpha-cedrene	ACHE
(-)-alpha-cedrene	NCOA2
(&#8722;)-Alloaromadendrene	ADRA1A
(&#8722;)-Alloaromadendrene	ADRB1
(&#8722;)-Alloaromadendrene	ADRB2
(&#8722;)-Alloaromadendrene	CHRM1
(&#8722;)-Alloaromadendrene	RXRA
(&#8722;)-Alloaromadendrene	SLC6A2
(&#8722;)-Alloaromadendrene	SLC6A3
(&#8722;)-Alloaromadendrene	ACHE
(&#8722;)-Alloaromadendrene	ADRA1D
(&#8722;)-Alloaromadendrene	CHRM2
(&#8722;)-Alloaromadendrene	DRD1
(&#8722;)-Alloaromadendrene	NOS2
(&#8722;)-Alloaromadendrene	CHRNA2
(&#8722;)-Alloaromadendrene	ADRA1B
(&#8722;)-Alloaromadendrene	DPP4
(&#8722;)-Alloaromadendrene	NCOA2
(&#8722;)-Alloaromadendrene	ESR1
(&#8722;)-Alloaromadendrene	CHRNA7
(&#8722;)-Alloaromadendrene	GABRA1
(&#8722;)-Alloaromadendrene	CHRM3
beta-Gurjunene	ADRA1B
beta-Gurjunene	ACHE
beta-Gurjunene	CHRM2
beta-Gurjunene	DPP4
beta-Gurjunene	CHRM1
beta-Gurjunene	CHRM3
beta-Gurjunene	ESR1
beta-Gurjunene	GABRA1
beta-Gurjunene	CHRNA2
()-Ledene	CHRM1
()-Ledene	CHRM3
()-Ledene	NCOA2
()-Ledene	ACHE
()-Ledene	ESR1
α-gurjunene	CHRM1
α-gurjunene	NOS2
α-gurjunene	ACHE
α-gurjunene	CHRM3
α-gurjunene	GABRA1
α-gurjunene	ESR1
α-gurjunene	SLC6A4
α-gurjunene	DPP4
α-gurjunene	PTGS2
α-gurjunene	PDE3A
α-gurjunene	ADRB2
Tumulosic acid	AR
Tumulosic acid	NR3C1
7,9(11)-dehydropachymic acid	NR3C1
pachymic acid	BAD
pachymic acid	BCL2
pachymic acid	CASP3
pachymic acid	CASP9
pachymic acid	CDKN1A
pachymic acid	PLB1
pachymic acid	NR3C1
3beta-Hydroxy-24-methylene-8-lanostene-21-oic acid	NR3C1
3beta-Hydroxy-24-methylene-8-lanostene-21-oic acid	AR
trametenolic acid	NR3C2
trametenolic acid	AR
trametenolic acid	NR3C1
trametenolic acid	ESR1
poricoic acid DM	NR3C1
Cerevisterol	NR3C2
Cerevisterol	ESR1
Cerevisterol	AR
Cerevisterol	NR3C1
Poricoic acid A	GAS6
Poricoic acid A	NFE2L2
hederagenin	CHRM1
hederagenin	GRIA2
hederagenin	IGHG1
hederagenin	PGR
hederagenin	PTGS1
hederagenin	PTGS2
hederagenin	RXRA
hederagenin	SCN5A
hederagenin	SLC6A2
hederagenin	LYZ
hederagenin	CA2
hederagenin	DPP4
hederagenin	CHRM3
hederagenin	GABRA1
hederagenin	NCOA2
hederagenin	PDE3A
hederagenin	NR3C1
hederagenin	AR
hederagenin	PPARG
hederagenin	ESR1
hederagenin	ACHE
hederagenin	CHRM2
hederagenin	PRSS1
hederagenin	ADRA1B
poricoic acid C	AR
Poricoic acid B	NR3C1
Poricoic acid B	AR
ergosta-7,22E-dien-3beta-ol	PGR
ergosta-7,22E-dien-3beta-ol	AR
ergosta-7,22E-dien-3beta-ol	NR3C1
ergosta-7,22E-dien-3beta-ol	ESR1
L-uridine	CA2
L-uridine	PTGS2
L-uridine	NOS2
L-uridine	DPEP1
Sitogluside	ADRB2
Sitogluside	CALM3
Sitogluside	CHRM1
Sitogluside	HTR3A
Sitogluside	KCNH2
Sitogluside	PGR
Sitogluside	PTGS1
Sitogluside	PTGS2
Sitogluside	RXRA
Sitogluside	SCN5A
Sitogluside	DPP4
Sitogluside	PRSS1
Sitogluside	ADRA1D
Sitogluside	CHRM3
Sitogluside	PPARG
Sitogluside	AR
Sitogluside	MAPK14
Sitogluside	NCOA2
Sitogluside	ESR1
Sitogluside	PDE3A
Sitogluside	CDK2
Sitogluside	NOS2
Sitogluside	CCNA2
Sitogluside	GSK3B
Sitogluside	ADRA1B
Sitogluside	ESR2
Sitogluside	CHEK1
Sitogluside	PIM1
2,6-di(phenyl)thiopyran-4-thione	ESR1
2,6-di(phenyl)thiopyran-4-thione	PTGS1
2,6-di(phenyl)thiopyran-4-thione	PTGS2
2,6-di(phenyl)thiopyran-4-thione	PDE3A
α-copaene	GABRA1
α-copaene	CHRM3
α-copaene	NCOA2
α-copaene	CHRM2
α-copaene	SLC6A4
α-copaene	ACHE
α-copaene	PRSS1
α-copaene	PDE3A
α-copaene	DPP4
α-copaene	RXRA
α-copaene	PTGS2
α-copaene	ADRA1D
α-copaene	CHRM1
α-copaene	ESR1
α-copaene	ADRB2
α-copaene	SLC6A2
α-copaene	CA2
α-copaene	ADRA1B
α-copaene	NOS2
cis-Thujopsene	ACHE
cis-Thujopsene	CHRM2
cis-Thujopsene	CHRM3
InChI=1/C15H24/c1-10-7-8-15-9-12(10)14(3,4)13(15)6-5-11(15)2/h7,11-13H,5-6,8-9H2,1-4H	PTGS2
InChI=1/C15H24/c1-10-7-8-15-9-12(10)14(3,4)13(15)6-5-11(15)2/h7,11-13H,5-6,8-9H2,1-4H	RXRA
InChI=1/C15H24/c1-10-7-8-15-9-12(10)14(3,4)13(15)6-5-11(15)2/h7,11-13H,5-6,8-9H2,1-4H	GABRA1
InChI=1/C15H24/c1-10-7-8-15-9-12(10)14(3,4)13(15)6-5-11(15)2/h7,11-13H,5-6,8-9H2,1-4H	ACHE
InChI=1/C15H24/c1-10-7-8-15-9-12(10)14(3,4)13(15)6-5-11(15)2/h7,11-13H,5-6,8-9H2,1-4H	DPP4
InChI=1/C15H24/c1-10-7-8-15-9-12(10)14(3,4)13(15)6-5-11(15)2/h7,11-13H,5-6,8-9H2,1-4H	NCOA2
InChI=1/C15H24/c1-10-7-8-15-9-12(10)14(3,4)13(15)6-5-11(15)2/h7,11-13H,5-6,8-9H2,1-4H	CHRM3
InChI=1/C15H24/c1-10-7-8-15-9-12(10)14(3,4)13(15)6-5-11(15)2/h7,11-13H,5-6,8-9H2,1-4H	CA2
paeoniflorin	PRKAA1
paeoniflorin	PRKAA2
paeoniflorin	PRKAB1
paeoniflorin	STK11
paeoniflorin	MAP3K5
paeoniflorin	MAPK14
paeoniflorin	MAPK8
paeoniflorin	IL1B
paeoniflorin	TNF
paeoniflorin	SOCS3
paeoniflorin	HSPA4
paeoniflorin	ICAM1
paeoniflorin	NFKB1
Mairin	PGR
Mairin	AR
Mairin	ESR1
Mairin	NR3C1
oleanolic acid	AMY2A
oleanolic acid	CASP3
oleanolic acid	CASP9
oleanolic acid	NQO1
oleanolic acid	HMOX1
oleanolic acid	ICAM1
oleanolic acid	ESR2
oleanolic acid	SLC6A4
oleanolic acid	PTGS1
oleanolic acid	NOS2
oleanolic acid	ESR1
oleanolic acid	NR3C1
oleanolic acid	CCNA2
oleanolic acid	RXRA
oleanolic acid	PDE3A
oleanolic acid	MAPK14
oleanolic acid	PRSS1
oleanolic acid	CHEK1
oleanolic acid	AR
oleanolic acid	PTGS2
oleanolic acid	ADRB2
oleanolic acid	CA2
oleanolic acid	GSK3B
oleanolic acid	PIM1
oleanolic acid	PKIA
oleanolic acid	MAOB
oleanolic acid	CDK2
oleanolic acid	PPARG
sitosterol	APOE
sitosterol	BAX
sitosterol	BCL2
sitosterol	CASP3
sitosterol	CASP8
sitosterol	CASP9
sitosterol	DHCR24
sitosterol	ICAM1
sitosterol	JUN
sitosterol	MAP2
sitosterol	NR3C2
sitosterol	PGR
sitosterol	PON1
sitosterol	PRKCA
sitosterol	SREBF1
sitosterol	SREBF2
sitosterol	TGFB1
sitosterol	ABCB11
sitosterol	NR3C1
sitosterol	ESR1
sitosterol	NCOA2
sitosterol	AR
3β,23-dihydroxy-oleana-11,13(18)-dien-28-oic acid	NR3C1
Hederagenol	AR
Hederagenol	NR3C1
(3S,5R,8R,9R,10S,14S)-3,17-dihydroxy-4,4,8,10,14-pentamethyl-2,3,5,6,7,9-hexahydro-1H-cyclopenta[a]phenanthrene-15,16-dione	NR3C2
(3S,5R,8R,9R,10S,14S)-3,17-dihydroxy-4,4,8,10,14-pentamethyl-2,3,5,6,7,9-hexahydro-1H-cyclopenta[a]phenanthrene-15,16-dione	PGR
(3S,5R,8R,9R,10S,14S)-3,17-dihydroxy-4,4,8,10,14-pentamethyl-2,3,5,6,7,9-hexahydro-1H-cyclopenta[a]phenanthrene-15,16-dione	AR
(3S,5R,8R,9R,10S,14S)-3,17-dihydroxy-4,4,8,10,14-pentamethyl-2,3,5,6,7,9-hexahydro-1H-cyclopenta[a]phenanthrene-15,16-dione	ESR1
(3S,5R,8R,9R,10S,14S)-3,17-dihydroxy-4,4,8,10,14-pentamethyl-2,3,5,6,7,9-hexahydro-1H-cyclopenta[a]phenanthrene-15,16-dione	NR3C1
paeoniflorgenone	DPEP1
paeoniflorgenone	GABRA1
paeoniflorgenone	DPP4
albiflorin R1_qt	DPP4
albiflorin_qt	DPP4
albiflorin_qt	DPEP1
(+)-catechin	CALM3
(+)-catechin	CAT
(+)-catechin	ESR1
(+)-catechin	HAS2
(+)-catechin	PTGS1
(+)-catechin	PTGS2
(+)-catechin	RXRA
(+)-catechin	CA2
(+)-catechin	DPEP1
(+)-catechin	GSK3B
(+)-catechin	DPP4
(+)-catechin	CHEK1
(+)-catechin	NOS2
(+)-catechin	ESR2
(+)-catechin	PPARG
(+)-catechin	PIM1
(+)-catechin	CCNA2
(+)-catechin	MAPK14
(+)-catechin	NCOA2
(+)-catechin	CDK2
(+)-catechin	AR
Methyl linolelaidate	PTGS1
Methyl linolelaidate	PTGS2
Methyl linolelaidate	RXRA
Methyl linolelaidate	CA2
Methyl linolelaidate	PPARG
Methyl linolelaidate	ACHE
Methyl linolelaidate	NOS2
Methyl linolelaidate	NCOA2
augustic-acid	NR3C1
wallichilide	NR3C1
wallichilide	NR3C2
wallichilide	PTGS2
wallichilide	ESR1
wallichilide	AR
wallichilide	NCOA2
FA	CDK2
FA	GSK3B
Myricanone	ADRB2
Myricanone	AR
Myricanone	CCNA2
Myricanone	CDK2
Myricanone	ESR1
Myricanone	ESR2
Myricanone	GSK3B
Myricanone	IGHG1
Myricanone	KCNH2
Myricanone	KDR
Myricanone	NOS2
Myricanone	PTGS1
Myricanone	PTGS2
Myricanone	RXRA
Myricanone	SCN5A
Myricanone	NCOA1
Myricanone	F7
Myricanone	PPARG
Myricanone	PDE3A
Myricanone	PIM1
Myricanone	DPP4
Myricanone	CHEK1
Myricanone	MAPK14
1-beta-ethylacrylate-7-aldehyde-beta-carboline	PTGS1
1-beta-ethylacrylate-7-aldehyde-beta-carboline	PTGS2
1-beta-ethylacrylate-7-aldehyde-beta-carboline	PIM1
1-beta-ethylacrylate-7-aldehyde-beta-carboline	GSK3B
1-beta-ethylacrylate-7-aldehyde-beta-carboline	MAPK14
1-beta-ethylacrylate-7-aldehyde-beta-carboline	NOS2
1-beta-ethylacrylate-7-aldehyde-beta-carboline	ESR2
1-beta-ethylacrylate-7-aldehyde-beta-carboline	CCNA2
1-beta-ethylacrylate-7-aldehyde-beta-carboline	AR
1-beta-ethylacrylate-7-aldehyde-beta-carboline	PRSS1
1-beta-ethylacrylate-7-aldehyde-beta-carboline	ESR1
1-beta-ethylacrylate-7-aldehyde-beta-carboline	CDK2
1-beta-ethylacrylate-7-aldehyde-beta-carboline	DPP4
1-beta-ethylacrylate-7-aldehyde-beta-carboline	CHEK1
Perlolyrine	RXRA
Perlolyrine	MAPK14
Perlolyrine	CDK2
Perlolyrine	ESR2
Perlolyrine	CHEK1
Perlolyrine	CCNA2
Perlolyrine	PTGS2
Perlolyrine	ESR1
Perlolyrine	GSK3B
Perlolyrine	PIM1
Mandenol	PTGS1
Mandenol	PTGS2
Mandenol	ACHE
Mandenol	PPARG
Mandenol	NCOA2
Mandenol	DPP4
Exceparl M-OL	PTGS1
Exceparl M-OL	PTGS2
Exceparl M-OL	RXRA
Exceparl M-OL	PPARG
Exceparl M-OL	NCOA2
Exceparl M-OL	ACHE
EIC	CHRM1
EIC	IGHG1
EIC	PTGS1
EIC	PTGS2
EIC	RXRA
EIC	SLC6A2
EIC	TRPV1
EIC	PPARG
EIC	NOS2
EIC	NCOA2
EIC	DPP4
EIC	ACHE
EIC	CHRM2
EIC	ESR1
EIC	CA2
EIC	PRSS1
EIC	LYZ
EIC	GABRA1
oleic acid	BDNF
oleic acid	CAT
oleic acid	CCK
oleic acid	CETP
oleic acid	CRP
oleic acid	EDN1
oleic acid	ENPEP
oleic acid	ERBB2
oleic acid	FABP1
oleic acid	GAP43
oleic acid	GCG
oleic acid	HMGCR
oleic acid	INS
oleic acid	PDX1
oleic acid	LPL
oleic acid	MPO
oleic acid	CITED1
oleic acid	NOS2
oleic acid	NTRK2
oleic acid	SERPINE1
oleic acid	PAM
oleic acid	PLAU
oleic acid	PLG
oleic acid	PON1
oleic acid	PPARA
oleic acid	PPARD
oleic acid	PPARG
oleic acid	PRSS1
oleic acid	PYY
oleic acid	RBP2
oleic acid	SCD
oleic acid	SLC2A2
oleic acid	SOAT1
oleic acid	SOD1
oleic acid	TEP1
oleic acid	UCP2
oleic acid	UCP3
oleic acid	DNPEP
oleic acid	ANTXR2
oleic acid	LYZ
oleic acid	PDE3A
oleic acid	ESR1
oleic acid	GSK3B
oleic acid	ADRA1D
oleic acid	CHRM3
oleic acid	ACHE
oleic acid	OPRD1
oleic acid	ADH1A
oleic acid	RXRB
oleic acid	NCOA2
oleic acid	F7
oleic acid	MAPK14
oleic acid	CCNA2
oleic acid	CHRM1
oleic acid	PTGS1
oleic acid	CA2
oleic acid	RXRA
oleic acid	PTGS2
oleic acid	RHO
oleic acid	SCN5A
oleic acid	PIM1
oleic acid	ADRB2
oleic acid	AR
oleic acid	CHEK1
oleic acid	ESR2
oleic acid	PGR
oleic acid	PRSS3
oleic acid	DPP4
oleic acid	KCNH2
oleic acid	ADRA1B
oleic acid	CDK2
Aromadendrene oxide 2	CHRM1
Aromadendrene oxide 2	CHRM3
Aromadendrene oxide 2	CHRM2
Aromadendrene oxide 2	GABRA1
Aromadendrene oxide 2	DPP4
1-Acetyl-beta-carboline	MAOB
1-Acetyl-beta-carboline	PTGS1
1-Acetyl-beta-carboline	PTGS2
1-Acetyl-beta-carboline	SCN5A
1-Acetyl-beta-carboline	ESR1
1-Acetyl-beta-carboline	GABRA1
1-Acetyl-beta-carboline	DPP4
1-Acetyl-beta-carboline	LTA4H
1-Acetyl-beta-carboline	NOS2
1-Acetyl-beta-carboline	CHEK1
1-Acetyl-beta-carboline	MAPK14
1-Acetyl-beta-carboline	PKIA
1-Acetyl-beta-carboline	PIM1
1H-Cycloprop(e)azulen-7-ol, decahydro-1,1,7-trimethyl-4-methylene-, (1aR-(1aalpha,4aalpha,7beta,7abeta,7balpha))-	CHRM1
1H-Cycloprop(e)azulen-7-ol, decahydro-1,1,7-trimethyl-4-methylene-, (1aR-(1aalpha,4aalpha,7beta,7abeta,7balpha))-	GABRA1
1H-Cycloprop(e)azulen-7-ol, decahydro-1,1,7-trimethyl-4-methylene-, (1aR-(1aalpha,4aalpha,7beta,7abeta,7balpha))-	CHRM3
1H-Cycloprop(e)azulen-7-ol, decahydro-1,1,7-trimethyl-4-methylene-, (1aR-(1aalpha,4aalpha,7beta,7abeta,7balpha))-	DPP4
1H-Cycloprop(e)azulen-7-ol, decahydro-1,1,7-trimethyl-4-methylene-, (1aR-(1aalpha,4aalpha,7beta,7abeta,7balpha))-	CHRM2
1H-Cycloprop(e)azulen-7-ol, decahydro-1,1,7-trimethyl-4-methylene-, (1aR-(1aalpha,4aalpha,7beta,7abeta,7balpha))-	ACHE
49070_FLUKA	CHRM1
49070_FLUKA	PTGS2
49070_FLUKA	GABRA1
49070_FLUKA	CHRM3
49070_FLUKA	DPP4
49070_FLUKA	ACHE
49070_FLUKA	CHRM2
49070_FLUKA	PRSS1
betea-CUBEBENE	CHRM1
betea-CUBEBENE	PTGS2
betea-CUBEBENE	CHRM2
betea-CUBEBENE	DPP4
betea-CUBEBENE	CHRM3
betea-CUBEBENE	ACHE
betea-CUBEBENE	GABRA1
Cedrene	CHRM1
Cedrene	PTGS2
Cedrene	RXRA
Cedrene	ACHE
Cedrene	CHRM3
Cedrene	DPEP1
Cedrene	GABRA1
Cedrene	CHRNA2
Cedrene	NCOA2
Cedrene	DPP4
Cedrene	ADRA1B
Cedrene	CHRM2
(+)-ALPHA-FUNEBRENE	CHRM1
(+)-ALPHA-FUNEBRENE	PTGS2
(+)-ALPHA-FUNEBRENE	RXRA
(+)-ALPHA-FUNEBRENE	DPP4
(+)-ALPHA-FUNEBRENE	CHRNA2
(+)-ALPHA-FUNEBRENE	ACHE
(+)-ALPHA-FUNEBRENE	ADRA1B
(+)-ALPHA-FUNEBRENE	CHRM2
(+)-ALPHA-FUNEBRENE	GABRA1
(+)-ALPHA-FUNEBRENE	DPEP1
(+)-ALPHA-FUNEBRENE	CA2
(+)-ALPHA-FUNEBRENE	ESR1
(+)-ALPHA-FUNEBRENE	NCOA2
(+)-ALPHA-FUNEBRENE	CHRM3
()-Aromadendrene	CHRM1
()-Aromadendrene	CA2
()-Aromadendrene	CHRM3
()-Aromadendrene	PRSS1
()-Aromadendrene	LYZ
()-Aromadendrene	ESR1
()-Aromadendrene	ACHE
()-Aromadendrene	CHRM2
()-Aromadendrene	DPP4
58870_FLUKA	CHRM2
58870_FLUKA	ACHE
58870_FLUKA	ESR1
58870_FLUKA	CHRM3
(3S,8S,9S,10R,13R,14S,17R)-10,13-dimethyl-17-[(2R,5S)-5-propan-2-yloctan-2-yl]-2,3,4,7,8,9,11,12,14,15,16,17-dodecahydro-1H-cyclopenta[a]phenanthren-3-ol	PGR
(3S,8S,9S,10R,13R,14S,17R)-10,13-dimethyl-17-[(2R,5S)-5-propan-2-yloctan-2-yl]-2,3,4,7,8,9,11,12,14,15,16,17-dodecahydro-1H-cyclopenta[a]phenanthren-3-ol	ESR1
(3S,8S,9S,10R,13R,14S,17R)-10,13-dimethyl-17-[(2R,5S)-5-propan-2-yloctan-2-yl]-2,3,4,7,8,9,11,12,14,15,16,17-dodecahydro-1H-cyclopenta[a]phenanthren-3-ol	AR
α-Amyrin	PRKCB
α-Amyrin	MAPK1
α-Amyrin	PTGS2
α-Amyrin	RELA
α-Amyrin	CDK2
α-Amyrin	ESR2
α-Amyrin	PPARG
α-Amyrin	DPP4
α-Amyrin	PGR
α-Amyrin	ESR1
α-Amyrin	NR3C1
α-Amyrin	GSK3B
α-Amyrin	MAPK10
α-Amyrin	PIM1
α-Amyrin	AR
α-Amyrin	MAPK14
α-Amyrin	CCNA2
α-Amyrin	CHEK1
14-acetyl-12-senecioyl-2E,8Z,10E-atractylentriol	PTGS2
14-acetyl-12-senecioyl-2E,8Z,10E-atractylentriol	PPARG
14-acetyl-12-senecioyl-2E,8Z,10E-atractylentriol	ESR1
3β-acetoxyatractylone	SLC6A2
3β-acetoxyatractylone	CHRM3
3β-acetoxyatractylone	GABRA1
3β-acetoxyatractylone	PDE3A
3β-acetoxyatractylone	ESR1
3β-acetoxyatractylone	SLC6A4
3β-acetoxyatractylone	CHRM1
3β-acetoxyatractylone	SCN5A
3β-acetoxyatractylone	ADRA1D
3β-acetoxyatractylone	ESR2
3β-acetoxyatractylone	ACHE
3β-acetoxyatractylone	DPP4
3β-acetoxyatractylone	GSK3B
3β-acetoxyatractylone	OPRM1
3β-acetoxyatractylone	NOS2
3β-acetoxyatractylone	RXRA
3β-acetoxyatractylone	ADRB2
3β-acetoxyatractylone	CDK2
3β-acetoxyatractylone	CHRM2
3β-acetoxyatractylone	DRD1
3β-acetoxyatractylone	AR
3β-acetoxyatractylone	SLC6A3
3β-acetoxyatractylone	PTGS2
3β-acetoxyatractylone	CHRNA7
8β-ethoxy atractylenolide Ⅲ	PTGS2
8β-ethoxy atractylenolide Ⅲ	NCOA1
8β-ethoxy atractylenolide Ⅲ	GABRA1
8β-ethoxy atractylenolide Ⅲ	AR
8β-ethoxy atractylenolide Ⅲ	ESR1
8β-ethoxy atractylenolide Ⅲ	NOS2
8β-ethoxy atractylenolide Ⅲ	CHRNA7
8β-ethoxy atractylenolide Ⅲ	NCOA2
8β-ethoxy atractylenolide Ⅲ	DPP4
8β-ethoxy atractylenolide Ⅲ	ACHE
atractylenolide iii	NOS2
atractylenolide iii	TNF
atractylenolide iii	ACHE
atractylenolide iii	CHRNA7
atractylenolide iii	GRIA2
atractylenolide iii	GABRA1
atractylenolide iii	DPEP1
atractylenolide iii	DPP4
atractylenolide i	AKT1
atractylenolide i	MTOR
atractylenolide i	CDK1
atractylenolide i	CDC25C
atractylenolide i	H3P16
atractylenolide i	CCNB1
atractylenolide i	TCEAL1
atractylenolide i	PIK3R1
atractylenolide i	TPT1
atractylenolideII	GABRA1
atractylenolideII	GRIA2
atractylenolideII	CHRNA7
atractylenolideII	DPP4
atractylenolideII	DPEP1
atractylenolideII	NOS2
atractylenolideII	ACHE
DIBP	ADRB2
DIBP	CHRM1
DIBP	NR3C1
DIBP	NR3C2
DIBP	PGR
DIBP	RXRA
DIBP	SLC6A2
DIBP	SLC6A3
DIBP	SLC6A4
DIBP	NCOA2
DIBP	AR
DIBP	GABRA1
DIBP	CHRM3
DIBP	ESR1
DIBP	CHRM2
atractylone	CHRM3
atractylone	SLC6A3
atractylone	SLC6A2
atractylone	CHRM1
atractylone	ESR1
atractylone	ADRA1B
atractylone	SCN5A
atractylone	OPRM1
atractylone	CHRM2
atractylone	ADRB2
atractylone	ADRB1
atractylone	CHRM4
atractylone	PDE3A
atractylone	DRD1
atractylone	CHRNA7
atractylone	ADRA1D
α-Longipinene	ACHE
α-Longipinene	DPP4
α-Longipinene	GABRA1
α-Longipinene	CHRM3
α-Longipinene	PTGS2
alisol C monoacetate	AR
alisol C monoacetate	NR3C1
alisol B monoacetate	NR3C1
alisol B	ESR1
alisol B	NR3C1
alisol B	AR
alisol B	NR3C2
alisol,b,23-acetate	ESR1
alisol,b,23-acetate	AR
alisol,b,23-acetate	NR3C1
alisol C	AR
alisol C	NR3C1
[(1S,3R)-1-[(2R)-3,3-dimethyloxiran-2-yl]-3-[(5R,8S,9S,10S,11S,14R)-11-hydroxy-4,4,8,10,14-pentamethyl-3-oxo-1,2,5,6,7,9,11,12,15,16-decahydrocyclopenta[a]phenanthren-17-yl]butyl] acetate	NR3C1
Alisol A monoacetate	NR3C1
alisol A(B,C)monoacetate	AR
alisol A(B,C)monoacetate	NR3C1
16β-hydroxyalisol B monoacetate	NR3C1
16β-hydroxyalisol B monoacetate	AR
16β-methoxyalisol B monoacetate	NR3C1
16β-methoxyalisol B monoacetate	AR
1-Monolinolein	PTGS1
1-Monolinolein	PPARG
Sulfoorientalol A	DPP4
Sulfoorientalol C	PTGS2
Sulfoorientalol C	DPEP1
Sulfoorientalol C	DPP4
Sulfoorientalol C	ESR1
Sulfoorientalol C	AR
rel-(1R,3aS,4S,7S,8R,8aS)-7-isopropyl-1,4-dimethyldecahydro-4,7-epoxyazulene-1,8-diol	GABRA1
rel-(1R,3aS,4S,7S,8R,8aS)-7-isopropyl-1,4-dimethyldecahydro-4,7-epoxyazulene-1,8-diol	DPP4
(1R,3aR,4S,7R,8S,8aS)-7-isopropyl-1,4-dimethyl-3,3a,5,6,8,8a-hexahydro-2H-azulene-1,4,7,8-tetrol	DPP4
orientalol,f	CHRM1
orientalol,f	PTGS2
orientalol,f	ADRA1B
orientalol,f	GABRA1
orientalol,f	CHRM2
orientalol,f	DPP4
orientalol,f	ACHE
orientalol,f	CHRNA7
(1R,3aS,4S,8aR)-7-(2-hydroxypropan-2-yl)-1,4-dimethyl-2,3,3a,5,6,8a-hexahydroazulene-1,4-diol	DPP4
(1R,3aS,4S,8aR)-7-(2-hydroxypropan-2-yl)-1,4-dimethyl-2,3,3a,5,6,8a-hexahydroazulene-1,4-diol	GABRA1
(1S,3aR,4R,8aS)-7-isopropyl-1,4-dimethyl-2,3,3a,5,6,8a-hexahydroazulene-1,4-diol	CHRM1
(1S,3aR,4R,8aS)-7-isopropyl-1,4-dimethyl-2,3,3a,5,6,8a-hexahydroazulene-1,4-diol	GABRA1
(1S,3aR,4R,8aS)-7-isopropyl-1,4-dimethyl-2,3,3a,5,6,8a-hexahydroazulene-1,4-diol	DPP4
(1S,3aR,4R,8aS)-7-isopropyl-1,4-dimethyl-2,3,3a,5,6,8a-hexahydroazulene-1,4-diol	CHRNA7
(1S,3aR,4R,8aS)-7-isopropyl-1,4-dimethyl-2,3,3a,5,6,8a-hexahydroazulene-1,4-diol	ACHE
Pulsatillic acid	AR
Pulsatillic acid	NR3C1
α-spinasterol	NR3C1
α-spinasterol	NR3C2
α-spinasterol	PGR
α-spinasterol	AR
α-spinasterol	NCOA2
α-spinasterol	ESR1
Baicalin	CDKN2A
Baicalin	DEPP1
Baicalin	ZHX2
Baicalin	MAPK1
Baicalin	MAP2K7
Baicalin	CASP3
Baicalin	CASP9
Baicalin	AKT1
puerarin	IL6
puerarin	IL10
puerarin	CEBPB
puerarin	NOS2
puerarin	TLR4
puerarin	TGFB1
puerarin	IL1B
puerarin	ARG1
puerarin	NFKB1
puerarin	RAC1
puerarin	NCF1
(+)-Anomalin	KCNH2
(+)-Anomalin	PTGS2
(+)-Anomalin	DPP4
(+)-Anomalin	AR
(+)-Anomalin	NOS2
(+)-Anomalin	ESR1
(+)-Anomalin	CA2
Cubebin	DPP4
Cubebin	GSK3B
Cubebin	CCNA2
Cubebin	MAPK14
Cubebin	AR
Cubebin	PTGS2
Cubebin	PRSS1
Cubebin	PIM1
Cubebin	ESR2
Cubebin	CDK2
Cubebin	CHEK1
Cubebin	PPARG
Cubebin	NOS2
Cubebin	ADRB2
Cubebin	ESR1
Cubebin	PTGS1
saikosaponin c_qt	NR3C1
saikosaponin c_qt	AR
3,5,6,7-tetramethoxy-2-(3,4,5-trimethoxyphenyl)chromone	ACHE
3,5,6,7-tetramethoxy-2-(3,4,5-trimethoxyphenyl)chromone	AR
3,5,6,7-tetramethoxy-2-(3,4,5-trimethoxyphenyl)chromone	CALM3
3,5,6,7-tetramethoxy-2-(3,4,5-trimethoxyphenyl)chromone	ESR1
3,5,6,7-tetramethoxy-2-(3,4,5-trimethoxyphenyl)chromone	ESR2
3,5,6,7-tetramethoxy-2-(3,4,5-trimethoxyphenyl)chromone	PRSS1
3,5,6,7-tetramethoxy-2-(3,4,5-trimethoxyphenyl)chromone	PTGS2
3,5,6,7-tetramethoxy-2-(3,4,5-trimethoxyphenyl)chromone	CA2
3,5,6,7-tetramethoxy-2-(3,4,5-trimethoxyphenyl)chromone	F7
3,5,6,7-tetramethoxy-2-(3,4,5-trimethoxyphenyl)chromone	PIM1
3,5,6,7-tetramethoxy-2-(3,4,5-trimethoxyphenyl)chromone	NCOA2
Longikaurin A	CHRM2
Longikaurin A	CHRM1
Longikaurin A	PRSS1
Areapillin	ESR1
Areapillin	CDK2
Areapillin	CHEK1
Areapillin	NOS2
Areapillin	MAPK14
Areapillin	ESR2
Areapillin	NCOA2
Areapillin	DPP4
Areapillin	SCN5A
Areapillin	CCNA2
Areapillin	PRSS1
Areapillin	GSK3B
Areapillin	CA2
Areapillin	F7
Areapillin	PPARG
Areapillin	AR
Areapillin	NCOA1
Areapillin	PIM1
Areapillin	PTGS2
petunidin	PTK2
isorhamnetin	CYCLIN B1
isorhamnetin	WEE1
isorhamnetin	CAMK2G
isorhamnetin	DRP1
isorhamnetin	CSK
isorhamnetin	CASP3
isorhamnetin	CASP8
isorhamnetin	PARP1
quercetin	ACACA
quercetin	ACHE
quercetin	ACP3
quercetin	PARP1
quercetin	ADRB2
quercetin	AHR
quercetin	AKT1
quercetin	AKR1B1
quercetin	ALOX5
quercetin	BIRC5
quercetin	AR
quercetin	BAX
quercetin	CCND1
quercetin	BCL2
quercetin	BCL2L1
quercetin	BMP2
quercetin	CASP3
quercetin	CASP8
quercetin	CASP9
quercetin	CAT
quercetin	CAV1
quercetin	RUNX2
quercetin	RUNX1T1
quercetin	CCNB1
quercetin	CD40LG
quercetin	CDKN1A
quercetin	CDKN2A
quercetin	CHUK
quercetin	COL1A1
quercetin	COL3A1
quercetin	CLDN4
quercetin	CRP
quercetin	CTSD
quercetin	CYP1A1
quercetin	CYP1A2
quercetin	CYP1B1
quercetin	CYP3A4
quercetin	NQO1
quercetin	DIO1
quercetin	E2F1
quercetin	E2F2
quercetin	EGF
quercetin	EGFR
quercetin	ELK1
quercetin	ERBB2
quercetin	ERBB3
quercetin	ESR1
quercetin	ESR2
quercetin	F3
quercetin	FOS
quercetin	GJA1
quercetin	CXCL2
quercetin	GSK3B
quercetin	GSTM1
quercetin	GSTM2
quercetin	GSTP1
quercetin	HAS2
quercetin	HIF1A
quercetin	HK2
quercetin	HMOX1
quercetin	HSF1
quercetin	HSPA5
quercetin	HSPB1
quercetin	ICAM1
quercetin	IFNG
quercetin	IGF2
quercetin	IGFBP3
quercetin	IL1A
quercetin	IL1B
quercetin	IL2
quercetin	IL6
quercetin	CXCL8
quercetin	IL10
quercetin	CXCL10
quercetin	INSR
quercetin	IRF1
quercetin	EIF6
quercetin	JUN
quercetin	KCNH2
quercetin	MAOB
quercetin	MMP1
quercetin	MMP2
quercetin	MMP3
quercetin	MMP9
quercetin	MPO
quercetin	MYC
quercetin	NFE2L2
quercetin	NFKBIA
quercetin	NKX3-1
quercetin	NOS2
quercetin	NOS3
quercetin	ODC1
quercetin	SERPINE1
quercetin	PCOLCE
quercetin	PLAT
quercetin	PLAU
quercetin	POLD1
quercetin	PON1
quercetin	POR
quercetin	PPARA
quercetin	PPARD
quercetin	PPARG
quercetin	PRKCA
quercetin	PRKCB
quercetin	MAPK1
quercetin	MAPK3
quercetin	PRSS1
quercetin	PSMD3
quercetin	PTEN
quercetin	PTGER3
quercetin	PTGS1
quercetin	PTGS2
quercetin	RAF1
quercetin	RASA1
quercetin	RB1
quercetin	RELA
quercetin	RXRA
quercetin	SCN5A
quercetin	CCL2
quercetin	CXCL11
quercetin	SELE
quercetin	SLC2A4
quercetin	SOD1
quercetin	SOD3
quercetin	SPP1
quercetin	STAT1
quercetin	SULT1E1
quercetin	TGFB1
quercetin	THBD
quercetin	TNF
quercetin	TOP1
quercetin	TOP2A
quercetin	TP53
quercetin	VCAM1
quercetin	VEGFA
quercetin	XDH
quercetin	DCAF5
quercetin	NR1I2
quercetin	MGAM
quercetin	ABCG2
quercetin	NPEPPS
quercetin	NR1I3
quercetin	ACAA2
quercetin	AHSA1
quercetin	RASSF1
quercetin	CHEK2
quercetin	DUOX2
quercetin	HERC5
quercetin	NCF1
quercetin	PIM1
quercetin	F7
quercetin	DPEP1
quercetin	GABRA1
quercetin	CDK1
quercetin	DPP4
quercetin	CA2
quercetin	MAPK14
quercetin	CDK2
quercetin	CCNA2
quercetin	CHEK1
quercetin	NCOA2
7,8,4'-Trihydroxyisoflavone	AR
7,8,4'-Trihydroxyisoflavone	CCNA2
7,8,4'-Trihydroxyisoflavone	CDK2
7,8,4'-Trihydroxyisoflavone	ESR1
7,8,4'-Trihydroxyisoflavone	ESR2
7,8,4'-Trihydroxyisoflavone	PRSS1
7,8,4'-Trihydroxyisoflavone	PTGS1
7,8,4'-Trihydroxyisoflavone	PTGS2
7,8,4'-Trihydroxyisoflavone	MAPK14
7,8,4'-Trihydroxyisoflavone	PIM1
7,8,4'-Trihydroxyisoflavone	CHEK1
7,8,4'-Trihydroxyisoflavone	PPARG
7,8,4'-Trihydroxyisoflavone	NCOA2
7,8,4'-Trihydroxyisoflavone	CA2
Linoleyl acetate	ACHE
Linoleyl acetate	PTGS2
Linoleyl acetate	PPARG
Linoleyl acetate	NCOA2
Linoleyl acetate	RXRA
Linoleyl acetate	PTGS1
methyl (2E,4E)-octadeca-2,4-dienoate	ACHE
methyl (2E,4E)-octadeca-2,4-dienoate	CA2
methyl (2E,4E)-octadeca-2,4-dienoate	NCOA2
methyl (2E,4E)-octadeca-2,4-dienoate	PPARG
isoliquiritigenin	AKT1
isoliquiritigenin	FGF2
isoliquiritigenin	TGFB1
isoliquiritigenin	VEGFA
isoliquiritigenin	MMP2
isoliquiritigenin	MMP9
isoliquiritigenin	PTK2
isoliquiritigenin	SRC
isoliquiritigenin	CTTN
isoliquiritigenin	MIR301B
isoliquiritigenin	LRIG1
isoliquiritigenin	NLRP3
isoliquiritigenin	NFE2L2
isoliquiritigenin	SYT1
isoliquiritigenin	IL1B
isoliquiritigenin	NFKB1
caryophyllene oxide	ADRA1B
caryophyllene oxide	NCOA2
caryophyllene oxide	PTGS2
caryophyllene oxide	CHRM2
caryophyllene oxide	GABRA1
caryophyllene oxide	ESR1
caryophyllene oxide	ACHE
caryophyllene oxide	CHRM1
caryophyllene oxide	CHRM3
caryophyllene oxide	DPP4
(-)-Epoxycaryophyllene	ACHE
(-)-Epoxycaryophyllene	CHRM1
(-)-Epoxycaryophyllene	PTGS2
(-)-Epoxycaryophyllene	GABRA1
(-)-Epoxycaryophyllene	ADRA1B
(-)-Epoxycaryophyllene	CHRM2
(-)-Epoxycaryophyllene	DPP4
(-)-Epoxycaryophyllene	CHRM3
copaene	CHRM2
copaene	PTGS1
copaene	DPP4
copaene	RXRA
copaene	ACHE
copaene	DPEP1
copaene	CHRM3
copaene	GABRA1
copaene	PPARG
copaene	ADRA1B
copaene	PRSS1
copaene	CHRM1
copaene	PTGS2
cedrenol	CHRM1
cedrenol	CHRM3
cedrenol	CHRNA7
cedrenol	CHRM2
cedrenol	GABRA1
136458-42-9	CHRM1
136458-42-9	CHRM2
136458-42-9	CHRM3
136458-42-9	DPP4
136458-42-9	ACHE
136458-42-9	GABRA1
ledol	CHRM1
ledol	CHRM3
ledol	DPP4
ledol	ACHE
ledol	GABRA1
ledol	CHRM2
Encecalin	OPRM1
Encecalin	SLC6A4
Encecalin	CHRM1
Encecalin	CHRM4
Encecalin	DPP4
Encecalin	SCN5A
Encecalin	NOS2
Encecalin	RXRA
Encecalin	CCNA2
Encecalin	PTGS2
Encecalin	ADRB2
Encecalin	ESR1
Encecalin	PTGS1
Encecalin	CHRM3
Encecalin	ADRA1D
Encecalin	AR
Encecalin	DPEP1
Encecalin	ADRA1B
Encecalin	ADRA2A
Encecalin	DRD1
Encecalin	CDK2
Encecalin	CHRNA7
Encecalin	PDE3A
Encecalin	SLC6A2
Encecalin	SLC6A3
Encecalin	ADRA2B
Encecalin	CHRM5
Encecalin	PIM1
Encecalin	CHRM2
Encecalin	GABRA1
Encecalin	GRIA2
Encecalin	CA2
γ-patchoulene	GABRA1
γ-patchoulene	DPP4
γ-patchoulene	DPEP1
γ-patchoulene	ACHE
γ-patchoulene	CHRM3
γ-patchoulene	PTGS2
longifolene	CHRM3
longifolene	GABRA1
longifolene	CHRNA2
longifolene	CHRM2
longifolene	ESR1
longifolene	DPP4
longifolene	ACHE
longifolene	CHRM1
β-cedrene	NR3C1
β-cedrene	ADRA1B
β-cedrene	RXRA
β-cedrene	ACHE
β-cedrene	NR3C2
β-cedrene	CHRNA2
β-cedrene	NCOA1
β-cedrene	ESR1
β-cedrene	PTGS2
β-cedrene	AR
β-cedrene	CHRNA7
β-cedrene	CHRM1
β-cedrene	CHRM3
β-cedrene	PGR
β-cedrene	GABRA1
β-cedrene	NCOA2
β-cedrene	CHRM2
β-cedrene	DPP4
β-cedrene	DPEP1
Farnesylacetone	PTGS2
Farnesylacetone	AR
Farnesylacetone	ACHE
Farnesylacetone	CHRM2
Farnesylacetone	NCOA2
Farnesylacetone	ESR1
Farnesylacetone	DPP4
Farnesylacetone	CA2
Farnesylacetone	PRSS1
Farnesylacetone	PTGS1
Farnesylacetone	CHRM1
vincoside lactam_qt	ADRB2
vincoside lactam_qt	AR
vincoside lactam_qt	CA2
vincoside lactam_qt	CHRM1
vincoside lactam_qt	ESR1
[truncated: 3,824 more rows]

## Sheet: TOTAL
active ingredient-target association				involving active ingredient	involving target
9-HEXADECENOIC ACID	PTGS1			9-HEXADECENOIC ACID	PTGS1
9-HEXADECENOIC ACID	PTGS2			METHYL LINOLEATE	PTGS2
9-HEXADECENOIC ACID	SLC6A2			Methyl palmitelaidate	SLC6A2
9-HEXADECENOIC ACID	RHO			Dauricine (8CI)	RHO
9-HEXADECENOIC ACID	IGHG1			Diop	IGHG1
9-HEXADECENOIC ACID	NCOA2			Stigmasterol	NCOA2
9-HEXADECENOIC ACID	PTPN1			beta-sitosterol	PTPN1
9-HEXADECENOIC ACID	HSP90AA1			Inermin	HSP90AA1
9-HEXADECENOIC ACID	PRKACA			N-Salicylidene-salicylamine	PRKACA
9-HEXADECENOIC ACID	CALM2			kaempferol	CALM2
9-HEXADECENOIC ACID	GABRA2			(+)-Maalioxide	GABRA2
9-HEXADECENOIC ACID	GABRA1			13-Tetradecenyl acetate	GABRA1
METHYL LINOLEATE	PTGS1			20(s)-protopanaxadiol	RXRA
METHYL LINOLEATE	PTGS2			Nepetin	CA2
METHYL LINOLEATE	NCOA2			Aposiopolamine	LACTBL1
METHYL LINOLEATE	RXRA			Deoxyharringtonine	MAOB
Methyl palmitelaidate	PTGS1			Dianthramine	MAOA
Methyl palmitelaidate	RXRA			arachidonate	LYZ
Methyl palmitelaidate	NCOA2			Frutinone A	SCN5A
Methyl palmitelaidate	PTGS2			ginsenoside rh2	ADRB2
Dauricine (8CI)	PTGS2			Ginsenoside-Rh4_qt	CHRM3
Dauricine (8CI)	CA2			Ginsenoyne A	PGR
Dauricine (8CI)	LACTBL1			Ginsenoyne B	NR3C2
Dauricine (8CI)	MAOB			Ginsenoyne E	ADH1C
Dauricine (8CI)	MAOA			Girinimbin	NCOA1
Dauricine (8CI)	LYZ			Malvic acid	ADRA2A
Diop	SCN5A			Panaxadiol	SLC6A3
Diop	ADRB2			suchilactone	AKR1B1
Diop	CHRM3			Vulgarin	PLAU
Stigmasterol	PGR			cis-Widdrol alpha-epoxide	LTA4H
Stigmasterol	NR3C2			alexandrin_qt	CTRB1
Stigmasterol	NCOA2			alloaromadedrene	CHRM1
Stigmasterol	ADH1C			DBP	ADRB1
Stigmasterol	IGHG1			Linoleic	HTR2A
Stigmasterol	RXRA			Fumarine	ADRA1D
Stigmasterol	NCOA1			Hepanal	GABRA3
Stigmasterol	PTGS1			(&#8722;)-Alloaromadendrene	CHRM2
Stigmasterol	PTGS2			calarene	ADRA1B
Stigmasterol	ADRA2A			Marmesin	CHRNA7
Stigmasterol	SLC6A2			(-)-Caryophyllene oxide	PIK3CG
Stigmasterol	SLC6A3			beta-Gurjunene	KCNH2
Stigmasterol	ADRB2			beta-Cubebene	DRD1
Stigmasterol	AKR1B1			2'-O-Methylisoliquiritigenin	CHRM4
Stigmasterol	PLAU			Veraguensin	PDE3A
Stigmasterol	LTA4H			()-Ledene	GABRA5
Stigmasterol	MAOB			()-alpha-Longipinene	CHRNA2
Stigmasterol	MAOA			8-Isopentenyl-kaempferol	SLC6A4
Stigmasterol	PRKACA			Aminacrin	OPRM1
Stigmasterol	CTRB1			Aristolone	BCL2
Stigmasterol	CHRM3			Calamendiol	BAX
Stigmasterol	CHRM1			Isocalamendiol	CASP9
Stigmasterol	ADRB1			isopimpinellin	JUN
Stigmasterol	SCN5A			Murolan-3,9(11)-diene-10-peroxy	CASP3
Stigmasterol	HTR2A			Patchoulene	CASP8
Stigmasterol	ADRA1D			3,5,8-trihydroxy-2-(4-hydroxyphenyl)-7-[(2S,3R,4R,5R,6S)-3,4,5-trihydroxy-6-methyl-tetrahydropyran-2-yl]oxy-chromone	PRKCA
Stigmasterol	GABRA3			spathulenol	TGFB1
Stigmasterol	CHRM2			α-Panasinsene	PON1
Stigmasterol	ADRA1B			(1R,3aS,4R,6aS)-1,4-bis(3,4-dimethoxyphenyl)-1,3,3a,4,6,6a-hexahydrofuro[4,3-c]furan	MAP2
Stigmasterol	GABRA1			Bisasaricin	HTR3A
Stigmasterol	CHRNA7			Cycloartenol	PRSS1
beta-sitosterol	PGR			emodin	DPP4
beta-sitosterol	NCOA2			(-)-alpha-cedrene	MAPK14
beta-sitosterol	PTGS1			apigenin	PKIA
beta-sitosterol	PTGS2			(2R)-2-[(3S,5R,10S,13R,14R,16R,17R)-3,16-dihydroxy-4,4,10,13,14-pentamethyl-2,3,5,6,12,15,16,17-octahydro-1H-cyclopenta[a]phenanthren-17-yl]-6-methylhept-5-enoic acid	NOS2
beta-sitosterol	HSP90AA1			trametenolic acid	AR
beta-sitosterol	PIK3CG			Cerevisterol	PPARG
beta-sitosterol	KCNH2			ergosta-7,22E-dien-3beta-ol	SERPIND1
beta-sitosterol	PRKACA			Ergosterol peroxide	NOS3
beta-sitosterol	DRD1			L-uridine	ACHE
beta-sitosterol	CHRM3			alexandrin	TOP2B
beta-sitosterol	CHRM1			hederagenin	F7
beta-sitosterol	SCN5A			cis-Thujopsene	RELA
beta-sitosterol	GABRA2			Sitogluside	IKBKB
beta-sitosterol	CHRM4			InChI=1/C15H24/c1-10-7-8-15-9-12(10)14(3,4)13(15)6-5-11(15)2/h7,11-13H,5-6,8-9H2,1-4H	AKT1
beta-sitosterol	PDE3A			2,6-di(phenyl)thiopyran-4-thione	CD40LG
beta-sitosterol	HTR2A			Methyl linolelaidate	AHSA1
beta-sitosterol	GABRA5			paeoniflorgenone	MAPK8
beta-sitosterol	ADRA1D			(3S,5R,8R,9R,10S,14S)-3,17-dihydroxy-4,4,8,10,14-pentamethyl-2,3,5,6,7,9-hexahydro-1H-cyclopenta[a]phenanthrene-15,16-dione	XDH
beta-sitosterol	GABRA3			paeoniflorin	MMP1
beta-sitosterol	CHRM2			Mairin	STAT1
beta-sitosterol	ADRA1B			oleanolic acid	CDK1
beta-sitosterol	ADRB2			sitosterol	HMOX1
beta-sitosterol	CHRNA2			(+)-catechin	CYP3A4
beta-sitosterol	SLC6A4			EIC	CYP1A2
beta-sitosterol	OPRM1			49070_FLUKA	CYP1A1
beta-sitosterol	GABRA1			Mandenol	ICAM1
beta-sitosterol	CHRNA7			()-Aromadendrene	SELE
beta-sitosterol	BCL2			(+)-ALPHA-FUNEBRENE	VCAM1
beta-sitosterol	BAX			betea-CUBEBENE	NR1I2
beta-sitosterol	CASP9			Myricanone	CYP1B1
beta-sitosterol	JUN			Perlolyrine	ALOX5
beta-sitosterol	CASP3			1-Acetyl-beta-carboline	HAS2
beta-sitosterol	CASP8			1H-Cycloprop(e)azulen-7-ol, decahydro-1,1,7-trimethyl-4-methylene-, (1aR-(1aalpha,4aalpha,7beta,7abeta,7balpha))-	GSTP1
beta-sitosterol	PRKCA			wallichilide	AHR
beta-sitosterol	TGFB1			1-beta-ethylacrylate-7-aldehyde-beta-carboline	PSMD3
beta-sitosterol	PON1			Aromadendrene oxide 2	SLC2A4
beta-sitosterol	MAP2			Cedrene	NR1I3
Inermin	PTGS1			Exceparl M-OL	INSR
Inermin	CHRM3			FA	DIO1
Inermin	SCN5A			oleic acid	PPP3CA
Inermin	PTGS2			58870_FLUKA	GSTM1
Inermin	HTR3A			14-acetyl-12-senecioyl-2E,8Z,10E-atractylentriol	GSTM2
Inermin	RXRA			α-Longipinene	AKR1C3
Inermin	ADRA1B			(3S,8S,9S,10R,13R,14S,17R)-10,13-dimethyl-17-[(2R,5S)-5-propan-2-yloctan-2-yl]-2,3,4,7,8,9,11,12,14,15,16,17-dodecahydro-1H-cyclopenta[a]phenanthren-3-ol	SLPI
Inermin	ADRB2			atractylenolide i	MMP2
Inermin	ADRA1D			atractylenolideII	RXRG
Inermin	SLC6A4			atractylenolide iii	NFKBIA
Inermin	HSP90AA1			atractylone	IL1B
Inermin	PIK3CG			3β-acetoxyatractylone	CASP1
Inermin	CHRNA7			DIBP	IFNG
Inermin	PRKACA			8β-ethoxy atractylenolide Ⅲ	ADCYAP1
Inermin	IGHG1			(1R,3aS,4S,8aR)-7-(2-hydroxypropan-2-yl)-1,4-dimethyl-2,3,3a,5,6,8a-hexahydroazulene-1,4-diol	PSMG1
Inermin	PRSS1			(1S,3aR,4R,8aS)-7-isopropyl-1,4-dimethyl-2,3,3a,5,6,8a-hexahydroazulene-1,4-diol	MAP2K4
Inermin	NCOA1			Alisol B monoacetate	NR3C1
Inermin	CALM2			rel-(1R,3aS,4S,7S,8R,8aS)-7-isopropyl-1,4-dimethyldecahydro-4,7-epoxyazulene-1,8-diol	KCNMA1
N-Salicylidene-salicylamine	PTGS1			orientalol,f	GSK3B
N-Salicylidene-salicylamine	PTGS2			Sulfoorientalol C	GABRA6
N-Salicylidene-salicylamine	DPP4			16β-methoxyalisol B monoacetate	ADRA2B
N-Salicylidene-salicylamine	MAPK14			16β-hydroxyalisol B monoacetate	CHRM5
N-Salicylidene-salicylamine	MAOB			alisol B	OPRD1
N-Salicylidene-salicylamine	PRKACA			alisol C monoacetate	CACNA1S
N-Salicylidene-salicylamine	PKIA			1-Monolinolein	PLCG2
kaempferol	NOS2			[(1S,3R)-1-[(2R)-3,3-dimethyloxiran-2-yl]-3-[(5R,8S,9S,10S,11S,14R)-11-hydroxy-4,4,8,10,14-pentamethyl-3-oxo-1,2,5,6,7,9,11,12,15,16-decahydrocyclopenta[a]phenanthren-17-yl]butyl] acetate	KDR
kaempferol	PTGS1			copaene	ESR1
kaempferol	AR			Linoleyl acetate	CDK2
kaempferol	PPARG			isoliquiritigenin	PIM1
kaempferol	PTGS2			Baicalin	CHEK1
kaempferol	HSP90AA1			isorhamnetin	ESR2
kaempferol	PIK3CG			3,5,6,7-tetramethoxy-2-(3,4,5-trimethoxyphenyl)chromone	CCNA2
kaempferol	PRKACA			Areapillin	HBA2
kaempferol	NCOA2			Cubebin	ADRA2C
kaempferol	DPP4			Encecalin	DRD2
kaempferol	PRSS1			Longikaurin A	RXRB
kaempferol	PGR			puerarin	PYGM
kaempferol	SERPIND1			7,8,4'-Trihydroxyisoflavone	ADH1B
kaempferol	CHRM1			(+)-Anomalin	GRIA2
kaempferol	NOS3			caryophyllene oxide	PDE4A
kaempferol	GABRA2			cedrenol	CDKN1A
kaempferol	ACHE			ledol	FLT1
kaempferol	SLC6A2			longifolene	MMP9
kaempferol	CHRM2			methyl (2E,4E)-octadeca-2,4-dienoate	EGF
kaempferol	ADRA1B			α-spinasterol	TP53
kaempferol	GABRA1			β-cedrene	PRKCE
kaempferol	TOP2B			γ-patchoulene	MYC
kaempferol	F7			petunidin	PRKCD
kaempferol	CALM2			Farnesylacetone	CSF2
kaempferol	RELA			quercetin	ACTA2
kaempferol	IKBKB			(-)-Epoxycaryophyllene	BTK
kaempferol	AKT1			136458-42-9	FLT4
kaempferol	BCL2			ELD	SLC2A1
kaempferol	BAX			ent-Epicatechin	VEGFA
kaempferol	CD40LG			(3E,4R)-4-(1,3-benzodioxol-5-ylmethyl)-3-[(3,4,5-trimethoxyphenyl)methylidene]oxolan-2-one	CCND1
kaempferol	JUN			Tetrahydroalstonine	BCL2L1
kaempferol	AHSA1			Angustidine	FOS
kaempferol	CASP3			geissoschizinc acid	EIF6
kaempferol	MAPK8			Strictosamide_qt	RB1
kaempferol	XDH			SMR000232338	CDK4
kaempferol	MMP1			(E)-16,17-Didehydro-17-methoxy-17,18-seco-3-beta-yohimban-16-carboxylic acid methyl ester	CDK6
kaempferol	STAT1			Rhynchophylline A	EEF1E1
kaempferol	CDK1			methyl (E)-2-[(2S,3Z,12bS)-3-ethylidene-2,4,6,7,12,12b-hexahydro-1H-indolo[3,2-h]quinolizin-2-yl]-3-methoxyprop-2-enoate	ODC1
kaempferol	HMOX1			Rhynchophylline	MDM2
kaempferol	CYP3A4			SMR000232333	BAD
kaempferol	CYP1A2			Isorhyncophylline	HIF1A
kaempferol	CYP1A1			hirsutasideA	IGF1R
kaempferol	ICAM1			(E)-2-[(3S,6'S,7'S,8'aS)-6'-ethyl-2-keto-spiro[indoline-3,1'-indolizidine]-7'-yl]-3-methoxy-acrylic acid methyl ester	RUNX1T1
kaempferol	SELE			(E)-2-[(3R,6'S,7'S,8'aS)-6'-ethyl-2-keto-spiro[indoline-3,1'-indolizidine]-7'-yl]-3-methoxy-acrylic acid methyl ester	ACACA
kaempferol	VCAM1			Mitraphyllic acid	MCL1
kaempferol	NR1I2			hirsutasideB	CCND2
kaempferol	CYP1B1			corynoxeine	IL2
kaempferol	ALOX5			methyl (E)-2-[(2S,3R,12bS)-3-vinyl-1,2,3,4,6,7,12,12b-octahydroindolo[3,2-h]quinolizin-2-yl]-3-methoxy-prop-2-enoate	CCNB1
kaempferol	HAS2			(1'R,3S,4a'S,5a'S,10a'R)-1'-methyl-2-oxo-1',4a',5',5a',7',8',10',10a'-octahydrospiro[indoline-3,6'-pyrano[3,4-f]indolizine]-4'-carboxylic acid	SERPINE1
kaempferol	GSTP1			(2S,12bR)-methyl 2-((E)-1-oxobut-2-en-2-yl)-1,2,6,7,12,12b-hexahydroindolo[2,3-a]quinolizine-3-carboxylate	IL4
kaempferol	AHR			vincoside lactam_qt	IKBKG
kaempferol	PSMD3			hirsutasideC	CYP19A1
kaempferol	SLC2A4			hirsutine	XIAP
kaempferol	NR1I3			yohimbine	CYCS
kaempferol	INSR			delta(sup 18)-Hirsutine	CFLAR
kaempferol	DIO1			isocorynantheic acid	AAGAB
kaempferol	PPP3CA			coryincine	INS
kaempferol	GSTM1			1,2,5,6-tetrahydrotanshinone	FCER2
kaempferol	GSTM2			Poriferasterol	IL13
kaempferol	AKR1C3			poriferast-5-en-3beta-ol	MS4A2
kaempferol	SLPI			isoimperatorin	ALPI
(+)-Maalioxide	CHRM3			sugiol	PSME3
(+)-Maalioxide	CHRM2			Dehydrotanshinone II A	G6PC
(+)-Maalioxide	NCOA2			Physcion	APC
13-Tetradecenyl acetate	NCOA2			(-)-Epicedrol	TRPM2
20(s)-protopanaxadiol	MMP2			digallate	SLC5A5
20(s)-protopanaxadiol	CASP3			luteolin	FXYD2
Nepetin	PTGS2			5,6-dihydroxy-7-isopropyl-1,1-dimethyl-2,3-dihydrophenanthren-4-one	ALG5
Nepetin	F7			Dehydromiltirone	TK1
Nepetin	TOP2B			2-isopropyl-8-methylphenanthrene-3,4-dione	PRSS3
Nepetin	DPP4			3α-hydroxytanshinoneⅡa	IL6
Nepetin	HSP90AA1			3beta-Hydroxytanshinone IIA	CD14
Nepetin	PIK3CG			(E)-3-[2-(3,4-dihydroxyphenyl)-7-hydroxy-benzofuran-4-yl]acrylic acid	LBP
Nepetin	PRSS1			4-methylenemiltirone	NQO1
Nepetin	NCOA2			2-(4-hydroxy-3-methoxyphenyl)-5-(3-hydroxypropyl)-7-methoxy-3-benzofurancarboxaldehyde	AMY2A
Nepetin	CALM2			(4bS,8aS,10S)-10-hydroxy-2-isopropyl-4b,8,8-trimethyl-5,6,7,8a,9,10-hexahydrophenanthrene-3,4-dione	CAT
Aposiopolamine	CHRM3			formyltanshinone	TRPV1
Aposiopolamine	CHRM1			3-beta-Hydroxymethyllenetanshiquinone	ADH1A
Aposiopolamine	SLC6A2			Methylenetanshinquinone	SOD1
Aposiopolamine	SLC6A3			przewalskin a	TEP1
Aposiopolamine	ADRB2			przewalskin b	EDN1
Aposiopolamine	SLC6A4			przewalskin c	ERBB2
Aposiopolamine	GABRA1			Przewaquinone A	LPL
Aposiopolamine	DPP4			Przewaquinone B	GAP43
Deoxyharringtonine	AR			przewaquinone c	BDNF
Deoxyharringtonine	NR3C2			(6S,7R)-6,7-dihydroxy-1,6-dimethyl-8,9-dihydro-7H-naphtho[8,7-g]benzofuran-10,11-dione	HMGCR
Dianthramine	PTGS1			przewaquinone f	MPO
Dianthramine	PTGS2			sclareol	PPARA
Dianthramine	HSP90AA1			tanshinaldehyde	PPARD
arachidonate	PTGS1			Tanshinol A	CRP
arachidonate	PTGS2			Danshenol B	PLG
arachidonate	RXRG			Danshenol A	FABP1
arachidonate	NCOA2			Z-8-Hexadecen-1-ol acetate	RBP2
Frutinone A	PTGS1			Salvilenone	GCG
Frutinone A	SERPIND1			cryptotanshinone	ENPEP
Frutinone A	AR			dan-shexinkum a	UCP2
Frutinone A	SCN5A			dan-shexinkum b	SOAT1
Frutinone A	PPARG			dan-shexinkum d	CCK
Frutinone A	PTGS2			danshenspiroketallactone	CITED1
Frutinone A	RXRA			deoxyneocryptotanshinone	NTRK2
Frutinone A	PDE3A			dihydroisotanshinoneⅠ	PDX1
Frutinone A	ADRB2			dihydrotanshinlactone	SLC2A2
Frutinone A	GABRA1			dihydrotanshinoneⅠ	PAM
Frutinone A	DPP4			epidanshenspiroketallactone	SCD
Frutinone A	HSP90AA1			ethyl lithospermate	UCP3
Frutinone A	PIK3CG			C09092	CETP
Frutinone A	CHRNA7			isocryptotanshi-none	PYY
Frutinone A	PRKACA			isotanshinone iib	DNPEP
Frutinone A	ACHE			Isotanshinone II	PGF
ginsenoside rh2	BAX			Isotanshinone I	GABBR1
ginsenoside rh2	CD40LG			manool	TYR
ginsenoside rh2	CASP3			miltionone Ⅰ	F11R
ginsenoside rh2	PTGS2			miltionone Ⅱ	JAK2
ginsenoside rh2	NFKBIA			miltipolone	MT2A
ginsenoside rh2	IL1B			Miltirone	NCF1
ginsenoside rh2	CASP1			neocryptotanshinone ii	OLR1
ginsenoside rh2	IFNG			neocryptotanshinone	HTR2C
ginsenoside rh2	ADCYAP1			przewalskin	STAT3
ginsenoside rh2	PSMG1			1-methyl-8,9-dihydro-7H-naphtho[5,6-g]benzofuran-6,10,11-trione	TIMP2
ginsenoside rh2	MAP2K4			prolithospermic acid	FAS
ginsenoside rh2	SLC2A4			(2R)-3-(3,4-dihydroxyphenyl)-2-[(Z)-3-(3,4-dihydroxyphenyl)acryloyl]oxy-propionic acid	MAPK9
Ginsenoside-Rh4_qt	NR3C2			salvianolic acid g	BIRC5
Ginsenoside-Rh4_qt	NCOA2			salvianolic acid j	PLAT
Ginsenoyne A	PTGS2			salvilenone Ⅰ	CHEK2
Ginsenoyne B	PTGS1			salviolone	SELP
Ginsenoyne B	PTGS2			shanzhiside methyl ester_qt	AGTR1
Ginsenoyne E	PTGS2			(6S)-6-hydroxy-1-methyl-6-methylol-8,9-dihydro-7H-naphtho[8,7-g]benzofuran-10,11-quinone	IFNB1
Girinimbin	PTGS1			Tanshindiol B	PDGFA
Girinimbin	SCN5A			Przewaquinone E	ACE2
Girinimbin	PTGS2			Tanshilactone	GPT
Girinimbin	RXRA			tanshinone iia	PGP
Girinimbin	ADRB2			(6S)-6-(hydroxymethyl)-1,6-dimethyl-8,9-dihydro-7H-naphtho[8,7-g]benzofuran-10,11-dione	JAK3
Girinimbin	GABRA1			tanshinone Ⅵ	CDKN1B
Girinimbin	PIK3CG			tanshinone i	CDKN2AIP
Girinimbin	CHRNA7			poriferasta-7,22E-dien-3beta-ol	IFNA1
Girinimbin	PRKACA			2-methoxyfuranodiene	ITGB5
Girinimbin	NCOA2			ZINC03978781	LEPR
Malvic acid	PTGS1			Shekanin	PLIN2
Malvic acid	PTGS2			tectorigenin	F2R
Malvic acid	NCOA2			7-Methoxy-2-methyl isoflavone	MMP3
Malvic acid	SLC6A2			Spinasterol	EGFR
Panaxadiol	NR3C1			stigmast-7-enol	MAPK1
suchilactone	KCNH2			methyl icosa-11,14-dienoate	IL10
suchilactone	SCN5A			(1R)-2,3,4,9-tetrahydro-1H-$b-carboline-1-carboxylic acid	ELK1
suchilactone	F7			tangshenoside I_qt	POR
suchilactone	PTGS2			7-(beta-Xylosyl)cephalomannine_qt	TOP1
suchilactone	PTPN1			Codonopsine	RAF1
suchilactone	ADRB2			Coelogin	HSPA5
suchilactone	HSP90AA1			Daturilin	CAV1
suchilactone	NCOA1			glycitein	F3
suchilactone	KCNMA1			(8S,9S,10R,13R,14S,17R)-17-[(E,2R,5S)-5-ethyl-6-methylhept-3-en-2-yl]-10,13-dimethyl-1,2,4,7,8,9,11,12,14,15,16,17-dodecahydrocyclopenta[a]phenanthren-3-one	GJA1
suchilactone	CALM2			11-Hydroxyrankinidine	CCL2
suchilactone	PTGS1			delta 7-stigmastenol	PTGER3
suchilactone	RXRA			ellagic acid	CXCL8
suchilactone	PDE3A			baicalein	PRKCB
suchilactone	ADRA1D			16844-71-6	DUOX2
suchilactone	PRKACA			peonidin	HSPB1
Vulgarin	ACHE			(2R,3R)-4-methoxyl-distylin	SULT1E1
Vulgarin	GABRA1			stigmast-7-en-3-ol	MGAM
cis-Widdrol alpha-epoxide	CHRM3			8-debenzoylpaeonidanin_qt	THBD
cis-Widdrol alpha-epoxide	CHRM1			paeonin,a	COL1A1
cis-Widdrol alpha-epoxide	CHRM2			Ethyl oleate (NF)	PTEN
cis-Widdrol alpha-epoxide	GABRA1			campest-5-en-3beta-ol	IL1A
alexandrin_qt	PGR			Jaranol	TOP2A
alloaromadedrene	CHRM3			3,9-di-O-methylnissolin	ABCG2
alloaromadedrene	CHRM2			7-O-methylisomucronulatol	NFE2L2
alloaromadedrene	GABRA1			9,10-dimethoxypterocarpan-3-O-β-D-glucoside	PARP1
alloaromadedrene	CHRM1			(6aR,11aR)-9,10-dimethoxy-6a,11a-dihydro-6H-benzofurano[3,2-c]chromen-3-ol	COL3A1
alloaromadedrene	CHRNA2			13-hydroxy-9,11-octadecadienoic acid	CXCL11
DBP	CHRM3			Bifendate	CXCL2
DBP	CHRM1			formononetin	DCAF5
DBP	SLC6A2			Calycosin	CLDN4
DBP	SLC6A3			linolenic acid	HSF1
DBP	ADRB2			(Z)-1-(2,4-dihydroxyphenyl)-3-(4-hydroxyphenyl)prop-2-en-1-one	CXCL10
DBP	SLC6A4			isomucronulatol-7,2'-di-O-glucosiole	CHUK
DBP	PTGS1			1,7-Dihydroxy-3,9-dimethoxy pterocarpene	SPP1
DBP	PTGS2			catapol_qt	RUNX2
DBP	NOS3			aeginetic acid	RASSF1
DBP	RXRA			jioglutin A	E2F1
DBP	GSK3B			jioglutin B	E2F2
DBP	HSP90AA1			jioglutin D	ACPP
DBP	LACTBL1			METHYL PALMITOLEATE	CTSD
DBP	PRKACA			6-O-vanilloylajugol	IGFBP3
DBP	PDE3A			Daucosterol	IGF2
DBP	ADRA1D			chrysin	IRF1
DBP	CHRM2			(4S,5S,6R)-5,6-dihydroxy-4-isopropyl-6-methyl-2,3,4,5,7,8-hexahydronaphthalen-1-one	ERBB3
DBP	IGHG1			(1S,4R,4aS,6R,8aS)-6-isopropenyl-4,4a-dimethyldecalin-1,8a-diol	PCOLCE
DBP	HTR2A			Sitosterol alpha1	NPEPPS
DBP	GABRA1			Ethyl linolenate	HK2
DBP	CHRNA7			LAN	NKX3-1
DBP	GABRA6			Scopolin	RASA1
Linoleic	PTGS1			atropine	MET
Linoleic	PTGS2			campesterol	PDE10A
Linoleic	RXRA			10,13-Octadecadienoic acid, methyl ester	ITM2C
Linoleic	SLC6A2			cyanin	DRD5
Linoleic	NCOA2			24-methylidenelophenol	OPRK1
Linoleic	CHRM1			daucosterol_qt	DRD4
Linoleic	ADRB1			CLR	DRD3
Linoleic	ADRA2A			14b-pregnane	MDK
Linoleic	CHRM2			24-ethylcholest-22-enol	NGF
Linoleic	ADRA2B			24-ethylcholesta-5,22-dienol	HTR7
Linoleic	SLC6A3			Fucostanol	APP
Linoleic	ADRB2			24-methyl-31-norlanost-9(11)-enol	PCNA
Linoleic	SLC6A4			24-methylenelanost-8-enol	CASP7
Linoleic	MAOB			Fucosterol	PTGES
Fumarine	PTGS1			31-norlanost-9(11)-enol	NUF2
Fumarine	CHRM3			31-norlanosterol	ADCY2
Fumarine	KCNH2			4,24-methyllophenol	HTR1A
Fumarine	CHRM1			4-[(Z,1R)-3-(4-methoxyphenyl)-1-vinylprop-2-enyl]phenol	HTR1B
Fumarine	SCN5A			Lophenol	GABRG3
Fumarine	F7			4alpha,14alpha,24-trimethylcholesta-8,24-dienol	GABRE
Fumarine	CHRM5			4alpha,24-dimethylcholesta-7,24-dienol	FASN
Fumarine	PTGS2			4alpha-methyl-24-ethylcholesta-7,24-dienol	EDNRA
Fumarine	HTR3A			6-Fluoroindole-7-Dehydrocholesterol	NPM1
Fumarine	CHRM4			7-O-Methylluteolin-6-C-beta-glucoside_qt	ECE1
Fumarine	OPRD1			(E,E)-1-ethyl octadeca-3,13-dienoate	PARP4
Fumarine	HTR2A			Ipolamiide_qt	CALCR
Fumarine	ADRA1B			Physcion-8-O-beta-D-gentiobioside	ITGB3
Fumarine	ADRB2			11Z-hexadecenoic acid	IGFBP1
Fumarine	ADRA1D			Zederone	SPDEF
Fumarine	OPRM1			beta-Cholestanol	TERT
Fumarine	HSP90AA1			lanost-8-en-3beta-ol	TIMP3
Fumarine	PRKACA			lanost-8-enol	TUBB1
Fumarine	CALM2			Obtusifoliol	MMP13
Fumarine	SLC6A4			Methyllinolenate	MMP8
Fumarine	CACNA1S			tetrandrine	GSTA1
Fumarine	PDE3A			Leucanthoside	GSTA2
Fumarine	SLC6A3			Cinnamein	FOSL1
Fumarine	PLCG2			1,2-Benzenedicarboxylicacid, mono(2-ethyl) hexylester	FOSL2
Fumarine	TOP2B			11,14-Octadecadienoic acid, methyl ester	ALOX12
Fumarine	DRD1			2,6,10,14,18-pentamethylicosa-2,6,10,14,18-pentaene	NFATC1
Fumarine	KDR			4-(4-ethylphenyl)benzoic acid	TDRD7
Hepanal	CHRM3			7,8-Dehydropenstemoside_qt	EGLN1
Hepanal	CHRM2			linolenate	NOX5
Hepanal	ADH1C			Cornudentanone	FABP5
Hepanal	IGHG1			Hydroxygenkwanin	APOD
(&#8722;)-Alloaromadendrene	CHRM3			Telocinobufagin	SIRT1
(&#8722;)-Alloaromadendrene	CHRM1			Vitamin B1.mol2	ATP5B
(&#8722;)-Alloaromadendrene	CHRM2			Z,Z-10,12-Hexadecadien-1-ol acetate	MT-ND6
(&#8722;)-Alloaromadendrene	ADRA1B			Nonox D	HSD3B2
(&#8722;)-Alloaromadendrene	CHRNA2			berberine	HSD3B1
(&#8722;)-Alloaromadendrene	NCOA2			columbamine	ALB
(&#8722;)-Alloaromadendrene	DRD1			Fagarine	HNF4A
(&#8722;)-Alloaromadendrene	ADRB1			berberrubine	HNF1A
(&#8722;)-Alloaromadendrene	RXRA			epiberberine	ACTB
(&#8722;)-Alloaromadendrene	HTR2A			groenlandicine	TRIM26
(&#8722;)-Alloaromadendrene	SLC6A2			limonin	GABRA4
(&#8722;)-Alloaromadendrene	ADRA1D			(R)-Canadine	HRH1
(&#8722;)-Alloaromadendrene	GABRA3			Berlambine	LITAF
(&#8722;)-Alloaromadendrene	SLC6A3			Corchoroside A_qt	IL2RA
(&#8722;)-Alloaromadendrene	ADRB2			Magnograndiolide	SMAD7
(&#8722;)-Alloaromadendrene	GABRA1			6-O-E-Feruloylajugol	SMAD3
(&#8722;)-Alloaromadendrene	CHRNA7			palmatine	PDE5A
calarene	CHRM3			coptisine	CALM3
Marmesin	PTGS1			Worenine	DPEP1
Marmesin	SERPIND1			(S)-Coclaurine	GAB1
Marmesin	ESR1			jujuboside B_qt	TNFRSF1A
Marmesin	AR			n-methylasimilobine	BAK1
Marmesin	PTGS2			dl-Nuciferine	NFKB1
Marmesin	ADRB2			phytosterol	POLD1
Marmesin	SLC6A4			sanjoinine A	TNF
Marmesin	DPP4			sanjoinine B	ABCA1
Marmesin	CDK2			sanjoinenine	ALDH2
Marmesin	PRKACA			swertisin	ALDH3A1
Marmesin	CHRM1			zizyphusine	C1R
Marmesin	RXRA			Gomisin B	COL1A2
Marmesin	CHRM2			notoginsenoside R2_qt	G6PD
Marmesin	LACTBL1			20(S)-Ginsenoside-Rh1_qt	GLB1
Marmesin	PIM1			(3S,5R,6S,8R,9R,10R,12R,13R,14R,17S)-17-[(2R)-2-hydroxy-6-methylhept-5-en-2-yl]-4,4,8,10,14-pentamethyl-2,3,5,6,7,9,11,12,13,15,16,17-dodecahydro-1H-cyclopenta[a]phenanthrene-3,6,12-triol	KCNK2
Marmesin	PTPN1			ginsenoside-Rh1_qt	PECAM1
Marmesin	PIK3CG			(3S,5R,6S,8R,9R,10R,12R,13R,14R,17S)-17-[(2S)-2-hydroxy-6-methylhept-5-en-2-yl]-4,4,8,10,14-pentamethyl-2,3,5,6,7,9,11,12,13,15,16,17-dodecahydro-1H-cyclopenta[a]phenanthrene-3,6,12-triol	PLA2G4A
Marmesin	LTA4H			Ginsenoside-Rg3_qt	PPP5C
Marmesin	HSP90AA1			(3R,5R,8R,9R,10R,12R,13R,14R,17S)-17-[(2S)-2-hydroxy-6-methylhept-5-en-2-yl]-4,4,8,10,14-pentamethyl-2,3,5,6,7,9,11,12,13,15,16,17-dodecahydro-1H-cyclopenta[a]phenanthrene-3,12-diol	TNFRSF1B
Marmesin	CHEK1			20-(S)-Ginsenoside-Rg3_qt	ABCG1
(-)-Caryophyllene oxide	CHRM3			Malonylginsenoside Rd_qt	ABCC4
(-)-Caryophyllene oxide	SERPIND1			(3S,5R,8R,9R,10R,12R,13R,14R,17S)-17-[(2S)-2-hydroxy-6-methylhept-5-en-2-yl]-4,4,8,10,14-pentamethyl-2,3,5,6,7,9,11,12,13,15,16,17-dodecahydro-1H-cyclopenta[a]phenanthrene-3,12-diol	HERC5
(-)-Caryophyllene oxide	CHRM1			Gypnoside V_qt	KCNK10
(-)-Caryophyllene oxide	PTGS2			20-Hexadecanoylingenol	RETN
(-)-Caryophyllene oxide	ACHE			malkangunin	PTGES2
(-)-Caryophyllene oxide	CHRM2			Panaxytriol	ADRA1A
(-)-Caryophyllene oxide	ADRA1B			Majudin	PTAFR
(-)-Caryophyllene oxide	GABRA1			aristolene	MTA3
(-)-Caryophyllene oxide	DPP4			(2R)-2-[(3S,5R,10S,13R,14R,16R,17R)-3,16-dihydroxy-4,4,10,13,14-pentamethyl-2,3,5,6,12,15,16,17-octahydro-1H-cyclopenta[a]phenanthren-17-yl]-5-isopropyl-hex-5-enoic acid	ROS1
(-)-Caryophyllene oxide	GABRA6			α-gurjunene	CCL27
beta-Gurjunene	CHRM3			Tumulosic acid	ALPP
beta-Gurjunene	CHRM1			7,9(11)-dehydropachymic acid	ATRNL1
beta-Gurjunene	CHRM2			pachymic acid	PDLIM3
beta-Gurjunene	ADRA1B			3beta-Hydroxy-24-methylene-8-lanostene-21-oic acid	ATHS
beta-Gurjunene	GABRA1			poricoic acid DM	NAT10
beta-Gurjunene	CHRNA2			Poricoic acid A	BGLAP
beta-Cubebene	CHRM1			poricoic acid C	ASRGL1
beta-Cubebene	CHRM2			Poricoic acid B	TNFSF11
beta-Cubebene	GABRA1			α-copaene	ALPL
beta-Cubebene	PTGS2			3β,23-dihydroxy-oleana-11,13(18)-dien-28-oic acid	PPP1R14A
beta-Cubebene	CHRNA2			Hederagenol	TWIST1
beta-Cubebene	SLC6A2			albiflorin R1_qt	CTNNB1
2'-O-Methylisoliquiritigenin	NOS2			albiflorin_qt	VIM
2'-O-Methylisoliquiritigenin	PTGS1			augustic-acid	CDH1
2'-O-Methylisoliquiritigenin	ESR1			α-Amyrin	JAK1
2'-O-Methylisoliquiritigenin	AR			alisol,b,23-acetate	SRC
2'-O-Methylisoliquiritigenin	PPARG			alisol C	IRAK1
2'-O-Methylisoliquiritigenin	PTGS2			Alisol A monoacetate	IRAK4
2'-O-Methylisoliquiritigenin	CA2			alisol A(B,C)monoacetate	SMAD2
2'-O-Methylisoliquiritigenin	PDE3A			Sulfoorientalol A	TRPV4
2'-O-Methylisoliquiritigenin	ADRB2			(1R,3aR,4S,7R,8S,8aS)-7-isopropyl-1,4-dimethyl-3,3a,5,6,8,8a-hexahydro-2H-azulene-1,4,7,8-tetrol	TRP53
2'-O-Methylisoliquiritigenin	SLC6A4			Pulsatillic acid	RBFOX2
2'-O-Methylisoliquiritigenin	ESR2			saikosaponin c_qt	COLQ
2'-O-Methylisoliquiritigenin	MAPK14			27-nor-olean-3-hydroxy-28→13 oate	CDC37
2'-O-Methylisoliquiritigenin	GSK3B			3-oxo-22α-hydroxyurs-12-en-27,28-dioc acid	RIPK1
2'-O-Methylisoliquiritigenin	HSP90AA1			paramiltioic acid	CSNK2A2
2'-O-Methylisoliquiritigenin	CDK2			miltirone Ⅱ	CD274
2'-O-Methylisoliquiritigenin	MAOB			5alpha-Stigmastan-3,6-dione	LEP
2'-O-Methylisoliquiritigenin	CHEK1			Taraxerol	SPOCK1
2'-O-Methylisoliquiritigenin	PRKACA			Friedelin	Cyp2b10
2'-O-Methylisoliquiritigenin	PIM1			Albiflorin	HBA1
2'-O-Methylisoliquiritigenin	CCNA2			Paeoniflorigenone	PLB1
2'-O-Methylisoliquiritigenin	PKIA			1-o-beta-d-glucopyranosylpaeonisuffrone_qt	GAS6
2'-O-Methylisoliquiritigenin	HBA2			Lactiflorin_qt	PRKAA1
2'-O-Methylisoliquiritigenin	CALM2			1-o-beta-d-glucopyranosyl-8-o-benzoylpaeonisuffrone_qt	PRKAA2
Veraguensin	DRD1			9-ethyl-neo-paeoniaflorin A_qt	PRKAB1
Veraguensin	CHRM3			lanosta-8,24-dien-3-ol,3-acetate	STK11
Veraguensin	KCNH2			Obacunoic acid	MAP3K5
Veraguensin	CHRM1			2-Carboxymethyl-3-prenyl-2,3-epoxy-1,4-naphthoquinone	SOCS3
Veraguensin	ESR1			Obacunone	HSPA4
Veraguensin	SCN5A			ceanothic acid	APOE
Veraguensin	PTGS2			eleutheroside A	DHCR24
Veraguensin	ADRA2C			jujuboside A_qt	SREBF1
Veraguensin	CHRM4			alphitolic acid	SREBF2
Veraguensin	ADRA1B			Zeaxanthin	ABCB11
Veraguensin	SLC6A3			(24R)-4alpha-Methyl-24-ethylcholesta-7,25-dien-3beta-ylacetate	ANTXR2
Veraguensin	ADRB2			24-Methylenecycloartan-3beta,21-diol	MAPK10
Veraguensin	HSP90AA1			31-Norcyclolaudenol	MTOR
Veraguensin	NCOA2			Cycloeucalenol	CDC25C
Veraguensin	CALM2			Lantadene A	H3P16
Veraguensin	PTGS1			cryptoxanthin	TCEAL1
Veraguensin	F7				PIK3R1
Veraguensin	CHRM5				TPT1
Veraguensin	RXRA				CDKN2A
Veraguensin	OPRD1				DEPP1
Veraguensin	PDE3A				ZHX2
Veraguensin	ADRA1D				MAP2K7
Veraguensin	DRD2				CEBPB
Veraguensin	RXRB				TLR4
Veraguensin	KCNMA1				ARG1
Veraguensin	ACHE				RAC1
()-Ledene	NCOA2				PTK2
()-Ledene	CHRM3				CYCLIN B1
()-Ledene	CHRM1				WEE1
()-alpha-Longipinene	CHRM3				CAMK2G
()-alpha-Longipinene	CHRM2				DRP1
()-alpha-Longipinene	CHRNA2				CSK
()-alpha-Longipinene	GABRA1				ACP3
8-Isopentenyl-kaempferol	SERPIND1				BMP2
8-Isopentenyl-kaempferol	ESR1				MAPK3
8-Isopentenyl-kaempferol	AR				SOD3
8-Isopentenyl-kaempferol	PPARG				ACAA2
8-Isopentenyl-kaempferol	F7				FGF2
8-Isopentenyl-kaempferol	PTGS2				CTTN
8-Isopentenyl-kaempferol	TOP2B				MIR301B
8-Isopentenyl-kaempferol	DPP4				LRIG1
8-Isopentenyl-kaempferol	GSK3B				NLRP3
8-Isopentenyl-kaempferol	HSP90AA1				SYT1
8-Isopentenyl-kaempferol	CDK2				RLN3
8-Isopentenyl-kaempferol	CHEK1				RXFP3
8-Isopentenyl-kaempferol	PRSS1				GDNF
8-Isopentenyl-kaempferol	PIM1				HCRT
8-Isopentenyl-kaempferol	CALM2				GRIA1
8-Isopentenyl-kaempferol	PTGS1				TACR1
8-Isopentenyl-kaempferol	SCN5A				GRIN2A
8-Isopentenyl-kaempferol	KDR				GRIN2C
8-Isopentenyl-kaempferol	RXRA				GRIN2D
8-Isopentenyl-kaempferol	MAPK14				GRIN3A
8-Isopentenyl-kaempferol	CCNA2				GRIN3B
8-Isopentenyl-kaempferol	KCNMA1				GRIN1
8-Isopentenyl-kaempferol	NCOA2				PIK3CA
8-Isopentenyl-kaempferol	GABRA2				PIK3CB
8-Isopentenyl-kaempferol	GABRA1				PIK3CD
8-Isopentenyl-kaempferol	PDE3A				ROCK1
8-Isopentenyl-kaempferol	KCNH2				PTPRU
8-Isopentenyl-kaempferol	PYGM				AKR1B10
Aminacrin	PTGS1				AKR1E2
Aminacrin	SCN5A				DNM1L
Aminacrin	PTGS2				GLIS3
Aminacrin	MAOB				PAX5
Aminacrin	PRKACA				GFAP
Aminacrin	NCOA2				S100B
Aristolone	CHRM2				PTPN11
Aristolone	GABRA1				NOX4
Aristolone	PTGS2				CYP17A1
Aristolone	ADH1B				AKT2
Aristolone	ADH1C				ACADVL
Aristolone	CHRM3				ACR
Aristolone	CHRM1				ALDH1A3
Calamendiol	CHRM3				ALDH3A2
Calamendiol	CHRM1				BIRC3
Calamendiol	PTGS2				KLK3
Calamendiol	GABRA2				RHOC
Calamendiol	CHRM2				ASNS
Calamendiol	GABRA1				ASS1
Calamendiol	CHRNA7				ATP6V1E1
Calamendiol	GRIA2				ATP6V0B
Calamendiol	GABRA6				AZU1
Isocalamendiol	CHRM1				BCKDHB
Isocalamendiol	GABRA2				CFB
Isocalamendiol	CHRM2				C1S
Isocalamendiol	GABRA1				C2
Isocalamendiol	GABRA6				CD33
isopimpinellin	ESR1				CLU
isopimpinellin	HSP90AA1				CMA1
isopimpinellin	PDE4A				COL6A1
isopimpinellin	CYP3A4				CST6
isopimpinellin	CYP1A1				CTRL
isopimpinellin	NR1I2				CTSG
isopimpinellin	GSTP1				CYP2C19
Murolan-3,9(11)-diene-10-peroxy	CHRM3				DCK
Murolan-3,9(11)-diene-10-peroxy	CHRM1				CFD
Murolan-3,9(11)-diene-10-peroxy	CHRM2				DUSP5
Murolan-3,9(11)-diene-10-peroxy	GABRA1				CELA1
Murolan-3,9(11)-diene-10-peroxy	GABRA6				ELANE
Patchoulene	CHRM3				ERCC1
Patchoulene	CHRM1				ETS2
Patchoulene	GABRA2				F2
Patchoulene	CHRM2				F2RL1
Patchoulene	GABRA1				F9
3,5,8-trihydroxy-2-(4-hydroxyphenyl)-7-[(2S,3R,4R,5R,6S)-3,4,5-trihydroxy-6-methyl-tetrahydropyran-2-yl]oxy-chromone	F7				F10
3,5,8-trihydroxy-2-(4-hydroxyphenyl)-7-[(2S,3R,4R,5R,6S)-3,4,5-trihydroxy-6-methyl-tetrahydropyran-2-yl]oxy-chromone	TOP2B				F11
spathulenol	CHRM3				F12
spathulenol	CHRM1				ACSL1
spathulenol	CHRM2				GBA
α-Panasinsene	CHRM3				GRB7
α-Panasinsene	CHRM2				GZMH
(1R,3aS,4R,6aS)-1,4-bis(3,4-dimethoxyphenyl)-1,3,3a,4,6,6a-hexahydrofuro[4,3-c]furan	CHRM3				GZMA
(1R,3aS,4R,6aS)-1,4-bis(3,4-dimethoxyphenyl)-1,3,3a,4,6,6a-hexahydrofuro[4,3-c]furan	KCNH2				GZMB
(1R,3aS,4R,6aS)-1,4-bis(3,4-dimethoxyphenyl)-1,3,3a,4,6,6a-hexahydrofuro[4,3-c]furan	SCN5A				GZMK
(1R,3aS,4R,6aS)-1,4-bis(3,4-dimethoxyphenyl)-1,3,3a,4,6,6a-hexahydrofuro[4,3-c]furan	F7				GZMM
(1R,3aS,4R,6aS)-1,4-bis(3,4-dimethoxyphenyl)-1,3,3a,4,6,6a-hexahydrofuro[4,3-c]furan	PTGS2				HABP2
(1R,3aS,4R,6aS)-1,4-bis(3,4-dimethoxyphenyl)-1,3,3a,4,6,6a-hexahydrofuro[4,3-c]furan	ADRA1B				HGF
(1R,3aS,4R,6aS)-1,4-bis(3,4-dimethoxyphenyl)-1,3,3a,4,6,6a-hexahydrofuro[4,3-c]furan	ADRA1D				HGFAC
(1R,3aS,4R,6aS)-1,4-bis(3,4-dimethoxyphenyl)-1,3,3a,4,6,6a-hexahydrofuro[4,3-c]furan	NCOA2				HP
(1R,3aS,4R,6aS)-1,4-bis(3,4-dimethoxyphenyl)-1,3,3a,4,6,6a-hexahydrofuro[4,3-c]furan	CALM2				HPN
Bisasaricin	NOS2				HPR
Bisasaricin	ESR1				ID2
Bisasaricin	SCN5A				CFI
Bisasaricin	F7				INPPL1
Bisasaricin	PTGS2				ITGA6
Bisasaricin	TOP2B				ISG20
Bisasaricin	ESR2				ITGAM
Bisasaricin	HSP90AA1				KLK1
Bisasaricin	PIM1				KLK2
Bisasaricin	NCOA2				KLKB1
Bisasaricin	KCNMA1				LPA
Bisasaricin	CALM2				LRP1
Cycloartenol	NR3C2				LRP5
emodin	PTGS1				MAP3K1
emodin	PTGS2				MIPEP
emodin	F7				MMP7
emodin	HSP90AA1				MST1
emodin	PIK3CG				MYBL2
emodin	PRKACA				MYL1
emodin	IGHG1				CEACAM6
emodin	KDR				NDUFB2
emodin	TOP2B				NDUFV1
emodin	NCOA2				PLOD2
emodin	NCOA1				PROC
emodin	CALM2				MASP1
emodin	CDKN1A				KLK7
emodin	FLT1				TMPRSS15
emodin	MMP9				PRSS8
emodin	EGF				KLK6
emodin	CD40LG				KLK10
emodin	CASP3				PRTN3
emodin	TP53				PSMB5
emodin	PRKCE				PSMD2
emodin	MMP1				PTPN6
emodin	PPARG				PTPRK
emodin	MYC				SP2
emodin	CYP1A1				ST14
emodin	IL1B				TESK1
emodin	PRKCD				TFAP4
emodin	CSF2				TMPRSS2
emodin	TGFB1				TPSAB1
emodin	ACTA2				LRP8
emodin	MAOB				NAA10
emodin	BTK				DUSP11
emodin	SLC2A4				PRSS12
emodin	FLT4				ENC1
emodin	SLC2A1				DYRK4
(-)-alpha-cedrene	CHRM3				HDAC3
(-)-alpha-cedrene	PTGS2				PROZ
(-)-alpha-cedrene	GABRA2				PCSK7
(-)-alpha-cedrene	RXRA				TMPRSS11D
(-)-alpha-cedrene	GABRA1				KLK4
(-)-alpha-cedrene	NCOA2				CELA3A
(-)-alpha-cedrene	CHRM1				CALCOCO2
(-)-alpha-cedrene	ADH1B				WFDC2
(-)-alpha-cedrene	ADH1C				CORIN
apigenin	PTGS1				MASP2
apigenin	AR				NES
apigenin	PTGS2				PRSS21
apigenin	HSP90AA1				KLK11
apigenin	PRSS1				KLK8
apigenin	NCOA2				CTRC
apigenin	PIK3CG				TPSD1
apigenin	PRKACA				CELA3B
apigenin	SCN5A				PRPF6
apigenin	F7				KLK5
apigenin	TOP2B				TPSG1
apigenin	DPP4				KLK13
apigenin	CALM2				TMPRSS11E
apigenin	RELA				PRSS50
apigenin	AKT1				KLK14
apigenin	VEGFA				KLK12
apigenin	CCND1				CELA2B
apigenin	BCL2				C1RL
apigenin	BCL2L1				KLK15
apigenin	FOS				APOM
apigenin	CDKN1A				TMPRSS4
apigenin	EIF6				CELA2A
apigenin	BAX				PRSS22
apigenin	CASP9				TMPRSS3
apigenin	PLAU				FLAD1
apigenin	MMP9				TMPRSS5
apigenin	RB1				PRSS27
apigenin	CDK4				TMPRSS13
apigenin	CD40LG				TMPRSS11B
apigenin	JUN				PRSS37
apigenin	CDK6				PRSS58
apigenin	EEF1E1				PRSS36
apigenin	AHSA1				PRSS40A
apigenin	CASP3				TMPRSS6
apigenin	TP53				PRSS55
apigenin	NFKBIA				PRSS54
apigenin	ODC1				PRSS33
apigenin	MDM2				TMPRSS12
apigenin	BAD				KLK9
apigenin	MMP1				PRSS53
apigenin	HIF1A				PRSS38
apigenin	IGF1R				PRSS42P
apigenin	RUNX1T1				TMPRSS11A
apigenin	CDK1				OVCH1
apigenin	ACACA				TMPRSS7
apigenin	HMOX1				PRSS48
apigenin	ICAM1				TMPRSS9
apigenin	MCL1				PRSS45P
apigenin	CCND2				TMPRSS11F
apigenin	IL2				PRSS57
apigenin	CCNB1				CTRB2
apigenin	SERPINE1				PRSS46P
apigenin	IFNG				6PGD
apigenin	IL4				CES2
apigenin	IKBKG				IGF1
apigenin	CYP19A1				MYLK3
apigenin	XIAP				BNIP3
apigenin	PSMD3				CYP2J2
apigenin	SLC2A4				HMOX2
apigenin	INSR				TNFRSF11B
apigenin	CYCS				EPHX2
apigenin	CFLAR				CYP4F2
apigenin	AAGAB				NOTCH1
apigenin	INS				NOTCH3
apigenin	FCER2				SHH
apigenin	IL13				FN1
apigenin	MS4A2				CAPN2
apigenin	ALPI				SNAI1
apigenin	PSME3				TJP1
apigenin	G6PC				FOXO3
apigenin	APC				RUNX3
apigenin	TRPM2				BATF2
apigenin	AKR1C3				WDR7
apigenin	SLC5A5				GPER1
apigenin	FXYD2				IL25
apigenin	ALG5				IL33
(2R)-2-[(3S,5R,10S,13R,14R,16R,17R)-3,16-dihydroxy-4,4,10,13,14-pentamethyl-2,3,5,6,12,15,16,17-octahydro-1H-cyclopenta[a]phenanthren-17-yl]-6-methylhept-5-enoic acid	NR3C2				KEAP1
(2R)-2-[(3S,5R,10S,13R,14R,16R,17R)-3,16-dihydroxy-4,4,10,13,14-pentamethyl-2,3,5,6,12,15,16,17-octahydro-1H-cyclopenta[a]phenanthren-17-yl]-6-methylhept-5-enoic acid	NCOA2				SQSTM1
trametenolic acid	NR3C2				GABPA
Cerevisterol	NR3C2				ATP5F1B
ergosta-7,22E-dien-3beta-ol	PGR				TNFAIP3
Ergosterol peroxide	PGR				TRAF6
L-uridine	PTGS2				VDAC1
L-uridine	CA2				IL17A
L-uridine	TK1				GCLC
alexandrin	PTGS2				GCLM
alexandrin	PGR				SYK
alexandrin	NR3C2				CBL
alexandrin	NCOA2				SKP2
alexandrin	NCOA1				MTA1
alexandrin	ADH1C				KHDRBS1
alexandrin	LYZ				NUP62
alexandrin	PRSS3				GTF2H1
alexandrin	TOP2B				DCTN4
alexandrin	PTGS1				PIK3C3
alexandrin	PYGM				TSC2
alexandrin	HSP90AA1				MAP1LC3A
alexandrin	PIK3CG				BECN1
hederagenin	PGR				CD24
hederagenin	NCOA2				CD44
hederagenin	CHRM3				PLA2G6
hederagenin	CHRM1				CCNA1
hederagenin	GABRA2				ANXA5
hederagenin	GABRA3				JUNB
hederagenin	CHRM2				TH
hederagenin	ADRA1B				MLN
hederagenin	GABRA1				PPY
hederagenin	GRIA2				CHRNA9
hederagenin	GABRA6				SELL
hederagenin	GABRA5				RUNX1
hederagenin	IGHG1				RARA
hederagenin	ADH1B				KAT6B
hederagenin	ADH1C				CYP51A1
hederagenin	LYZ
hederagenin	PTGS1
hederagenin	SCN5A
hederagenin	PTGS2
hederagenin	RXRA
hederagenin	PDE3A
hederagenin	SLC6A2
cis-Thujopsene	CHRM3
cis-Thujopsene	CHRM2
Sitogluside	PGR
Sitogluside	PTGS1
Sitogluside	CHRM3
Sitogluside	KCNH2
Sitogluside	CHRM1
Sitogluside	SCN5A
Sitogluside	F7
Sitogluside	PTGS2
Sitogluside	HTR3A
Sitogluside	RXRA
Sitogluside	PDE3A
Sitogluside	ADRA1B
Sitogluside	ADRB2
Sitogluside	ADRA1D
Sitogluside	HSP90AA1
Sitogluside	NCOA2
Sitogluside	CALM2
InChI=1/C15H24/c1-10-7-8-15-9-12(10)14(3,4)13(15)6-5-11(15)2/h7,11-13H,5-6,8-9H2,1-4H	CHRM3
InChI=1/C15H24/c1-10-7-8-15-9-12(10)14(3,4)13(15)6-5-11(15)2/h7,11-13H,5-6,8-9H2,1-4H	PTGS2
InChI=1/C15H24/c1-10-7-8-15-9-12(10)14(3,4)13(15)6-5-11(15)2/h7,11-13H,5-6,8-9H2,1-4H	RXRA
InChI=1/C15H24/c1-10-7-8-15-9-12(10)14(3,4)13(15)6-5-11(15)2/h7,11-13H,5-6,8-9H2,1-4H	GABRA1
InChI=1/C15H24/c1-10-7-8-15-9-12(10)14(3,4)13(15)6-5-11(15)2/h7,11-13H,5-6,8-9H2,1-4H	NCOA2
2,6-di(phenyl)thiopyran-4-thione	PTGS1
2,6-di(phenyl)thiopyran-4-thione	ESR1
2,6-di(phenyl)thiopyran-4-thione	PTGS2
2,6-di(phenyl)thiopyran-4-thione	PDE3A
Methyl linolelaidate	NCOA2
Methyl linolelaidate	PTGS1
Methyl linolelaidate	PTGS2
Methyl linolelaidate	RXRA
paeoniflorgenone	GABRA1
(3S,5R,8R,9R,10S,14S)-3,17-dihydroxy-4,4,8,10,14-pentamethyl-2,3,5,6,7,9-hexahydro-1H-cyclopenta[a]phenanthrene-15,16-dione	PGR
(3S,5R,8R,9R,10S,14S)-3,17-dihydroxy-4,4,8,10,14-pentamethyl-2,3,5,6,7,9-hexahydro-1H-cyclopenta[a]phenanthrene-15,16-dione	NR3C2
paeoniflorin	CD40LG
paeoniflorin	IL6
paeoniflorin	CD14
paeoniflorin	LBP
Mairin	PGR
oleanolic acid	CASP9
oleanolic acid	CASP3
oleanolic acid	HMOX1
oleanolic acid	ICAM1
oleanolic acid	NQO1
oleanolic acid	AMY2A
sitosterol	PGR
sitosterol	NCOA2
sitosterol	NR3C2
(+)-catechin	PTGS1
(+)-catechin	ESR1
(+)-catechin	PTGS2
(+)-catechin	HSP90AA1
(+)-catechin	LACTBL1
(+)-catechin	PRKACA
(+)-catechin	NCOA2
(+)-catechin	CALM2
(+)-catechin	RXRA
(+)-catechin	CAT
(+)-catechin	HAS2
EIC	PTGS1
EIC	PTGS2
EIC	RXRA
EIC	NCOA2
EIC	LYZ
EIC	SLC6A2
EIC	IGHG1
EIC	GABRA2
EIC	GABRA1
EIC	TRPV1
EIC	CHRM1
EIC	CHRM2
EIC	GABRA6
49070_FLUKA	CHRM3
49070_FLUKA	CHRM1
49070_FLUKA	CHRM2
49070_FLUKA	GABRA1
49070_FLUKA	PTGS2
49070_FLUKA	ADH1C
Mandenol	PTGS1
Mandenol	PTGS2
Mandenol	NCOA2
()-Aromadendrene	CHRM3
()-Aromadendrene	CHRM2
()-Aromadendrene	CHRM1
()-Aromadendrene	ADH1C
()-Aromadendrene	LYZ
(+)-ALPHA-FUNEBRENE	CHRM3
(+)-ALPHA-FUNEBRENE	CHRM1
(+)-ALPHA-FUNEBRENE	GABRA2
(+)-ALPHA-FUNEBRENE	RXRA
(+)-ALPHA-FUNEBRENE	CHRM2
(+)-ALPHA-FUNEBRENE	ADRA1B
(+)-ALPHA-FUNEBRENE	CHRNA2
(+)-ALPHA-FUNEBRENE	GABRA1
(+)-ALPHA-FUNEBRENE	NCOA2
(+)-ALPHA-FUNEBRENE	GABRA6
(+)-ALPHA-FUNEBRENE	PTGS2
(+)-ALPHA-FUNEBRENE	GABRA3
betea-CUBEBENE	CHRM3
betea-CUBEBENE	CHRM1
betea-CUBEBENE	PTGS2
betea-CUBEBENE	CHRM2
betea-CUBEBENE	GABRA1
Myricanone	NOS2
Myricanone	PTGS1
Myricanone	SERPIND1
Myricanone	KCNH2
Myricanone	ESR1
Myricanone	AR
Myricanone	SCN5A
Myricanone	PPARG
Myricanone	PTGS2
Myricanone	F7
Myricanone	KDR
Myricanone	RXRA
Myricanone	PDE3A
Myricanone	ADRB2
Myricanone	ESR2
Myricanone	DPP4
Myricanone	MAPK14
Myricanone	GSK3B
Myricanone	HSP90AA1
Myricanone	CDK2
Myricanone	CHEK1
Myricanone	IGHG1
Myricanone	PIM1
Myricanone	CCNA2
Myricanone	NCOA1
Perlolyrine	SERPIND1
Perlolyrine	PTGS2
Perlolyrine	RXRA
Perlolyrine	PRKACA
1-Acetyl-beta-carboline	PTGS1
1-Acetyl-beta-carboline	SCN5A
1-Acetyl-beta-carboline	PTGS2
1-Acetyl-beta-carboline	GABRA1
1-Acetyl-beta-carboline	HSP90AA1
1-Acetyl-beta-carboline	LTA4H
1-Acetyl-beta-carboline	MAOB
1-Acetyl-beta-carboline	PRKACA
1-Acetyl-beta-carboline	PKIA
1H-Cycloprop(e)azulen-7-ol, decahydro-1,1,7-trimethyl-4-methylene-, (1aR-(1aalpha,4aalpha,7beta,7abeta,7balpha))-	CHRM3
1H-Cycloprop(e)azulen-7-ol, decahydro-1,1,7-trimethyl-4-methylene-, (1aR-(1aalpha,4aalpha,7beta,7abeta,7balpha))-	CHRM1
1H-Cycloprop(e)azulen-7-ol, decahydro-1,1,7-trimethyl-4-methylene-, (1aR-(1aalpha,4aalpha,7beta,7abeta,7balpha))-	CHRM2
1H-Cycloprop(e)azulen-7-ol, decahydro-1,1,7-trimethyl-4-methylene-, (1aR-(1aalpha,4aalpha,7beta,7abeta,7balpha))-	GABRA1
1H-Cycloprop(e)azulen-7-ol, decahydro-1,1,7-trimethyl-4-methylene-, (1aR-(1aalpha,4aalpha,7beta,7abeta,7balpha))-	GABRA6
wallichilide	PTGS2
wallichilide	NR3C2
wallichilide	NR3C1
wallichilide	NCOA2
1-beta-ethylacrylate-7-aldehyde-beta-carboline	PTGS1
1-beta-ethylacrylate-7-aldehyde-beta-carboline	PTGS2
1-beta-ethylacrylate-7-aldehyde-beta-carboline	HSP90AA1
Aromadendrene oxide 2	CHRM3
Aromadendrene oxide 2	CHRM1
Aromadendrene oxide 2	CHRM2
Aromadendrene oxide 2	GABRA1
Cedrene	CHRM3
Cedrene	CHRM1
Cedrene	PTGS2
Cedrene	GABRA2
Cedrene	RXRA
Cedrene	CHRM2
Cedrene	ADRA1B
Cedrene	CHRNA2
Cedrene	GABRA1
Cedrene	GABRA3
Cedrene	GABRA6
Exceparl M-OL	PTGS1
Exceparl M-OL	PTGS2
Exceparl M-OL	RXRA
Exceparl M-OL	NCOA2
FA	CDK2
FA	SERPIND1
FA	GSK3B
oleic acid	PTGS1
oleic acid	NCOA2
oleic acid	PTGS2
oleic acid	ADH1B
oleic acid	ADH1C
oleic acid	ADH1A
oleic acid	LYZ
oleic acid	PRSS3
oleic acid	RXRA
oleic acid	PLAU
oleic acid	SOD1
oleic acid	CAT
oleic acid	TEP1
oleic acid	EDN1
oleic acid	ERBB2
oleic acid	PPARG
oleic acid	LPL
oleic acid	GAP43
oleic acid	SERPINE1
oleic acid	BDNF
oleic acid	HMGCR
oleic acid	MPO
oleic acid	PPARA
oleic acid	PPARD
oleic acid	CRP
oleic acid	PON1
oleic acid	INS
oleic acid	PLG
oleic acid	FABP1
oleic acid	RBP2
oleic acid	GCG
oleic acid	ENPEP
oleic acid	UCP2
oleic acid	SOAT1
oleic acid	CCK
oleic acid	CITED1
oleic acid	NTRK2
oleic acid	PDX1
oleic acid	SLC2A2
oleic acid	PAM
oleic acid	SCD
oleic acid	UCP3
oleic acid	CETP
oleic acid	PYY
oleic acid	DNPEP
58870_FLUKA	CHRM2
58870_FLUKA	CHRM3
14-acetyl-12-senecioyl-2E,8Z,10E-atractylentriol	PTGS2
α-Longipinene	CHRM3
α-Longipinene	PTGS2
α-Longipinene	GABRA1
(3S,8S,9S,10R,13R,14S,17R)-10,13-dimethyl-17-[(2R,5S)-5-propan-2-yloctan-2-yl]-2,3,4,7,8,9,11,12,14,15,16,17-dodecahydro-1H-cyclopenta[a]phenanthren-3-ol	PGR
atractylenolide i	GABRA2
atractylenolide i	GABRA1
atractylenolide i	CHRNA7
atractylenolide i	VEGFA
atractylenolide i	CD40LG
atractylenolide i	IL6
atractylenolide i	IL1B
atractylenolide i	PGF
atractylenolideII	GABRA2
atractylenolideII	GABRA3
atractylenolideII	GABRA1
atractylenolideII	CHRNA7
atractylenolideII	GRIA2
atractylenolide iii	GABRA1
atractylenolide iii	CHRNA7
atractylenolide iii	GRIA2
atractylenolide iii	GABRA6
atractylenolide iii	CD40LG
atractylone	DRD1
atractylone	CHRM3
atractylone	SERPIND1
atractylone	CHRM1
atractylone	ADRB1
atractylone	SCN5A
atractylone	NOS3
atractylone	CHRM4
atractylone	PDE3A
atractylone	HTR2A
atractylone	SLC6A2
atractylone	ADRA1D
atractylone	CHRM2
atractylone	ADRA1B
atractylone	SLC6A3
atractylone	ADRB2
atractylone	OPRM1
atractylone	CHRNA7
3β-acetoxyatractylone	CHRM3
3β-acetoxyatractylone	SERPIND1
3β-acetoxyatractylone	CHRM1
3β-acetoxyatractylone	AR
3β-acetoxyatractylone	SCN5A
3β-acetoxyatractylone	PTGS2
3β-acetoxyatractylone	NOS3
3β-acetoxyatractylone	RXRA
3β-acetoxyatractylone	ACHE
3β-acetoxyatractylone	ADRA1D
3β-acetoxyatractylone	CHRM2
3β-acetoxyatractylone	ADRB2
3β-acetoxyatractylone	OPRM1
3β-acetoxyatractylone	GABRA1
3β-acetoxyatractylone	DPP4
3β-acetoxyatractylone	CHRNA7
DIBP	CHRM3
DIBP	CHRM1
DIBP	SLC6A2
DIBP	SLC6A3
DIBP	ADRB2
DIBP	SLC6A4
DIBP	GABRA1
DIBP	CHRM2
DIBP	HTR2A
DIBP	PGR
DIBP	NR3C2
DIBP	NR3C1
DIBP	NCOA2
DIBP	RXRA
8β-ethoxy atractylenolide Ⅲ	PTGS2
8β-ethoxy atractylenolide Ⅲ	GABRA1
8β-ethoxy atractylenolide Ⅲ	CHRNA7
8β-ethoxy atractylenolide Ⅲ	NCOA2
8β-ethoxy atractylenolide Ⅲ	NCOA1
(1R,3aS,4S,8aR)-7-(2-hydroxypropan-2-yl)-1,4-dimethyl-2,3,3a,5,6,8a-hexahydroazulene-1,4-diol	GABRA1
(1S,3aR,4R,8aS)-7-isopropyl-1,4-dimethyl-2,3,3a,5,6,8a-hexahydroazulene-1,4-diol	CHRM1
(1S,3aR,4R,8aS)-7-isopropyl-1,4-dimethyl-2,3,3a,5,6,8a-hexahydroazulene-1,4-diol	GABRA2
(1S,3aR,4R,8aS)-7-isopropyl-1,4-dimethyl-2,3,3a,5,6,8a-hexahydroazulene-1,4-diol	GABRA1
(1S,3aR,4R,8aS)-7-isopropyl-1,4-dimethyl-2,3,3a,5,6,8a-hexahydroazulene-1,4-diol	CHRNA7
(1S,3aR,4R,8aS)-7-isopropyl-1,4-dimethyl-2,3,3a,5,6,8a-hexahydroazulene-1,4-diol	GABRA6
Alisol B monoacetate	NR3C1
rel-(1R,3aS,4S,7S,8R,8aS)-7-isopropyl-1,4-dimethyldecahydro-4,7-epoxyazulene-1,8-diol	GABRA1
orientalol,f	CHRM1
orientalol,f	PTGS2
orientalol,f	CHRM2
orientalol,f	ADRA1B
orientalol,f	GABRA1
orientalol,f	CHRNA7
Sulfoorientalol C	PTGS2
16β-methoxyalisol B monoacetate	NR3C1
16β-hydroxyalisol B monoacetate	NR3C1
alisol B	NR3C2
alisol C monoacetate	NR3C1
1-Monolinolein	PTGS1
[(1S,3R)-1-[(2R)-3,3-dimethyloxiran-2-yl]-3-[(5R,8S,9S,10S,11S,14R)-11-hydroxy-4,4,8,10,14-pentamethyl-3-oxo-1,2,5,6,7,9,11,12,15,16-decahydrocyclopenta[a]phenanthren-17-yl]butyl] acetate	NR3C1
copaene	PTGS2
copaene	GABRA1
copaene	CHRM3
copaene	CHRM1
copaene	GABRA2
copaene	RXRA
copaene	CHRM2
copaene	ADRA1B
copaene	GABRA6
Linoleyl acetate	PTGS1
Linoleyl acetate	PTGS2
Linoleyl acetate	NCOA2
Linoleyl acetate	RXRA
isoliquiritigenin	PTGS1
isoliquiritigenin	ESR1
isoliquiritigenin	PPARG
isoliquiritigenin	PTGS2
isoliquiritigenin	CA2
isoliquiritigenin	ADRB2
isoliquiritigenin	ESR2
isoliquiritigenin	MAPK14
isoliquiritigenin	GSK3B
isoliquiritigenin	HSP90AA1
isoliquiritigenin	CDK2
isoliquiritigenin	MAOB
isoliquiritigenin	PRKACA
isoliquiritigenin	PKIA
isoliquiritigenin	NOS2
isoliquiritigenin	AR
isoliquiritigenin	PIK3CG
isoliquiritigenin	LACTBL1
isoliquiritigenin	PIM1
isoliquiritigenin	CCNA2
isoliquiritigenin	NCOA2
isoliquiritigenin	FOS
isoliquiritigenin	BAX
isoliquiritigenin	SELE
isoliquiritigenin	VCAM1
isoliquiritigenin	GABBR1
isoliquiritigenin	TYR
isoliquiritigenin	F11R
isoliquiritigenin	JAK2
isoliquiritigenin	MT2A
isoliquiritigenin	SLC2A1
Baicalin	F7
Baicalin	PTPN1
isorhamnetin	NOS2
isorhamnetin	PTGS1
isorhamnetin	ESR1
isorhamnetin	AR
isorhamnetin	PPARG
isorhamnetin	PTGS2
isorhamnetin	PTPN1
isorhamnetin	ESR2
isorhamnetin	DPP4
isorhamnetin	MAPK14
isorhamnetin	GSK3B
isorhamnetin	HSP90AA1
isorhamnetin	CDK2
isorhamnetin	PIK3CG
isorhamnetin	PRKACA
isorhamnetin	PRSS1
isorhamnetin	PIM1
isorhamnetin	CCNA2
isorhamnetin	NCOA2
isorhamnetin	CALM2
isorhamnetin	PYGM
isorhamnetin	PPARD
isorhamnetin	CHEK1
isorhamnetin	AKR1B1
isorhamnetin	NCOA1
isorhamnetin	F7
isorhamnetin	SERPIND1
isorhamnetin	NOS3
isorhamnetin	ACHE
isorhamnetin	GABRA1
isorhamnetin	MAOB
isorhamnetin	GRIA2
isorhamnetin	RELA
isorhamnetin	XDH
isorhamnetin	NCF1
isorhamnetin	OLR1
3,5,6,7-tetramethoxy-2-(3,4,5-trimethoxyphenyl)chromone	SERPIND1
3,5,6,7-tetramethoxy-2-(3,4,5-trimethoxyphenyl)chromone	ESR1
3,5,6,7-tetramethoxy-2-(3,4,5-trimethoxyphenyl)chromone	AR
3,5,6,7-tetramethoxy-2-(3,4,5-trimethoxyphenyl)chromone	F7
3,5,6,7-tetramethoxy-2-(3,4,5-trimethoxyphenyl)chromone	PTGS2
3,5,6,7-tetramethoxy-2-(3,4,5-trimethoxyphenyl)chromone	ACHE
3,5,6,7-tetramethoxy-2-(3,4,5-trimethoxyphenyl)chromone	TOP2B
3,5,6,7-tetramethoxy-2-(3,4,5-trimethoxyphenyl)chromone	ESR2
3,5,6,7-tetramethoxy-2-(3,4,5-trimethoxyphenyl)chromone	PRSS1
3,5,6,7-tetramethoxy-2-(3,4,5-trimethoxyphenyl)chromone	NCOA2
3,5,6,7-tetramethoxy-2-(3,4,5-trimethoxyphenyl)chromone	CALM2
Areapillin	NOS2
Areapillin	SERPIND1
Areapillin	AR
Areapillin	SCN5A
Areapillin	F7
Areapillin	PTGS2
Areapillin	PTPN1
Areapillin	TOP2B
Areapillin	ESR2
Areapillin	DPP4
Areapillin	HSP90AA1
Areapillin	IGHG1
Areapillin	PRSS1
Areapillin	NCOA2
Areapillin	NCOA1
Areapillin	CALM2
Cubebin	PTGS1
Cubebin	F7
Cubebin	PTGS2
Cubebin	ADRB2
Cubebin	HSP90AA1
Encecalin	NOS2
Encecalin	PTGS1
Encecalin	DRD1
Encecalin	CHRM3
Encecalin	CHRM1
Encecalin	ESR1
Encecalin	SCN5A
Encecalin	PTGS2
Encecalin	NOS3
Encecalin	ADRA2A
Encecalin	CHRM4
Encecalin	RXRA
Encecalin	PDE3A
Encecalin	HTR2A
Encecalin	SLC6A2
Encecalin	ADRA1D
Encecalin	HTR2C
Encecalin	CHRM2
Encecalin	ADRA2B
Encecalin	ADRA1B
Encecalin	SLC6A3
Encecalin	ADRB2
Encecalin	SLC6A4
Encecalin	OPRM1
Encecalin	GABRA1
Encecalin	HSP90AA1
Encecalin	LACTBL1
Encecalin	CHRNA7
Encecalin	GRIA2
Encecalin	CHRM5
Longikaurin A	CHRM1
Longikaurin A	GABRA2
Longikaurin A	GABRA3
Longikaurin A	CHRM2
Longikaurin A	PRSS1
Longikaurin A	GABRA6
puerarin	ESR1
puerarin	AR
puerarin	PTGS2
puerarin	CA2
puerarin	PTPN1
puerarin	GSK3B
puerarin	PIM1
puerarin	CALM2
puerarin	RELA
puerarin	STAT3
puerarin	AKT1
puerarin	VEGFA
puerarin	BCL2
puerarin	FOS
puerarin	BAX
puerarin	CASP9
puerarin	MMP2
puerarin	MMP9
puerarin	CD40LG
puerarin	JUN
puerarin	NOS2
puerarin	CASP3
puerarin	NFKBIA
puerarin	CASP8
puerarin	BAD
puerarin	SOD1
puerarin	PRKCA
puerarin	TIMP2
puerarin	HIF1A
puerarin	FAS
puerarin	PPARG
puerarin	VCAM1
puerarin	MAPK9
puerarin	BIRC5
puerarin	NOS3
puerarin	PLAT
puerarin	CYP19A1
puerarin	GSTP1
puerarin	CHEK2
puerarin	SELP
puerarin	AGTR1
puerarin	AKR1B1
puerarin	IFNB1
puerarin	PDGFA
puerarin	ACE2
puerarin	GPT
puerarin	PGP
puerarin	JAK3
puerarin	CDKN1B
puerarin	CDKN2AIP
puerarin	IFNA1
puerarin	ITGB5
puerarin	LEPR
puerarin	PLIN2
puerarin	F2R
7,8,4'-Trihydroxyisoflavone	PTGS1
7,8,4'-Trihydroxyisoflavone	ESR1
7,8,4'-Trihydroxyisoflavone	AR
7,8,4'-Trihydroxyisoflavone	PPARG
7,8,4'-Trihydroxyisoflavone	PTGS2
7,8,4'-Trihydroxyisoflavone	ESR2
7,8,4'-Trihydroxyisoflavone	MAPK14
7,8,4'-Trihydroxyisoflavone	HSP90AA1
7,8,4'-Trihydroxyisoflavone	CDK2
7,8,4'-Trihydroxyisoflavone	CHEK1
7,8,4'-Trihydroxyisoflavone	PRKACA
7,8,4'-Trihydroxyisoflavone	PRSS1
7,8,4'-Trihydroxyisoflavone	PIM1
7,8,4'-Trihydroxyisoflavone	CCNA2
7,8,4'-Trihydroxyisoflavone	NCOA2
(+)-Anomalin	SERPIND1
(+)-Anomalin	KCNH2
(+)-Anomalin	F7
(+)-Anomalin	PTGS2
(+)-Anomalin	TOP2B
(+)-Anomalin	DPP4
caryophyllene oxide	CHRM3
caryophyllene oxide	SERPIND1
caryophyllene oxide	CHRM1
caryophyllene oxide	PTGS2
caryophyllene oxide	ACHE
caryophyllene oxide	CHRM2
caryophyllene oxide	GABRA1
caryophyllene oxide	DPP4
cedrenol	CHRM3
cedrenol	CHRM1
cedrenol	CHRM2
cedrenol	GABRA1
cedrenol	CHRNA7
ledol	CHRM3
ledol	CHRM1
ledol	CHRM2
ledol	GABRA1
longifolene	CHRM3
longifolene	CHRM1
longifolene	GABRA2
longifolene	CHRM2
longifolene	CHRNA2
longifolene	GABRA1
methyl (2E,4E)-octadeca-2,4-dienoate	NCOA2
spathulenol	GABRA1
α-spinasterol	PGR
α-spinasterol	NR3C2
α-spinasterol	NCOA2
β-cedrene	CHRM3
β-cedrene	CHRM1
β-cedrene	PTGS2
β-cedrene	GABRA2
β-cedrene	RXRA
β-cedrene	GABRA3
β-cedrene	CHRM2
β-cedrene	ADRA1B
β-cedrene	CHRNA2
β-cedrene	GABRA1
β-cedrene	CHRNA7
β-cedrene	NCOA2
β-cedrene	GABRA6
γ-patchoulene	CHRM3
γ-patchoulene	PTGS2
γ-patchoulene	GABRA1
petunidin	NOS2
petunidin	PTGS1
petunidin	PTGS2
petunidin	ESR2
petunidin	MAPK14
petunidin	GSK3B
petunidin	HSP90AA1
petunidin	NCOA2
Farnesylacetone	PTGS2
Farnesylacetone	NCOA2
Farnesylacetone	PTGS1
Farnesylacetone	CHRM1
Farnesylacetone	CHRM2
quercetin	PTGS1
quercetin	AR
quercetin	PPARG
quercetin	PTGS2
quercetin	HSP90AA1
quercetin	PIK3CG
quercetin	NCOA2
quercetin	DPP4
quercetin	AKR1B1
quercetin	PRSS1
quercetin	TOP2B
quercetin	SERPIND1
quercetin	KCNH2
quercetin	SCN5A
quercetin	F7
quercetin	ADRB2
quercetin	MMP3
quercetin	PRKACA
quercetin	NOS3
quercetin	RXRA
quercetin	ACHE
quercetin	GABRA1
quercetin	MAOB
quercetin	RELA
quercetin	EGFR
quercetin	AKT1
quercetin	VEGFA
quercetin	CCND1
quercetin	BCL2
quercetin	BCL2L1
quercetin	FOS
quercetin	CDKN1A
quercetin	EIF6
quercetin	BAX
quercetin	CASP9
quercetin	PLAU
quercetin	MMP2
quercetin	MMP9
quercetin	MAPK1
quercetin	IL10
quercetin	EGF
quercetin	RB1
quercetin	CD40LG
quercetin	JUN
quercetin	IL6
quercetin	AHSA1
quercetin	CASP3
quercetin	TP53
quercetin	ELK1
quercetin	NFKBIA
quercetin	POR
quercetin	ODC1
quercetin	XDH
quercetin	CASP8
quercetin	TOP1
quercetin	RAF1
quercetin	SOD1
quercetin	PRKCA
quercetin	MMP1
quercetin	HIF1A
quercetin	STAT1
quercetin	RUNX1T1
quercetin	CDK1
quercetin	HSPA5
quercetin	ERBB2
quercetin	ACACA
quercetin	HMOX1
quercetin	CYP3A4
quercetin	CYP1A2
quercetin	CAV1
quercetin	MYC
quercetin	F3
quercetin	GJA1
quercetin	CYP1A1
quercetin	ICAM1
quercetin	IL1B
quercetin	CCL2
quercetin	SELE
quercetin	VCAM1
quercetin	PTGER3
quercetin	CXCL8
quercetin	PRKCB
quercetin	BIRC5
quercetin	DUOX2
quercetin	HSPB1
quercetin	TGFB1
quercetin	SULT1E1
quercetin	MGAM
quercetin	IL2
quercetin	NR1I2
quercetin	CYP1B1
quercetin	CCNB1
quercetin	PLAT
quercetin	THBD
quercetin	SERPINE1
quercetin	COL1A1
quercetin	IFNG
quercetin	ALOX5
quercetin	PTEN
quercetin	IL1A
quercetin	MPO
quercetin	TOP2A
quercetin	NCF1
quercetin	ABCG2
quercetin	HAS2
quercetin	GSTP1
quercetin	NFE2L2
quercetin	NQO1
quercetin	PARP1
quercetin	AHR
quercetin	PSMD3
quercetin	SLC2A4
quercetin	COL3A1
quercetin	CXCL11
quercetin	CXCL2
quercetin	DCAF5
quercetin	NR1I3
quercetin	CHEK2
quercetin	INSR
quercetin	CLDN4
quercetin	PPARA
quercetin	PPARD
quercetin	HSF1
quercetin	CRP
quercetin	CXCL10
quercetin	CHUK
quercetin	SPP1
quercetin	RUNX2
quercetin	RASSF1
quercetin	E2F1
quercetin	E2F2
quercetin	ACPP
quercetin	CTSD
quercetin	IGFBP3
quercetin	IGF2
quercetin	IRF1
quercetin	ERBB3
quercetin	PON1
quercetin	DIO1
quercetin	PCOLCE
quercetin	NPEPPS
quercetin	HK2
quercetin	NKX3-1
quercetin	RASA1
quercetin	GSTM1
quercetin	GSTM2
(-)-Epoxycaryophyllene	CHRM3
(-)-Epoxycaryophyllene	SERPIND1
(-)-Epoxycaryophyllene	CHRM1
(-)-Epoxycaryophyllene	PTGS2
(-)-Epoxycaryophyllene	ACHE
(-)-Epoxycaryophyllene	CHRM2
(-)-Epoxycaryophyllene	ADRA1B
(-)-Epoxycaryophyllene	GABRA1
(-)-Epoxycaryophyllene	DPP4
(-)-Epoxycaryophyllene	GABRA6
136458-42-9	CHRM3
136458-42-9	CHRM1
136458-42-9	CHRM2
136458-42-9	GABRA1
ELD	PTGS1
ELD	NCOA2
ELD	PTGS2
ent-Epicatechin	PTGS1
ent-Epicatechin	ESR1
ent-Epicatechin	PTGS2
ent-Epicatechin	HSP90AA1
ent-Epicatechin	LACTBL1
ent-Epicatechin	PRKACA
(3E,4R)-4-(1,3-benzodioxol-5-ylmethyl)-3-[(3,4,5-trimethoxyphenyl)methylidene]oxolan-2-one	PTGS1
(3E,4R)-4-(1,3-benzodioxol-5-ylmethyl)-3-[(3,4,5-trimethoxyphenyl)methylidene]oxolan-2-one	KCNH2
(3E,4R)-4-(1,3-benzodioxol-5-ylmethyl)-3-[(3,4,5-trimethoxyphenyl)methylidene]oxolan-2-one	SCN5A
(3E,4R)-4-(1,3-benzodioxol-5-ylmethyl)-3-[(3,4,5-trimethoxyphenyl)methylidene]oxolan-2-one	F7
(3E,4R)-4-(1,3-benzodioxol-5-ylmethyl)-3-[(3,4,5-trimethoxyphenyl)methylidene]oxolan-2-one	PTGS2
(3E,4R)-4-(1,3-benzodioxol-5-ylmethyl)-3-[(3,4,5-trimethoxyphenyl)methylidene]oxolan-2-one	KDR
(3E,4R)-4-(1,3-benzodioxol-5-ylmethyl)-3-[(3,4,5-trimethoxyphenyl)methylidene]oxolan-2-one	PTPN1
(3E,4R)-4-(1,3-benzodioxol-5-ylmethyl)-3-[(3,4,5-trimethoxyphenyl)methylidene]oxolan-2-one	TOP2B
(3E,4R)-4-(1,3-benzodioxol-5-ylmethyl)-3-[(3,4,5-trimethoxyphenyl)methylidene]oxolan-2-one	MET
(3E,4R)-4-(1,3-benzodioxol-5-ylmethyl)-3-[(3,4,5-trimethoxyphenyl)methylidene]oxolan-2-one	HSP90AA1
(3E,4R)-4-(1,3-benzodioxol-5-ylmethyl)-3-[(3,4,5-trimethoxyphenyl)methylidene]oxolan-2-one	PRKACA
(3E,4R)-4-(1,3-benzodioxol-5-ylmethyl)-3-[(3,4,5-trimethoxyphenyl)methylidene]oxolan-2-one	NCOA2
(3E,4R)-4-(1,3-benzodioxol-5-ylmethyl)-3-[(3,4,5-trimethoxyphenyl)methylidene]oxolan-2-one	NCOA1
(3E,4R)-4-(1,3-benzodioxol-5-ylmethyl)-3-[(3,4,5-trimethoxyphenyl)methylidene]oxolan-2-one	KCNMA1
(3E,4R)-4-(1,3-benzodioxol-5-ylmethyl)-3-[(3,4,5-trimethoxyphenyl)methylidene]oxolan-2-one	PDE10A
(3E,4R)-4-(1,3-benzodioxol-5-ylmethyl)-3-[(3,4,5-trimethoxyphenyl)methylidene]oxolan-2-one	CALM2
Tetrahydroalstonine	NOS2
Tetrahydroalstonine	PTGS1
Tetrahydroalstonine	DRD1
Tetrahydroalstonine	CHRM3
Tetrahydroalstonine	SERPIND1
Tetrahydroalstonine	KCNH2
Tetrahydroalstonine	CHRM1
Tetrahydroalstonine	AR
Tetrahydroalstonine	SCN5A
Tetrahydroalstonine	PPARG
Tetrahydroalstonine	F7
Tetrahydroalstonine	CHRM5
Tetrahydroalstonine	PTGS2
Tetrahydroalstonine	ADRA2C
Tetrahydroalstonine	CHRM4
Tetrahydroalstonine	OPRD1
Tetrahydroalstonine	ACHE
Tetrahydroalstonine	HTR2A
Tetrahydroalstonine	ADRA1B
Tetrahydroalstonine	ADRB2
Tetrahydroalstonine	ADRA1D
Tetrahydroalstonine	SLC6A4
Tetrahydroalstonine	OPRM1
Tetrahydroalstonine	DPP4
Tetrahydroalstonine	HSP90AA1
Tetrahydroalstonine	PRKACA
Tetrahydroalstonine	PRSS1
Tetrahydroalstonine	CALM2
Angustidine	NOS2
Angustidine	PTGS1
Angustidine	KCNH2
Angustidine	AR
Angustidine	F7
Angustidine	PTGS2
Angustidine	NOS3
Angustidine	HTR3A
Angustidine	RXRA
Angustidine	ACHE
Angustidine	HSP90AA1
Angustidine	CHEK1
Angustidine	PRSS1
Angustidine	NCOA2
geissoschizinc acid	NOS2
geissoschizinc acid	PTGS1
geissoschizinc acid	CHRM3
geissoschizinc acid	SERPIND1
geissoschizinc acid	KCNH2
geissoschizinc acid	CHRM1
geissoschizinc acid	AR
geissoschizinc acid	SCN5A
geissoschizinc acid	PPARG
geissoschizinc acid	F7
geissoschizinc acid	CHRM5
geissoschizinc acid	PTGS2
geissoschizinc acid	CA2
geissoschizinc acid	OPRD1
geissoschizinc acid	ADRA1B
geissoschizinc acid	ADRB2
geissoschizinc acid	TOP2B
geissoschizinc acid	DPP4
geissoschizinc acid	HSP90AA1
geissoschizinc acid	PRKACA
geissoschizinc acid	PRSS1
geissoschizinc acid	CALM2
Strictosamide_qt	PTGS1
Strictosamide_qt	SERPIND1
Strictosamide_qt	KCNH2
Strictosamide_qt	CHRM1
Strictosamide_qt	AR
Strictosamide_qt	SCN5A
Strictosamide_qt	PPARG
Strictosamide_qt	F7
Strictosamide_qt	PTGS2
Strictosamide_qt	CA2
Strictosamide_qt	KDR
Strictosamide_qt	RXRA
Strictosamide_qt	ACHE
Strictosamide_qt	ADRA1B
Strictosamide_qt	DPP4
Strictosamide_qt	HSP90AA1
Strictosamide_qt	PRKACA
Strictosamide_qt	PRSS1
Strictosamide_qt	CALM2
SMR000232338	NOS2
SMR000232338	CHRM3
SMR000232338	SERPIND1
SMR000232338	CHRM1
SMR000232338	ESR1
SMR000232338	AR
SMR000232338	SCN5A
SMR000232338	F7
SMR000232338	CHRM5
SMR000232338	PTGS2
SMR000232338	OPRD1
SMR000232338	ACHE
SMR000232338	OPRM1
SMR000232338	DPP4
SMR000232338	HSP90AA1
SMR000232338	ADRA1B
(E)-16,17-Didehydro-17-methoxy-17,18-seco-3-beta-yohimban-16-carboxylic acid methyl ester	PTGS1
(E)-16,17-Didehydro-17-methoxy-17,18-seco-3-beta-yohimban-16-carboxylic acid methyl ester	CHRM3
(E)-16,17-Didehydro-17-methoxy-17,18-seco-3-beta-yohimban-16-carboxylic acid methyl ester	SERPIND1
(E)-16,17-Didehydro-17-methoxy-17,18-seco-3-beta-yohimban-16-carboxylic acid methyl ester	KCNH2
(E)-16,17-Didehydro-17-methoxy-17,18-seco-3-beta-yohimban-16-carboxylic acid methyl ester	CHRM1
(E)-16,17-Didehydro-17-methoxy-17,18-seco-3-beta-yohimban-16-carboxylic acid methyl ester	AR
(E)-16,17-Didehydro-17-methoxy-17,18-seco-3-beta-yohimban-16-carboxylic acid methyl ester	SCN5A
(E)-16,17-Didehydro-17-methoxy-17,18-seco-3-beta-yohimban-16-carboxylic acid methyl ester	PPARG
(E)-16,17-Didehydro-17-methoxy-17,18-seco-3-beta-yohimban-16-carboxylic acid methyl ester	F7
(E)-16,17-Didehydro-17-methoxy-17,18-seco-3-beta-yohimban-16-carboxylic acid methyl ester	CHRM5
(E)-16,17-Didehydro-17-methoxy-17,18-seco-3-beta-yohimban-16-carboxylic acid methyl ester	PTGS2
(E)-16,17-Didehydro-17-methoxy-17,18-seco-3-beta-yohimban-16-carboxylic acid methyl ester	NOS3
(E)-16,17-Didehydro-17-methoxy-17,18-seco-3-beta-yohimban-16-carboxylic acid methyl ester	HTR3A
(E)-16,17-Didehydro-17-methoxy-17,18-seco-3-beta-yohimban-16-carboxylic acid methyl ester	ADRA2C
(E)-16,17-Didehydro-17-methoxy-17,18-seco-3-beta-yohimban-16-carboxylic acid methyl ester	CHRM4
(E)-16,17-Didehydro-17-methoxy-17,18-seco-3-beta-yohimban-16-carboxylic acid methyl ester	RXRA
(E)-16,17-Didehydro-17-methoxy-17,18-seco-3-beta-yohimban-16-carboxylic acid methyl ester	OPRD1
(E)-16,17-Didehydro-17-methoxy-17,18-seco-3-beta-yohimban-16-carboxylic acid methyl ester	ACHE
(E)-16,17-Didehydro-17-methoxy-17,18-seco-3-beta-yohimban-16-carboxylic acid methyl ester	HTR2A
(E)-16,17-Didehydro-17-methoxy-17,18-seco-3-beta-yohimban-16-carboxylic acid methyl ester	HTR2C
(E)-16,17-Didehydro-17-methoxy-17,18-seco-3-beta-yohimban-16-carboxylic acid methyl ester	ADRA2B
(E)-16,17-Didehydro-17-methoxy-17,18-seco-3-beta-yohimban-16-carboxylic acid methyl ester	ADRA1B
(E)-16,17-Didehydro-17-methoxy-17,18-seco-3-beta-yohimban-16-carboxylic acid methyl ester	ADRB2
(E)-16,17-Didehydro-17-methoxy-17,18-seco-3-beta-yohimban-16-carboxylic acid methyl ester	ADRA1D
(E)-16,17-Didehydro-17-methoxy-17,18-seco-3-beta-yohimban-16-carboxylic acid methyl ester	SLC6A4
(E)-16,17-Didehydro-17-methoxy-17,18-seco-3-beta-yohimban-16-carboxylic acid methyl ester	OPRM1
(E)-16,17-Didehydro-17-methoxy-17,18-seco-3-beta-yohimban-16-carboxylic acid methyl ester	DPP4
(E)-16,17-Didehydro-17-methoxy-17,18-seco-3-beta-yohimban-16-carboxylic acid methyl ester	ITM2C
(E)-16,17-Didehydro-17-methoxy-17,18-seco-3-beta-yohimban-16-carboxylic acid methyl ester	HSP90AA1
(E)-16,17-Didehydro-17-methoxy-17,18-seco-3-beta-yohimban-16-carboxylic acid methyl ester	PRKACA
(E)-16,17-Didehydro-17-methoxy-17,18-seco-3-beta-yohimban-16-carboxylic acid methyl ester	RXRB
(E)-16,17-Didehydro-17-methoxy-17,18-seco-3-beta-yohimban-16-carboxylic acid methyl ester	CALM2
Rhynchophylline A	NOS2
Rhynchophylline A	PTGS1
Rhynchophylline A	CHRM3
Rhynchophylline A	SERPIND1
Rhynchophylline A	KCNH2
Rhynchophylline A	CHRM1
Rhynchophylline A	ESR1
Rhynchophylline A	AR
Rhynchophylline A	SCN5A
Rhynchophylline A	F7
Rhynchophylline A	CHRM5
Rhynchophylline A	PTGS2
Rhynchophylline A	CHRM4
Rhynchophylline A	OPRD1
Rhynchophylline A	ACHE
Rhynchophylline A	ADRA1B
Rhynchophylline A	OPRM1
Rhynchophylline A	DPP4
Rhynchophylline A	HSP90AA1
Rhynchophylline A	CDK2
methyl (E)-2-[(2S,3Z,12bS)-3-ethylidene-2,4,6,7,12,12b-hexahydro-1H-indolo[3,2-h]quinolizin-2-yl]-3-methoxyprop-2-enoate	NOS2
methyl (E)-2-[(2S,3Z,12bS)-3-ethylidene-2,4,6,7,12,12b-hexahydro-1H-indolo[3,2-h]quinolizin-2-yl]-3-methoxyprop-2-enoate	PTGS1
methyl (E)-2-[(2S,3Z,12bS)-3-ethylidene-2,4,6,7,12,12b-hexahydro-1H-indolo[3,2-h]quinolizin-2-yl]-3-methoxyprop-2-enoate	CHRM3
methyl (E)-2-[(2S,3Z,12bS)-3-ethylidene-2,4,6,7,12,12b-hexahydro-1H-indolo[3,2-h]quinolizin-2-yl]-3-methoxyprop-2-enoate	SERPIND1
methyl (E)-2-[(2S,3Z,12bS)-3-ethylidene-2,4,6,7,12,12b-hexahydro-1H-indolo[3,2-h]quinolizin-2-yl]-3-methoxyprop-2-enoate	KCNH2
methyl (E)-2-[(2S,3Z,12bS)-3-ethylidene-2,4,6,7,12,12b-hexahydro-1H-indolo[3,2-h]quinolizin-2-yl]-3-methoxyprop-2-enoate	CHRM1
methyl (E)-2-[(2S,3Z,12bS)-3-ethylidene-2,4,6,7,12,12b-hexahydro-1H-indolo[3,2-h]quinolizin-2-yl]-3-methoxyprop-2-enoate	ESR1
methyl (E)-2-[(2S,3Z,12bS)-3-ethylidene-2,4,6,7,12,12b-hexahydro-1H-indolo[3,2-h]quinolizin-2-yl]-3-methoxyprop-2-enoate	AR
methyl (E)-2-[(2S,3Z,12bS)-3-ethylidene-2,4,6,7,12,12b-hexahydro-1H-indolo[3,2-h]quinolizin-2-yl]-3-methoxyprop-2-enoate	SCN5A
methyl (E)-2-[(2S,3Z,12bS)-3-ethylidene-2,4,6,7,12,12b-hexahydro-1H-indolo[3,2-h]quinolizin-2-yl]-3-methoxyprop-2-enoate	PPARG
methyl (E)-2-[(2S,3Z,12bS)-3-ethylidene-2,4,6,7,12,12b-hexahydro-1H-indolo[3,2-h]quinolizin-2-yl]-3-methoxyprop-2-enoate	F7
methyl (E)-2-[(2S,3Z,12bS)-3-ethylidene-2,4,6,7,12,12b-hexahydro-1H-indolo[3,2-h]quinolizin-2-yl]-3-methoxyprop-2-enoate	CHRM5
methyl (E)-2-[(2S,3Z,12bS)-3-ethylidene-2,4,6,7,12,12b-hexahydro-1H-indolo[3,2-h]quinolizin-2-yl]-3-methoxyprop-2-enoate	PTGS2
methyl (E)-2-[(2S,3Z,12bS)-3-ethylidene-2,4,6,7,12,12b-hexahydro-1H-indolo[3,2-h]quinolizin-2-yl]-3-methoxyprop-2-enoate	NOS3
methyl (E)-2-[(2S,3Z,12bS)-3-ethylidene-2,4,6,7,12,12b-hexahydro-1H-indolo[3,2-h]quinolizin-2-yl]-3-methoxyprop-2-enoate	HTR3A
methyl (E)-2-[(2S,3Z,12bS)-3-ethylidene-2,4,6,7,12,12b-hexahydro-1H-indolo[3,2-h]quinolizin-2-yl]-3-methoxyprop-2-enoate	CHRM4
methyl (E)-2-[(2S,3Z,12bS)-3-ethylidene-2,4,6,7,12,12b-hexahydro-1H-indolo[3,2-h]quinolizin-2-yl]-3-methoxyprop-2-enoate	RXRA
methyl (E)-2-[(2S,3Z,12bS)-3-ethylidene-2,4,6,7,12,12b-hexahydro-1H-indolo[3,2-h]quinolizin-2-yl]-3-methoxyprop-2-enoate	OPRD1
methyl (E)-2-[(2S,3Z,12bS)-3-ethylidene-2,4,6,7,12,12b-hexahydro-1H-indolo[3,2-h]quinolizin-2-yl]-3-methoxyprop-2-enoate	ACHE
methyl (E)-2-[(2S,3Z,12bS)-3-ethylidene-2,4,6,7,12,12b-hexahydro-1H-indolo[3,2-h]quinolizin-2-yl]-3-methoxyprop-2-enoate	HTR2C
methyl (E)-2-[(2S,3Z,12bS)-3-ethylidene-2,4,6,7,12,12b-hexahydro-1H-indolo[3,2-h]quinolizin-2-yl]-3-methoxyprop-2-enoate	ADRA1B
methyl (E)-2-[(2S,3Z,12bS)-3-ethylidene-2,4,6,7,12,12b-hexahydro-1H-indolo[3,2-h]quinolizin-2-yl]-3-methoxyprop-2-enoate	ADRB2
methyl (E)-2-[(2S,3Z,12bS)-3-ethylidene-2,4,6,7,12,12b-hexahydro-1H-indolo[3,2-h]quinolizin-2-yl]-3-methoxyprop-2-enoate	ADRA1D
methyl (E)-2-[(2S,3Z,12bS)-3-ethylidene-2,4,6,7,12,12b-hexahydro-1H-indolo[3,2-h]quinolizin-2-yl]-3-methoxyprop-2-enoate	TOP2B
methyl (E)-2-[(2S,3Z,12bS)-3-ethylidene-2,4,6,7,12,12b-hexahydro-1H-indolo[3,2-h]quinolizin-2-yl]-3-methoxyprop-2-enoate	OPRM1
methyl (E)-2-[(2S,3Z,12bS)-3-ethylidene-2,4,6,7,12,12b-hexahydro-1H-indolo[3,2-h]quinolizin-2-yl]-3-methoxyprop-2-enoate	ESR2
methyl (E)-2-[(2S,3Z,12bS)-3-ethylidene-2,4,6,7,12,12b-hexahydro-1H-indolo[3,2-h]quinolizin-2-yl]-3-methoxyprop-2-enoate	DPP4
methyl (E)-2-[(2S,3Z,12bS)-3-ethylidene-2,4,6,7,12,12b-hexahydro-1H-indolo[3,2-h]quinolizin-2-yl]-3-methoxyprop-2-enoate	GSK3B
methyl (E)-2-[(2S,3Z,12bS)-3-ethylidene-2,4,6,7,12,12b-hexahydro-1H-indolo[3,2-h]quinolizin-2-yl]-3-methoxyprop-2-enoate	HSP90AA1
methyl (E)-2-[(2S,3Z,12bS)-3-ethylidene-2,4,6,7,12,12b-hexahydro-1H-indolo[3,2-h]quinolizin-2-yl]-3-methoxyprop-2-enoate	CDK2
methyl (E)-2-[(2S,3Z,12bS)-3-ethylidene-2,4,6,7,12,12b-hexahydro-1H-indolo[3,2-h]quinolizin-2-yl]-3-methoxyprop-2-enoate	PRKACA
methyl (E)-2-[(2S,3Z,12bS)-3-ethylidene-2,4,6,7,12,12b-hexahydro-1H-indolo[3,2-h]quinolizin-2-yl]-3-methoxyprop-2-enoate	PRSS1
methyl (E)-2-[(2S,3Z,12bS)-3-ethylidene-2,4,6,7,12,12b-hexahydro-1H-indolo[3,2-h]quinolizin-2-yl]-3-methoxyprop-2-enoate	PIM1
methyl (E)-2-[(2S,3Z,12bS)-3-ethylidene-2,4,6,7,12,12b-hexahydro-1H-indolo[3,2-h]quinolizin-2-yl]-3-methoxyprop-2-enoate	NCOA1
methyl (E)-2-[(2S,3Z,12bS)-3-ethylidene-2,4,6,7,12,12b-hexahydro-1H-indolo[3,2-h]quinolizin-2-yl]-3-methoxyprop-2-enoate	CALM2
Rhynchophylline	PTGS1
Rhynchophylline	CHRM3
Rhynchophylline	CHRM1
Rhynchophylline	AR
Rhynchophylline	SCN5A
Rhynchophylline	F7
Rhynchophylline	CHRM5
Rhynchophylline	PTGS2
Rhynchophylline	OPRD1
Rhynchophylline	ACHE
Rhynchophylline	ADRA1B
Rhynchophylline	OPRM1
Rhynchophylline	HSP90AA1
SMR000232333	NOS2
SMR000232333	PTGS1
SMR000232333	CHRM3
SMR000232333	SERPIND1
SMR000232333	CHRM1
SMR000232333	ESR1
SMR000232333	AR
SMR000232333	SCN5A
SMR000232333	F7
SMR000232333	CHRM5
SMR000232333	PTGS2
SMR000232333	OPRD1
SMR000232333	ACHE
SMR000232333	OPRM1
SMR000232333	DPP4
SMR000232333	HSP90AA1
SMR000232333	CALM2
Isorhyncophylline	PTGS1
Isorhyncophylline	CHRM3
Isorhyncophylline	KCNH2
Isorhyncophylline	CHRM1
Isorhyncophylline	AR
Isorhyncophylline	SCN5A
Isorhyncophylline	F7
Isorhyncophylline	CHRM5
Isorhyncophylline	PTGS2
Isorhyncophylline	CHRM4
Isorhyncophylline	OPRD1
Isorhyncophylline	ACHE
Isorhyncophylline	ADRA1B
Isorhyncophylline	DRD2
Isorhyncophylline	OPRM1
Isorhyncophylline	HSP90AA1
hirsutasideA	SERPIND1
hirsutasideA	KCNH2
hirsutasideA	AR
hirsutasideA	SCN5A
hirsutasideA	PPARG
hirsutasideA	F7
hirsutasideA	PTGS2
hirsutasideA	DPP4
hirsutasideA	HSP90AA1
hirsutasideA	PRSS1
(E)-2-[(3S,6'S,7'S,8'aS)-6'-ethyl-2-keto-spiro[indoline-3,1'-indolizidine]-7'-yl]-3-methoxy-acrylic acid methyl ester	PTGS1
(E)-2-[(3S,6'S,7'S,8'aS)-6'-ethyl-2-keto-spiro[indoline-3,1'-indolizidine]-7'-yl]-3-methoxy-acrylic acid methyl ester	CHRM3
(E)-2-[(3S,6'S,7'S,8'aS)-6'-ethyl-2-keto-spiro[indoline-3,1'-indolizidine]-7'-yl]-3-methoxy-acrylic acid methyl ester	KCNH2
(E)-2-[(3S,6'S,7'S,8'aS)-6'-ethyl-2-keto-spiro[indoline-3,1'-indolizidine]-7'-yl]-3-methoxy-acrylic acid methyl ester	CHRM1
(E)-2-[(3S,6'S,7'S,8'aS)-6'-ethyl-2-keto-spiro[indoline-3,1'-indolizidine]-7'-yl]-3-methoxy-acrylic acid methyl ester	AR
(E)-2-[(3S,6'S,7'S,8'aS)-6'-ethyl-2-keto-spiro[indoline-3,1'-indolizidine]-7'-yl]-3-methoxy-acrylic acid methyl ester	SCN5A
(E)-2-[(3S,6'S,7'S,8'aS)-6'-ethyl-2-keto-spiro[indoline-3,1'-indolizidine]-7'-yl]-3-methoxy-acrylic acid methyl ester	F7
(E)-2-[(3S,6'S,7'S,8'aS)-6'-ethyl-2-keto-spiro[indoline-3,1'-indolizidine]-7'-yl]-3-methoxy-acrylic acid methyl ester	PTGS2
(E)-2-[(3S,6'S,7'S,8'aS)-6'-ethyl-2-keto-spiro[indoline-3,1'-indolizidine]-7'-yl]-3-methoxy-acrylic acid methyl ester	OPRD1
(E)-2-[(3S,6'S,7'S,8'aS)-6'-ethyl-2-keto-spiro[indoline-3,1'-indolizidine]-7'-yl]-3-methoxy-acrylic acid methyl ester	ADRA1B
(E)-2-[(3S,6'S,7'S,8'aS)-6'-ethyl-2-keto-spiro[indoline-3,1'-indolizidine]-7'-yl]-3-methoxy-acrylic acid methyl ester	HSP90AA1
(E)-2-[(3R,6'S,7'S,8'aS)-6'-ethyl-2-keto-spiro[indoline-3,1'-indolizidine]-7'-yl]-3-methoxy-acrylic acid methyl ester	PTGS1
(E)-2-[(3R,6'S,7'S,8'aS)-6'-ethyl-2-keto-spiro[indoline-3,1'-indolizidine]-7'-yl]-3-methoxy-acrylic acid methyl ester	CHRM3
(E)-2-[(3R,6'S,7'S,8'aS)-6'-ethyl-2-keto-spiro[indoline-3,1'-indolizidine]-7'-yl]-3-methoxy-acrylic acid methyl ester	CHRM1
(E)-2-[(3R,6'S,7'S,8'aS)-6'-ethyl-2-keto-spiro[indoline-3,1'-indolizidine]-7'-yl]-3-methoxy-acrylic acid methyl ester	AR
(E)-2-[(3R,6'S,7'S,8'aS)-6'-ethyl-2-keto-spiro[indoline-3,1'-indolizidine]-7'-yl]-3-methoxy-acrylic acid methyl ester	SCN5A
(E)-2-[(3R,6'S,7'S,8'aS)-6'-ethyl-2-keto-spiro[indoline-3,1'-indolizidine]-7'-yl]-3-methoxy-acrylic acid methyl ester	F7
(E)-2-[(3R,6'S,7'S,8'aS)-6'-ethyl-2-keto-spiro[indoline-3,1'-indolizidine]-7'-yl]-3-methoxy-acrylic acid methyl ester	CHRM5
(E)-2-[(3R,6'S,7'S,8'aS)-6'-ethyl-2-keto-spiro[indoline-3,1'-indolizidine]-7'-yl]-3-methoxy-acrylic acid methyl ester	PTGS2
(E)-2-[(3R,6'S,7'S,8'aS)-6'-ethyl-2-keto-spiro[indoline-3,1'-indolizidine]-7'-yl]-3-methoxy-acrylic acid methyl ester	CHRM4
(E)-2-[(3R,6'S,7'S,8'aS)-6'-ethyl-2-keto-spiro[indoline-3,1'-indolizidine]-7'-yl]-3-methoxy-acrylic acid methyl ester	OPRD1
(E)-2-[(3R,6'S,7'S,8'aS)-6'-ethyl-2-keto-spiro[indoline-3,1'-indolizidine]-7'-yl]-3-methoxy-acrylic acid methyl ester	ACHE
(E)-2-[(3R,6'S,7'S,8'aS)-6'-ethyl-2-keto-spiro[indoline-3,1'-indolizidine]-7'-yl]-3-methoxy-acrylic acid methyl ester	HTR2A
(E)-2-[(3R,6'S,7'S,8'aS)-6'-ethyl-2-keto-spiro[indoline-3,1'-indolizidine]-7'-yl]-3-methoxy-acrylic acid methyl ester	ADRA1B
(E)-2-[(3R,6'S,7'S,8'aS)-6'-ethyl-2-keto-spiro[indoline-3,1'-indolizidine]-7'-yl]-3-methoxy-acrylic acid methyl ester	OPRM1
(E)-2-[(3R,6'S,7'S,8'aS)-6'-ethyl-2-keto-spiro[indoline-3,1'-indolizidine]-7'-yl]-3-methoxy-acrylic acid methyl ester	HSP90AA1
Mitraphyllic acid	NOS2
Mitraphyllic acid	CHRM3
Mitraphyllic acid	SERPIND1
Mitraphyllic acid	KCNH2
Mitraphyllic acid	CHRM1
Mitraphyllic acid	ESR1
Mitraphyllic acid	AR
Mitraphyllic acid	SCN5A
Mitraphyllic acid	CHRM5
Mitraphyllic acid	PTGS2
Mitraphyllic acid	CHRM4
Mitraphyllic acid	OPRD1
Mitraphyllic acid	ACHE
Mitraphyllic acid	ADRA1B
Mitraphyllic acid	OPRM1
Mitraphyllic acid	DPP4
Mitraphyllic acid	HSP90AA1
hirsutasideB	PTGS1
hirsutasideB	KCNH2
hirsutasideB	F7
hirsutasideB	PTGS2
hirsutasideB	KDR
hirsutasideB	MET
hirsutasideB	HSP90AA1
hirsutasideB	KCNMA1
corynoxeine	PTGS1
corynoxeine	CHRM3
corynoxeine	KCNH2
corynoxeine	CHRM1
corynoxeine	AR
corynoxeine	SCN5A
corynoxeine	F7
corynoxeine	CHRM5
corynoxeine	PTGS2
corynoxeine	OPRD1
corynoxeine	ACHE
corynoxeine	HTR2A
corynoxeine	ADRA1B
corynoxeine	HSP90AA1
methyl (E)-2-[(2S,3R,12bS)-3-vinyl-1,2,3,4,6,7,12,12b-octahydroindolo[3,2-h]quinolizin-2-yl]-3-methoxy-prop-2-enoate	PTGS1
methyl (E)-2-[(2S,3R,12bS)-3-vinyl-1,2,3,4,6,7,12,12b-octahydroindolo[3,2-h]quinolizin-2-yl]-3-methoxy-prop-2-enoate	CHRM3
methyl (E)-2-[(2S,3R,12bS)-3-vinyl-1,2,3,4,6,7,12,12b-octahydroindolo[3,2-h]quinolizin-2-yl]-3-methoxy-prop-2-enoate	SERPIND1
methyl (E)-2-[(2S,3R,12bS)-3-vinyl-1,2,3,4,6,7,12,12b-octahydroindolo[3,2-h]quinolizin-2-yl]-3-methoxy-prop-2-enoate	KCNH2
methyl (E)-2-[(2S,3R,12bS)-3-vinyl-1,2,3,4,6,7,12,12b-octahydroindolo[3,2-h]quinolizin-2-yl]-3-methoxy-prop-2-enoate	CHRM1
methyl (E)-2-[(2S,3R,12bS)-3-vinyl-1,2,3,4,6,7,12,12b-octahydroindolo[3,2-h]quinolizin-2-yl]-3-methoxy-prop-2-enoate	AR
methyl (E)-2-[(2S,3R,12bS)-3-vinyl-1,2,3,4,6,7,12,12b-octahydroindolo[3,2-h]quinolizin-2-yl]-3-methoxy-prop-2-enoate	SCN5A
methyl (E)-2-[(2S,3R,12bS)-3-vinyl-1,2,3,4,6,7,12,12b-octahydroindolo[3,2-h]quinolizin-2-yl]-3-methoxy-prop-2-enoate	PPARG
methyl (E)-2-[(2S,3R,12bS)-3-vinyl-1,2,3,4,6,7,12,12b-octahydroindolo[3,2-h]quinolizin-2-yl]-3-methoxy-prop-2-enoate	F7
methyl (E)-2-[(2S,3R,12bS)-3-vinyl-1,2,3,4,6,7,12,12b-octahydroindolo[3,2-h]quinolizin-2-yl]-3-methoxy-prop-2-enoate	CHRM5
methyl (E)-2-[(2S,3R,12bS)-3-vinyl-1,2,3,4,6,7,12,12b-octahydroindolo[3,2-h]quinolizin-2-yl]-3-methoxy-prop-2-enoate	PTGS2
methyl (E)-2-[(2S,3R,12bS)-3-vinyl-1,2,3,4,6,7,12,12b-octahydroindolo[3,2-h]quinolizin-2-yl]-3-methoxy-prop-2-enoate	ADRA2C
methyl (E)-2-[(2S,3R,12bS)-3-vinyl-1,2,3,4,6,7,12,12b-octahydroindolo[3,2-h]quinolizin-2-yl]-3-methoxy-prop-2-enoate	RXRA
methyl (E)-2-[(2S,3R,12bS)-3-vinyl-1,2,3,4,6,7,12,12b-octahydroindolo[3,2-h]quinolizin-2-yl]-3-methoxy-prop-2-enoate	OPRD1
methyl (E)-2-[(2S,3R,12bS)-3-vinyl-1,2,3,4,6,7,12,12b-octahydroindolo[3,2-h]quinolizin-2-yl]-3-methoxy-prop-2-enoate	ACHE
methyl (E)-2-[(2S,3R,12bS)-3-vinyl-1,2,3,4,6,7,12,12b-octahydroindolo[3,2-h]quinolizin-2-yl]-3-methoxy-prop-2-enoate	HTR2A
methyl (E)-2-[(2S,3R,12bS)-3-vinyl-1,2,3,4,6,7,12,12b-octahydroindolo[3,2-h]quinolizin-2-yl]-3-methoxy-prop-2-enoate	HTR2C
methyl (E)-2-[(2S,3R,12bS)-3-vinyl-1,2,3,4,6,7,12,12b-octahydroindolo[3,2-h]quinolizin-2-yl]-3-methoxy-prop-2-enoate	ADRA1B
methyl (E)-2-[(2S,3R,12bS)-3-vinyl-1,2,3,4,6,7,12,12b-octahydroindolo[3,2-h]quinolizin-2-yl]-3-methoxy-prop-2-enoate	ADRB2
methyl (E)-2-[(2S,3R,12bS)-3-vinyl-1,2,3,4,6,7,12,12b-octahydroindolo[3,2-h]quinolizin-2-yl]-3-methoxy-prop-2-enoate	ADRA1D
methyl (E)-2-[(2S,3R,12bS)-3-vinyl-1,2,3,4,6,7,12,12b-octahydroindolo[3,2-h]quinolizin-2-yl]-3-methoxy-prop-2-enoate	OPRM1
methyl (E)-2-[(2S,3R,12bS)-3-vinyl-1,2,3,4,6,7,12,12b-octahydroindolo[3,2-h]quinolizin-2-yl]-3-methoxy-prop-2-enoate	DPP4
methyl (E)-2-[(2S,3R,12bS)-3-vinyl-1,2,3,4,6,7,12,12b-octahydroindolo[3,2-h]quinolizin-2-yl]-3-methoxy-prop-2-enoate	HSP90AA1
methyl (E)-2-[(2S,3R,12bS)-3-vinyl-1,2,3,4,6,7,12,12b-octahydroindolo[3,2-h]quinolizin-2-yl]-3-methoxy-prop-2-enoate	PRKACA
methyl (E)-2-[(2S,3R,12bS)-3-vinyl-1,2,3,4,6,7,12,12b-octahydroindolo[3,2-h]quinolizin-2-yl]-3-methoxy-prop-2-enoate	CALM2
(1'R,3S,4a'S,5a'S,10a'R)-1'-methyl-2-oxo-1',4a',5',5a',7',8',10',10a'-octahydrospiro[indoline-3,6'-pyrano[3,4-f]indolizine]-4'-carboxylic acid	NOS2
(1'R,3S,4a'S,5a'S,10a'R)-1'-methyl-2-oxo-1',4a',5',5a',7',8',10',10a'-octahydrospiro[indoline-3,6'-pyrano[3,4-f]indolizine]-4'-carboxylic acid	PTGS1
(1'R,3S,4a'S,5a'S,10a'R)-1'-methyl-2-oxo-1',4a',5',5a',7',8',10',10a'-octahydrospiro[indoline-3,6'-pyrano[3,4-f]indolizine]-4'-carboxylic acid	CHRM3
(1'R,3S,4a'S,5a'S,10a'R)-1'-methyl-2-oxo-1',4a',5',5a',7',8',10',10a'-octahydrospiro[indoline-3,6'-pyrano[3,4-f]indolizine]-4'-carboxylic acid	SERPIND1
(1'R,3S,4a'S,5a'S,10a'R)-1'-methyl-2-oxo-1',4a',5',5a',7',8',10',10a'-octahydrospiro[indoline-3,6'-pyrano[3,4-f]indolizine]-4'-carboxylic acid	KCNH2
(1'R,3S,4a'S,5a'S,10a'R)-1'-methyl-2-oxo-1',4a',5',5a',7',8',10',10a'-octahydrospiro[indoline-3,6'-pyrano[3,4-f]indolizine]-4'-carboxylic acid	CHRM1
(1'R,3S,4a'S,5a'S,10a'R)-1'-methyl-2-oxo-1',4a',5',5a',7',8',10',10a'-octahydrospiro[indoline-3,6'-pyrano[3,4-f]indolizine]-4'-carboxylic acid	ESR1
(1'R,3S,4a'S,5a'S,10a'R)-1'-methyl-2-oxo-1',4a',5',5a',7',8',10',10a'-octahydrospiro[indoline-3,6'-pyrano[3,4-f]indolizine]-4'-carboxylic acid	AR
(1'R,3S,4a'S,5a'S,10a'R)-1'-methyl-2-oxo-1',4a',5',5a',7',8',10',10a'-octahydrospiro[indoline-3,6'-pyrano[3,4-f]indolizine]-4'-carboxylic acid	SCN5A
(1'R,3S,4a'S,5a'S,10a'R)-1'-methyl-2-oxo-1',4a',5',5a',7',8',10',10a'-octahydrospiro[indoline-3,6'-pyrano[3,4-f]indolizine]-4'-carboxylic acid	F7
(1'R,3S,4a'S,5a'S,10a'R)-1'-methyl-2-oxo-1',4a',5',5a',7',8',10',10a'-octahydrospiro[indoline-3,6'-pyrano[3,4-f]indolizine]-4'-carboxylic acid	CHRM5
(1'R,3S,4a'S,5a'S,10a'R)-1'-methyl-2-oxo-1',4a',5',5a',7',8',10',10a'-octahydrospiro[indoline-3,6'-pyrano[3,4-f]indolizine]-4'-carboxylic acid	PTGS2
(1'R,3S,4a'S,5a'S,10a'R)-1'-methyl-2-oxo-1',4a',5',5a',7',8',10',10a'-octahydrospiro[indoline-3,6'-pyrano[3,4-f]indolizine]-4'-carboxylic acid	CHRM4
(1'R,3S,4a'S,5a'S,10a'R)-1'-methyl-2-oxo-1',4a',5',5a',7',8',10',10a'-octahydrospiro[indoline-3,6'-pyrano[3,4-f]indolizine]-4'-carboxylic acid	OPRD1
(1'R,3S,4a'S,5a'S,10a'R)-1'-methyl-2-oxo-1',4a',5',5a',7',8',10',10a'-octahydrospiro[indoline-3,6'-pyrano[3,4-f]indolizine]-4'-carboxylic acid	ACHE
(1'R,3S,4a'S,5a'S,10a'R)-1'-methyl-2-oxo-1',4a',5',5a',7',8',10',10a'-octahydrospiro[indoline-3,6'-pyrano[3,4-f]indolizine]-4'-carboxylic acid	ADRA1B
(1'R,3S,4a'S,5a'S,10a'R)-1'-methyl-2-oxo-1',4a',5',5a',7',8',10',10a'-octahydrospiro[indoline-3,6'-pyrano[3,4-f]indolizine]-4'-carboxylic acid	OPRM1
(1'R,3S,4a'S,5a'S,10a'R)-1'-methyl-2-oxo-1',4a',5',5a',7',8',10',10a'-octahydrospiro[indoline-3,6'-pyrano[3,4-f]indolizine]-4'-carboxylic acid	DPP4
(1'R,3S,4a'S,5a'S,10a'R)-1'-methyl-2-oxo-1',4a',5',5a',7',8',10',10a'-octahydrospiro[indoline-3,6'-pyrano[3,4-f]indolizine]-4'-carboxylic acid	HSP90AA1
(1'R,3S,4a'S,5a'S,10a'R)-1'-methyl-2-oxo-1',4a',5',5a',7',8',10',10a'-octahydrospiro[indoline-3,6'-pyrano[3,4-f]indolizine]-4'-carboxylic acid	PRSS1
(2S,12bR)-methyl 2-((E)-1-oxobut-2-en-2-yl)-1,2,6,7,12,12b-hexahydroindolo[2,3-a]quinolizine-3-carboxylate	PTGS1
(2S,12bR)-methyl 2-((E)-1-oxobut-2-en-2-yl)-1,2,6,7,12,12b-hexahydroindolo[2,3-a]quinolizine-3-carboxylate	CHRM3
(2S,12bR)-methyl 2-((E)-1-oxobut-2-en-2-yl)-1,2,6,7,12,12b-hexahydroindolo[2,3-a]quinolizine-3-carboxylate	SERPIND1
(2S,12bR)-methyl 2-((E)-1-oxobut-2-en-2-yl)-1,2,6,7,12,12b-hexahydroindolo[2,3-a]quinolizine-3-carboxylate	KCNH2
(2S,12bR)-methyl 2-((E)-1-oxobut-2-en-2-yl)-1,2,6,7,12,12b-hexahydroindolo[2,3-a]quinolizine-3-carboxylate	CHRM1
(2S,12bR)-methyl 2-((E)-1-oxobut-2-en-2-yl)-1,2,6,7,12,12b-hexahydroindolo[2,3-a]quinolizine-3-carboxylate	AR
(2S,12bR)-methyl 2-((E)-1-oxobut-2-en-2-yl)-1,2,6,7,12,12b-hexahydroindolo[2,3-a]quinolizine-3-carboxylate	SCN5A
(2S,12bR)-methyl 2-((E)-1-oxobut-2-en-2-yl)-1,2,6,7,12,12b-hexahydroindolo[2,3-a]quinolizine-3-carboxylate	PPARG
(2S,12bR)-methyl 2-((E)-1-oxobut-2-en-2-yl)-1,2,6,7,12,12b-hexahydroindolo[2,3-a]quinolizine-3-carboxylate	F7
(2S,12bR)-methyl 2-((E)-1-oxobut-2-en-2-yl)-1,2,6,7,12,12b-hexahydroindolo[2,3-a]quinolizine-3-carboxylate	CHRM5
(2S,12bR)-methyl 2-((E)-1-oxobut-2-en-2-yl)-1,2,6,7,12,12b-hexahydroindolo[2,3-a]quinolizine-3-carboxylate	PTGS2
(2S,12bR)-methyl 2-((E)-1-oxobut-2-en-2-yl)-1,2,6,7,12,12b-hexahydroindolo[2,3-a]quinolizine-3-carboxylate	NOS3
(2S,12bR)-methyl 2-((E)-1-oxobut-2-en-2-yl)-1,2,6,7,12,12b-hexahydroindolo[2,3-a]quinolizine-3-carboxylate	RXRA
(2S,12bR)-methyl 2-((E)-1-oxobut-2-en-2-yl)-1,2,6,7,12,12b-hexahydroindolo[2,3-a]quinolizine-3-carboxylate	OPRD1
(2S,12bR)-methyl 2-((E)-1-oxobut-2-en-2-yl)-1,2,6,7,12,12b-hexahydroindolo[2,3-a]quinolizine-3-carboxylate	ACHE
(2S,12bR)-methyl 2-((E)-1-oxobut-2-en-2-yl)-1,2,6,7,12,12b-hexahydroindolo[2,3-a]quinolizine-3-carboxylate	ADRA1D
(2S,12bR)-methyl 2-((E)-1-oxobut-2-en-2-yl)-1,2,6,7,12,12b-hexahydroindolo[2,3-a]quinolizine-3-carboxylate	TOP2B
(2S,12bR)-methyl 2-((E)-1-oxobut-2-en-2-yl)-1,2,6,7,12,12b-hexahydroindolo[2,3-a]quinolizine-3-carboxylate	OPRM1
(2S,12bR)-methyl 2-((E)-1-oxobut-2-en-2-yl)-1,2,6,7,12,12b-hexahydroindolo[2,3-a]quinolizine-3-carboxylate	HSP90AA1
(2S,12bR)-methyl 2-((E)-1-oxobut-2-en-2-yl)-1,2,6,7,12,12b-hexahydroindolo[2,3-a]quinolizine-3-carboxylate	PRKACA
(2S,12bR)-methyl 2-((E)-1-oxobut-2-en-2-yl)-1,2,6,7,12,12b-hexahydroindolo[2,3-a]quinolizine-3-carboxylate	PRSS1
vincoside lactam_qt	NOS2
vincoside lactam_qt	SERPIND1
vincoside lactam_qt	KCNH2
vincoside lactam_qt	CHRM1
vincoside lactam_qt	ESR1
vincoside lactam_qt	AR
vincoside lactam_qt	SCN5A
vincoside lactam_qt	PPARG
vincoside lactam_qt	PTGS2
vincoside lactam_qt	CA2
vincoside lactam_qt	ADRB2
vincoside lactam_qt	DPP4
vincoside lactam_qt	HSP90AA1
hirsutasideC	PTGS2
hirsutine	PTGS1
hirsutine	DRD1
hirsutine	CHRM3
hirsutine	CHRM1
hirsutine	DRD5
hirsutine	SCN5A
hirsutine	PTGS2
hirsutine	CHRM4
hirsutine	RXRA
hirsutine	OPRD1
hirsutine	PDE3A
hirsutine	CHRM2
hirsutine	ADRA1B
hirsutine	OPRK1
hirsutine	ADRB2
hirsutine	ADRA1D
hirsutine	SLC6A4
hirsutine	DRD2
hirsutine	OPRM1
hirsutine	GABRA1
hirsutine	HSP90AA1
hirsutine	CHRNA7
yohimbine	PTGS1
yohimbine	DRD1
yohimbine	CHRM3
yohimbine	KCNH2
yohimbine	CHRM1
yohimbine	AR
yohimbine	SCN5A
yohimbine	PPARG
yohimbine	F7
yohimbine	CHRM5
yohimbine	PTGS2
yohimbine	DRD4
yohimbine	CHRM4
yohimbine	OPRD1
yohimbine	ACHE
yohimbine	HTR2A
yohimbine	HTR2C
yohimbine	ADRA2B
yohimbine	ADRA1B
yohimbine	DRD3
yohimbine	ADRB2
yohimbine	ADRA1D
yohimbine	SLC6A4
yohimbine	OPRM1
yohimbine	HSP90AA1
yohimbine	PRKACA
yohimbine	CALM2
yohimbine	ADRB1
yohimbine	ADRA2C
yohimbine	CHRM2
yohimbine	ADRA2A
yohimbine	MDK
yohimbine	NGF
yohimbine	LPL
delta(sup 18)-Hirsutine	PTGS1
delta(sup 18)-Hirsutine	CHRM3
delta(sup 18)-Hirsutine	SERPIND1
delta(sup 18)-Hirsutine	KCNH2
delta(sup 18)-Hirsutine	CHRM1
delta(sup 18)-Hirsutine	AR
delta(sup 18)-Hirsutine	SCN5A
delta(sup 18)-Hirsutine	PPARG
delta(sup 18)-Hirsutine	F7
delta(sup 18)-Hirsutine	CHRM5
delta(sup 18)-Hirsutine	PTGS2
delta(sup 18)-Hirsutine	NOS3
delta(sup 18)-Hirsutine	HTR3A
delta(sup 18)-Hirsutine	ADRA2C
delta(sup 18)-Hirsutine	CHRM4
delta(sup 18)-Hirsutine	RXRA
delta(sup 18)-Hirsutine	OPRD1
delta(sup 18)-Hirsutine	ACHE
delta(sup 18)-Hirsutine	HTR2A
delta(sup 18)-Hirsutine	HTR2C
delta(sup 18)-Hirsutine	ADRA1B
delta(sup 18)-Hirsutine	HTR7
delta(sup 18)-Hirsutine	ADRB2
delta(sup 18)-Hirsutine	ADRA1D
delta(sup 18)-Hirsutine	OPRM1
delta(sup 18)-Hirsutine	DPP4
delta(sup 18)-Hirsutine	HSP90AA1
delta(sup 18)-Hirsutine	PRKACA
delta(sup 18)-Hirsutine	RXRB
delta(sup 18)-Hirsutine	CALM2
[truncated: 4,974 more rows]
