# Supplementary material for: Traditional Chinese Medicine studies for Alzheimer’s disease via network pharmacology based on entropy and random walk
Source: PLoS One. 2023 Nov 29;18(11):e0294772. doi: 10.1371/journal.pone.0294772 (PMC10686466; doi:10.1371/journal.pone.0294772)
Supplement: S3 Table — (XLSX) [file pone.0294772.s003.xlsx]

## Sheet: similarity 1 
1	0.923937	0.968365	0.000230068	0.000320537	0.334587	0.334587	0.000343025	0.000187626	0.0004875	0.00864445	0.202728	0.301925	0.000387242	0.00158263	0.000961466	0.000549641	0.927339	0.000514238	0.0128007	0.00629738	0.00788216	0.0116871	0.00640931	0.000403516	0.992663	0.00610458	0.00143727	0.0868199	0.00121689	0.00537355	0.0166483	0.000714632	0.989057	0.000296042	0.108614	0.0024395	0.108614	0.000625891	0.0387822	0.0166483	0.0166483	0.000664704	0.000851735	0.00721375	0.108614	0.000407937	0.000125089	0.380056	0.153133
0.923937	1	0.990917	0.000352292	0.000454218	0.105763	0.105763	0.000612004	0.000222527	0.000553425	0.0260332	0.511268	0.0921917	0.000495108	0.00317679	0.00166987	0.0005575	0.875724	0.000831376	0.0257479	0.00768904	0.0166483	0.00662512	0.0137072	0.000529222	0.875724	0.017491	0.00339914	0.197496	0.0024268	0.00379804	0.00629738	0.00121689	0.973264	0.000419042	0.0303082	0.00161868	0.0303082	0.00100421	0.0939956	0.00629738	0.00629738	0.000663687	0.00194617	0.0211885	0.0303082	0.000460244	0.000149175	0.119339	0.0436137
0.968365	0.990917	1	0.000282435	0.000474091	0.153133	0.153133	0.000505924	0.000203268	0.000573221	0.0365183	0.662873	0.134319	0.000457183	0.00347871	0.00146921	0.000589264	0.712189	0.000781825	0.031977	0.00491645	0.0204768	0.00788216	0.016737	0.000484798	0.94212	0.0234428	0.00279561	0.255901	0.00269533	0.00423453	0.00833913	0.0012933	0.923937	0.000348947	0.0441978	0.00183332	0.0441978	0.000932976	0.135018	0.00833913	0.00833913	0.000702445	0.00148591	0.0290223	0.0441978	0.000473274	0.000122809	0.174052	0.0636553
0.000230068	0.000352292	0.000282435	1	0.000899485	0.000475703	0.000475703	0.0106851	0.00175876	0.00374394	0.000529222	0.000289447	0.000487918	0.00631999	0.00345392	0.0121271	0.00158706	0.000291899	0.00408657	0.000489892	0.000484798	0.000331935	0.000279328	0.000300356	0.00339914	0.000291899	0.000575187	0.0207732	0.000523528	0.000564237	0.000403516	0.000337359	0.000947969	0.000289447	0.573661	0.000320135	0.000348947	0.000320135	0.00721375	0.000469853	0.000337359	0.000337359	0.00710259	0.0255295	0.000592493	0.000320135	0.0027042	0.000632007	0.000325723	0.00040471
0.000320537	0.000454218	0.000474091	0.000899485	1	0.000663687	0.000663687	0.000972216	0.000455624	0.00067228	0.00164554	0.000689023	0.000689023	0.00067228	0.00097533	0.00109075	0.00043795	0.000313505	0.000669151	0.00423453	0.000439261	0.000794447	0.000335161	0.000703302	0.000729597	0.000428869	0.00176489	0.00142366	0.000784898	0.000851735	0.000443586	0.000379261	0.000840552	0.000310144	0.000832142	0.000353568	0.000289145	0.000353568	0.000746725	0.0012792	0.000379261	0.000379261	0.000568972	0.0018738	0.00187839	0.000353568	0.000615747	0.000488491	0.000417141	0.0005575
0.334587	0.105763	0.153133	0.000475703	0.000663687	1	0.996951	0.000814323	0.000283342	0.000651722	0.0636553	0.0310381	0.94212	0.000580164	0.0019047	0.000988262	0.000420322	0.17499	0.000717649	0.0794622	0.0212524	0.00762904	0.00640931	0.00384782	0.00124144	0.498576	0.0882461	0.00168525	0.0567733	0.00343289	0.0556755	0.181304	0.000448013	0.225916	0.000541028	0.627028	0.0114275	0.627028	0.000838899	0.315887	0.181304	0.181304	0.000851735	0.0012792	0.115441	0.627028	0.000529222	0.000490629	0.198175	0.68778
0.334587	0.105763	0.153133	0.000475703	0.000663687	0.996951	1	0.000814323	0.000283342	0.000651722	0.0636553	0.0310381	0.94212	0.000580164	0.0019047	0.000988262	0.000420322	0.17499	0.000717649	0.0794622	0.0212524	0.00762904	0.00640931	0.00384782	0.00124144	0.498576	0.0882461	0.00168525	0.0567733	0.00343289	0.0556755	0.181304	0.000448013	0.225916	0.000541028	0.627028	0.0114275	0.627028	0.000838899	0.315887	0.181304	0.181304	0.000851735	0.0012792	0.115441	0.627028	0.000529222	0.000490629	0.198175	0.68778
0.000343025	0.000612004	0.000505924	0.0106851	0.000972216	0.000814323	0.000814323	1	0.000826434	0.0357923	0.000812443	0.000417141	0.000743649	0.0448496	0.00353087	0.0164443	0.0016059	0.000421241	0.0522347	0.0014402	0.000795477	0.000666602	0.000428113	0.000609044	0.00467904	0.000421241	0.00097936	0.0470154	0.000990685	0.000952084	0.000734519	0.0003425	0.00274712	0.000417141	0.0240114	0.00036843	0.000285985	0.00036843	0.0463622	0.000802555	0.0003425	0.0003425	0.00751495	0.059979	0.00101276	0.00036843	0.0234763	0.000461933	0.000413136	0.000504451
0.000187626	0.000222527	0.000203268	0.00175876	0.000455624	0.000283342	0.000283342	0.000826434	1	0.000657427	0.000267844	0.000185216	0.000256998	0.000608026	0.00062727	0.000532208	0.00107236	0.000207313	0.000613495	0.000314824	0.000665281	0.000222264	0.00020784	0.000223323	0.00108442	0.000231412	0.000260462	0.00104336	0.000233339	0.000788671	0.000738434	0.000177259	0.00239759	0.000206273	0.00150726	0.000194755	0.000340161	0.000194755	0.000993195	0.000252062	0.000177259	0.000177259	0.00104693	0.000884142	0.000264074	0.000194755	0.000568442	0.000319553	0.000205253	0.000240073
0.0004875	0.000553425	0.000573221	0.00374394	0.00067228	0.000651722	0.000651722	0.0357923	0.000657427	1	0.000448013	0.000471785	0.000594602	0.950906	0.00543071	0.0038451	0.00467167	0.000476893	0.345515	0.000704317	0.000562537	0.000550764	0.000431925	0.000682198	0.00993898	0.000602111	0.000429737	0.018051	0.00123522	0.000448013	0.000567672	0.000345684	0.00230842	0.000471785	0.00455615	0.000419337	0.000319335	0.000419337	0.0304649	0.000573221	0.000345684	0.000345684	0.40114	0.00971566	0.000438651	0.000419337	0.980192	0.000417141	0.000838899	0.000452872
0.00864445	0.0260332	0.0365183	0.000529222	0.00164554	0.0636553	0.0636553	0.000812443	0.000267844	0.000448013	1	0.205364	0.0837803	0.000398557	0.00678024	0.00077773	0.00048037	0.00339914	0.000529222	0.0679046	0.00219921	0.0310381	0.00200473	0.0338668	0.000622607	0.0162408	0.981505	0.00152693	0.047609	0.0372789	0.00227105	0.0256104	0.00100421	0.00662512	0.000471785	0.0129294	0.00287687	0.0129294	0.000838234	0.903534	0.0256104	0.0256104	0.000414018	0.00686149	0.992014	0.0129294	0.000377665	0.000610943	0.00610458	0.0921917
0.202728	0.511268	0.662873	0.000289447	0.000689023	0.0310381	0.0310381	0.000417141	0.000185216	0.000471785	0.205364	1	0.0387822	0.000421241	0.00765702	0.00118856	0.000519622	0.0661284	0.000604659	0.0305662	0.0018373	0.0619368	0.00951785	0.0501358	0.000442915	0.153133	0.115441	0.00301496	0.153133	0.00461862	0.00189042	0.0114966	0.00216468	0.133563	0.000321752	0.00688768	0.00210073	0.00688768	0.000765263	0.530734	0.0114966	0.0114966	0.000529222	0.00284547	0.153133	0.00688768	0.000397518	0.000123895	0.00779379	0.0967826
0.301925	0.0921917	0.134319	0.000487918	0.000689023	0.94212	0.94212	0.000743649	0.000256998	0.000594602	0.0837803	0.0387822	1	0.000529222	0.00234682	0.00109503	0.000519622	0.100746	0.000665911	0.221716	0.0375311	0.00857085	0.00721375	0.00423453	0.00112271	0.464939	0.176016	0.00135643	0.0669259	0.00461862	0.0253712	0.255901	0.000458632	0.200343	0.000495108	0.592206	0.0189451	0.592206	0.000765263	0.399897	0.255901	0.255901	0.00074608	0.00134744	0.153133	0.592206	0.00048718	0.000515625	0.17499	0.505132
0.000387242	0.000495108	0.000457183	0.00631999	0.00067228	0.000580164	0.000580164	0.0448496	0.000608026	0.950906	0.000398557	0.000421241	0.000529222	1	0.00359975	0.004119	0.00528949	0.000425439	0.316995	0.000704317	0.000515625	0.000550764	0.000431925	0.000682198	0.0110836	0.000476893	0.000383644	0.0310381	0.00100421	0.000448013	0.000520071	0.000345684	0.00230842	0.000421241	0.00885521	0.000419337	0.000319335	0.000419337	0.0218726	0.000511533	0.000345684	0.000345684	0.40114	0.0209181	0.000390925	0.000419337	0.826208	0.000466799	0.000743649	0.000402512
0.00158263	0.00317679	0.00347871	0.00345392	0.00097533	0.0019047	0.0019047	0.00353087	0.00062727	0.00543071	0.00678024	0.00765702	0.00234682	0.00359975	1	0.0296972	0.00223094	0.00111812	0.00678024	0.00576545	0.00106193	0.00378138	0.000995798	0.00600776	0.00363411	0.00205807	0.0100026	0.0278803	0.0163996	0.00317679	0.000873991	0.000818321	0.00387423	0.00147454	0.00391106	0.000745052	0.000642324	0.000745052	0.0169181	0.00680704	0.000818321	0.000818321	0.00509661	0.00864445	0.00751495	0.000745052	0.00378138	0.000613495	0.0016759	0.00174962
0.000961466	0.00166987	0.00146921	0.0121271	0.00109075	0.000988262	0.000988262	0.0164443	0.000532208	0.0038451	0.00077773	0.00118856	0.00109503	0.004119	0.0296972	1	0.00115495	0.000868868	0.00887619	0.00402704	0.00122877	0.00104934	0.000579411	0.000984782	0.00193865	0.00110746	0.00103189	0.0773099	0.00573061	0.00107733	0.000947969	0.000383457	0.00143727	0.00109503	0.0258252	0.000546119	0.000386378	0.000546119	0.0092361	0.00135228	0.000383457	0.000383457	0.0018835	0.00792553	0.000895847	0.000546119	0.00326685	0.00032339	0.000851735	0.000571854
0.000549641	0.0005575	0.000589264	0.00158706	0.00043795	0.000420322	0.000420322	0.0016059	0.00107236	0.00467167	0.00048037	0.000519622	0.000519622	0.00528949	0.00223094	0.00115495	1	0.000529222	0.00224111	0.000448013	0.000398557	0.000641004	0.000608026	0.000885544	0.00196403	0.000772747	0.000448013	0.00220133	0.000738434	0.000469853	0.000358349	0.000312373	0.00269847	0.000519622	0.00227975	0.000291899	0.000282758	0.000291899	0.00208216	0.000707038	0.000312373	0.000312373	0.0116137	0.00481626	0.000463542	0.000291899	0.00347062	0.00162675	0.0005104	0.00048932
0.927339	0.875724	0.712189	0.000291899	0.000313505	0.17499	0.17499	0.000421241	0.000207313	0.000476893	0.00339914	0.0661284	0.100746	0.000425439	0.00111812	0.000868868	0.000529222	1	0.000555018	0.00683072	0.00705399	0.00423453	0.00583046	0.00347871	0.000448013	0.874748	0.00263164	0.00179429	0.0551809	0.000795477	0.0040746	0.00800226	0.000692329	0.977307	0.000360613	0.0478465	0.00166255	0.0478465	0.000687563	0.0211885	0.00800226	0.00800226	0.000639253	0.00115643	0.00297654	0.0478465	0.000400918	0.000195726	0.200343	0.0702841
0.000514238	0.000831376	0.000781825	0.00408657	0.000669151	0.000717649	0.000717649	0.0522347	0.000613495	0.345515	0.000529222	0.000604659	0.000665911	0.316995	0.00678024	0.00887619	0.00224111	0.000555018	1	0.000899052	0.000779993	0.000730943	0.00050278	0.000806007	0.0228499	0.000610943	0.000617366	0.0416038	0.00174472	0.000707038	0.000787373	0.000321377	0.00290422	0.000549641	0.00615937	0.000375562	0.000360803	0.000375562	0.125142	0.000644859	0.000321377	0.000321377	0.0415344	0.00681685	0.000630646	0.000375562	0.330686	0.000376478	0.00072582	0.000400276
0.0128007	0.0257479	0.031977	0.000489892	0.00423453	0.0794622	0.0794622	0.0014402	0.000314824	0.000704317	0.0679046	0.0305662	0.221716	0.000704317	0.00576545	0.00402704	0.000448013	0.00683072	0.000899052	1	0.00962262	0.0189972	0.00232841	0.00878658	0.000966846	0.0190778	0.153133	0.00310773	0.115441	0.015335	0.00848371	0.00745004	0.000804771	0.0106139	0.00072582	0.0169401	0.0037228	0.0169401	0.000873991	0.219418	0.00745004	0.00745004	0.000596088	0.00299779	0.102958	0.0169401	0.000583703	0.000301941	0.0100026	0.0300336
0.00629738	0.00768904	0.00491645	0.000484798	0.000439261	0.0212524	0.0212524	0.000795477	0.000665281	0.000562537	0.00219921	0.0018373	0.0375311	0.000515625	0.00106193	0.00122877	0.000398557	0.00705399	0.000779993	0.00962262	1	0.00177844	0.00152693	0.0011932	0.000977496	0.00864445	0.00336877	0.00103581	0.00607586	0.0462637	0.945402	0.00254366	0.00125405	0.0101249	0.000490629	0.00594447	0.113936	0.00594447	0.00074239	0.00594447	0.00254366	0.00254366	0.000409222	0.000851735	0.0029939	0.00594447	0.000484798	0.000372668	0.00532158	0.00498067
0.00788216	0.0166483	0.0204768	0.000331935	0.000794447	0.00762904	0.00762904	0.000666602	0.000222264	0.000550764	0.0310381	0.0619368	0.00857085	0.000550764	0.00378138	0.00104934	0.000641004	0.00423453	0.000730943	0.0189972	0.00177844	1	0.573661	0.922795	0.00065986	0.0119079	0.0224127	0.00154006	0.0153795	0.0043849	0.00182015	0.00317679	0.000864317	0.00662512	0.000429226	0.00248262	0.00128794	0.00248262	0.00104104	0.0853325	0.00317679	0.00317679	0.000558929	0.00296197	0.0262567	0.00248262	0.000612681	0.000190612	0.00193198	0.0182895
0.0116871	0.00662512	0.00788216	0.000279328	0.000335161	0.00640931	0.00640931	0.000428113	0.00020784	0.000431925	0.00200473	0.00951785	0.00721375	0.000431925	0.000995798	0.000579411	0.000608026	0.00583046	0.00050278	0.00232841	0.00152693	0.573661	1	0.109598	0.000505924	0.010172	0.00170514	0.000636819	0.00245699	0.000731933	0.00156198	0.0024395	0.000373331	0.00951785	0.000338953	0.00191581	0.00101809	0.00191581	0.000733778	0.00605588	0.0024395	0.0024395	0.000459544	0.00086733	0.00184473	0.00191581	0.000491252	0.000140079	0.00152693	0.0115628
0.00640931	0.0137072	0.016737	0.000300356	0.000703302	0.00384782	0.00384782	0.000609044	0.000223323	0.000682198	0.0338668	0.0501358	0.00423453	0.000682198	0.00600776	0.000984782	0.000885544	0.00347871	0.000806007	0.00878658	0.0011932	0.922795	0.109598	1	0.000535053	0.00969016	0.0242324	0.00175418	0.0132257	0.00454358	0.00121689	0.00146611	0.00111515	0.00543071	0.000476033	0.00121689	0.000738434	0.00121689	0.00117903	0.0387822	0.00146611	0.00146611	0.00075094	0.00305113	0.0285143	0.00121689	0.000679432	0.000191953	0.00200473	0.00817492
0.000403516	0.000529222	0.000484798	0.00339914	0.000729597	0.00124144	0.00124144	0.00467904	0.00108442	0.00993898	0.000622607	0.000442915	0.00112271	0.0110836	0.00363411	0.00193865	0.00196403	0.000448013	0.0228499	0.000966846	0.000977496	0.00065986	0.000505924	0.000535053	1	0.000509112	0.000768547	0.0130917	0.00101926	0.000786021	0.000990685	0.000544777	0.00125037	0.000442915	0.003844	0.000672752	0.000670206	0.000672752	0.0461582	0.000810363	0.000544777	0.000544777	0.0146257	0.00339914	0.000794447	0.000672752	0.018051	0.00498067	0.000732691	0.000551166
0.992663	0.875724	0.94212	0.000291899	0.000428869	0.498576	0.498576	0.000421241	0.000231412	0.000602111	0.0162408	0.153133	0.464939	0.000476893	0.00205807	0.00110746	0.000772747	0.874748	0.000610943	0.0190778	0.00864445	0.0119079	0.010172	0.00969016	0.000509112	1	0.0109397	0.00179429	0.127358	0.00169749	0.00737886	0.035944	0.000913671	0.977307	0.000360613	0.211567	0.00398305	0.211567	0.000776544	0.0684823	0.035944	0.035944	0.000911312	0.00115643	0.0132257	0.211567	0.000492024	0.000195726	0.551903	0.27683
0.00610458	0.017491	0.0234428	0.000575187	0.00176489	0.0882461	0.0882461	0.00097936	0.000260462	0.000429737	0.981505	0.115441	0.176016	0.000383644	0.0100026	0.00103189	0.000448013	0.00263164	0.000617366	0.153133	0.00336877	0.0224127	0.00170514	0.0242324	0.000768547	0.0109397	1	0.0016059	0.0344942	0.035944	0.00289205	0.0146257	0.000930521	0.00486239	0.000566455	0.00833913	0.00231719	0.00833913	0.000788158	0.758945	0.0146257	0.0146257	0.000390925	0.00567893	0.992465	0.00833913	0.000365476	0.000543633	0.00453196	0.050634
0.00143727	0.00339914	0.00279561	0.0207732	0.00142366	0.00168525	0.00168525	0.0470154	0.00104336	0.018051	0.00152693	0.00301496	0.00135643	0.0310381	0.0278803	0.0773099	0.00220133	0.00179429	0.0416038	0.00310773	0.00103581	0.00154006	0.000636819	0.00175418	0.0130917	0.00179429	0.0016059	1	0.0108762	0.00127138	0.000955637	0.000490629	0.00327494	0.00175664	0.0358701	0.000670206	0.000430901	0.000670206	0.112727	0.00214056	0.000490629	0.000490629	0.0403656	0.0875404	0.00167429	0.000670206	0.0126509	0.000511533	0.00172032	0.000922023
0.0868199	0.197496	0.255901	0.000523528	0.000784898	0.0567733	0.0567733	0.000990685	0.000233339	0.00123522	0.047609	0.153133	0.0669259	0.00100421	0.0163996	0.00573061	0.000738434	0.0551809	0.00174472	0.115441	0.00607586	0.0153795	0.00245699	0.0132257	0.00101926	0.127358	0.0344942	0.0108762	1	0.00892229	0.00628116	0.00583046	0.0019247	0.0669259	0.000631573	0.0168339	0.0026007	0.0168339	0.00193198	0.255901	0.00583046	0.00583046	0.00110121	0.00268454	0.0403656	0.0168339	0.000967362	0.000340161	0.18303	0.0220192
0.00121689	0.0024268	0.00269533	0.000564237	0.000851735	0.00343289	0.00343289	0.000952084	0.000788671	0.000448013	0.0372789	0.00461862	0.00461862	0.000448013	0.00317679	0.00107733	0.000469853	0.000795477	0.000707038	0.015335	0.0462637	0.0043849	0.000731933	0.00454358	0.000786021	0.00169749	0.035944	0.00127138	0.00892229	1	0.0407925	0.00117903	0.00854592	0.00112271	0.00046654	0.00125405	0.00640931	0.00125405	0.000977496	0.0197363	0.00117903	0.00117903	0.000333391	0.00215163	0.031977	0.00125405	0.000424769	0.000385632	0.00109421	0.00404373
0.00537355	0.00379804	0.00423453	0.000403516	0.000443586	0.0556755	0.0556755	0.000734519	0.000738434	0.000567672	0.00227105	0.00189042	0.0253712	0.000520071	0.000873991	0.000947969	0.000358349	0.0040746	0.000787373	0.00848371	0.945402	0.00182015	0.00156198	0.00121689	0.000990685	0.00737886	0.00289205	0.000955637	0.00628116	0.0407925	1	0.00263988	0.00114583	0.00475278	0.00045485	0.00622889	0.122511	0.00622889	0.000685205	0.0061963	0.00263988	0.00263988	0.000517282	0.000685576	0.00310157	0.00622889	0.000488491	0.000326736	0.00456978	0.0098736
0.0166483	0.00629738	0.00833913	0.000337359	0.000379261	0.181304	0.181304	0.0003425	0.000177259	0.000345684	0.0256104	0.0114966	0.255901	0.000345684	0.000818321	0.000383457	0.000312373	0.00800226	0.000321377	0.00745004	0.00254366	0.00317679	0.0024395	0.00146611	0.000544777	0.035944	0.0146257	0.000490629	0.00583046	0.00117903	0.00263988	1	0.000243437	0.0114966	0.000291899	0.934915	0.0813215	0.934915	0.000448013	0.153133	0.996951	0.996951	0.00048932	0.000651722	0.0190778	0.934915	0.000298177	0.000890586	0.215249	0.329546
0.000714632	0.00121689	0.0012933	0.000947969	0.000840552	0.000448013	0.000448013	0.00274712	0.00239759	0.00230842	0.00100421	0.00216468	0.000458632	0.00230842	0.00387423	0.00143727	0.00269847	0.000692329	0.00290422	0.000804771	0.00125405	0.000864317	0.000373331	0.00111515	0.00125037	0.000913671	0.000930521	0.00327494	0.0019247	0.00854592	0.00114583	0.000243437	1	0.000681699	0.00160145	0.000267364	0.000615747	0.000267364	0.00177073	0.000976811	0.000243437	0.000243437	0.00138541	0.00788216	0.000966046	0.000267364	0.0017622	0.000311476	0.00045325	0.000437135
0.989057	0.973264	0.923937	0.000289447	0.000310144	0.225916	0.225916	0.000417141	0.000206273	0.000471785	0.00662512	0.133563	0.200343	0.000421241	0.00147454	0.00109503	0.000519622	0.977307	0.000549641	0.0106139	0.0101249	0.00662512	0.00951785	0.00543071	0.000442915	0.977307	0.00486239	0.00175664	0.0669259	0.00112271	0.00475278	0.0114966	0.000681699	1	0.000357603	0.0675546	0.00210073	0.0675546	0.000678229	0.0279263	0.0114966	0.0114966	0.00062727	0.00112821	0.00564245	0.0675546	0.000397518	0.000154454	0.257679	0.0967826
0.000296042	0.000419042	0.000348947	0.573661	0.000832142	0.000541028	0.000541028	0.0240114	0.00150726	0.00455615	0.000471785	0.000321752	0.000495108	0.00885521	0.00391106	0.0258252	0.00227975	0.000360613	0.00615937	0.00072582	0.000490629	0.000429226	0.000338953	0.000476033	0.003844	0.000360613	0.000566455	0.0358701	0.000631573	0.00046654	0.00045485	0.000291899	0.00160145	0.000357603	1	0.000314439	0.000305814	0.000314439	0.00821132	0.000430901	0.000291899	0.000291899	0.00944034	0.011786	0.000580164	0.000314439	0.0033457	0.000612004	0.000439261	0.000304853
0.108614	0.0303082	0.0441978	0.000320135	0.000353568	0.627028	0.627028	0.00036843	0.000194755	0.000419337	0.0129294	0.00688768	0.592206	0.000419337	0.000745052	0.000546119	0.000291899	0.0478465	0.000375562	0.0169401	0.00594447	0.00248262	0.00191581	0.00121689	0.000672752	0.211567	0.00833913	0.000670206	0.0168339	0.00125405	0.00622889	0.934915	0.000267364	0.0675546	0.000314439	1	0.0412329	0.996951	0.000479122	0.0702841	0.934915	0.934915	0.000651722	0.000589264	0.0102784	0.996951	0.000354656	0.000724642	0.68778	0.127358
0.0024395	0.00161868	0.00183332	0.000348947	0.000289145	0.0114275	0.0114275	0.000285985	0.000340161	0.000319335	0.00287687	0.00210073	0.0189451	0.000319335	0.000642324	0.000386378	0.000282758	0.00166255	0.000360803	0.0037228	0.113936	0.00128794	0.00101809	0.000738434	0.000670206	0.00398305	0.00231719	0.000430901	0.0026007	0.00640931	0.122511	0.0813215	0.000615747	0.00210073	0.000305814	0.0412329	1	0.0412329	0.000443586	0.0105805	0.0813215	0.0813215	0.000406154	0.000442002	0.00257266	0.0412329	0.000283001	0.000555018	0.0123737	0.0121414
0.108614	0.0303082	0.0441978	0.000320135	0.000353568	0.627028	0.627028	0.00036843	0.000194755	0.000419337	0.0129294	0.00688768	0.592206	0.000419337	0.000745052	0.000546119	0.000291899	0.0478465	0.000375562	0.0169401	0.00594447	0.00248262	0.00191581	0.00121689	0.000672752	0.211567	0.00833913	0.000670206	0.0168339	0.00125405	0.00622889	0.934915	0.000267364	0.0675546	0.000314439	0.996951	0.0412329	1	0.000479122	0.0702841	0.934915	0.934915	0.000651722	0.000589264	0.0102784	0.996951	0.000354656	0.000724642	0.68778	0.127358
0.000625891	0.00100421	0.000932976	0.00721375	0.000746725	0.000838899	0.000838899	0.0463622	0.000993195	0.0304649	0.000838234	0.000765263	0.000765263	0.0218726	0.0169181	0.0092361	0.00208216	0.000687563	0.125142	0.000873991	0.00074239	0.00104104	0.000733778	0.00117903	0.0461582	0.000776544	0.000788158	0.112727	0.00193198	0.000977496	0.000685205	0.000448013	0.00177073	0.000678229	0.00821132	0.000479122	0.000443586	0.000479122	1	0.000932976	0.000448013	0.000448013	0.0343528	0.0128674	0.000812443	0.000479122	0.0576967	0.000471785	0.000963424	0.000583703
0.0387822	0.0939956	0.135018	0.000469853	0.0012792	0.315887	0.315887	0.000802555	0.000252062	0.000573221	0.903534	0.530734	0.399897	0.000511533	0.00680704	0.00135228	0.000707038	0.0211885	0.000644859	0.219418	0.00594447	0.0853325	0.00605588	0.0387822	0.000810363	0.0684823	0.758945	0.00214056	0.255901	0.0197363	0.0061963	0.153133	0.000976811	0.0279263	0.000430901	0.0702841	0.0105805	0.0702841	0.000932976	1	0.153133	0.153133	0.000593985	0.00560775	0.840876	0.0702841	0.000473274	0.000479122	0.0252173	0.484031
0.0166483	0.00629738	0.00833913	0.000337359	0.000379261	0.181304	0.181304	0.0003425	0.000177259	0.000345684	0.0256104	0.0114966	0.255901	0.000345684	0.000818321	0.000383457	0.000312373	0.00800226	0.000321377	0.00745004	0.00254366	0.00317679	0.0024395	0.00146611	0.000544777	0.035944	0.0146257	0.000490629	0.00583046	0.00117903	0.00263988	0.996951	0.000243437	0.0114966	0.000291899	0.934915	0.0813215	0.934915	0.000448013	0.153133	1	0.996951	0.00048932	0.000651722	0.0190778	0.934915	0.000298177	0.000890586	0.215249	0.329546
0.0166483	0.00629738	0.00833913	0.000337359	0.000379261	0.181304	0.181304	0.0003425	0.000177259	0.000345684	0.0256104	0.0114966	0.255901	0.000345684	0.000818321	0.000383457	0.000312373	0.00800226	0.000321377	0.00745004	0.00254366	0.00317679	0.0024395	0.00146611	0.000544777	0.035944	0.0146257	0.000490629	0.00583046	0.00117903	0.00263988	0.996951	0.000243437	0.0114966	0.000291899	0.934915	0.0813215	0.934915	0.000448013	0.153133	0.996951	1	0.00048932	0.000651722	0.0190778	0.934915	0.000298177	0.000890586	0.215249	0.329546
0.000664704	0.000663687	0.000702445	0.00710259	0.000568972	0.000851735	0.000851735	0.00751495	0.00104693	0.40114	0.000414018	0.000529222	0.00074608	0.40114	0.00509661	0.0018835	0.0116137	0.000639253	0.0415344	0.000596088	0.000409222	0.000558929	0.000459544	0.00075094	0.0146257	0.000911312	0.000390925	0.0403656	0.00110121	0.000333391	0.000517282	0.00048932	0.00138541	0.00062727	0.00944034	0.000651722	0.000406154	0.000651722	0.0343528	0.000593985	0.00048932	0.00048932	1	0.0109128	0.000402068	0.000651722	0.182141	0.000615747	0.00150497	0.000600731
0.000851735	0.00194617	0.00148591	0.0255295	0.0018738	0.0012792	0.0012792	0.059979	0.000884142	0.00971566	0.00686149	0.00284547	0.00134744	0.0209181	0.00864445	0.00792553	0.00481626	0.00115643	0.00681685	0.00299779	0.000851735	0.00296197	0.00086733	0.00305113	0.00339914	0.00115643	0.00567893	0.0875404	0.00268454	0.00215163	0.000685576	0.000651722	0.00788216	0.00112821	0.011786	0.000589264	0.000442002	0.000589264	0.0128674	0.00560775	0.000651722	0.000651722	0.0109128	1	0.00622889	0.000589264	0.00608422	0.000564237	0.000663687	0.00135643
0.00721375	0.0211885	0.0290223	0.000592493	0.00187839	0.115441	0.115441	0.00101276	0.000264074	0.000438651	0.992014	0.153133	0.153133	0.000390925	0.00751495	0.000895847	0.000463542	0.00297654	0.000630646	0.102958	0.0029939	0.0262567	0.00184473	0.0285143	0.000794447	0.0132257	0.992465	0.00167429	0.0403656	0.031977	0.00310157	0.0190778	0.000966046	0.00564245	0.000580164	0.0102784	0.00257266	0.0102784	0.000812443	0.840876	0.0190778	0.0190778	0.000402068	0.00622889	1	0.0102784	0.000371444	0.000575187	0.00523065	0.0675546
0.108614	0.0303082	0.0441978	0.000320135	0.000353568	0.627028	0.627028	0.00036843	0.000194755	0.000419337	0.0129294	0.00688768	0.592206	0.000419337	0.000745052	0.000546119	0.000291899	0.0478465	0.000375562	0.0169401	0.00594447	0.00248262	0.00191581	0.00121689	0.000672752	0.211567	0.00833913	0.000670206	0.0168339	0.00125405	0.00622889	0.934915	0.000267364	0.0675546	0.000314439	0.996951	0.0412329	0.996951	0.000479122	0.0702841	0.934915	0.934915	0.000651722	0.000589264	0.0102784	1	0.000354656	0.000724642	0.68778	0.127358
0.000407937	0.000460244	0.000473274	0.0027042	0.000615747	0.000529222	0.000529222	0.0234763	0.000568442	0.980192	0.000377665	0.000397518	0.00048718	0.826208	0.00378138	0.00326685	0.00347062	0.000400918	0.330686	0.000583703	0.000484798	0.000612681	0.000491252	0.000679432	0.018051	0.000492024	0.000365476	0.0126509	0.000967362	0.000424769	0.000488491	0.000298177	0.0017622	0.000397518	0.0033457	0.000354656	0.000283001	0.000354656	0.0576967	0.000473274	0.000298177	0.000298177	0.182141	0.00608422	0.000371444	0.000354656	1	0.000356966	0.000659448	0.000380874
0.000125089	0.000149175	0.000122809	0.000632007	0.000488491	0.000490629	0.000490629	0.000461933	0.000319553	0.000417141	0.000610943	0.000123895	0.000515625	0.000466799	0.000613495	0.00032339	0.00162675	0.000195726	0.000376478	0.000301941	0.000372668	0.000190612	0.000140079	0.000191953	0.00498067	0.000195726	0.000543633	0.000511533	0.000340161	0.000385632	0.000326736	0.000890586	0.000311476	0.000154454	0.000612004	0.000724642	0.000555018	0.000724642	0.000471785	0.000479122	0.000890586	0.000890586	0.000615747	0.000564237	0.000575187	0.000724642	0.000356966	1	0.000651722	0.000356417
0.380056	0.119339	0.174052	0.000325723	0.000417141	0.198175	0.198175	0.000413136	0.000205253	0.000838899	0.00610458	0.00779379	0.17499	0.000743649	0.0016759	0.000851735	0.0005104	0.200343	0.00072582	0.0100026	0.00532158	0.00193198	0.00152693	0.00200473	0.000732691	0.551903	0.00453196	0.00172032	0.18303	0.00109421	0.00456978	0.215249	0.00045325	0.257679	0.000439261	0.68778	0.0123737	0.68778	0.000963424	0.0252173	0.215249	0.215249	0.00150497	0.000663687	0.00523065	0.68778	0.000659448	0.000651722	1	0.0342018
0.153133	0.0436137	0.0636553	0.00040471	0.0005575	0.68778	0.68778	0.000504451	0.000240073	0.000452872	0.0921917	0.0967826	0.505132	0.000402512	0.00174962	0.000571854	0.00048932	0.0702841	0.000400276	0.0300336	0.00498067	0.0182895	0.0115628	0.00817492	0.000551166	0.27683	0.050634	0.000922023	0.0220192	0.00404373	0.0098736	0.329546	0.000437135	0.0967826	0.000304853	0.127358	0.0121414	0.127358	0.000583703	0.484031	0.329546	0.329546	0.000600731	0.00135643	0.0675546	0.127358	0.000380874	0.000356417	0.0342018	1
0.153133	0.0436137	0.0636553	0.00040471	0.0005575	0.68778	0.68778	0.000504451	0.000240073	0.000452872	0.0921917	0.0967826	0.505132	0.000402512	0.00174962	0.000571854	0.00048932	0.0702841	0.000400276	0.0300336	0.00498067	0.0182895	0.0115628	0.00817492	0.000551166	0.27683	0.050634	0.000922023	0.0220192	0.00404373	0.0098736	0.329546	0.000437135	0.0967826	0.000304853	0.127358	0.0121414	0.127358	0.000583703	0.484031	0.329546	0.329546	0.000600731	0.00135643	0.0675546	0.127358	0.000380874	0.000356417	0.0342018	0.996951
0.000334618	0.00042686	0.000439261	0.00423453	0.000538735	0.000495108	0.000495108	0.00745004	0.000868868	0.010241	0.000429737	0.000405396	0.000452544	0.0261949	0.00333613	0.00202597	0.00211901	0.000329308	0.0323943	0.00050476	0.000421678	0.000529222	0.000460244	0.000589826	0.0216632	0.000409222	0.000413136	0.022211	0.000952084	0.000519622	0.000461933	0.000333391	0.00115818	0.000326736	0.00463414	0.000358349	0.000380874	0.000358349	0.117403	0.000489892	0.000333391	0.000333391	0.0128674	0.00387423	0.000421241	0.000358349	0.0109859	0.00050045	0.00062727	0.000345953
0.198175	0.0671514	0.0939956	0.00045325	0.000454218	0.541097	0.541097	0.000489892	0.000275478	0.000553425	0.0176722	0.0207732	0.639309	0.000495108	0.00200473	0.000947969	0.000469277	0.104199	0.000474458	0.0333724	0.01137	0.00782053	0.00662512	0.00322166	0.000772747	0.315887	0.0122632	0.00107869	0.0539577	0.00200473	0.0119332	0.0362634	0.000428404	0.135018	0.000340817	0.177143	0.00632818	0.177143	0.00062727	0.135668	0.0362634	0.0362634	0.000783139	0.00115983	0.0146257	0.177143	0.000460244	0.000355143	0.0561812	0.334587
0.108614	0.0303082	0.0441978	0.000320135	0.000353568	0.627028	0.627028	0.00036843	0.000194755	0.000419337	0.0129294	0.00688768	0.592206	0.000419337	0.000745052	0.000546119	0.000291899	0.0478465	0.000375562	0.0169401	0.00594447	0.00248262	0.00191581	0.00121689	0.000672752	0.211567	0.00833913	0.000670206	0.0168339	0.00125405	0.00622889	0.934915	0.000267364	0.0675546	0.000314439	0.996951	0.0412329	0.996951	0.000479122	0.0702841	0.934915	0.934915	0.000651722	0.000589264	0.0102784	0.996951	0.000354656	0.000724642	0.68778	0.127358
0.000285033	0.000374522	0.000360163	0.00121689	0.000731933	0.00036163	0.00036163	0.0123832	0.00218375	0.0446724	0.000354656	0.000384153	0.000346181	0.0343416	0.00200473	0.00760671	0.000835067	0.000283156	0.0212227	0.00135922	0.0015714	0.000540049	0.000321377	0.000571245	0.00200473	0.000313505	0.000408556	0.00721375	0.000733989	0.00301496	0.001672	0.00019686	0.00469277	0.000296872	0.00290199	0.000226411	0.0004134	0.000226411	0.00596843	0.000399503	0.00019686	0.00019686	0.00374796	0.00210073	0.000370769	0.000226411	0.0387822	0.000230662	0.000311253	0.000304256
0.153133	0.0436137	0.0636553	0.000465572	0.000664704	0.809637	0.809637	0.000568972	0.000240073	0.0005104	0.249341	0.0967826	0.884909	0.000452872	0.00206055	0.000669151	0.000596088	0.0702841	0.000484798	0.0404862	0.00938068	0.0135883	0.0115628	0.00618266	0.000726337	0.27683	0.130884	0.000922023	0.0387822	0.00404373	0.0098736	0.724787	0.000437135	0.0967826	0.000380127	0.360343	0.0260332	0.360343	0.00074953	0.863231	0.724787	0.724787	0.000600731	0.00164554	0.179766	0.360343	0.000422908	0.000630646	0.0837803	0.947177
0.108614	0.0303082	0.0441978	0.000320135	0.000353568	0.627028	0.627028	0.00036843	0.000194755	0.000419337	0.0129294	0.00688768	0.592206	0.000419337	0.000745052	0.000546119	0.000291899	0.0478465	0.000375562	0.0169401	0.00594447	0.00248262	0.00191581	0.00121689	0.000672752	0.211567	0.00833913	0.000670206	0.0168339	0.00125405	0.00622889	0.934915	0.000267364	0.0675546	0.000314439	0.996951	0.0412329	0.996951	0.000479122	0.0702841	0.934915	0.934915	0.000651722	0.000589264	0.0102784	0.996951	0.000354656	0.000724642	0.68778	0.127358
0.000337359	0.000583703	0.000501534	0.00513474	0.00118856	0.000553728	0.000553728	0.0152955	0.00423453	0.00273812	0.000977496	0.000618845	0.000564237	0.00473711	0.00322701	0.00747857	0.00139697	0.000396728	0.00429508	0.00167046	0.00224448	0.000742096	0.000373146	0.00074953	0.00197891	0.000396728	0.00125274	0.0196068	0.00111743	0.0114739	0.00192194	0.000279656	0.0571089	0.0003938	0.00503552	0.000297186	0.000632422	0.000297186	0.00615937	0.000959948	0.000279656	0.000279656	0.00175664	0.0998937	0.00105244	0.000297186	0.00250344	0.000358349	0.000328789	0.000500166
0.000216859	0.000278616	0.000232476	0.0116871	0.000692329	0.000351772	0.000351772	0.0128801	0.0058624	0.00266595	0.000376691	0.000236254	0.000321752	0.00548445	0.00107538	0.00255904	0.000977496	0.000263157	0.00277623	0.000344189	0.0013009	0.000297186	0.000281314	0.000273304	0.00200473	0.000263157	0.000363688	0.00768904	0.000307341	0.00200473	0.00109421	0.000291899	0.00496351	0.00026153	0.00776268	0.000281314	0.000996524	0.000281314	0.00905866	0.000348947	0.000291899	0.000291899	0.00520361	0.0150889	0.000370045	0.000281314	0.00222779	0.000394423	0.000287918	0.000304853
0.394185	0.118132	0.17499	0.000500866	0.000716408	0.968365	0.968365	0.000864956	0.000260462	0.000609824	0.112308	0.0492547	0.984064	0.000541785	0.00211382	0.00103189	0.000448013	0.132745	0.000680749	0.114451	0.0215208	0.00969016	0.00817492	0.00468409	0.00116808	0.57492	0.153133	0.0014094	0.0453967	0.00405251	0.0228499	0.360343	0.000469853	0.26339	0.000566455	0.718457	0.0159698	0.718457	0.000788158	0.367357	0.360343	0.360343	0.000778309	0.00142239	0.205364	0.718457	0.000496978	0.000543633	0.229659	0.627028
0.000298486	0.000271781	0.000279891	0.00606505	0.000679858	0.000651722	0.000651722	0.00454766	0.000897393	0.00672915	0.000638144	0.000288758	0.000567672	0.00866259	0.00257715	0.00126816	0.00558282	0.000291899	0.0020679	0.000421934	0.000340161	0.000390925	0.000316968	0.000453693	0.00255538	0.000407937	0.000589264	0.00351309	0.000596088	0.000390925	0.000343025	0.000529222	0.00132177	0.000288758	0.00936049	0.00048037	0.000366127	0.00048037	0.00784985	0.000538294	0.000529222	0.000529222	0.0231362	0.00659174	0.000612681	0.00048037	0.00676851	0.000795477	0.000795477	0.000448013
0.108614	0.0303082	0.0441978	0.000320135	0.000353568	0.627028	0.627028	0.00036843	0.000194755	0.000419337	0.0129294	0.00688768	0.592206	0.000419337	0.000745052	0.000546119	0.000291899	0.0478465	0.000375562	0.0169401	0.00594447	0.00248262	0.00191581	0.00121689	0.000672752	0.211567	0.00833913	0.000670206	0.0168339	0.00125405	0.00622889	0.934915	0.000267364	0.0675546	0.000314439	0.996951	0.0412329	0.996951	0.000479122	0.0702841	0.934915	0.934915	0.000651722	0.000589264	0.0102784	0.996951	0.000354656	0.000724642	0.68778	0.127358
0.000442915	0.0005104	0.000529222	0.00442468	0.000704317	0.000689798	0.000689798	0.0272678	0.000682505	0.985653	0.000458632	0.000484798	0.000624347	0.985653	0.00472293	0.00323285	0.00668217	0.000433115	0.469537	0.000743149	0.000529222	0.000570569	0.000439261	0.000719269	0.0141979	0.000556836	0.00043795	0.0210224	0.00121689	0.000456081	0.000586602	0.000395391	0.00236745	0.000428404	0.00534696	0.000487918	0.000355143	0.000487918	0.0290717	0.000599272	0.000395391	0.000395391	0.648572	0.0127654	0.000448013	0.000487918	0.926764	0.000479122	0.000910198	0.000464164
0.461666	0.1872	0.25452	0.000448013	0.000514611	0.474248	0.474248	0.000659448	0.000231261	0.000743149	0.0124743	0.0269818	0.667172	0.000600116	0.00410989	0.00182411	0.000738434	0.287682	0.00104898	0.0492547	0.0203582	0.00441189	0.0037228	0.00374394	0.00105506	0.601663	0.0233382	0.00289205	0.364382	0.00238263	0.0146257	0.0211885	0.000765263	0.345515	0.000562269	0.0818263	0.00543071	0.0818263	0.00117756	0.0728594	0.0211885	0.0211885	0.000851735	0.00104529	0.0200817	0.0818263	0.000604659	0.000439796	0.40831	0.0748956
0.901884	0.550211	0.68778	0.000448013	0.000608026	0.893128	0.893128	0.000758648	0.000245924	0.000769174	0.0346268	0.0561812	0.810985	0.000612004	0.00360976	0.00164807	0.000778309	0.754562	0.000997656	0.0524286	0.0198843	0.00740814	0.00627116	0.00614935	0.000986693	0.949435	0.048162	0.00254055	0.293819	0.00284547	0.0210039	0.0813215	0.000797431	0.810985	0.000636054	0.345515	0.00795771	0.345515	0.00111515	0.172397	0.0813215	0.0813215	0.000907093	0.00133954	0.0606737	0.345515	0.000615747	0.000555018	0.772862	0.293819
0.0939956	0.0370455	0.0492547	0.000542646	0.000651722	0.93075	0.93075	0.000888746	0.000293949	0.000643789	0.0207732	0.0124743	0.87653	0.000577056	0.00268454	0.00167688	0.000428869	0.0524286	0.000775629	0.166555	0.0228499	0.00721375	0.00486239	0.00313507	0.00133664	0.153133	0.0407925	0.00200473	0.153133	0.00423453	0.0451163	0.0412329	0.000402512	0.0671514	0.000600116	0.17499	0.00767247	0.17499	0.00102795	0.136836	0.0412329	0.0412329	0.000818321	0.00118933	0.0349796	0.17499	0.000529222	0.000398	0.0603854	0.431908
0.484031	0.153133	0.225916	0.000494297	0.000702445	0.989784	0.989784	0.000754302	0.000258712	0.000602111	0.0967826	0.0436137	0.977307	0.000535423	0.00205807	0.00102065	0.000440692	0.26339	0.000673246	0.104199	0.0253712	0.00910583	0.00767247	0.00445067	0.00114499	0.661012	0.132745	0.00138247	0.0728594	0.00388225	0.0339551	0.304092	0.000464164	0.334587	0.00050045	0.798669	0.0146257	0.798669	0.000776544	0.447633	0.304092	0.304092	0.000761856	0.00138402	0.177143	0.798669	0.000492024	0.000529222	0.293819	0.716038
0.0277045	0.0146257	0.0178062	0.000566455	0.00045325	0.18498	0.18498	0.00072097	0.000241624	0.00048932	0.00837893	0.00465992	0.293819	0.000444102	0.00312312	0.00203111	0.000352631	0.0179526	0.000716408	0.049902	0.0108295	0.00439728	0.00256605	0.00218925	0.00113747	0.042157	0.0146257	0.00148868	0.0740927	0.00345392	0.0112798	0.00913531	0.000535053	0.0220192	0.00050945	0.0294276	0.00339914	0.0294276	0.000738434	0.0403656	0.00913531	0.00913531	0.000543633	0.00099492	0.0127287	0.0294276	0.000420322	0.000373746	0.0204768	0.0530448
0.000466799	0.000590515	0.000612004	0.000799254	0.000589264	0.000495108	0.000495108	0.000635781	0.000350874	0.00101479	0.000776544	0.000904301	0.000635206	0.000804055	0.00302582	0.00279561	0.00050476	0.000457183	0.000896098	0.00189724	0.000498655	0.000969739	0.0005084	0.00135643	0.000537525	0.000573221	0.000826434	0.00136455	0.00159007	0.00111649	0.000461933	0.000296465	0.000760134	0.000452544	0.000761337	0.000285413	0.000343471	0.000285413	0.00141519	0.000972781	0.000296465	0.000296465	0.00067228	0.0011197	0.000754302	0.000285413	0.00105988	0.000194345	0.000401656	0.000697163
0.0107426	0.0207732	0.0252173	0.000456597	0.00398305	0.166936	0.166936	0.00143162	0.00036163	0.000717649	0.0372789	0.0187021	0.0684823	0.000717649	0.00471117	0.00390293	0.000362843	0.00759312	0.000907093	0.973137	0.00640931	0.0132653	0.00189561	0.00651218	0.00097533	0.0155543	0.0809567	0.00423453	0.0728594	0.0112007	0.0124252	0.00493659	0.000733778	0.00908352	0.000738434	0.0136707	0.00234682	0.0136707	0.000884142	0.118132	0.00493659	0.00493659	0.000615747	0.00248262	0.0551809	0.0136707	0.000597191	0.000279891	0.00861196	0.0305662
0.772862	0.381552	0.505132	0.000428404	0.000662817	0.665913	0.665913	0.000901778	0.000240244	0.000728725	0.0228499	0.0368993	0.837647	0.000583703	0.00320713	0.00200473	0.000851735	0.336076	0.000947969	0.0837803	0.0241262	0.00759312	0.00647684	0.00634569	0.000922023	0.867233	0.0316527	0.00232111	0.266933	0.0029939	0.0207732	0.0467712	0.000851735	0.642373	0.000675479	0.200343	0.00817492	0.200343	0.00117597	0.108614	0.0467712	0.0467712	0.000834704	0.00121689	0.0387822	0.200343	0.000651722	0.000405396	0.476868	0.174052
0.108614	0.0303082	0.0441978	0.000320135	0.000353568	0.627028	0.627028	0.00036843	0.000194755	0.000419337	0.0129294	0.00688768	0.592206	0.000419337	0.000745052	0.000546119	0.000291899	0.0478465	0.000375562	0.0169401	0.00594447	0.00248262	0.00191581	0.00121689	0.000672752	0.211567	0.00833913	0.000670206	0.0168339	0.00125405	0.00622889	0.934915	0.000267364	0.0675546	0.000314439	0.996951	0.0412329	0.996951	0.000479122	0.0702841	0.934915	0.934915	0.000651722	0.000589264	0.0102784	0.996951	0.000354656	0.000724642	0.68778	0.127358
0.0107426	0.0207732	0.0252173	0.000456597	0.00398305	0.166936	0.166936	0.00143162	0.00036163	0.000717649	0.0372789	0.0187021	0.0684823	0.000717649	0.00471117	0.00390293	0.000362843	0.00759312	0.000907093	0.973137	0.00640931	0.0132653	0.00189561	0.00651218	0.00097533	0.0155543	0.0809567	0.00423453	0.0728594	0.0112007	0.0124252	0.00493659	0.000733778	0.00908352	0.000738434	0.0136707	0.00234682	0.0136707	0.000884142	0.118132	0.00493659	0.00493659	0.000615747	0.00248262	0.0551809	0.0136707	0.000597191	0.000279891	0.00861196	0.0305662
0.00498067	0.00317679	0.00364684	0.000348947	0.000294411	0.0195292	0.0195292	0.000319151	0.000377665	0.000390925	0.00155649	0.001257	0.0228499	0.000390925	0.000541785	0.000540357	0.000289145	0.00344091	0.000390925	0.00494712	0.541097	0.00110121	0.000890586	0.000676112	0.000713422	0.00767247	0.0013447	0.000518579	0.00423453	0.00455615	0.567711	0.017491	0.000587288	0.00423453	0.000338953	0.0650835	0.904158	0.0650835	0.000435819	0.00468409	0.017491	0.017491	0.000459544	0.000431925	0.00144384	0.0650835	0.000341872	0.00042438	0.021101	0.00474171
0.000311964	0.000448013	0.000370045	0.000651722	0.0003938	0.000417141	0.000417141	0.000772747	0.00197509	0.0017622	0.000255319	0.000245924	0.000476893	0.00161868	0.00128118	0.000484798	0.000712545	0.000383644	0.00133479	0.000436515	0.00107625	0.000413631	0.000356966	0.000378514	0.00203591	0.000383644	0.000248933	0.00157676	0.000617366	0.000884142	0.000902758	0.000348947	0.00258286	0.000380127	0.000635781	0.000479122	0.00069461	0.000479122	0.00138605	0.000331935	0.000348947	0.000348947	0.0021951	0.000738434	0.000252062	0.000479122	0.00164193	0.000376691	0.000594602	0.000322196
0.923937	0.996951	0.990917	0.000352292	0.000454218	0.105763	0.105763	0.000612004	0.000222527	0.000553425	0.0260332	0.511268	0.0921917	0.000495108	0.00317679	0.00166987	0.0005575	0.875724	0.000831376	0.0257479	0.00768904	0.0166483	0.00662512	0.0137072	0.000529222	0.875724	0.017491	0.00339914	0.197496	0.0024268	0.00379804	0.00629738	0.00121689	0.973264	0.000419042	0.0303082	0.00161868	0.0303082	0.00100421	0.0939956	0.00629738	0.00629738	0.000663687	0.00194617	0.0211885	0.0303082	0.000460244	0.000149175	0.119339	0.0436137
0.0025352	0.00543071	0.00610458	0.00127341	0.00412066	0.00218026	0.00218026	0.00686149	0.000638722	0.00364684	0.0111845	0.010241	0.00231187	0.0032823	0.0262971	0.00636487	0.00335275	0.0014328	0.00482243	0.0939956	0.00112271	0.00332758	0.000810363	0.0046452	0.00153921	0.00339914	0.0112798	0.00838932	0.0368993	0.00564245	0.00101926	0.000870744	0.0156321	0.00231187	0.00217368	0.000783139	0.000575187	0.000783139	0.00245299	0.00892229	0.000870744	0.000870744	0.00158706	0.0233382	0.0124743	0.000783139	0.00260948	0.000471785	0.00189561	0.0024035
0.059979	0.0301926	0.0373736	0.000465572	0.000679858	0.0684823	0.0684823	0.00072582	0.000232231	0.00186354	0.00423453	0.00634569	0.0615862	0.00150209	0.00257715	0.00213658	0.000421934	0.0296972	0.00227105	0.00957658	0.00685179	0.00279561	0.00238263	0.00243397	0.00112271	0.0882461	0.00556405	0.00279561	0.101653	0.00149323	0.00607586	0.00550731	0.000675479	0.0469654	0.000569656	0.0156761	0.00206961	0.0156761	0.00152693	0.0108633	0.00550731	0.00550731	0.00108046	0.000865662	0.00614935	0.0156761	0.00153846	0.000335981	0.167339	0.0120064
0.00130687	0.00279561	0.00307409	0.0012933	0.00423453	0.00266595	0.00266595	0.00562355	0.000645154	0.00301496	0.011774	0.0107426	0.00339914	0.00301496	0.0237234	0.00552186	0.00344654	0.000903432	0.0037228	0.24564	0.00127795	0.00342353	0.000823712	0.00479564	0.00173832	0.00173832	0.0225177	0.00613596	0.0165409	0.00674966	0.00129953	0.000890586	0.0123946	0.00121689	0.0022103	0.000799254	0.000672752	0.000799254	0.00203854	0.00933333	0.000890586	0.000890586	0.00161868	0.0243579	0.0162969	0.000799254	0.00219921	0.000478191	0.00101479	0.00248262
0.551903	0.194383	0.279905	0.000469853	0.000651722	0.561261	0.561261	0.000802555	0.000226189	0.000643354	0.0558687	0.0902784	0.530734	0.000511533	0.00409687	0.00124562	0.000851735	0.32476	0.00086228	0.0245084	0.00878658	0.0092782	0.00788216	0.00762904	0.000810363	0.712189	0.0775903	0.00187839	0.117278	0.00269533	0.00920291	0.153133	0.000744267	0.399897	0.00066821	0.0702841	0.0105805	0.0702841	0.00105506	0.279905	0.153133	0.153133	0.000702445	0.00148591	0.100746	0.0702841	0.000523841	0.000615747	0.355897	0.484031
0.810985	0.420346	0.550211	0.000433115	0.000674308	0.709262	0.709262	0.000816032	0.000241624	0.000738434	0.0252173	0.0407925	0.867233	0.000590515	0.00330094	0.00186988	0.000870744	0.375137	0.000959948	0.0699886	0.0255004	0.00800226	0.00683072	0.00667344	0.000937426	0.893128	0.0349796	0.002373	0.229659	0.00256605	0.0178778	0.053307	0.000865662	0.68778	0.000683798	0.229659	0.00872648	0.229659	0.00119611	0.121522	0.053307	0.053307	0.000851735	0.00124562	0.0431432	0.229659	0.000659076	0.000413136	0.522425	0.134319
0.334587	0.105763	0.153133	0.000475703	0.000663687	0.996951	0.996951	0.000814323	0.000283342	0.000651722	0.0636553	0.0310381	0.94212	0.000580164	0.0019047	0.000988262	0.000420322	0.17499	0.000717649	0.0794622	0.0212524	0.00762904	0.00640931	0.00384782	0.00124144	0.498576	0.0882461	0.00168525	0.0567733	0.00343289	0.0556755	0.181304	0.000448013	0.225916	0.000541028	0.627028	0.0114275	0.627028	0.000838899	0.315887	0.181304	0.181304	0.000851735	0.0012792	0.115441	0.627028	0.000529222	0.000490629	0.198175	0.68778
0.000514611	0.000897393	0.000822119	0.00850443	0.00127795	0.000836673	0.000836673	0.544445	0.0011083	0.0707237	0.00133254	0.00075094	0.00075094	0.0547082	0.00560213	0.00601061	0.00312312	0.000575187	0.0327431	0.00111515	0.000659076	0.00107309	0.000634262	0.000963424	0.00543071	0.000662065	0.00121689	0.0272817	0.00104436	0.000996524	0.000602492	0.000460626	0.00413977	0.000566933	0.00626437	0.00043053	0.000352292	0.00043053	0.205364	0.00126949	0.000460626	0.000460626	0.0130752	0.209344	0.00127237	0.00043053	0.0368993	0.000487918	0.000558929	0.000731933
0.989057	0.973264	0.923937	0.000289447	0.000310144	0.225916	0.225916	0.000417141	0.000206273	0.000471785	0.00662512	0.133563	0.200343	0.000421241	0.00147454	0.00109503	0.000519622	0.977307	0.000549641	0.0106139	0.0101249	0.00662512	0.00951785	0.00543071	0.000442915	0.977307	0.00486239	0.00175664	0.0669259	0.00112271	0.00475278	0.0114966	0.000681699	0.996951	0.000357603	0.0675546	0.00210073	0.0675546	0.000678229	0.0279263	0.0114966	0.0114966	0.00062727	0.00112821	0.00564245	0.0675546	0.000397518	0.000154454	0.257679	0.0967826
0.00375387	0.002373	0.0027281	0.000490629	0.000579084	0.0171863	0.0171863	0.000583703	0.000651722	0.000346181	0.0252173	0.0024035	0.020407	0.000312373	0.0011932	0.000436676	0.000441411	0.00191581	0.000501534	0.00330094	0.176566	0.0017523	0.0014094	0.00181019	0.000727662	0.00607586	0.0173301	0.000643789	0.00284547	0.42768	0.189752	0.00455615	0.00169971	0.00317679	0.000404391	0.00453196	0.0406268	0.00453196	0.000748405	0.0115628	0.00455615	0.00455615	0.000337359	0.000903432	0.0207732	0.00453196	0.000304677	0.000651722	0.00301496	0.0133717
0.810985	0.988529	0.969422	0.000339391	0.000579084	0.0671514	0.0671514	0.000583703	0.000217952	0.000529222	0.0539577	0.78946	0.0583228	0.000474963	0.00529396	0.00221199	0.000520479	0.731555	0.000793378	0.0417147	0.00651218	0.0276285	0.00536276	0.0228499	0.000504451	0.731555	0.0349796	0.00527414	0.358909	0.0037634	0.00331635	0.00455615	0.00195765	0.92103	0.000448013	0.0195292	0.00139272	0.0195292	0.000943149	0.171664	0.00455615	0.00455615	0.000618367	0.00293565	0.0431432	0.0195292	0.000444102	0.000146185	0.0748956	0.0279263
0.0166483	0.00629738	0.00833913	0.000337359	0.000379261	0.181304	0.181304	0.0003425	0.000177259	0.000345684	0.0256104	0.0114966	0.255901	0.000345684	0.000818321	0.000383457	0.000312373	0.00800226	0.000321377	0.00745004	0.00254366	0.00317679	0.0024395	0.00146611	0.000544777	0.035944	0.0146257	0.000490629	0.00583046	0.00117903	0.00263988	0.996951	0.000243437	0.0114966	0.000291899	0.934915	0.0813215	0.934915	0.000448013	0.153133	0.996951	0.996951	0.00048932	0.000651722	0.0190778	0.934915	0.000298177	0.000890586	0.215249	0.329546
0.108614	0.0303082	0.0441978	0.000320135	0.000353568	0.627028	0.627028	0.00036843	0.000194755	0.000419337	0.0129294	0.00688768	0.592206	0.000419337	0.000745052	0.000546119	0.000291899	0.0478465	0.000375562	0.0169401	0.00594447	0.00248262	0.00191581	0.00121689	0.000672752	0.211567	0.00833913	0.000670206	0.0168339	0.00125405	0.00622889	0.934915	0.000267364	0.0675546	0.000314439	0.996951	0.0412329	0.996951	0.000479122	0.0702841	0.934915	0.934915	0.000651722	0.000589264	0.0102784	0.996951	0.000354656	0.000724642	0.68778	0.127358
0.0024395	0.00161868	0.00183332	0.000348947	0.000289145	0.0114275	0.0114275	0.000285985	0.000340161	0.000319335	0.00287687	0.00210073	0.0189451	0.000319335	0.000642324	0.000386378	0.000282758	0.00166255	0.000360803	0.0037228	0.113936	0.00128794	0.00101809	0.000738434	0.000670206	0.00398305	0.00231719	0.000430901	0.0026007	0.00640931	0.122511	0.0813215	0.000615747	0.00210073	0.000305814	0.0412329	0.996951	0.0412329	0.000443586	0.0105805	0.0813215	0.0813215	0.000406154	0.000442002	0.00257266	0.0412329	0.000283001	0.000555018	0.0123737	0.0121414
0.000993837	0.00129734	0.00102437	0.0161715	0.00062115	0.00104529	0.00104529	0.017491	0.000881661	0.00571735	0.00105926	0.000601568	0.000935589	0.0100026	0.00487943	0.00643137	0.00229228	0.000820335	0.00447233	0.000733292	0.000766275	0.000697163	0.000591379	0.00080012	0.00302726	0.00130184	0.000973679	0.0275962	0.00161868	0.000839502	0.000629629	0.000799254	0.00101085	0.00127237	0.011965	0.000724642	0.000622607	0.000724642	0.0306046	0.00102437	0.000799254	0.000799254	0.0151995	0.0710351	0.00101479	0.000724642	0.0052619	0.000683798	0.00200473	0.000787373
0.000215786	0.000227742	0.000209726	0.000916995	0.00057291	0.000387502	0.000387502	0.00113747	0.000460061	0.000983661	0.000300356	0.000212677	0.000394423	0.000983661	0.00115818	0.00113747	0.000964632	0.000236254	0.00107035	0.000373746	0.000529222	0.000387926	0.000369829	0.000356417	0.00342993	0.00026153	0.000324218	0.000963885	0.0003633	0.000355938	0.000490629	0.00028969	0.000738434	0.000234972	0.000999147	0.000279328	0.000275136	0.000279328	0.000919731	0.000346181	0.00028969	0.00028969	0.000651722	0.00089209	0.000329308	0.000279328	0.00102883	0.00200473	0.000285985	0.000302581
0.000241624	0.000259707	0.000230068	0.00167302	0.000717201	0.000428869	0.000428869	0.00123458	0.000514238	0.00190036	0.000484798	0.00023561	0.000441411	0.0021155	0.00230965	0.000911884	0.00210908	0.000277109	0.00134337	0.000352292	0.000452544	0.000287054	0.000265235	0.000374239	0.00812504	0.000324218	0.00045485	0.00134625	0.000383052	0.000535842	0.000409222	0.00048037	0.00121689	0.000274407	0.0019033	0.000440692	0.000467247	0.000440692	0.0014094	0.000422908	0.00048037	0.00048037	0.00303167	0.00200473	0.000469277	0.000440692	0.00142957	0.0146257	0.000604659	0.000348947
0.153133	0.0436137	0.0636553	0.000465572	0.000664704	0.809637	0.809637	0.000568972	0.000240073	0.0005104	0.249341	0.0967826	0.884909	0.000452872	0.00206055	0.000669151	0.000596088	0.0702841	0.000484798	0.0404862	0.00938068	0.0135883	0.0115628	0.00618266	0.000726337	0.27683	0.130884	0.000922023	0.0387822	0.00404373	0.0098736	0.724787	0.000437135	0.0967826	0.000380127	0.360343	0.0260332	0.360343	0.00074953	0.863231	0.724787	0.724787	0.000600731	0.00164554	0.179766	0.360343	0.000422908	0.000630646	0.0837803	0.947177
0.00957658	0.0192188	0.0222771	0.00054863	0.000851735	0.0111179	0.0111179	0.000937426	0.000274407	0.00134744	0.00625945	0.0146257	0.0084442	0.00112821	0.0100747	0.00881422	0.000380874	0.00735725	0.00271164	0.0112123	0.00246599	0.00632818	0.0016059	0.00653391	0.000955637	0.0127034	0.00765702	0.00680195	0.315887	0.00235943	0.00251644	0.00150726	0.00145881	0.0084442	0.000752761	0.00307409	0.00092603	0.00307409	0.0017974	0.0153147	0.00150726	0.00150726	0.000651722	0.00144951	0.00831232	0.00307409	0.00117484	0.00024648	0.0168339	0.0032108
0.000223323	0.000305939	0.000289145	0.00074394	0.000591898	0.000290512	0.000290512	0.00100421	0.00254366	0.00189851	0.000302161	0.000315325	0.000293304	0.00216468	0.00212593	0.00131477	0.00075094	0.000255319	0.00350198	0.000461933	0.000593647	0.000388738	0.000286776	0.000448013	0.0121271	0.000255319	0.000296174	0.00316324	0.00067734	0.000874644	0.000597727	0.000217751	0.00456696	0.000236954	0.00157165	0.000230068	0.000377031	0.000230068	0.00306917	0.000333717	0.000217751	0.000217751	0.00142521	0.000768547	0.000299125	0.000230068	0.0020256	0.000924475	0.000363035	0.000261991
0.0105234	0.0324862	0.0467712	0.000630646	0.00143727	0.205364	0.205364	0.00108632	0.000271781	0.000457854	0.947177	0.0702841	0.27683	0.000406564	0.00423453	0.000675175	0.000498655	0.00392377	0.000659076	0.0441978	0.00346403	0.0108923	0.00218925	0.0116871	0.000851735	0.0202944	0.955319	0.00121689	0.0179526	0.0146257	0.00359975	0.0355318	0.000672752	0.00788216	0.000541785	0.0166483	0.00324271	0.0166483	0.000865662	0.541097	0.0355318	0.0355318	0.00042686	0.00313507	0.979251	0.0166483	0.000384153	0.000651722	0.00721375	0.128651
0.108614	0.0303082	0.0441978	0.000320135	0.000353568	0.627028	0.627028	0.00036843	0.000194755	0.000419337	0.0129294	0.00688768	0.592206	0.000419337	0.000745052	0.000546119	0.000291899	0.0478465	0.000375562	0.0169401	0.00594447	0.00248262	0.00191581	0.00121689	0.000672752	0.211567	0.00833913	0.000670206	0.0168339	0.00125405	0.00622889	0.934915	0.000267364	0.0675546	0.000314439	0.996951	0.0412329	0.996951	0.000479122	0.0702841	0.934915	0.934915	0.000651722	0.000589264	0.0102784	0.996951	0.000354656	0.000724642	0.68778	0.127358
0.968365	0.990917	0.996951	0.000282435	0.000474091	0.153133	0.153133	0.000505924	0.000203268	0.000573221	0.0365183	0.662873	0.134319	0.000457183	0.00347871	0.00146921	0.000589264	0.712189	0.000781825	0.031977	0.00491645	0.0204768	0.00788216	0.016737	0.000484798	0.94212	0.0234428	0.00279561	0.255901	0.00269533	0.00423453	0.00833913	0.0012933	0.923937	0.000348947	0.0441978	0.00183332	0.0441978	0.000932976	0.135018	0.00833913	0.00833913	0.000702445	0.00148591	0.0290223	0.0441978	0.000473274	0.000122809	0.174052	0.0636553
0.000340662	0.000348947	0.000329155	0.00232411	0.000456246	0.000306881	0.000306881	0.000807343	0.000922023	0.0012624	0.000346827	0.000334778	0.00036163	0.00118395	0.00305778	0.00217211	0.00197713	0.000363861	0.00157639	0.000375562	0.000461379	0.000414581	0.000347049	0.000448013	0.00120521	0.000393495	0.000366127	0.00209704	0.000596994	0.000473813	0.000359236	0.000210111	0.0018882	0.00036163	0.00245299	0.000206376	0.000240665	0.000206376	0.00127426	0.000355143	0.000210111	0.000210111	0.000883484	0.00112966	0.000342685	0.000206376	0.00121689	0.000533519	0.0003085	0.000322363
0.996951	0.923937	0.968365	0.000230068	0.000320537	0.334587	0.334587	0.000343025	0.000187626	0.0004875	0.00864445	0.202728	0.301925	0.000387242	0.00158263	0.000961466	0.000549641	0.927339	0.000514238	0.0128007	0.00629738	0.00788216	0.0116871	0.00640931	0.000403516	0.992663	0.00610458	0.00143727	0.0868199	0.00121689	0.00537355	0.0166483	0.000714632	0.989057	0.000296042	0.108614	0.0024395	0.108614	0.000625891	0.0387822	0.0166483	0.0166483	0.000664704	0.000851735	0.00721375	0.108614	0.000407937	0.000125089	0.380056	0.153133
0.00772605	0.00446317	0.00527414	0.000371953	0.000313884	0.0352773	0.0352773	0.000335665	0.000360613	0.00041526	0.00210073	0.00161868	0.0304649	0.00041526	0.000591379	0.000529222	0.000310144	0.00503065	0.00041095	0.00441189	0.26339	0.00131896	0.00105761	0.000778309	0.000788158	0.0124743	0.00175664	0.000558055	0.00458462	0.0060299	0.282037	0.0365183	0.000642869	0.00632818	0.000323644	0.153133	0.583028	0.153133	0.000465572	0.00698827	0.0365183	0.0365183	0.000505924	0.000471785	0.00191581	0.153133	0.000358999	0.000484798	0.0387822	0.00747857
0.000743149	0.00112609	0.00117903	0.000374833	0.00036843	0.000513433	0.000513433	0.000558929	0.000556026	0.000799752	0.000502046	0.00155435	0.000644181	0.000744634	0.00148802	0.00135353	0.000369663	0.000651722	0.00160934	0.00130378	0.00801832	0.00140236	0.000841436	0.00193613	0.000796611	0.000724642	0.000534726	0.00244749	0.00515371	0.00536862	0.00738532	0.000214731	0.00540363	0.000715731	0.000472757	0.00028223	0.00110939	0.00028223	0.00100421	0.000851735	0.000214731	0.000214731	0.000482889	0.000645675	0.000492024	0.00028223	0.000691023	0.000140079	0.000518579	0.000456597
0.00498067	0.00317679	0.00364684	0.000348947	0.000294411	0.0195292	0.0195292	0.000319151	0.000377665	0.000390925	0.00155649	0.001257	0.0228499	0.000390925	0.000541785	0.000540357	0.000289145	0.00344091	0.000390925	0.00494712	0.541097	0.00110121	0.000890586	0.000676112	0.000713422	0.00767247	0.0013447	0.000518579	0.00423453	0.00455615	0.567711	0.017491	0.000587288	0.00423453	0.000338953	0.0650835	0.904158	0.0650835	0.000435819	0.00468409	0.017491	0.017491	0.000459544	0.000431925	0.00144384	0.0650835	0.000341872	0.00042438	0.021101	0.00474171
0.334587	0.105763	0.153133	0.000475703	0.000663687	0.996951	0.996951	0.000814323	0.000283342	0.000651722	0.0636553	0.0310381	0.94212	0.000580164	0.0019047	0.000988262	0.000420322	0.17499	0.000717649	0.0794622	0.0212524	0.00762904	0.00640931	0.00384782	0.00124144	0.498576	0.0882461	0.00168525	0.0567733	0.00343289	0.0556755	0.181304	0.000448013	0.225916	0.000541028	0.627028	0.0114275	0.627028	0.000838899	0.315887	0.181304	0.181304	0.000851735	0.0012792	0.115441	0.627028	0.000529222	0.000490629	0.198175	0.68778
0.00920291	0.0197006	0.0231692	0.00056051	0.000643789	0.0132257	0.0132257	0.000753886	0.000291899	0.00175876	0.010636	0.0275162	0.0097721	0.00159625	0.00985141	0.00625574	0.000476893	0.00691024	0.002521	0.0129294	0.00250049	0.00962262	0.00210473	0.0100026	0.000916226	0.0125366	0.00878658	0.00653391	0.284037	0.00312312	0.00327849	0.00213804	0.00129052	0.00803165	0.000716408	0.00477644	0.00116561	0.00477644	0.00162057	0.0285806	0.00213804	0.00213804	0.000851735	0.00204684	0.00964816	0.00477644	0.00136083	0.000236439	0.0139011	0.00494712
0.042157	0.106509	0.139562	0.000495108	0.000851735	0.0653176	0.0653176	0.000704317	0.000262413	0.00119839	0.0746106	0.243549	0.0583228	0.00107733	0.0236044	0.00485018	0.000601568	0.0269818	0.00188163	0.0546015	0.00386584	0.0200817	0.00349285	0.0212524	0.00123745	0.0636553	0.051863	0.0146257	0.852116	0.00640931	0.0046452	0.00795771	0.00166255	0.033025	0.000665911	0.0182895	0.00254366	0.0182895	0.00212275	0.240391	0.00795771	0.00795771	0.00121689	0.00308524	0.0619368	0.0182895	0.000936269	0.000305511	0.0712673	0.0242324
0.0228499	0.0554493	0.0699886	0.000507231	0.00144844	0.0347514	0.0347514	0.00086228	0.000274852	0.00106702	0.0372789	0.117278	0.0310381	0.00106702	0.0169971	0.00543071	0.000536321	0.0155543	0.00167046	0.0942449	0.0030942	0.0132653	0.00266595	0.0139223	0.00108867	0.0333724	0.0276285	0.0166917	0.675161	0.00481626	0.00366378	0.00493659	0.00143412	0.0187021	0.000811943	0.0104766	0.00194317	0.0104766	0.00183084	0.118132	0.00493659	0.00493659	0.00104104	0.00287094	0.031977	0.0104766	0.000851735	0.000279891	0.0373736	0.0137072
0.000851735	0.000835749	0.000758648	0.00189394	0.000439261	0.00173832	0.00173832	0.000871463	0.000300199	0.000804344	0.000767653	0.000802555	0.0018373	0.000804344	0.00131375	0.00186626	0.000448013	0.000818321	0.000988262	0.00121689	0.00119693	0.00102232	0.000866449	0.000615747	0.00108197	0.00113309	0.000711358	0.00167117	0.00113072	0.000523177	0.00108387	0.00254366	0.000617366	0.000941354	0.00118499	0.00213804	0.00130184	0.00213804	0.00237872	0.00169217	0.00254366	0.00254366	0.000918426	0.00176489	0.000738434	0.00213804	0.00102173	0.000498655	0.00178665	0.00156995
0.000581291	0.000931593	0.000886678	0.00114975	0.000583703	0.000704898	0.000704898	0.00104957	0.00106401	0.000740965	0.000760134	0.00127734	0.000717938	0.000740965	0.00239071	0.00433027	0.000487918	0.000529222	0.00176672	0.0013263	0.00594447	0.00103473	0.000489686	0.000900226	0.000942798	0.000669151	0.000731473	0.00378778	0.00200473	0.00468409	0.00513629	0.000398763	0.00556405	0.00061315	0.00106991	0.000417141	0.00212472	0.000417141	0.00244391	0.00113309	0.000398763	0.000398763	0.000525749	0.00152693	0.000745529	0.000417141	0.000869862	0.000289145	0.000521195	0.0006012
0.00117597	0.00216468	0.00244749	0.00139057	0.00145445	0.000651722	0.000651722	0.00295933	0.000590515	0.00509661	0.00218925	0.00618266	0.000683798	0.00391541	0.00556405	0.00105605	0.00809752	0.00110121	0.00282228	0.00102694	0.000403516	0.00138402	0.000547714	0.00206961	0.00119522	0.00177261	0.00184473	0.00327849	0.0026175	0.000758648	0.000359236	0.000390925	0.153133	0.00106702	0.00185472	0.000355143	0.000274852	0.000355143	0.00188667	0.00192728	0.000390925	0.000390925	0.00455615	0.0255004	0.00200473	0.000355143	0.00327005	0.000439796	0.000667365	0.000826434
0.0019247	0.00330094	0.00354448	0.000439067	0.000861138	0.00250049	0.00250049	0.000651722	0.000564237	0.000813962	0.00204684	0.00381722	0.00230965	0.000813962	0.00407777	0.0036697	0.000484798	0.00164193	0.00133954	0.00951785	0.0294276	0.00196993	0.000781825	0.00222953	0.000947969	0.00235943	0.00188667	0.00590676	0.0292962	0.023236	0.0387822	0.00072322	0.00511298	0.0018143	0.000720437	0.00107869	0.00788216	0.00107869	0.00119075	0.00402334	0.00072322	0.00072322	0.000633203	0.00121689	0.00196403	0.00107869	0.000750193	0.000220197	0.00255538	0.00144384
0.198175	0.0671514	0.0939956	0.00045325	0.000454218	0.772862	0.772862	0.00054715	0.000275478	0.000619538	0.0176722	0.0207732	0.754562	0.000553425	0.00200473	0.00111033	0.000469277	0.0707237	0.000569656	0.0567733	0.0139011	0.0100026	0.00662512	0.00404373	0.000880036	0.315887	0.017491	0.00176489	0.0909289	0.00294957	0.0179913	0.0362634	0.000428404	0.135018	0.000419042	0.177143	0.00632818	0.177143	0.000791116	0.0939956	0.0362634	0.0362634	0.000927104	0.00115983	0.0146257	0.177143	0.0005084	0.000283342	0.0561812	0.464939
0.00640931	0.00439728	0.00494712	0.000343855	0.000370045	0.0228499	0.0228499	0.000488863	0.000638144	0.000538735	0.00176489	0.00213103	0.0205242	0.000493006	0.000829651	0.000918049	0.000419337	0.00391106	0.000598043	0.00836368	0.94212	0.00233134	0.00171708	0.00152693	0.000696279	0.00892229	0.00188471	0.000832142	0.00525504	0.05033	0.961176	0.00200473	0.000983258	0.00560775	0.000335981	0.00483086	0.0825711	0.00483086	0.000594939	0.00494712	0.00200473	0.00200473	0.000541785	0.000573221	0.00166255	0.00483086	0.000464699	0.000255319	0.0036242	0.0122632
0.0868199	0.197496	0.255901	0.000470214	0.00117032	0.217266	0.217266	0.00121689	0.000306633	0.00100421	0.0357518	0.153133	0.116383	0.000820335	0.00902257	0.00742705	0.000738434	0.0419204	0.00159226	0.26339	0.00829304	0.0125953	0.00245699	0.00892229	0.00101926	0.127358	0.0453967	0.00741716	0.802107	0.00892229	0.0140274	0.00583046	0.0019247	0.0669259	0.000694212	0.0168339	0.0026007	0.0168339	0.0015525	0.198875	0.00583046	0.00583046	0.000732691	0.00200473	0.0535444	0.0168339	0.000804344	0.000288758	0.0469654	0.0291416
0.00109421	0.00213103	0.00234682	0.00048718	0.00103027	0.00294957	0.00294957	0.000821548	0.000919	0.000433646	0.0276285	0.00389727	0.00389727	0.000433646	0.00327849	0.0013745	0.000448013	0.000730943	0.000681312	0.0222771	0.0534522	0.00453196	0.000791116	0.00395654	0.000674308	0.00150497	0.0347514	0.00119965	0.00547747	0.905539	0.047275	0.00104693	0.00577893	0.00101622	0.000451581	0.00111649	0.00537355	0.00111649	0.00092789	0.0154877	0.00104693	0.00104693	0.000322196	0.00195943	0.0240351	0.00111649	0.000412719	0.000366127	0.000992469	0.00339914
0.0310381	0.0636553	0.0837803	0.000476893	0.00150911	0.386929	0.386929	0.000851735	0.000333166	0.000776024	0.153133	0.06016	0.153133	0.000698556	0.00746349	0.00327849	0.000372668	0.0195292	0.000900835	0.409971	0.00669475	0.0387822	0.00374394	0.0130917	0.00109664	0.048362	0.188431	0.00480783	0.25394	0.0125953	0.0116871	0.0134339	0.000802555	0.0242324	0.000534433	0.047275	0.00336243	0.047275	0.00136214	0.447633	0.0134339	0.0134339	0.00077726	0.00324271	0.123441	0.047275	0.000631573	0.000334231	0.0224127	0.0873975
0.00182698	0.00151194	0.0016059	0.000318739	0.000365842	0.00505822	0.00505822	0.000537188	0.000731473	0.00050226	0.000865662	0.000892618	0.00344654	0.000466371	0.000651722	0.000769174	0.000367044	0.00152693	0.000632624	0.00273591	0.293819	0.00107236	0.00105065	0.000786021	0.00066984	0.00230422	0.000812443	0.000721852	0.00251644	0.00892229	0.476304	0.000781285	0.000816032	0.00171037	0.000388635	0.00142957	0.0124743	0.00142957	0.000741842	0.00209704	0.000781285	0.000781285	0.000451781	0.000519622	0.000838234	0.00142957	0.00054807	0.000222527	0.00128632	0.00268454
0.00292959	0.00507063	0.00550731	0.000558299	0.000621453	0.00495796	0.00495796	0.00102437	0.000768143	0.00077051	0.00188267	0.00401755	0.00352689	0.000716868	0.00350646	0.00688768	0.000589264	0.00217609	0.00168095	0.0100747	0.0965885	0.00253075	0.000884142	0.00207747	0.0012311	0.00361626	0.00222273	0.0036268	0.0469654	0.093514	0.188178	0.000743649	0.00646425	0.00273225	0.000682713	0.00126045	0.00382795	0.00126045	0.0015362	0.00482493	0.000743649	0.000743649	0.000498655	0.000951656	0.00232111	0.00126045	0.000712545	0.000244174	0.00235943	0.00192194
0.00323019	0.00566545	0.00618266	0.000623677	0.000591717	0.0055494	0.0055494	0.000989161	0.000796611	0.000798228	0.00204838	0.00446997	0.00390659	0.000741621	0.00377257	0.00683072	0.000558929	0.002373	0.00163803	0.0113367	0.146802	0.00273917	0.000931207	0.00200473	0.00118856	0.00401143	0.0024268	0.00387909	0.0551809	0.084505	0.250903	0.000788158	0.00638159	0.00300046	0.000813962	0.00135643	0.00423453	0.00135643	0.00148993	0.00539199	0.000788158	0.000788158	0.000515625	0.000998105	0.00254055	0.00135643	0.000686972	0.000249549	0.00257715	0.00209363
0.232723	0.377408	0.48558	0.000429737	0.00154512	0.62869	0.62869	0.00119769	0.000303711	0.00097533	0.122511	0.124316	0.397202	0.000786021	0.00662512	0.0036268	0.000686214	0.100281	0.00131896	0.43802	0.0139791	0.0205242	0.00317679	0.013829	0.00111515	0.337209	0.153133	0.00562017	0.553009	0.00892229	0.0256104	0.0146257	0.00133124	0.169766	0.000729597	0.0524286	0.00443947	0.0524286	0.00155435	0.48558	0.0146257	0.0146257	0.000917583	0.0028374	0.189752	0.0524286	0.000772747	0.000338953	0.153133	0.0973096
0.0449422	0.102183	0.12982	0.000435819	0.00131105	0.109598	0.109598	0.00119965	0.000291899	0.00121689	0.0199615	0.0773099	0.0598305	0.000997656	0.0105991	0.00694715	0.000651722	0.0236044	0.00203512	0.153133	0.00632818	0.0105562	0.00229694	0.00917606	0.00101138	0.0646593	0.0252173	0.00859268	0.832537	0.00659174	0.0102784	0.00384782	0.00185472	0.0361132	0.000638722	0.0100026	0.00200473	0.0100026	0.00231385	0.101113	0.00384782	0.00384782	0.000953325	0.00167429	0.0289154	0.0100026	0.00105388	0.00026675	0.0714471	0.0165667
0.345515	0.854694	0.724787	0.000345953	0.00075094	0.0242324	0.0242324	0.000707038	0.000250953	0.000644181	0.0254385	0.434658	0.021101	0.000580534	0.00505822	0.00401952	0.000442002	0.282037	0.000922023	0.130884	0.00437427	0.0218115	0.00406052	0.0146257	0.000448013	0.282037	0.0182895	0.00445674	0.505132	0.00527414	0.00279561	0.00231719	0.00175664	0.541097	0.000406821	0.00772605	0.000990685	0.00772605	0.00100421	0.0746106	0.00231719	0.00231719	0.000521803	0.00248262	0.0214654	0.00772605	0.00053417	0.000139556	0.0262567	0.0146257
0.0868199	0.197496	0.255901	0.000470214	0.00117032	0.217266	0.217266	0.00121689	0.000306633	0.00100421	0.0357518	0.153133	0.116383	0.000820335	0.00902257	0.00742705	0.000738434	0.0419204	0.00159226	0.26339	0.00829304	0.0125953	0.00245699	0.00892229	0.00101926	0.127358	0.0453967	0.00741716	0.802107	0.00892229	0.0140274	0.00583046	0.0019247	0.0669259	0.000694212	0.0168339	0.0026007	0.0168339	0.0015525	0.198875	0.00583046	0.00583046	0.000732691	0.00200473	0.0535444	0.0168339	0.000804344	0.000288758	0.0469654	0.0291416
0.108614	0.0303082	0.0441978	0.000320135	0.000353568	0.627028	0.627028	0.00036843	0.000194755	0.000419337	0.0129294	0.00688768	0.592206	0.000419337	0.000745052	0.000546119	0.000291899	0.0478465	0.000375562	0.0169401	0.00594447	0.00248262	0.00191581	0.00121689	0.000672752	0.211567	0.00833913	0.000670206	0.0168339	0.00125405	0.00622889	0.934915	0.000267364	0.0675546	0.000314439	0.996951	0.0412329	0.996951	0.000479122	0.0702841	0.934915	0.934915	0.000651722	0.000589264	0.0102784	0.996951	0.000354656	0.000724642	0.68778	0.127358
0.511268	0.948701	0.87653	0.0003425	0.000588401	0.0748956	0.0748956	0.000590515	0.000219064	0.000597499	0.0606737	0.938288	0.0650835	0.000535053	0.00645562	0.00206188	0.000448013	0.541097	0.000730325	0.0449422	0.00678024	0.0296972	0.00564245	0.0245084	0.000576237	0.417586	0.0387822	0.00543071	0.313118	0.00391106	0.00342745	0.00491645	0.00231719	0.731555	0.000407937	0.0216632	0.00144384	0.0216632	0.000957749	0.192715	0.00491645	0.00491645	0.000629083	0.00303532	0.048162	0.0216632	0.000493938	0.000146898	0.0287322	0.0310381
0.000830549	0.000678229	0.000722393	0.00474171	0.000571854	0.00108632	0.00108632	0.00366103	0.00097533	0.196196	0.000403516	0.000529222	0.00093984	0.196196	0.00515371	0.00135269	0.0188445	0.000791116	0.0221276	0.000601568	0.000452872	0.000561366	0.000529222	0.000772747	0.00872648	0.00118166	0.000379261	0.0256104	0.00116561	0.000322732	0.000583703	0.000604659	0.00147064	0.000772747	0.00594447	0.000828673	0.000469277	0.000828673	0.0187021	0.000600731	0.000604659	0.000604659	0.977898	0.00694715	0.000390925	0.000828673	0.0837803	0.000755203	0.00207747	0.000747487
0.00082267	0.0011696	0.00121689	0.0026007	0.00123072	0.000778309	0.000778309	0.0611476	0.000656382	0.416807	0.000851735	0.00104898	0.000795477	0.575881	0.0106044	0.0240507	0.00243063	0.000671397	0.207463	0.00762904	0.00077051	0.00118774	0.000512771	0.00130962	0.0047464	0.000967362	0.00107625	0.0594325	0.00358234	0.00131994	0.00077726	0.000313018	0.00359975	0.000795477	0.00727771	0.0003938	0.000348947	0.0003938	0.023265	0.00101039	0.000313018	0.000313018	0.0406789	0.0111024	0.000913671	0.0003938	0.249704	0.000284224	0.00086149	0.000594939
0.000443586	0.000502046	0.000517968	0.00517552	0.000671397	0.000583703	0.000583703	0.0419204	0.000657221	0.991693	0.000409222	0.000430901	0.000535053	0.965873	0.00449307	0.00446997	0.00377076	0.000435034	0.260629	0.000772747	0.000520479	0.00050476	0.000400276	0.000617366	0.00798683	0.000541028	0.000394423	0.0264684	0.00108632	0.000455216	0.00052481	0.000319553	0.0021941	0.000430901	0.00553506	0.000383644	0.000299625	0.000383644	0.0233382	0.000517968	0.000319553	0.000319553	0.271304	0.0155543	0.000401656	0.000383644	0.957924	0.000384153	0.000738434	0.000413136
0.000290512	0.00036843	0.000348947	0.0025352	0.000651722	0.000350874	0.000350874	0.0222391	0.00172032	0.440545	0.000294729	0.000330177	0.000330177	0.440545	0.0021487	0.00418786	0.00149165	0.000308981	0.0462194	0.000547371	0.000574107	0.000404086	0.000341872	0.000464839	0.00326291	0.000331935	0.000289145	0.0107426	0.000697772	0.000681699	0.000577905	0.000230068	0.00491645	0.000307449	0.00369489	0.000260842	0.000318541	0.000260842	0.0122632	0.000348947	0.000230068	0.000230068	0.0213011	0.00506608	0.000291899	0.000260842	0.322223	0.000285151	0.000407937	0.000275478
0.000276426	0.000347143	0.000307958	0.00254366	0.000603303	0.000331099	0.000331099	0.0112464	0.00359116	0.129633	0.00024436	0.000255319	0.000334475	0.334587	0.00128477	0.00317679	0.00141966	0.000313884	0.0715903	0.000509112	0.000683798	0.000357467	0.000324218	0.000382719	0.00400157	0.000313884	0.000240734	0.0082554	0.000564237	0.000628742	0.000688647	0.000220964	0.00417437	0.000312373	0.00366228	0.000267077	0.000369428	0.000267077	0.00933333	0.000288033	0.000220964	0.000220964	0.0149554	0.00391881	0.000242525	0.000267077	0.111442	0.000290593	0.000409574	0.000245295
0.000676112	0.00178665	0.00137369	0.0262567	0.00346828	0.00167803	0.00167803	0.121725	0.00103823	0.00354448	0.0092361	0.00213103	0.00213103	0.00624856	0.0103297	0.0258603	0.00205372	0.000907093	0.00523828	0.00990288	0.00102795	0.00233134	0.000622607	0.0020558	0.00403405	0.000907093	0.0116871	0.371443	0.00287094	0.00410989	0.000738434	0.000612681	0.00238263	0.00088789	0.0380578	0.000664704	0.000425053	0.000664704	0.0171594	0.0060299	0.000612681	0.000612681	0.00709005	0.67672	0.0104044	0.000664704	0.00251132	0.000738434	0.000629083	0.0012493
0.000651722	0.00075094	0.000791116	0.00691709	0.000636054	0.000935589	0.000935589	0.0146257	0.000902758	0.103099	0.000588401	0.000620631	0.000835749	0.103099	0.00579053	0.00248262	0.00569406	0.000630646	0.0617179	0.000669151	0.000518579	0.000812443	0.000607392	0.000825142	0.241943	0.000851735	0.000552937	0.0492547	0.00115392	0.00054715	0.000580534	0.000503918	0.00156428	0.000620631	0.00721375	0.000640195	0.000487918	0.000640195	0.415414	0.000791116	0.000503918	0.000503918	0.373168	0.00872648	0.000570077	0.000640195	0.244932	0.000529222	0.000954276	0.000698556
0.0178062	0.0347514	0.043446	0.000474963	0.00210473	0.035944	0.035944	0.00152693	0.00025669	0.000830549	0.051863	0.0551809	0.0419204	0.000751493	0.0125664	0.00636125	0.000651722	0.0120979	0.00123241	0.6189	0.00463146	0.0161883	0.00212472	0.0139011	0.000743149	0.0263332	0.115441	0.00465992	0.313615	0.0133382	0.00410989	0.00618266	0.00108387	0.0146257	0.000772747	0.00468409	0.0022103	0.00468409	0.00127341	0.279011	0.00618266	0.00618266	0.000571854	0.00275778	0.0779085	0.00468409	0.000678229	0.000344481	0.0228499	0.042157
0.000665911	0.000972216	0.000916226	0.00299604	0.000762969	0.000841436	0.000841436	0.0323943	0.000561661	0.180361	0.00103232	0.00105244	0.00086228	0.0811875	0.0149904	0.0168339	0.00161511	0.000592493	0.104199	0.00346403	0.000885544	0.00109782	0.000533716	0.00121689	0.00369673	0.000791116	0.00133039	0.0216038	0.0026541	0.00134337	0.000827227	0.000381524	0.00301496	0.000709661	0.00496688	0.000403516	0.000353568	0.000403516	0.0377109	0.00123458	0.000381524	0.000381524	0.01878	0.0253712	0.00111306	0.000403516	0.195728	0.000283657	0.000701851	0.000769638
0.000464164	0.000535842	0.000490629	0.0125121	0.000602492	0.000642324	0.000642324	0.0154725	0.000709357	0.286951	0.000421934	0.000448013	0.000579695	0.432445	0.00580061	0.00528329	0.00292959	0.000515625	0.0832162	0.000701079	0.00041548	0.000387502	0.000329308	0.000484798	0.00562355	0.00058777	0.000403516	0.0211546	0.00115874	0.000428113	0.000418818	0.000478191	0.00104898	0.000509112	0.01878	0.000514611	0.00036843	0.000514611	0.0183847	0.000556836	0.000478191	0.000478191	0.153133	0.0127287	0.000412477	0.000514611	0.159048	0.000442915	0.000976811	0.000487918
0.000407937	0.000633203	0.000597191	0.00335969	0.000625596	0.000465572	0.000465572	0.0837803	0.000803846	0.0305662	0.000714632	0.000804344	0.000434375	0.0194539	0.01302	0.0213115	0.00145822	0.000437692	0.153133	0.00123151	0.000473813	0.000793065	0.000408835	0.000869451	0.0136579	0.000476893	0.000685205	0.0556331	0.00303532	0.0010478	0.000476893	0.00028852	0.00337324	0.000434375	0.00463821	0.000305511	0.000299625	0.000305511	0.722406	0.000778309	0.00028852	0.00028852	0.00948621	0.0139011	0.000699605	0.000305511	0.0474807	0.000309703	0.0005575	0.000385327
0.0387822	0.0939956	0.135018	0.000469853	0.0012792	0.315887	0.315887	0.000802555	0.000252062	0.000573221	0.903534	0.530734	0.399897	0.000511533	0.00680704	0.00135228	0.000707038	0.0211885	0.000644859	0.219418	0.00594447	0.0853325	0.00605588	0.0387822	0.000810363	0.0684823	0.758945	0.00214056	0.255901	0.0197363	0.0061963	0.153133	0.000976811	0.0279263	0.000430901	0.0702841	0.0105805	0.0702841	0.000932976	0.996951	0.153133	0.153133	0.000593985	0.00560775	0.840876	0.0702841	0.000473274	0.000479122	0.0252173	0.484031
0.035944	0.0118559	0.016357	0.000442002	0.000529222	0.332538	0.332538	0.000428404	0.000222867	0.000433115	0.0583228	0.0236044	0.447633	0.000433115	0.00108286	0.000441721	0.000456597	0.0164914	0.000384595	0.0116871	0.00357327	0.00503065	0.00398305	0.00229228	0.000707038	0.0758782	0.0310381	0.000615747	0.00892229	0.0017227	0.0037228	0.987398	0.000313884	0.0236044	0.00036163	0.852116	0.0610558	0.852116	0.000564237	0.284802	0.987398	0.987398	0.000696279	0.000916226	0.0419204	0.852116	0.000363688	0.000816032	0.249341	0.571937
0.0245084	0.00864445	0.0116871	0.000521195	0.000791116	0.249341	0.249341	0.000556836	0.000253471	0.000386939	0.756684	0.0164914	0.345515	0.0003425	0.0018373	0.000411559	0.000465572	0.00721375	0.000387728	0.00933333	0.00301496	0.00399809	0.00311745	0.00423453	0.000536876	0.0524286	0.470203	0.000624347	0.00721375	0.00605588	0.00313507	0.153133	0.000419739	0.0164914	0.000410716	0.0511777	0.00532158	0.0511777	0.000651722	0.211567	0.153133	0.153133	0.000397098	0.00173832	0.614716	0.0511777	0.000329308	0.000851735	0.0146257	0.447633
0.0166483	0.00629738	0.00833913	0.000337359	0.000379261	0.181304	0.181304	0.0003425	0.000177259	0.000345684	0.0256104	0.0114966	0.255901	0.000345684	0.000818321	0.000383457	0.000312373	0.00800226	0.000321377	0.00745004	0.00254366	0.00317679	0.0024395	0.00146611	0.000544777	0.035944	0.0146257	0.000490629	0.00583046	0.00117903	0.00263988	0.996951	0.000243437	0.0114966	0.000291899	0.934915	0.0813215	0.934915	0.000448013	0.153133	0.996951	0.996951	0.00048932	0.000651722	0.0190778	0.934915	0.000298177	0.000890586	0.215249	0.329546
0.0797657	0.0856351	0.120467	0.000308827	0.000386154	0.0158987	0.0158987	0.000316968	0.000180066	0.000685576	0.00210908	0.0387822	0.0189451	0.000685576	0.00168825	0.000690843	0.000390925	0.0431432	0.000821548	0.00461862	0.00152693	0.00369975	0.00304101	0.00308995	0.000986693	0.0629258	0.00173832	0.00196261	0.0387822	0.000676112	0.00156556	0.00577893	0.000542646	0.0561812	0.000338215	0.0178778	0.00155649	0.0178778	0.00126045	0.00772605	0.00577893	0.00577893	0.0012792	0.000698556	0.0019087	0.0178778	0.000556452	0.000121505	0.05033	0.0084442
0.484031	0.153133	0.225916	0.000494297	0.000702445	0.989784	0.989784	0.000754302	0.000258712	0.000602111	0.0967826	0.0436137	0.977307	0.000535423	0.00205807	0.00102065	0.000440692	0.26339	0.000673246	0.104199	0.0253712	0.00910583	0.00767247	0.00445067	0.00114499	0.661012	0.132745	0.00138247	0.0728594	0.00388225	0.0339551	0.304092	0.000464164	0.334587	0.00050045	0.798669	0.0146257	0.798669	0.000776544	0.447633	0.304092	0.304092	0.000761856	0.00138402	0.177143	0.798669	0.000492024	0.000529222	0.293819	0.716038
0.0166483	0.00629738	0.00833913	0.000337359	0.000379261	0.181304	0.181304	0.0003425	0.000177259	0.000345684	0.0256104	0.0114966	0.255901	0.000345684	0.000818321	0.000383457	0.000312373	0.00800226	0.000321377	0.00745004	0.00254366	0.00317679	0.0024395	0.00146611	0.000544777	0.035944	0.0146257	0.000490629	0.00583046	0.00117903	0.00263988	0.996951	0.000243437	0.0114966	0.000291899	0.934915	0.0813215	0.934915	0.000448013	0.153133	0.996951	0.996951	0.00048932	0.000651722	0.0190778	0.934915	0.000298177	0.000890586	0.215249	0.329546
0.0166483	0.00629738	0.00833913	0.000337359	0.000379261	0.181304	0.181304	0.0003425	0.000177259	0.000345684	0.0256104	0.0114966	0.255901	0.000345684	0.000818321	0.000383457	0.000312373	0.00800226	0.000321377	0.00745004	0.00254366	0.00317679	0.0024395	0.00146611	0.000544777	0.035944	0.0146257	0.000490629	0.00583046	0.00117903	0.00263988	0.996951	0.000243437	0.0114966	0.000291899	0.934915	0.0813215	0.934915	0.000448013	0.153133	0.996951	0.996951	0.00048932	0.000651722	0.0190778	0.934915	0.000298177	0.000890586	0.215249	0.329546
0.000234791	0.000249897	0.000255319	0.00306599	0.00044386	0.000431925	0.000431925	0.00351672	0.00086149	0.00217368	0.000360309	0.000261128	0.000386581	0.00397761	0.00102437	0.00127559	0.00148271	0.000231606	0.00131703	0.000452544	0.000410192	0.000476893	0.000358349	0.000383644	0.00171708	0.000299625	0.000345362	0.00231719	0.000390925	0.000422908	0.000456081	0.000348947	0.000612681	0.000230068	0.00216905	0.000330177	0.000316968	0.000330177	0.00269533	0.00042686	0.000348947	0.000348947	0.00390659	0.00344091	0.000352631	0.000330177	0.00180714	0.000500866	0.000335161	0.000364311
0.293819	0.0728594	0.112308	0.000186808	0.000252864	0.0202944	0.0202944	0.000208373	0.000154945	0.000330495	0.000678229	0.00688768	0.016357	0.000330495	0.000414581	0.000400918	0.000354241	0.211567	0.000341381	0.00200473	0.00121689	0.00117597	0.00191581	0.00121689	0.000338473	0.211567	0.000583703	0.000670206	0.00573061	0.000321056	0.0012493	0.00933333	0.000399984	0.179766	0.000252062	0.0837803	0.00145445	0.0837803	0.000375562	0.0025352	0.00933333	0.00933333	0.000651722	0.000348947	0.00062727	0.0837803	0.000319335	0.000128944	0.153133	0.00556405
0.000461933	0.000523528	0.000541028	0.00414991	0.000699605	0.000612004	0.000612004	0.0381757	0.000629893	0.994583	0.000425439	0.000448013	0.000559858	0.964694	0.00487694	0.00412066	0.00413499	0.000452544	0.295672	0.000810363	0.000538294	0.000524121	0.000413631	0.000644536	0.00877926	0.000566455	0.000409222	0.021596	0.00114824	0.000470461	0.00054296	0.000330495	0.00233736	0.000448013	0.00498067	0.000398557	0.000307958	0.000398557	0.0261949	0.000541028	0.000330495	0.000330495	0.32367	0.0121414	0.000417141	0.000398557	0.969489	0.000398	0.000779993	0.000429737
0.0387822	0.0939956	0.135018	0.000469853	0.0012792	0.315887	0.315887	0.000802555	0.000252062	0.000573221	0.903534	0.530734	0.399897	0.000511533	0.00680704	0.00135228	0.000707038	0.0211885	0.000644859	0.219418	0.00594447	0.0853325	0.00605588	0.0387822	0.000810363	0.0684823	0.758945	0.00214056	0.255901	0.0197363	0.0061963	0.153133	0.000976811	0.0279263	0.000430901	0.0702841	0.0105805	0.0702841	0.000932976	0.996951	0.153133	0.153133	0.000593985	0.00560775	0.840876	0.0702841	0.000473274	0.000479122	0.0252173	0.484031
0.153133	0.0436137	0.0636553	0.000465572	0.000664704	0.809637	0.809637	0.000568972	0.000240073	0.0005104	0.249341	0.0967826	0.884909	0.000452872	0.00206055	0.000669151	0.000596088	0.0702841	0.000484798	0.0404862	0.00938068	0.0135883	0.0115628	0.00618266	0.000726337	0.27683	0.130884	0.000922023	0.0387822	0.00404373	0.0098736	0.724787	0.000437135	0.0967826	0.000380127	0.360343	0.0260332	0.360343	0.00074953	0.863231	0.724787	0.724787	0.000600731	0.00164554	0.179766	0.360343	0.000422908	0.000630646	0.0837803	0.947177
0.541097	0.174052	0.257679	0.000294411	0.000201543	0.0260332	0.0260332	0.000245924	0.000208373	0.000429737	0.000922023	0.0100026	0.0216632	0.000383644	0.00154512	0.00095131	0.00053922	0.202728	0.000384983	0.00279561	0.00232841	0.00137869	0.00170514	0.00114325	0.00045325	0.430045	0.000791116	0.000851735	0.0120979	0.000476893	0.00200473	0.0146257	0.000412477	0.380056	0.000363688	0.0921917	0.00311745	0.0921917	0.00043414	0.00396597	0.0146257	0.0146257	0.000778309	0.000428869	0.000851735	0.0921917	0.000365476	0.000197728	0.334587	0.00864445
0.000514611	0.000897393	0.000822119	0.00850443	0.00127795	0.000836673	0.000836673	0.544445	0.0011083	0.0707237	0.00133254	0.00075094	0.00075094	0.0547082	0.00560213	0.00601061	0.00312312	0.000575187	0.0327431	0.00111515	0.000659076	0.00107309	0.000634262	0.000963424	0.00543071	0.000662065	0.00121689	0.0272817	0.00104436	0.000996524	0.000602492	0.000460626	0.00413977	0.000566933	0.00626437	0.00043053	0.000352292	0.00043053	0.205364	0.00126949	0.000460626	0.000460626	0.0130752	0.209344	0.00127237	0.00043053	0.0368993	0.000487918	0.000558929	0.000731933
0.00123832	0.00279561	0.00232111	0.016357	0.00126773	0.00163066	0.00163066	0.0564232	0.000957749	0.0198843	0.00148271	0.00248262	0.0013263	0.033744	0.0242924	0.0683236	0.00190036	0.00152693	0.0404039	0.0029409	0.00102849	0.00135115	0.000583703	0.00152693	0.0202944	0.00152693	0.00155649	0.992615	0.00971566	0.00138161	0.000951656	0.000504451	0.00284318	0.00149833	0.0348851	0.000678229	0.00044386	0.000678229	0.20468	0.00204684	0.000504451	0.000504451	0.0443915	0.0623718	0.00161868	0.000678229	0.0204567	0.000523528	0.00166255	0.000814323
0.000797431	0.00132978	0.00126454	0.0125014	0.00061226	0.000824682	0.000824682	0.00167429	0.000647264	0.0027421	0.000690606	0.000842528	0.000919415	0.0027421	0.0156464	0.0420344	0.000993837	0.000657888	0.00672676	0.00116288	0.00099942	0.00113534	0.000593181	0.00124562	0.00640931	0.00092993	0.000789032	0.00553981	0.00179611	0.000926503	0.000874644	0.00041095	0.00147004	0.000842528	0.0143297	0.000431116	0.000481168	0.000431116	0.00463146	0.00105851	0.00041095	0.00041095	0.00168361	0.00217211	0.000806007	0.000431116	0.0023603	0.000909125	0.000764851	0.000639253
0.000250844	0.000259707	0.000244575	0.00594447	0.000558929	0.000357272	0.000357272	0.000912864	0.000498655	0.00143727	0.000254177	0.000213882	0.000422908	0.00163948	0.00210473	0.00269933	0.000662428	0.000248697	0.00188667	0.000431257	0.000525749	0.000336198	0.000281314	0.000362296	0.00714874	0.000288964	0.000313505	0.00183332	0.000420881	0.000442496	0.000464164	0.000245924	0.000778776	0.00026675	0.00721375	0.000260055	0.000299125	0.000260055	0.00249281	0.000305284	0.000245924	0.000245924	0.0014997	0.000844139	0.000293399	0.000260055	0.00165706	0.000879532	0.000359434	0.000275748
0.000350206	0.000427449	0.000393982	0.0020875	0.000439374	0.000360309	0.000360309	0.00137869	0.00133856	0.00132802	0.00024467	0.000275635	0.000398679	0.00138778	0.00147305	0.0100836	0.000483768	0.000364311	0.00337003	0.000553728	0.00301496	0.00047245	0.000386581	0.000474458	0.00186714	0.000381819	0.000264961	0.00163534	0.000622607	0.000930521	0.00235202	0.000208942	0.00182248	0.000380352	0.00423453	0.000247845	0.000539482	0.000247845	0.00174781	0.000312875	0.000208942	0.000208942	0.000695948	0.000776993	0.000266432	0.000247845	0.0014064	0.000397098	0.00036163	0.000281314
0.000295262	0.000388101	0.000375562	0.0016469	0.000491455	0.000330877	0.000330877	0.00133772	0.00119522	0.00109503	0.000261799	0.000292729	0.00034778	0.00114073	0.00130271	0.00889266	0.000420153	0.000293567	0.00253179	0.00058902	0.0018977	0.000446298	0.000326409	0.000448013	0.00142787	0.000319914	0.000282089	0.00157225	0.000554415	0.00115457	0.00182476	0.00020743	0.00159043	0.000305511	0.00336243	0.000223483	0.000526844	0.000223483	0.00147319	0.000344339	0.00020743	0.00020743	0.000520479	0.000744045	0.000283657	0.000223483	0.00120999	0.000362046	0.000317941	0.000286059
0.00121689	0.00218925	0.00207747	0.00462622	0.000602991	0.00125274	0.00125274	0.00244954	0.000642025	0.00289579	0.00103232	0.00143162	0.00143162	0.00289579	0.0418347	0.0471002	0.00284547	0.000964632	0.0122106	0.00194317	0.0014328	0.00158263	0.000900835	0.0016059	0.00225855	0.00145445	0.00119904	0.0104766	0.00354448	0.00113072	0.0012311	0.000568219	0.00158263	0.00129052	0.00688768	0.000596088	0.000600731	0.000596088	0.00662512	0.00186757	0.000568219	0.000568219	0.00203512	0.00357019	0.00123522	0.000596088	0.00245136	0.000638144	0.00114824	0.000943725
0.000936269	0.00162057	0.00153846	0.0157076	0.000684962	0.000967362	0.000967362	0.00158508	0.000670783	0.00307409	0.000802555	0.00099164	0.00099164	0.00285284	0.0149745	0.0338943	0.00106702	0.000758648	0.00727256	0.00126173	0.00106702	0.00134337	0.00066984	0.00136083	0.00833913	0.00110487	0.000924839	0.00647684	0.00200473	0.00107094	0.000999147	0.000459544	0.0017227	0.00099164	0.0162853	0.000482689	0.000538294	0.000482689	0.00495359	0.00115259	0.000459544	0.000459544	0.00186679	0.00244518	0.000947969	0.000482689	0.00260716	0.00107625	0.00089209	0.000738434
0.00118166	0.00211219	0.00200473	0.00638397	0.000593181	0.00134625	0.00134625	0.00323906	0.000774864	0.0041672	0.00100421	0.00138778	0.00138778	0.0041672	0.0288063	0.0450656	0.00498067	0.00093984	0.017549	0.0020679	0.00151729	0.0015378	0.000962883	0.00142239	0.00303331	0.0014094	0.00116473	0.0143018	0.00341482	0.00120216	0.00141519	0.000556452	0.00180479	0.00125274	0.0092782	0.000583703	0.000589264	0.000583703	0.00979882	0.00180479	0.000556452	0.000556452	0.00284318	0.00503065	0.00119904	0.000583703	0.0034352	0.000569656	0.00111649	0.000919
0.000344027	0.000481558	0.000444213	0.00200473	0.000489766	0.000353881	0.000353881	0.00133479	0.00118688	0.00134337	0.000276426	0.000310882	0.000390925	0.00140325	0.00171242	0.0109546	0.000517566	0.000357702	0.00369489	0.000619538	0.00212387	0.000505924	0.0003633	0.000531623	0.00206874	0.000374622	0.00029901	0.00188763	0.000728529	0.000902758	0.00167532	0.00020676	0.00202063	0.000373223	0.00403405	0.00024467	0.000526723	0.00024467	0.00184473	0.000369105	0.00020676	0.00020676	0.000678229	0.000827827	0.000300866	0.00024467	0.00148271	0.000389418	0.000355143	0.000277223
0.00147454	0.00276635	0.00262248	0.00582422	0.00066984	0.00151399	0.00151399	0.00247106	0.000656852	0.00346651	0.00123665	0.00175418	0.00175418	0.00346651	0.0394013	0.0419204	0.00357327	0.00114325	0.0143222	0.00236745	0.00167803	0.00190607	0.00104377	0.0017523	0.00247031	0.00178665	0.00144951	0.0136312	0.00451115	0.00131564	0.00142787	0.000651722	0.00184473	0.00156692	0.00794939	0.000683798	0.000680749	0.000683798	0.00700274	0.00233507	0.000651722	0.000651722	0.00246847	0.00449883	0.00150034	0.000683798	0.00287379	0.000659076	0.00137869	0.00112271
0.00121689	0.00218925	0.00207747	0.00462622	0.000602991	0.00125274	0.00125274	0.00244954	0.000642025	0.00289579	0.00103232	0.00143162	0.00143162	0.00289579	0.0418347	0.0471002	0.00284547	0.000964632	0.0122106	0.00194317	0.0014328	0.00158263	0.000900835	0.0016059	0.00225855	0.00145445	0.00119904	0.0104766	0.00354448	0.00113072	0.0012311	0.000568219	0.00158263	0.00129052	0.00688768	0.000596088	0.000600731	0.000596088	0.00662512	0.00186757	0.000568219	0.000568219	0.00203512	0.00357019	0.00123522	0.000596088	0.00245136	0.000638144	0.00114824	0.000943725
0.00147454	0.00276635	0.00262248	0.00582422	0.00066984	0.00151399	0.00151399	0.00247106	0.000656852	0.00346651	0.00123665	0.00175418	0.00175418	0.00346651	0.0394013	0.0419204	0.00357327	0.00114325	0.0143222	0.00236745	0.00167803	0.00190607	0.00104377	0.0017523	0.00247031	0.00178665	0.00144951	0.0136312	0.00451115	0.00131564	0.00142787	0.000651722	0.00184473	0.00156692	0.00794939	0.000683798	0.000680749	0.000683798	0.00700274	0.00233507	0.000651722	0.000651722	0.00246847	0.00449883	0.00150034	0.000683798	0.00287379	0.000659076	0.00137869	0.00112271
0.000304143	0.000395014	0.000382833	0.00138866	0.000494873	0.00032543	0.00032543	0.00119639	0.00103105	0.00106892	0.00029432	0.00035572	0.000327395	0.00120316	0.00220589	0.00772605	0.00044316	0.000302426	0.00331948	0.000613678	0.00127029	0.000509989	0.000334372	0.00051205	0.00137747	0.000328389	0.000303281	0.00185724	0.000682505	0.000984157	0.00117301	0.000208429	0.0022538	0.000314189	0.0025265	0.000223782	0.000506981	0.000223782	0.00167341	0.000399209	0.000208429	0.000208429	0.000522917	0.00080012	0.000305012	0.000223782	0.00117756	0.000340161	0.000313277	0.00029514
0.000497671	0.000722393	0.000693566	0.00163772	0.000458803	0.000545556	0.000545556	0.00155847	0.0011543	0.00127237	0.00042156	0.000519622	0.000587514	0.0013407	0.00539396	0.011774	0.000916762	0.000462966	0.00477644	0.000864317	0.00235943	0.000631212	0.000464352	0.000635206	0.00144476	0.000555896	0.000465572	0.00298961	0.00127061	0.00190214	0.00238497	0.000289575	0.00248262	0.000519622	0.00256484	0.000319677	0.00104834	0.000319677	0.00275252	0.000651722	0.000289575	0.000289575	0.000810363	0.00103942	0.000470885	0.000319677	0.00143453	0.000383359	0.000486191	0.000450517
0.000497671	0.000722393	0.000693566	0.00163772	0.000458803	0.000545556	0.000545556	0.00155847	0.0011543	0.00127237	0.00042156	0.000519622	0.000587514	0.0013407	0.00539396	0.011774	0.000916762	0.000462966	0.00477644	0.000864317	0.00235943	0.000631212	0.000464352	0.000635206	0.00144476	0.000555896	0.000465572	0.00298961	0.00127061	0.00190214	0.00238497	0.000289575	0.00248262	0.000519622	0.00256484	0.000319677	0.00104834	0.000319677	0.00275252	0.000651722	0.000289575	0.000289575	0.000810363	0.00103942	0.000470885	0.000319677	0.00143453	0.000383359	0.000486191	0.000450517
0.0012933	0.0021155	0.00200473	0.00454974	0.000623677	0.00133039	0.00133039	0.00258634	0.000661726	0.00306843	0.00109315	0.00137249	0.00152693	0.00306843	0.0381917	0.0441978	0.00305984	0.00101809	0.00959312	0.00206961	0.00150726	0.00167936	0.000944178	0.00170514	0.00220225	0.0015525	0.00127341	0.00874402	0.00346403	0.00118688	0.00129106	0.000593434	0.0015362	0.00137249	0.00681923	0.000622607	0.000625142	0.000622607	0.00601718	0.00200473	0.000593434	0.000593434	0.00216468	0.003844	0.00131375	0.000622607	0.0025804	0.000665911	0.00121689	0.000997135
0.00050045	0.000702445	0.000676779	0.000641483	0.000564237	0.000514826	0.000514826	0.00158612	0.00108838	0.00159843	0.000365251	0.000466165	0.000492484	0.00159843	0.00181754	0.00337749	0.000636819	0.000495108	0.00367642	0.000745362	0.00329569	0.000621896	0.000423666	0.000625468	0.00295385	0.000553425	0.000378845	0.00306272	0.00165254	0.00135922	0.00314196	0.000260183	0.00574516	0.000520479	0.0013207	0.000334618	0.000827605	0.000334618	0.00207431	0.000541028	0.000260183	0.000260183	0.000742933	0.00135643	0.000382201	0.000334618	0.0016131	0.000463803	0.000612004	0.000347502
0.00131375	0.0024035	0.00227975	0.0050757	0.000629083	0.00150209	0.00150209	0.00262248	0.000622607	0.00337324	0.00110939	0.0015525	0.0015525	0.00337324	0.031781	0.0418587	0.00344877	0.00127341	0.0134767	0.00210336	0.00166255	0.00187839	0.00104898	0.00173159	0.00223309	0.00157881	0.0012933	0.0127533	0.00478909	0.00120171	0.00154705	0.000600116	0.00168361	0.00139443	0.00694715	0.000629629	0.000631573	0.000629629	0.00667893	0.00227975	0.000600116	0.000600116	0.00219921	0.00431812	0.00133479	0.000629629	0.00281448	0.000673246	0.00137249	0.00112609
0.000352898	0.000479122	0.000462358	0.00214383	0.000487918	0.000381524	0.000381524	0.00127281	0.00129082	0.00146867	0.000293777	0.000348947	0.000384595	0.00146867	0.00190741	0.00898629	0.000493447	0.000367711	0.00403804	0.00062455	0.0015933	0.000529222	0.000373223	0.000531747	0.00210614	0.000386154	0.000319151	0.00200473	0.000705734	0.00102437	0.0016059	0.000226609	0.00195573	0.000366285	0.00423453	0.000246146	0.000644363	0.000246146	0.00195765	0.000398935	0.000226609	0.000226609	0.000686741	0.000846656	0.000321377	0.000246146	0.00155321	0.000422542	0.000364873	0.000324795
0.00045509	0.000610943	0.000587288	0.00135374	0.000426237	0.00052618	0.00052618	0.00137426	0.001262	0.00102736	0.000389073	0.000448013	0.000532302	0.001079	0.00439085	0.01069	0.000816829	0.000425439	0.00310691	0.000772747	0.00322556	0.000605838	0.000452396	0.000609402	0.00114705	0.00050521	0.000427575	0.00228777	0.00105065	0.00248262	0.00326291	0.00027274	0.00211901	0.000474323	0.00209363	0.000299625	0.000918426	0.000299625	0.00211382	0.000587288	0.00027274	0.00027274	0.000691277	0.000923639	0.000431925	0.000299625	0.00116029	0.000376691	0.000445711	0.000438651
0.000342826	0.000479425	0.00044234	0.00208637	0.000487765	0.000352631	0.000352631	0.00138508	0.00128739	0.000990261	0.000275635	0.000309899	0.000389418	0.00112404	0.00162231	0.0075744	0.000515303	0.000356417	0.00235999	0.000616501	0.00210614	0.000481723	0.000346623	0.000483768	0.00205242	0.000373223	0.000298094	0.00195999	0.000794447	0.00094028	0.00158432	0.000206334	0.0019124	0.000371838	0.00380802	0.000244051	0.00052425	0.000244051	0.00183126	0.000367757	0.000206334	0.000206334	0.000617225	0.000901778	0.000299934	0.000244051	0.00114729	0.000387926	0.000370465	0.000276426
0.000361157	0.000468837	0.000452128	0.00089209	0.000524374	0.000431925	0.000431925	0.0012653	0.0013447	0.000972006	0.000347608	0.000356966	0.000435819	0.00106268	0.00210908	0.00833231	0.000644701	0.000358349	0.00232841	0.000747089	0.0028374	0.000519128	0.000381819	0.000521611	0.000851735	0.000395844	0.000378103	0.00165845	0.000889775	0.00189882	0.00302726	0.000241624	0.00168424	0.000375059	0.00128118	0.000262766	0.000702771	0.000262766	0.00140613	0.000500296	0.000241624	0.000241624	0.00053417	0.000878036	0.00038121	0.000262766	0.00108816	0.000322505	0.000392548	0.000348947
0.000404875	0.000561128	0.000540683	0.000668762	0.000536876	0.000439537	0.000439537	0.00147147	0.0012337	0.00128439	0.000332573	0.000399503	0.000443728	0.00134688	0.00150911	0.00324682	0.000493938	0.000401274	0.00368744	0.000666602	0.00264268	0.000686214	0.000448013	0.000655467	0.0022834	0.000445858	0.000344819	0.00251244	0.000840787	0.00164807	0.00252378	0.00025223	0.00222608	0.000420965	0.00117725	0.000275299	0.000772747	0.000275299	0.00210759	0.000486022	0.00025223	0.00025223	0.0006036	0.00101809	0.000347557	0.000275299	0.00130687	0.000441621	0.000419042	0.000370769
0.000936269	0.00162057	0.00153846	0.0157076	0.000684962	0.000967362	0.000967362	0.00158508	0.000670783	0.00307409	0.000802555	0.00099164	0.00099164	0.00285284	0.0149745	0.0338943	0.00106702	0.000758648	0.00727256	0.00126173	0.00106702	0.00134337	0.00066984	0.00136083	0.00833913	0.00110487	0.000924839	0.00647684	0.00200473	0.00107094	0.000999147	0.000459544	0.0017227	0.00099164	0.0162853	0.000482689	0.000538294	0.000482689	0.00495359	0.00115259	0.000459544	0.000459544	0.00186679	0.00244518	0.000947969	0.000482689	0.00260716	0.00107625	0.00089209	0.000738434
0.000682198	0.00125405	0.00118039	0.0211258	0.000851735	0.000712545	0.000712545	0.00192891	0.00075094	0.00124269	0.00108867	0.000808653	0.000729597	0.00115495	0.013205	0.0192188	0.00118499	0.0005452	0.00224936	0.00118499	0.000914741	0.00104898	0.000493006	0.00128553	0.00643525	0.000819021	0.00127559	0.00389727	0.00162977	0.00188163	0.000785324	0.000340817	0.00214928	0.000729597	0.0234428	0.000328313	0.000418818	0.000328313	0.00376606	0.000956566	0.000340817	0.000340817	0.00105851	0.00269997	0.0013176	0.000328313	0.00111423	0.00151399	0.000589826	0.000644181
0.00086149	0.00146267	0.00138972	0.0133382	0.000646502	0.000974361	0.000974361	0.00168666	0.000638144	0.00300681	0.000678229	0.000911312	0.000911312	0.00279561	0.0116509	0.033975	0.00107094	0.000922023	0.00698827	0.0011614	0.00107062	0.00133954	0.000681312	0.00124646	0.00728167	0.00101039	0.000778309	0.00621572	0.00215284	0.000919731	0.00108156	0.000433646	0.00158775	0.000911312	0.0140274	0.000455216	0.000507947	0.000455216	0.00478587	0.00115457	0.000433646	0.000433646	0.00169879	0.00239848	0.000795477	0.000455216	0.0025631	0.00108046	0.000900835	0.000750432
0.000358349	0.000420723	0.00040564	0.00221949	0.000433646	0.000387728	0.000387728	0.00130687	0.00145653	0.00144228	0.000257484	0.000306239	0.000390925	0.00144228	0.0016158	0.00854592	0.000479425	0.00037356	0.00363574	0.000552315	0.00224634	0.00049031	0.000397098	0.000469693	0.00187671	0.000392548	0.000280014	0.00171242	0.00062455	0.00105244	0.0022669	0.000228895	0.00174175	0.000372076	0.00441189	0.000248856	0.000659257	0.000248856	0.00183659	0.000350251	0.000228895	0.000228895	0.000701851	0.000787678	0.000281751	0.000248856	0.00146035	0.000430009	0.000370606	0.000329508
0.000308352	0.000436771	0.000419179	0.00299538	0.000580534	0.000337359	0.000337359	0.0014567	0.00173832	0.000893715	0.000369267	0.000321964	0.000321964	0.000893715	0.00220133	0.00721375	0.000561128	0.000289794	0.00210473	0.00059201	0.00135922	0.000465572	0.000314647	0.000549641	0.00219816	0.000341585	0.000405957	0.00196993	0.000610442	0.00302913	0.00129629	0.000196333	0.00283978	0.000321964	0.00640931	0.00020475	0.00036843	0.00020475	0.00213296	0.00035489	0.000196333	0.000196333	0.000593434	0.000982403	0.00040994	0.00020475	0.000967362	0.000532302	0.000320695	0.000296243
0.000895477	0.00144554	0.00136674	0.00214588	0.000762969	0.00138778	0.00138778	0.00540717	0.000492387	0.015661	0.00114583	0.00129052	0.00116473	0.0142973	0.010172	0.0136414	0.00134744	0.00087308	0.02161	0.00194317	0.000957749	0.00100421	0.000533716	0.00121689	0.00369673	0.00106702	0.00133039	0.0382481	0.00391106	0.00113072	0.000967721	0.000420723	0.00658779	0.000952084	0.00538454	0.000539758	0.000385327	0.000539758	0.0122038	0.00151482	0.000420723	0.000420723	0.0052619	0.00958383	0.00137249	0.000539758	0.0211625	0.000337359	0.00114824	0.000696279
0.334587	0.105763	0.153133	0.000475703	0.000663687	0.996951	0.996951	0.000814323	0.000283342	0.000651722	0.0636553	0.0310381	0.94212	0.000580164	0.0019047	0.000988262	0.000420322	0.17499	0.000717649	0.0794622	0.0212524	0.00762904	0.00640931	0.00384782	0.00124144	0.498576	0.0882461	0.00168525	0.0567733	0.00343289	0.0556755	0.181304	0.000448013	0.225916	0.000541028	0.627028	0.0114275	0.627028	0.000838899	0.315887	0.181304	0.181304	0.000851735	0.0012792	0.115441	0.627028	0.000529222	0.000490629	0.198175	0.68778
0.334587	0.105763	0.153133	0.000475703	0.000663687	0.996951	0.996951	0.000814323	0.000283342	0.000651722	0.0636553	0.0310381	0.94212	0.000580164	0.0019047	0.000988262	0.000420322	0.17499	0.000717649	0.0794622	0.0212524	0.00762904	0.00640931	0.00384782	0.00124144	0.498576	0.0882461	0.00168525	0.0567733	0.00343289	0.0556755	0.181304	0.000448013	0.225916	0.000541028	0.627028	0.0114275	0.627028	0.000838899	0.315887	0.181304	0.181304	0.000851735	0.0012792	0.115441	0.627028	0.000529222	0.000490629	0.198175	0.68778
0.00043795	0.000568972	0.000591379	0.00348663	0.000630646	0.000679858	0.000679858	0.00581726	0.000947969	0.013842	0.00058777	0.000542646	0.000615747	0.0193381	0.00461862	0.00173832	0.00230965	0.000428404	0.0417537	0.000593434	0.000478533	0.000701079	0.000604659	0.00079381	0.0539577	0.000549641	0.000556836	0.0163264	0.00133954	0.000550764	0.000529222	0.000448013	0.00108046	0.000423812	0.00475278	0.000481723	0.000443274	0.000481723	0.218444	0.000670206	0.000448013	0.000448013	0.0224127	0.00276635	0.000571854	0.000481723	0.0162141	0.000607392	0.000894874	0.000458632
0.00118395	0.00112821	0.00101622	0.0151861	0.000838234	0.0012493	0.0012493	0.00604801	0.000862725	0.00487943	0.00128794	0.000538294	0.00109421	0.00487943	0.00401755	0.00490999	0.00594447	0.000932976	0.00315772	0.000692329	0.000651722	0.000566933	0.000536876	0.000662065	0.0027042	0.00164554	0.00115259	0.0124352	0.00149323	0.000710592	0.000587288	0.00114325	0.00200473	0.00131896	0.0209181	0.000990685	0.000663687	0.000990685	0.0120064	0.00101622	0.00114325	0.00114325	0.011757	0.0323133	0.00121689	0.000990685	0.00503737	0.000890586	0.00279561	0.000893715
0.000500166	0.000505924	0.000474458	0.00155503	0.000444984	0.000694212	0.000694212	0.00168825	0.000492387	0.00338639	0.000295393	0.000339596	0.000709661	0.00248262	0.00192558	0.0019297	0.000870075	0.000491252	0.00394215	0.000799254	0.000957749	0.000651722	0.000633203	0.000604659	0.00312779	0.000592493	0.000344189	0.0041672	0.000767653	0.00046391	0.000894403	0.000381524	0.00100421	0.00053417	0.00310157	0.00048932	0.000420322	0.00048932	0.0047464	0.000433646	0.000381524	0.000381524	0.00355758	0.000818321	0.000348947	0.00048932	0.00443262	0.00036843	0.000701851	0.000390925
0.00026923	0.000330177	0.000294729	0.0136102	0.000669151	0.000546119	0.000546119	0.0103707	0.000964632	0.0106793	0.00062727	0.000303711	0.000481168	0.0202074	0.00234682	0.00202948	0.00465992	0.000306881	0.00279561	0.000428404	0.000348947	0.00045325	0.000328789	0.000522326	0.00423453	0.000357272	0.000583703	0.00791257	0.000591379	0.000398557	0.000316968	0.000440692	0.00125547	0.000303711	0.0213395	0.000407937	0.000326736	0.000407937	0.0141651	0.000537525	0.000440692	0.000440692	0.0419204	0.0165409	0.000604659	0.000407937	0.0103423	0.000767653	0.000651722	0.000385632
0.0245084	0.00864445	0.0116871	0.000521195	0.000791116	0.249341	0.249341	0.000556836	0.000253471	0.000386939	0.756684	0.0164914	0.345515	0.0003425	0.0018373	0.000411559	0.000465572	0.00721375	0.000387728	0.00933333	0.00301496	0.00399809	0.00311745	0.00423453	0.000536876	0.0524286	0.470203	0.000624347	0.00721375	0.00605588	0.00313507	0.153133	0.000419739	0.0164914	0.000410716	0.0511777	0.00532158	0.0511777	0.000651722	0.211567	0.153133	0.153133	0.000397098	0.00173832	0.614716	0.0511777	0.000329308	0.000851735	0.0146257	0.447633
0.000420322	0.000604659	0.000639253	0.00459526	0.000599272	0.000390925	0.000390925	0.0322836	0.00110939	0.0291416	0.000529222	0.000678229	0.000402068	0.0807305	0.00177261	0.00126816	0.0250811	0.000407937	0.00841825	0.000421934	0.000304853	0.000592493	0.000419739	0.000805466	0.00550731	0.000578253	0.000493006	0.00637516	0.000596088	0.000390925	0.000307173	0.000291899	0.00401755	0.000402068	0.00574516	0.000274852	0.000231866	0.000274852	0.0115812	0.000538294	0.000291899	0.000291899	0.0231362	0.0550799	0.0005104	0.000274852	0.0155543	0.0005575	0.0003964	0.000448013
0.000423812	0.0004875	0.000504451	0.00503737	0.000742736	0.000651722	0.000651722	0.0302547	0.000657648	0.978396	0.00043795	0.000462966	0.000591379	0.991073	0.00432585	0.0035255	0.00594447	0.000414973	0.418014	0.000786021	0.0005104	0.000546119	0.000422908	0.000683798	0.0126509	0.000529222	0.000419337	0.0261599	0.00114325	0.000484798	0.000564237	0.000378243	0.0024395	0.000410716	0.00598615	0.000464164	0.000343025	0.000464164	0.0256104	0.000568972	0.000378243	0.000378243	0.568796	0.016737	0.000428404	0.000464164	0.901884	0.000457854	0.000851735	0.000442915
0.000348947	0.000397518	0.00036843	0.00809752	0.000597191	0.000411559	0.000411559	0.00260854	0.0125366	0.00174962	0.000443586	0.000278616	0.000377665	0.00223865	0.0014094	0.00254819	0.00183573	0.000380874	0.00237707	0.0003938	0.00120125	0.000286872	0.000248794	0.000314976	0.0018373	0.000422908	0.00042686	0.00394641	0.000594939	0.00200473	0.00101622	0.000348947	0.00798683	0.000377665	0.00994703	0.000334618	0.00101926	0.000334618	0.00380592	0.000407937	0.000348947	0.000348947	0.00237872	0.00503737	0.000435034	0.000334618	0.00151818	0.000570569	0.000570569	0.000324218
0.00142043	0.00134914	0.00124269	0.0025804	0.000586909	0.00147454	0.00147454	0.00203674	0.000494605	0.00980641	0.000610943	0.000641707	0.00154512	0.00785428	0.00692989	0.00436292	0.00204838	0.00158263	0.00706484	0.000972781	0.000983258	0.000580164	0.000555018	0.000743649	0.0053021	0.00185154	0.000575187	0.0381019	0.00276261	0.000701079	0.000808653	0.00100421	0.00211219	0.00154512	0.00498067	0.00146921	0.000756213	0.00146921	0.0202545	0.000930521	0.00100421	0.00100421	0.0197908	0.00412686	0.000592493	0.00146921	0.0118155	0.000632007	0.00469277	0.000835749
0.0018373	0.00170514	0.00156556	0.00251644	0.000738434	0.00189561	0.00189561	0.00197184	0.000493006	0.0102125	0.000724642	0.000758648	0.00200473	0.00808969	0.00919335	0.00374646	0.00224936	0.00206328	0.00795771	0.0011512	0.00101926	0.000583703	0.000556836	0.000760963	0.00476199	0.00245699	0.000674308	0.0373736	0.00356394	0.000566455	0.000828673	0.00128328	0.00204166	0.00200473	0.00501754	0.00194317	0.000900226	0.00194317	0.0133496	0.00113747	0.00128328	0.00128328	0.0257878	0.00412066	0.000698556	0.00194317	0.00801832	0.000868323	0.00691024	0.00102694
0.000306239	0.000331935	0.000316968	0.00114954	0.000461469	0.000358773	0.000358773	0.00131375	0.00126546	0.00106958	0.000310144	0.000285083	0.000362209	0.000824868	0.00119732	0.00182914	0.000622607	0.000303711	0.0020573	0.000466799	0.00196333	0.000479496	0.00046748	0.00048213	0.000917207	0.0003425	0.000344082	0.00123556	0.000457183	0.00146846	0.00164647	0.000223552	0.00340935	0.000321056	0.00218026	0.000220197	0.000473595	0.000220197	0.00185927	0.000336356	0.000223552	0.000223552	0.000588943	0.000957749	0.000347306	0.000220197	0.00121689	0.000267844	0.000283991	0.000293081
0.000295487	0.000321056	0.000306239	0.0012792	0.000475895	0.000347306	0.000347306	0.00154006	0.00140542	0.00111768	0.000299204	0.000274852	0.000350609	0.000857313	0.00133315	0.00242073	0.000647391	0.000293081	0.00205807	0.00045509	0.00172961	0.000495812	0.000455347	0.000498655	0.00106974	0.000331179	0.000332695	0.00129477	0.000445711	0.00128477	0.00144902	0.000227824	0.00284392	0.000310144	0.00244905	0.000224245	0.000490629	0.000224245	0.00263397	0.000325291	0.000227824	0.000227824	0.000610943	0.000839208	0.000335786	0.000224245	0.0013407	0.00029073	0.00029073	0.000282435
0.00026675	0.000256395	0.000259707	0.00145445	0.000393045	0.000302161	0.000302161	0.00121689	0.00404967	0.00292253	0.000200887	0.000227457	0.000305284	0.00361333	0.00115918	0.00126121	0.00100932	0.000264338	0.00248262	0.000323043	0.000718139	0.000354511	0.000366356	0.000332776	0.00189042	0.000306881	0.000198344	0.00248262	0.000507635	0.000571028	0.000723822	0.000224499	0.00128964	0.000263157	0.00170263	0.000256478	0.000316968	0.000256478	0.0034107	0.000259707	0.000224499	0.000224499	0.00232219	0.000822119	0.0001996	0.000256478	0.00268102	0.000327337	0.000381045	0.000251939
0.0014094	0.00134258	0.00124144	0.00279561	0.0005452	0.00146079	0.00146079	0.00182914	0.000468211	0.00821476	0.000551166	0.000661409	0.00152693	0.00664685	0.00580061	0.00455615	0.00177261	0.00156198	0.0061385	0.000981475	0.000990685	0.000597499	0.000573221	0.000676779	0.00451776	0.00181278	0.000522326	0.0266954	0.00267116	0.000644181	0.000820335	0.00101479	0.00187498	0.00152693	0.00581726	0.00145445	0.000772747	0.00145445	0.0183847	0.000942392	0.00101479	0.00101479	0.0151611	0.00347871	0.000536321	0.00145445	0.0121951	0.000571854	0.00437427	0.000851735
0.000232389	0.000289447	0.000258173	0.0027281	0.000470052	0.000259146	0.000259146	0.00339914	0.00434982	0.00221885	0.000267364	0.000261128	0.000261128	0.00284392	0.000864317	0.00212221	0.00084475	0.000262136	0.00327005	0.000331935	0.001034	0.00036048	0.000348947	0.000340936	0.00149833	0.000262136	0.000263157	0.00295933	0.000326275	0.00118246	0.000864956	0.000199427	0.00293408	0.000261128	0.00387068	0.000196626	0.000348947	0.000196626	0.00306501	0.000293147	0.000199427	0.000199427	0.00141898	0.00202804	0.000265235	0.000196626	0.00234084	0.00029569	0.000229311	0.000251426
0.00436504	0.00337657	0.00366378	0.000438195	0.000437135	0.00685179	0.00685179	0.000537188	0.000533338	0.000794893	0.000986693	0.00131105	0.0039908	0.000629893	0.00144228	0.00158706	0.000367044	0.00306376	0.00109851	0.00273591	0.259518	0.00107236	0.00117756	0.00097533	0.00102173	0.00556405	0.000922023	0.00192	0.0192926	0.0101572	0.523005	0.00103308	0.00115643	0.0039908	0.000557117	0.0019087	0.0146257	0.0019087	0.00120257	0.00209704	0.00103308	0.00103308	0.000658738	0.000519622	0.000953325	0.0019087	0.000678229	0.000275478	0.00709005	0.00268454
0.000234655	0.000261991	0.000246608	0.00124144	0.000494297	0.000310144	0.000310144	0.00105177	0.00170514	0.000995798	0.000256478	0.000231866	0.000313505	0.000825804	0.00121689	0.00112428	0.000581469	0.000232783	0.00170514	0.000436676	0.000697772	0.000390925	0.000350874	0.000366356	0.00114824	0.000270497	0.000293399	0.000864956	0.000397671	0.000592493	0.000656685	0.00024817	0.00240795	0.000249763	0.00234682	0.000242676	0.000378671	0.000242676	0.00121689	0.000286113	0.00024817	0.00024817	0.00077726	0.000603163	0.000296465	0.000242676	0.00109664	0.000363861	0.000311812	0.000238554
0.000310747	0.000334618	0.000320695	0.00118039	0.000410852	0.000359522	0.000359522	0.00172748	0.00129052	0.00156995	0.000266237	0.000290841	0.000383644	0.00121689	0.0014402	0.0028421	0.000537767	0.000308352	0.00288716	0.000509869	0.00246523	0.000523528	0.000484798	0.000472575	0.00137249	0.000344481	0.000292968	0.0017132	0.000526439	0.000992963	0.00208474	0.000246185	0.00230673	0.000324544	0.0022669	0.000242365	0.000738434	0.000242365	0.0035677	0.000338753	0.000246185	0.000246185	0.000784611	0.000845983	0.00029514	0.000242365	0.00214588	0.000260183	0.000323247	0.000298486
0.000463542	0.000470461	0.000440692	0.00187284	0.000418497	0.000644859	0.000644859	0.0016059	0.000410192	0.00203	0.000358999	0.000412207	0.000658738	0.00162441	0.00214588	0.00220798	0.000689023	0.000455624	0.00265879	0.00074953	0.000835243	0.000789032	0.000769996	0.000730943	0.00182791	0.000549641	0.000418818	0.00268041	0.000720654	0.000470641	0.000779993	0.000473274	0.00102437	0.000495664	0.00403738	0.000452005	0.00046654	0.000452005	0.00452118	0.000529222	0.000473274	0.000473274	0.00191581	0.00137369	0.000425689	0.000452005	0.00290983	0.000313018	0.000651722	0.00048037
0.00479564	0.0124252	0.00859936	0.000529222	0.00145445	0.0104943	0.0104943	0.00132303	0.000400918	0.00113309	0.00385402	0.00436504	0.00817492	0.00113309	0.00622889	0.0109019	0.000375562	0.00525504	0.00281597	0.0630553	0.00404822	0.0037228	0.000981475	0.00295933	0.00115643	0.00614935	0.00636487	0.0112328	0.0967826	0.00224448	0.00369975	0.00109568	0.000842528	0.00696243	0.000835243	0.0020558	0.000947969	0.0020558	0.00209588	0.0100983	0.00109568	0.00109568	0.000751493	0.00159007	0.00495359	0.0020558	0.00100932	0.000226189	0.00788216	0.0029142
0.0139011	0.0290223	0.0344246	0.000448013	0.00106702	0.0296386	0.0296386	0.000940674	0.000285712	0.00137052	0.00878658	0.0219269	0.0178778	0.00104104	0.00992821	0.0143183	0.000511533	0.0103513	0.002373	0.0708917	0.00480783	0.00709005	0.0019124	0.00628116	0.00105761	0.0188445	0.0108437	0.0130146	0.79429	0.00486239	0.00640931	0.00188471	0.0014911	0.0120064	0.000633923	0.0040746	0.00144133	0.0040746	0.00203761	0.0344246	0.00188471	0.00188471	0.000804771	0.00148591	0.0119332	0.0040746	0.00118774	0.000261128	0.0255004	0.0061963
0.00283427	0.00538732	0.00508777	0.00628564	0.000907093	0.00525504	0.00525504	0.0154437	0.000713781	0.0142329	0.00227105	0.00225975	0.00561531	0.0177282	0.0059915	0.0135035	0.00312779	0.00231719	0.0107899	0.00679407	0.00345392	0.00241098	0.00130305	0.00170514	0.00311745	0.00362887	0.00205372	0.0208954	0.00788216	0.00151399	0.00315472	0.00116561	0.00330094	0.00303167	0.00543071	0.00222273	0.000995798	0.00222273	0.011774	0.00594447	0.00116561	0.00116561	0.0100812	0.0936431	0.00215788	0.00222273	0.0122632	0.000457854	0.00254712	0.00200473
0.000418818	0.00042686	0.00039971	0.00200473	0.000483055	0.000529222	0.000529222	0.0018384	0.000435034	0.0017281	0.000390925	0.000341872	0.00053922	0.0012933	0.00166255	0.00218615	0.000958738	0.000412207	0.00214317	0.000628212	0.000765633	0.000657888	0.000697552	0.000664175	0.00123	0.000495664	0.000455624	0.00168825	0.000606405	0.000467247	0.000662817	0.000348947	0.00137194	0.000448013	0.00430235	0.00033657	0.000355938	0.00033657	0.00298013	0.000437135	0.000348947	0.000348947	0.00121689	0.00161025	0.000463542	0.00033657	0.00200473	0.000311094	0.000486928	0.000393982
0.000411559	0.000420723	0.000390925	0.00209588	0.000570848	0.000534726	0.000534726	0.00190036	0.000462535	0.00192558	0.000380874	0.000328313	0.000546119	0.00140394	0.00186354	0.00148591	0.0011349	0.000404391	0.00239915	0.000645154	0.000734808	0.000514965	0.000544376	0.000519622	0.00133594	0.000496978	0.000452258	0.00148201	0.000620203	0.000427915	0.000628212	0.000334618	0.00150726	0.00044386	0.00402334	0.000321752	0.000343855	0.000321752	0.00211635	0.000431925	0.000334618	0.000334618	0.00147147	0.0012493	0.000461034	0.000321752	0.00193048	0.000397518	0.00048718	0.000384153
0.000566121	0.000569656	0.00053417	0.00206055	0.000529222	0.000717649	0.000717649	0.00236247	0.000501856	0.0020558	0.000529222	0.000455624	0.000734181	0.00141966	0.00217609	0.00236489	0.00107132	0.000555018	0.00269197	0.000824682	0.000988262	0.000870744	0.000851735	0.000880557	0.001257	0.000673246	0.000617366	0.00233134	0.000791116	0.0006012	0.000851735	0.000354241	0.00164193	0.000604659	0.00444307	0.000341381	0.000360803	0.000341381	0.00359975	0.000586602	0.000354241	0.000354241	0.00124735	0.00259217	0.000630646	0.000341381	0.00236901	0.000314976	0.000495664	0.000534433
0.000305511	0.000329874	0.000315696	0.00108286	0.000476424	0.000355143	0.000355143	0.00160325	0.00139443	0.00112271	0.000291899	0.000269895	0.000358349	0.00087308	0.00118882	0.0024561	0.000635641	0.000303118	0.00200473	0.000509307	0.00169375	0.000468554	0.000432458	0.000470972	0.000969739	0.000339792	0.000322196	0.00135903	0.000448013	0.0012805	0.00143412	0.000213989	0.00304852	0.000319553	0.00235798	0.000223323	0.000436382	0.000223323	0.00225809	0.000315696	0.000213989	0.000213989	0.000570569	0.000959685	0.0003249	0.000223323	0.00133409	0.000268966	0.000284372	0.000276677
0.000555018	0.000558929	0.000524374	0.00200473	0.00056274	0.000701851	0.000701851	0.00268041	0.000464164	0.00186072	0.000519128	0.000448013	0.000717649	0.00112271	0.00249477	0.0037419	0.000879532	0.000544376	0.00245299	0.000879532	0.0010478	0.000851735	0.000832852	0.000861138	0.0013263	0.000658738	0.000604659	0.00244954	0.000842842	0.000693933	0.000977891	0.000348947	0.00137194	0.000592493	0.00430235	0.00033657	0.000355938	0.00033657	0.00570003	0.000575187	0.000348947	0.000348947	0.00121689	0.00175664	0.000617366	0.00033657	0.00231057	0.000311094	0.000486928	0.000577714
0.211567	0.0558687	0.0837803	0.000478191	0.000578253	0.505132	0.505132	0.000516507	0.000243208	0.000522779	0.128651	0.130884	0.627028	0.000462966	0.00218026	0.000581291	0.0005084	0.0583228	0.000448013	0.0262567	0.00543071	0.0294276	0.0187021	0.00933333	0.000651722	0.371443	0.0675546	0.000953325	0.0192926	0.00351309	0.00567893	0.474248	0.000448013	0.130884	0.000345953	0.18498	0.0146257	0.18498	0.000679858	0.447633	0.474248	0.474248	0.000755203	0.0017523	0.0921917	0.18498	0.000430901	0.000372668	0.0441978	0.976358
0.000990685	0.00160076	0.00151482	0.00214588	0.000762969	0.00138778	0.00138778	0.00540717	0.000492387	0.015661	0.00114583	0.00129052	0.00116473	0.0142973	0.010172	0.0146257	0.00134744	0.00087308	0.02161	0.00194317	0.000957749	0.00100421	0.000533716	0.00121689	0.00369673	0.00118166	0.00133039	0.0382481	0.00431993	0.00113072	0.000967721	0.000420723	0.00658779	0.00105244	0.00538454	0.000539758	0.000385327	0.000539758	0.0122038	0.00151482	0.000420723	0.000420723	0.0052619	0.00958383	0.00137249	0.000539758	0.0193809	0.000337359	0.00127138	0.000696279
0.000401656	0.000411559	0.000380874	0.00219921	0.000620203	0.000590515	0.000590515	0.00214928	0.000529222	0.00218026	0.000413136	0.000351772	0.000604659	0.00169879	0.00194471	0.00134744	0.00143162	0.000394423	0.0029142	0.000709661	0.000738434	0.00056051	0.000539758	0.000566121	0.00149681	0.000489892	0.000495108	0.00152693	0.000618845	0.00045892	0.000683798	0.00036163	0.00155812	0.000435034	0.00431013	0.000345953	0.00036843	0.000345953	0.00221199	0.000470214	0.00036163	0.00036163	0.00168944	0.00156198	0.000505924	0.000345953	0.00216831	0.000430901	0.000479823	0.000417141
0.00147794	0.00239071	0.00227105	0.00180055	0.000755795	0.00207747	0.00207747	0.00384782	0.000430085	0.0127773	0.00125405	0.00156428	0.00173832	0.00979882	0.00994703	0.0190506	0.000937426	0.00129052	0.0152283	0.00308108	0.00141519	0.00142239	0.000683798	0.00144228	0.0028374	0.00176826	0.00145445	0.0307109	0.00635188	0.00144677	0.0014328	0.000562269	0.00382086	0.00156428	0.00330094	0.00079854	0.000497229	0.00079854	0.00916448	0.00204056	0.000562269	0.000562269	0.003844	0.00935572	0.00150209	0.00079854	0.0159333	0.00039971	0.0021155	0.00103232
0.00192728	0.0032483	0.00308268	0.00171498	0.000958738	0.00279561	0.00279561	0.00453196	0.000470778	0.0181699	0.00161181	0.00204408	0.00229899	0.0123886	0.0142513	0.0189086	0.00112271	0.00165254	0.0210607	0.0041441	0.00157953	0.00161091	0.000730325	0.00163638	0.00302469	0.00234682	0.00189042	0.0423356	0.00916085	0.00135178	0.00160145	0.00066821	0.00415809	0.00204408	0.00325794	0.000981475	0.000571854	0.000981475	0.00728616	0.00273591	0.00066821	0.00066821	0.00522238	0.012338	0.00196537	0.000981475	0.0143018	0.000498655	0.00285741	0.00129953
0.583028	0.837647	0.915341	0.000278027	0.000629083	0.119339	0.119339	0.000443586	0.000201355	0.000559858	0.100746	0.980445	0.104199	0.00050045	0.00631524	0.00169217	0.000476893	0.252516	0.000694212	0.0615862	0.00379804	0.0403656	0.0070093	0.033025	0.000535842	0.480059	0.0606737	0.00400495	0.345515	0.00460083	0.00393552	0.00688768	0.00221327	0.431908	0.000343471	0.0342018	0.00168525	0.0342018	0.000802555	0.307839	0.00688768	0.00688768	0.000676112	0.0024035	0.0775903	0.0342018	0.000464495	0.000122138	0.0298008	0.0492547
0.00080012	0.00100421	0.000932976	0.00255538	0.000904837	0.00107309	0.00107309	0.00423453	0.000418497	0.0678215	0.000738434	0.000678229	0.00111089	0.0678215	0.00617516	0.00363881	0.00233507	0.000878578	0.0501358	0.00119839	0.000813406	0.000615747	0.000435819	0.000851735	0.00540143	0.000995798	0.000892618	0.0185547	0.00215952	0.00072582	0.000685205	0.000509112	0.00423453	0.000864956	0.00353226	0.000615747	0.000443586	0.000615747	0.0118559	0.000932976	0.000509112	0.000509112	0.0226423	0.0100026	0.000922023	0.000615747	0.0798831	0.000529222	0.0016059	0.000583703
0.000907093	0.00146801	0.00138778	0.00217609	0.000770279	0.0014094	0.0014094	0.00550224	0.000495499	0.0160287	0.00116288	0.00131019	0.00118166	0.0146257	0.0104044	0.0138786	0.00136552	0.000884142	0.0220948	0.00197355	0.000967721	0.00101622	0.000538294	0.0012329	0.003758	0.00108197	0.00135115	0.0393261	0.00398827	0.0011443	0.000977891	0.00042438	0.0067198	0.000964632	0.00547747	0.0005452	0.000388101	0.0005452	0.0124743	0.00153921	0.00042438	0.00042438	0.00537355	0.00981999	0.00139443	0.0005452	0.0198305	0.000339596	0.00116473	0.000704317
0.0005575	0.00061015	0.000575917	0.00136378	0.000489686	0.000753886	0.000753886	0.00159226	0.00218149	0.00517039	0.000404976	0.000421678	0.00054296	0.00353433	0.00193048	0.00254901	0.000922023	0.000597191	0.00615788	0.000537188	0.00602098	0.000413136	0.000343025	0.000521195	0.0015525	0.000651722	0.000393639	0.00369975	0.00121689	0.00248262	0.0067198	0.000307341	0.00935237	0.000591717	0.00198186	0.000385327	0.000851735	0.000385327	0.00308995	0.000486724	0.000307341	0.000307341	0.00221199	0.00148993	0.000399209	0.000385327	0.00423453	0.000385632	0.000761856	0.000484798
0.000566121	0.000625142	0.000586602	0.00174962	0.000529222	0.000592493	0.000592493	0.00150991	0.00247106	0.00687768	0.000397098	0.000379261	0.000549641	0.00452118	0.00200473	0.00236489	0.00107132	0.000610943	0.00691439	0.000499959	0.00392976	0.000406996	0.000331935	0.00052481	0.00158263	0.000673246	0.000384983	0.00293748	0.00111456	0.00139697	0.00277281	0.000354241	0.00925168	0.000604659	0.00238548	0.000456081	0.00110121	0.000456081	0.00332238	0.000486928	0.000354241	0.000354241	0.00281978	0.00151677	0.000390925	0.000456081	0.00543071	0.000376478	0.000977496	0.000400276
0.000574543	0.000835749	0.000796611	0.00134668	0.000615747	0.000868323	0.000868323	0.00225119	0.00169047	0.00472597	0.000686214	0.000702918	0.000819359	0.00336692	0.00423453	0.00892229	0.000723822	0.000565685	0.00770077	0.00146748	0.00534179	0.000703302	0.000350689	0.000815026	0.00141839	0.000657221	0.000903432	0.00459526	0.002551	0.00694715	0.00543071	0.000297639	0.0137622	0.000604659	0.00200473	0.000388521	0.000768143	0.000388521	0.00298561	0.000928964	0.000297639	0.000297639	0.00142957	0.00207897	0.000787373	0.000388521	0.00423453	0.000315416	0.000751789	0.000472885
0.000727662	0.00133124	0.00123927	0.00217368	0.0021155	0.000864956	0.000864956	0.01069	0.000493735	0.00371317	0.00195765	0.00195943	0.00101276	0.00308718	0.0112798	0.009566	0.00154006	0.00080012	0.00794939	0.00742705	0.000832142	0.000961466	0.000400918	0.00136214	0.00145445	0.000907093	0.00314792	0.0158346	0.00662512	0.00189724	0.000638722	0.000403516	0.0207732	0.000788158	0.004394	0.000383052	0.000326736	0.000383052	0.00415501	0.00183332	0.000403516	0.000403516	0.0016439	0.0305662	0.00248262	0.000383052	0.00299604	0.000429737	0.000776544	0.000679858
0.00117237	0.00113423	0.00105506	0.00255538	0.000564237	0.00121689	0.00121689	0.00293565	0.000486556	0.0142453	0.000576237	0.000602111	0.0012624	0.0128279	0.00555275	0.00594447	0.00233507	0.00128632	0.0119079	0.000873991	0.00089209	0.000556452	0.000593434	0.000690278	0.00440799	0.00146611	0.000548315	0.0206558	0.00215952	0.000658738	0.000750432	0.000661409	0.00284547	0.0012624	0.00509394	0.000910198	0.000553425	0.000910198	0.018113	0.000826434	0.000661409	0.000661409	0.0102307	0.00433265	0.000561902	0.000910198	0.0182895	0.000471785	0.0024035	0.00074953
0.00117756	0.00200473	0.00189042	0.00218925	0.00101622	0.00192728	0.00192728	0.00706973	0.000521803	0.020664	0.00156995	0.00177985	0.00158263	0.020664	0.0162683	0.0143593	0.00161091	0.00114047	0.0310381	0.00269021	0.00108816	0.00116646	0.000580834	0.00144554	0.00393552	0.00143412	0.00184989	0.0608504	0.00589698	0.00120075	0.00110121	0.000505924	0.00899128	0.001257	0.00538138	0.00066821	0.000448013	0.00066821	0.00972906	0.00212675	0.000505924	0.000505924	0.00730405	0.0142054	0.0019247	0.00066821	0.0160287	0.000428113	0.00155435	0.000888746
0.000385906	0.000576531	0.000546119	0.00115918	0.000759909	0.00055053	0.00055053	0.00245299	0.00158263	0.00630528	0.000425864	0.000516776	0.000441721	0.00543071	0.00212843	0.00271385	0.000989161	0.000411559	0.00684004	0.000735274	0.00152693	0.00040233	0.000275243	0.000465572	0.00198142	0.000444841	0.000484798	0.00423453	0.00128507	0.00169007	0.00179096	0.000240586	0.101446	0.000408835	0.00189851	0.000296465	0.000490116	0.000296465	0.00191743	0.000504962	0.000240586	0.000240586	0.00178216	0.0022834	0.000492247	0.000296465	0.00513874	0.000323779	0.000438651	0.00033867
0.00117756	0.00200473	0.00189042	0.00200473	0.00101622	0.00192728	0.00192728	0.00645957	0.000486415	0.0228499	0.00156995	0.00177985	0.00158263	0.0187021	0.0162683	0.013345	0.00161091	0.00114047	0.0310381	0.00269021	0.00108816	0.00116646	0.000580834	0.00144554	0.00393552	0.00143412	0.00184989	0.0547339	0.00589698	0.00109421	0.00110121	0.000505924	0.00813813	0.001257	0.00493659	0.00066821	0.000448013	0.00066821	0.00972906	0.00212675	0.000505924	0.000505924	0.00730405	0.0126509	0.0019247	0.00066821	0.0175788	0.000428113	0.00155435	0.000888746
0.000763875	0.00152693	0.0014094	0.00282374	0.00282718	0.00124269	0.00124269	0.00747857	0.000533716	0.00367075	0.00288381	0.0033457	0.00150911	0.00331887	0.0141651	0.00538732	0.00200473	0.000851735	0.00525193	0.00687067	0.000873991	0.00117425	0.0004875	0.00154218	0.00178085	0.000984782	0.00504145	0.0142126	0.00350837	0.00136834	0.000651722	0.000521195	0.0365922	0.000836673	0.00598867	0.000484798	0.000390925	0.000484798	0.00414806	0.0026007	0.000521195	0.000521195	0.00213103	0.0621419	0.00381352	0.000484798	0.0029142	0.000543633	0.000714632	0.000820335
0.000514965	0.000813406	0.000767046	0.0100026	0.000835243	0.000538735	0.000538735	0.126172	0.000744267	0.0489754	0.000701851	0.000793378	0.000501534	0.0444729	0.0169036	0.0435667	0.00160145	0.000553728	0.0784558	0.00160145	0.000572714	0.000851735	0.000428869	0.000937426	0.0054552	0.000606644	0.000738434	0.0912493	0.00312135	0.000961466	0.000536876	0.000274852	0.00346651	0.00054863	0.0108295	0.000318994	0.000265073	0.000318994	0.0612458	0.000767046	0.000274852	0.000274852	0.00825057	0.0206558	0.000755203	0.000318994	0.0332613	0.000296799	0.000651722	0.000405842
0.000518579	0.000529222	0.000463542	0.0241878	0.00109568	0.00200473	0.00200473	0.00622889	0.000952623	0.00298776	0.00217609	0.00048932	0.0017227	0.00337914	0.00346828	0.00322701	0.00293565	0.000498655	0.00207141	0.000903432	0.000710592	0.000724642	0.000689023	0.000629083	0.00339914	0.000747487	0.00185472	0.00788216	0.000835749	0.000917583	0.000721471	0.00200473	0.00100421	0.000596088	0.0104044	0.00161868	0.000916226	0.00161868	0.0114072	0.0015525	0.00200473	0.00200473	0.00751495	0.062071	0.00200473	0.00161868	0.00288137	0.00133479	0.00133479	0.00139272
0.000453944	0.00065703	0.000625596	0.00150409	0.000570363	0.000679183	0.000679183	0.00234682	0.0012933	0.00527414	0.000624671	0.000595151	0.000514045	0.00401143	0.0030942	0.00616293	0.000666364	0.000481469	0.00747857	0.000873991	0.00304793	0.000604659	0.000305702	0.000747487	0.00139171	0.000517748	0.000702918	0.00478481	0.00158775	0.00277623	0.00266898	0.000274229	0.00892229	0.000478191	0.00208895	0.000331935	0.00075465	0.000331935	0.00380004	0.000725545	0.000274229	0.000274229	0.00150209	0.00234682	0.000715428	0.000331935	0.00654192	0.000255319	0.000590515	0.000374833
0.000703889	0.000701079	0.000651722	0.00321549	0.000567672	0.00117597	0.00117597	0.0023382	0.000529222	0.00281771	0.000733292	0.000604659	0.00107869	0.00169879	0.00256605	0.00324271	0.00116473	0.000685576	0.00270085	0.000781825	0.00126609	0.000617366	0.000539758	0.000760458	0.00194617	0.000864317	0.000877263	0.00273092	0.000821548	0.000658429	0.00106702	0.000457854	0.00186014	0.000758648	0.00361626	0.00043414	0.000407937	0.00043414	0.00537775	0.000816032	0.000457854	0.000457854	0.00187138	0.00319798	0.000904301	0.00043414	0.00382795	0.000479823	0.000597499	0.000743649
0.000247646	0.000275478	0.000259707	0.00193342	0.000419521	0.000378671	0.000378671	0.00129674	0.00172892	0.00148919	0.000291899	0.000283342	0.000355143	0.00130891	0.000887395	0.00146801	0.000695221	0.000264338	0.00264143	0.000369428	0.00125498	0.00030941	0.000242525	0.000356417	0.00125232	0.000284717	0.000332875	0.00136934	0.000386581	0.000941917	0.00109851	0.000284224	0.00352387	0.000263157	0.00207203	0.000277109	0.000681312	0.000277109	0.00196027	0.000323779	0.000284224	0.000284224	0.00107062	0.00109568	0.000336709	0.000277109	0.0019421	0.000353046	0.000327337	0.000271781
0.000316968	0.000294157	0.000301241	0.00226288	0.000493938	0.000642324	0.000642324	0.0012792	0.000551499	0.00245514	0.000370341	0.000308827	0.000579695	0.00203591	0.0013225	0.000963424	0.00123745	0.000311476	0.0020317	0.000456597	0.000604659	0.000348947	0.000296042	0.000435034	0.00217857	0.000399209	0.000458632	0.00126309	0.000439796	0.000351568	0.000610943	0.000414581	0.00126773	0.000308827	0.00267955	0.000390925	0.00036843	0.000390925	0.0020679	0.000433115	0.000414581	0.000414581	0.0027042	0.00110939	0.000469853	0.000390925	0.00345855	0.000651722	0.00050278	0.000374239
0.211567	0.0558687	0.0837803	0.000478191	0.000578253	0.658852	0.658852	0.000516507	0.000243208	0.000522779	0.128651	0.130884	0.627028	0.000462966	0.00184473	0.000581291	0.0005084	0.0945742	0.000448013	0.0195292	0.00543071	0.0214654	0.0187021	0.00698827	0.000651722	0.371443	0.0675546	0.000953325	0.0256104	0.00279561	0.00704144	0.474248	0.000448013	0.130884	0.000345953	0.18498	0.0146257	0.18498	0.000679858	0.599923	0.474248	0.474248	0.000755203	0.0017523	0.0921917	0.18498	0.000430901	0.000372668	0.0441978	0.976358
0.000575187	0.000632422	0.000594939	0.00235512	0.00043053	0.000600731	0.000600731	0.00171351	0.00122935	0.00645562	0.000408994	0.000390925	0.000558929	0.00465992	0.00195254	0.00348761	0.000976237	0.000618845	0.00653391	0.000508833	0.00373207	0.000451238	0.000370769	0.000578703	0.0016759	0.000679432	0.000396728	0.00385402	0.00110442	0.00137369	0.00266595	0.000367044	0.00598189	0.000612681	0.00289205	0.000467622	0.00120022	0.000467622	0.00437184	0.000497229	0.000367044	0.000367044	0.0027042	0.00192	0.000402748	0.000467622	0.00760438	0.000355938	0.000972216	0.000412207
0.000914741	0.00159748	0.00129106	0.000529222	0.000442915	0.00142133	0.00142133	0.000909836	0.000511533	0.000916762	0.000800958	0.000961466	0.00113309	0.000916762	0.00152693	0.00418786	0.000345531	0.000971829	0.00204408	0.00203111	0.0204768	0.00100421	0.000514611	0.0010142	0.000920177	0.00105506	0.0009052	0.00339914	0.00788216	0.00742705	0.0229906	0.000390925	0.00169217	0.00113309	0.000697912	0.000559587	0.00171498	0.000559587	0.00110582	0.00152693	0.000390925	0.000390925	0.00045325	0.000844557	0.000924475	0.000559587	0.000851735	0.000216499	0.00121689	0.000745529
0.00788216	0.0255004	0.0161883	0.000566121	0.000816032	0.0400162	0.0400162	0.000998105	0.000377291	0.00121689	0.0111845	0.010241	0.0235139	0.0011083	0.00610458	0.0043001	0.00048213	0.0107426	0.00197648	0.026557	0.00629738	0.00525504	0.00121689	0.0046452	0.00153921	0.0107426	0.0138786	0.0105651	0.182431	0.00279561	0.00566545	0.0022103	0.000791116	0.0125366	0.000789032	0.00498067	0.00138778	0.00498067	0.00221633	0.0467712	0.0022103	0.0022103	0.000972781	0.002373	0.01543	0.00498067	0.000976237	0.000271781	0.0146257	0.00629738
0.00129734	0.00124144	0.00114499	0.00296655	0.000562269	0.00134914	0.00134914	0.00191356	0.000479122	0.00793726	0.000575187	0.000604659	0.0014094	0.00712852	0.00624856	0.00442622	0.00188267	0.00144133	0.00651218	0.000915179	0.000931207	0.000553425	0.000529222	0.000703889	0.00483086	0.0016759	0.000543633	0.0294276	0.00251975	0.000667365	0.000769638	0.000922023	0.00197091	0.0014094	0.0062116	0.00133254	0.000710592	0.00133254	0.0201381	0.000866449	0.000922023	0.000922023	0.0169401	0.00373569	0.000558929	0.00133254	0.01069	0.000596088	0.00409687	0.00077726
0.00117237	0.00113423	0.00105506	0.00255538	0.000564237	0.00121689	0.00121689	0.00293565	0.000486556	0.0142453	0.000576237	0.000602111	0.0012624	0.0128279	0.00555275	0.00594447	0.00233507	0.00128632	0.0119079	0.000873991	0.00089209	0.000556452	0.000593434	0.000690278	0.00440799	0.00146611	0.000548315	0.0206558	0.00215952	0.000658738	0.000750432	0.000661409	0.00284547	0.0012624	0.00509394	0.000910198	0.000553425	0.000910198	0.018113	0.000826434	0.000661409	0.000661409	0.0102307	0.00433265	0.000561902	0.000910198	0.0182895	0.000471785	0.0024035	0.00074953
0.00145445	0.00139272	0.00130305	0.00241482	0.000567672	0.00192194	0.00192194	0.00330094	0.000529222	0.0139011	0.000733292	0.000851735	0.00155649	0.01137	0.00764539	0.00738759	0.00196889	0.00140068	0.0139877	0.00105244	0.00105388	0.000680749	0.000729597	0.000841012	0.00448755	0.00180141	0.00069461	0.0303082	0.00282374	0.000793378	0.00106702	0.000583703	0.00294228	0.00155649	0.00515371	0.000788158	0.000502046	0.000788158	0.0194405	0.00102795	0.000583703	0.000583703	0.00892229	0.00442468	0.000713422	0.000788158	0.0177211	0.000479823	0.00196261	0.00107309
0.00077726	0.00156198	0.00144133	0.00826715	0.00177985	0.00234682	0.00234682	0.0348689	0.000761856	0.00704144	0.0073673	0.00211382	0.00211382	0.00510868	0.0189775	0.0155789	0.00304525	0.000651722	0.0048883	0.00460657	0.00121689	0.00301496	0.000907093	0.00269197	0.00305113	0.00100421	0.00905199	0.0184593	0.00315061	0.00227105	0.00110939	0.000724642	0.00570234	0.000851735	0.00680195	0.000662817	0.000509112	0.000662817	0.0159698	0.00617041	0.000724642	0.000724642	0.00317679	0.35399	0.00989012	0.000662817	0.00638159	0.000551166	0.000726337	0.00133254
0.000262136	0.000287054	0.000272853	0.00123832	0.000414018	0.000291899	0.000291899	0.00106974	0.00121689	0.000964092	0.000248627	0.000228563	0.000294411	0.00077442	0.00107869	0.00180606	0.000532509	0.000260131	0.00183084	0.000392875	0.00101678	0.000402993	0.000367524	0.000405094	0.000915179	0.00029569	0.000278408	0.00112271	0.000408627	0.000738434	0.000851735	0.000241624	0.00251132	0.000276146	0.00244749	0.000237278	0.000511743	0.000237278	0.00172597	0.000272853	0.000241624	0.000241624	0.000642869	0.000702065	0.000280726	0.000237278	0.00110939	0.000275035	0.000333538	0.000233981
0.000297292	0.000399984	0.000379797	0.00423453	0.000735633	0.000332776	0.000332776	0.0143501	0.00594447	0.0100462	0.00032339	0.000336198	0.000313884	0.011657	0.00251284	0.00442242	0.000936581	0.000315416	0.0127472	0.000422908	0.00107659	0.000435034	0.000347228	0.000498655	0.0035255	0.000337944	0.000316968	0.00970526	0.000691023	0.00124144	0.0010174	0.000206838	0.00892229	0.000313884	0.00452755	0.000233425	0.000397671	0.000233425	0.0161019	0.000354511	0.000206838	0.000206838	0.0029142	0.00503552	0.000320135	0.000233425	0.00802303	0.000272921	0.000358349	0.000263706
0.000435034	0.000606405	0.000573793	0.00273812	0.000799752	0.000359434	0.000359434	0.00376803	0.00632219	0.00355435	0.000348947	0.000499959	0.000336709	0.00355435	0.00423453	0.00731216	0.00105203	0.000464699	0.00652571	0.000577056	0.00151818	0.000481469	0.000325052	0.000561366	0.00212843	0.000503918	0.000340662	0.0208662	0.00127237	0.00233	0.00142521	0.000195077	0.00836368	0.000461248	0.00305417	0.000241624	0.000406154	0.000241624	0.0158987	0.000385906	0.000195077	0.000195077	0.00245862	0.00292404	0.00034474	0.000241624	0.00300746	0.000287528	0.000457854	0.000299625
0.00133954	0.0016059	0.00135643	0.0200817	0.000734808	0.0017227	0.0017227	0.0142833	0.000710937	0.0160929	0.000651722	0.000747487	0.00200473	0.0262567	0.00627734	0.0185492	0.00178665	0.00162312	0.0349796	0.00197184	0.00186014	0.00097936	0.000793378	0.000902758	0.00810404	0.00162312	0.000766275	0.175491	0.00414612	0.00092993	0.0013263	0.000529222	0.00146161	0.00159459	0.0168339	0.000772747	0.000623932	0.000772747	0.0553476	0.00109315	0.000529222	0.000529222	0.0249702	0.0189451	0.000786021	0.000772747	0.018327	0.000406821	0.00175418	0.000733778
0.000643789	0.000989573	0.00092533	0.0127725	0.000900835	0.000606959	0.000606959	0.0740927	0.000725545	0.0445052	0.00066821	0.000863737	0.00062115	0.0552385	0.0187021	0.0291885	0.00266146	0.000701079	0.0756125	0.00142366	0.000689023	0.000841436	0.00050476	0.00093984	0.00770685	0.000783139	0.000710056	0.210066	0.00339914	0.000967362	0.000588796	0.000304853	0.00286582	0.000692329	0.00774373	0.000363688	0.000288243	0.000363688	0.137364	0.000743149	0.000304853	0.000304853	0.0118329	0.0449422	0.000728725	0.000363688	0.0292292	0.000365476	0.000851735	0.000484798
0.00080012	0.00100421	0.000932976	0.00255538	0.000904837	0.00107309	0.00107309	0.00423453	0.000418497	0.0678215	0.000738434	0.000678229	0.00111089	0.0678215	0.00617516	0.00363881	0.00233507	0.000878578	0.0501358	0.00119839	0.000813406	0.000615747	0.000435819	0.000851735	0.00540143	0.000995798	0.000892618	0.0185547	0.00215952	0.00072582	0.000685205	0.000509112	0.00423453	0.000864956	0.00353226	0.000615747	0.000443586	0.000615747	0.0118559	0.000932976	0.000509112	0.000509112	0.0226423	0.0100026	0.000922023	0.000615747	0.0798831	0.000529222	0.0016059	0.000583703
0.000678229	0.000758648	0.00062727	0.00294957	0.000722393	0.00115392	0.00115392	0.00120297	0.000755795	0.00200473	0.000555018	0.000461933	0.000932976	0.00169217	0.00234682	0.00235343	0.000841012	0.000947969	0.0017281	0.000760458	0.00113747	0.000539758	0.000468837	0.000738434	0.000965453	0.000838899	0.000529222	0.00275128	0.00119904	0.00093984	0.00104898	0.000556836	0.00118688	0.000826434	0.002373	0.000670206	0.000597499	0.000670206	0.00241935	0.000791116	0.000556836	0.000556836	0.00168095	0.00261067	0.000541785	0.000670206	0.00158263	0.000366832	0.00117425	0.000922023
0.00133039	0.00215015	0.00227105	0.000386581	0.000381524	0.00111649	0.00111649	0.000950781	0.000557844	0.000896098	0.000751493	0.0014094	0.00127138	0.000837496	0.0014997	0.00270682	0.000383457	0.00105244	0.0025631	0.00253911	0.0269818	0.00118596	0.00062727	0.00120125	0.000632007	0.00159007	0.00087308	0.00164994	0.00423453	0.0216632	0.0310381	0.000460244	0.00214264	0.00127138	0.000509777	0.000534433	0.00362082	0.000534433	0.00127998	0.0014911	0.000460244	0.000460244	0.000454218	0.000640614	0.000734181	0.000534433	0.000825142	0.000201985	0.00102437	0.00127341
0.000306728	0.000331244	0.000316968	0.00109095	0.000504624	0.000356737	0.000356737	0.00153315	0.00140563	0.00113072	0.000293021	0.000270833	0.00035998	0.000878578	0.00119805	0.00226042	0.000639584	0.000304308	0.00192307	0.00051205	0.0018143	0.000470972	0.000434602	0.000473419	0.000976455	0.000341274	0.00032354	0.00130029	0.000450192	0.00137164	0.00153383	0.000214582	0.00308268	0.000320867	0.00238056	0.000223967	0.000438651	0.000223967	0.00215707	0.000316968	0.000214582	0.000214582	0.000573793	0.000966846	0.000326275	0.000223967	0.00134394	0.000269895	0.000285413	0.000277688
0.000519622	0.000524602	0.000493006	0.00182791	0.000574543	0.000651722	0.000651722	0.00283427	0.000505924	0.00213103	0.000486928	0.000423561	0.000665281	0.00129143	0.00225855	0.00344785	0.00105065	0.0005104	0.00276152	0.000817215	0.000973679	0.000791116	0.000772747	0.000799254	0.00122967	0.000612681	0.000564237	0.00240795	0.000724642	0.000602991	0.000843668	0.000331935	0.00159068	0.000553728	0.00386002	0.000321056	0.000340161	0.000321056	0.00547747	0.000538735	0.000331935	0.000331935	0.00112014	0.00225062	0.000575187	0.000321056	0.00262052	0.000298486	0.00045892	0.000491252
0.000519622	0.000524602	0.000493006	0.00182791	0.000574543	0.000651722	0.000651722	0.00283427	0.000505924	0.00213103	0.000486928	0.000423561	0.000665281	0.00129143	0.00225855	0.00344785	0.00105065	0.0005104	0.00276152	0.000817215	0.000973679	0.000791116	0.000772747	0.000799254	0.00122967	0.000612681	0.000564237	0.00240795	0.000724642	0.000602991	0.000843668	0.000331935	0.00159068	0.000553728	0.00386002	0.000321056	0.000340161	0.000321056	0.00547747	0.000538735	0.000331935	0.000331935	0.00112014	0.00225062	0.000575187	0.000321056	0.00262052	0.000298486	0.00045892	0.000491252
0.000244575	0.000313705	0.000318634	0.000772747	0.000440118	0.00034497	0.00034497	0.00226579	0.00270733	0.00245299	0.000287528	0.000300632	0.000323779	0.00214317	0.00120521	0.000877515	0.00097936	0.000225772	0.00327849	0.000415912	0.000750193	0.000326202	0.000256323	0.000350777	0.00210073	0.000280648	0.000327337	0.000975983	0.000497557	0.000641707	0.000809239	0.000205659	0.00534179	0.000241624	0.0012062	0.000217751	0.000312109	0.000217751	0.00146014	0.000318634	0.000205659	0.000205659	0.000898767	0.000859241	0.000331001	0.000217751	0.0024268	0.000322039	0.000278027	0.000230961
0.000354241	0.000364311	0.000338953	0.00209363	0.000461248	0.000503474	0.000503474	0.00150911	0.000445234	0.00141476	0.000362582	0.000314824	0.000513433	0.00112966	0.00157676	0.00188858	0.000795477	0.000348947	0.00193613	0.000608468	0.000693933	0.000638722	0.000618845	0.000645154	0.00124483	0.00042438	0.000428113	0.00160975	0.000538294	0.000444683	0.000645905	0.000394423	0.00101479	0.000381524	0.00468409	0.000377665	0.000397098	0.000377665	0.00292404	0.000410192	0.000394423	0.000394423	0.00135178	0.00138402	0.000435819	0.000377665	0.00166891	0.000343855	0.0005084	0.000365476
0.000334231	0.000362209	0.000345684	0.0012792	0.00050317	0.000392956	0.000392956	0.00154006	0.00148734	0.00111768	0.000318382	0.000291899	0.000397098	0.000857313	0.00141354	0.00242073	0.000647391	0.000331179	0.00195291	0.000510984	0.00196261	0.000526083	0.000483414	0.000529222	0.00101168	0.000374928	0.000353995	0.00136748	0.00049958	0.00146014	0.00164077	0.000227824	0.00284392	0.000350609	0.0025953	0.000238354	0.000490629	0.000238354	0.00248262	0.000345684	0.000227824	0.000227824	0.000610943	0.000890586	0.000357467	0.000238354	0.0013407	0.000273817	0.000308827	0.000300472
0.000354241	0.000364311	0.000338953	0.00209363	0.000461248	0.000503474	0.000503474	0.00150911	0.000445234	0.00141476	0.000362582	0.000314824	0.000513433	0.00112966	0.00157676	0.00188858	0.000795477	0.000348947	0.00193613	0.000608468	0.000693933	0.000638722	0.000618845	0.000645154	0.00124483	0.00042438	0.000428113	0.00160975	0.000538294	0.000444683	0.000645905	0.000394423	0.00101479	0.000381524	0.00468409	0.000377665	0.000397098	0.000377665	0.00292404	0.000410192	0.000394423	0.000394423	0.00135178	0.00138402	0.000435819	0.000377665	0.00166891	0.000343855	0.0005084	0.000365476
0.000340161	0.000351772	0.000324218	0.0022046	0.00054863	0.000505924	0.000505924	0.00153668	0.00047622	0.00155649	0.000348947	0.000298177	0.000517282	0.00121689	0.00177073	0.00125953	0.000931207	0.000334618	0.0021612	0.000623932	0.000658147	0.00048932	0.000468837	0.000493938	0.00136083	0.000417141	0.000421241	0.00139795	0.000544376	0.000402748	0.000608468	0.000383052	0.00108816	0.000370045	0.00439085	0.00036499	0.000387502	0.00036499	0.00203365	0.000401656	0.000383052	0.000383052	0.00168095	0.00104377	0.000429737	0.00036499	0.00158263	0.000457183	0.000511533	0.00035201
0.484031	0.153133	0.225916	0.000494297	0.000702445	0.989784	0.989784	0.000754302	0.000258712	0.000602111	0.0967826	0.0436137	0.977307	0.000535423	0.00205807	0.00102065	0.000440692	0.26339	0.000673246	0.104199	0.0253712	0.00910583	0.00767247	0.00445067	0.00114499	0.661012	0.132745	0.00138247	0.0728594	0.00388225	0.0339551	0.304092	0.000464164	0.334587	0.00050045	0.798669	0.0146257	0.798669	0.000776544	0.447633	0.304092	0.304092	0.000761856	0.00138402	0.177143	0.798669	0.000492024	0.000529222	0.293819	0.716038
0.000442002	0.000599866	0.000570077	0.0008998	0.000463542	0.000619538	0.000619538	0.0014356	0.00146846	0.00120642	0.000335525	0.000374833	0.00050226	0.00113589	0.000782309	0.00158612	0.000469853	0.000469602	0.00236489	0.000613495	0.00629738	0.000555018	0.000411082	0.000487918	0.00101678	0.000505924	0.000328445	0.00160902	0.000781285	0.00166255	0.00640931	0.000263157	0.00229813	0.000466371	0.000962379	0.000371765	0.0010982	0.000371765	0.00165706	0.000456979	0.000263157	0.000263157	0.000750193	0.000942392	0.000331935	0.000371765	0.00147266	0.000245295	0.000400428	0.000390925
0.00537355	0.00379804	0.00423453	0.000403516	0.000495108	0.0556755	0.0556755	0.000734519	0.00067228	0.000620203	0.00227105	0.00189042	0.0253712	0.000567672	0.000873991	0.000947969	0.000358349	0.0040746	0.000851735	0.00848371	0.929266	0.00182015	0.00156198	0.00121689	0.000990685	0.00737886	0.00289205	0.000955637	0.00628116	0.0407925	0.995717	0.00263988	0.00114583	0.00475278	0.00045485	0.00622889	0.122511	0.00622889	0.000685205	0.0061963	0.00263988	0.00263988	0.000517282	0.000685576	0.00310157	0.00622889	0.000529222	0.000326736	0.00456978	0.0098736
0.000564237	0.00097936	0.000841828	0.00530653	0.00135228	0.000775629	0.000775629	0.0773769	0.000696279	0.0970849	0.00093984	0.000959948	0.000793378	0.210213	0.00957658	0.0261135	0.00175082	0.000606644	0.0784558	0.00829304	0.000662428	0.00120171	0.000546881	0.00132978	0.00389727	0.000665281	0.00119965	0.0509544	0.00236547	0.00123151	0.000620631	0.00032968	0.00169628	0.000658429	0.016677	0.000382095	0.000311476	0.000382095	0.0235654	0.0011197	0.00032968	0.00032968	0.0171863	0.0166828	0.00101085	0.000382095	0.0627736	0.000296799	0.000594939	0.000644859
0.000442915	0.000576237	0.000468211	0.0141821	0.000637512	0.000607392	0.000607392	0.0216632	0.000682505	0.273896	0.000403516	0.000428404	0.000549641	0.617101	0.00527414	0.00575785	0.00302913	0.000556836	0.0728594	0.000667365	0.000440692	0.00041526	0.000354656	0.000517968	0.00571735	0.000556836	0.000386939	0.0235562	0.00108867	0.000413631	0.000405842	0.000453693	0.00109421	0.000549641	0.0233687	0.000487918	0.000355143	0.000487918	0.016357	0.000529222	0.000453693	0.000453693	0.124735	0.0146257	0.000395014	0.000487918	0.153133	0.000479122	0.000910198	0.000464164
0.000307958	0.000401462	0.000378018	0.00246005	0.000601568	0.000380514	0.000380514	0.0080266	0.00249339	0.131085	0.000313277	0.000328016	0.000355516	0.108614	0.00239428	0.00376526	0.00126045	0.00032996	0.0678444	0.000574543	0.000924194	0.000330177	0.000274229	0.000383822	0.00522427	0.000357778	0.000306239	0.00727771	0.000751789	0.000919731	0.000932976	0.000257851	0.00466768	0.000328016	0.00499367	0.000296799	0.000507947	0.000296799	0.0106577	0.000378018	0.000257851	0.000257851	0.0233382	0.00260854	0.000309703	0.000296799	0.0847196	0.000353291	0.000490629	0.000290316
0.484031	0.153133	0.225916	0.000494297	0.000702445	0.989784	0.989784	0.000754302	0.000258712	0.000602111	0.0967826	0.0436137	0.977307	0.000535423	0.00205807	0.00102065	0.000440692	0.26339	0.000673246	0.104199	0.0253712	0.00910583	0.00767247	0.00445067	0.00114499	0.661012	0.132745	0.00138247	0.0728594	0.00388225	0.0339551	0.304092	0.000464164	0.334587	0.00050045	0.798669	0.0146257	0.798669	0.000776544	0.447633	0.304092	0.304092	0.000761856	0.00138402	0.177143	0.798669	0.000492024	0.000529222	0.293819	0.716038
0.484031	0.153133	0.225916	0.000494297	0.000702445	0.989784	0.989784	0.000754302	0.000258712	0.000602111	0.0967826	0.0436137	0.977307	0.000535423	0.00205807	0.00102065	0.000440692	0.26339	0.000673246	0.104199	0.0253712	0.00910583	0.00767247	0.00445067	0.00114499	0.661012	0.132745	0.00138247	0.0728594	0.00388225	0.0339551	0.304092	0.000464164	0.334587	0.00050045	0.798669	0.0146257	0.798669	0.000776544	0.447633	0.304092	0.304092	0.000761856	0.00138402	0.177143	0.798669	0.000492024	0.000529222	0.293819	0.716038
0.923937	0.996951	0.990917	0.000352292	0.000454218	0.105763	0.105763	0.000612004	0.000222527	0.000553425	0.0260332	0.511268	0.0921917	0.000495108	0.00317679	0.00166987	0.0005575	0.875724	0.000831376	0.0257479	0.00768904	0.0166483	0.00662512	0.0137072	0.000529222	0.875724	0.017491	0.00339914	0.197496	0.0024268	0.00379804	0.00629738	0.00121689	0.973264	0.000419042	0.0303082	0.00161868	0.0303082	0.00100421	0.0939956	0.00629738	0.00629738	0.000663687	0.00194617	0.0211885	0.0303082	0.000460244	0.000149175	0.119339	0.0436137
0.000194277	0.000225274	0.000214582	0.00246439	0.000529222	0.000203193	0.000203193	0.000990151	0.00221148	0.000997135	0.000233713	0.000204251	0.000204251	0.000851735	0.00177629	0.00228961	0.000643118	0.000217014	0.00142366	0.000381875	0.000593985	0.00029514	0.00022875	0.000331244	0.00188858	0.000217014	0.000230781	0.00115317	0.000335981	0.000778309	0.000565312	0.000167728	0.00248262	0.000204251	0.0056317	0.000166105	0.000300027	0.000166105	0.00183985	0.000227286	0.000167728	0.000167728	0.000643354	0.000623379	0.000232231	0.000166105	0.000929513	0.000701617	0.000228663	0.000208126
0.000631573	0.00100421	0.00104377	0.00255538	0.000787373	0.00045892	0.00045892	0.00391369	0.00533594	0.00367454	0.000592493	0.000893715	0.00042686	0.00430235	0.00409191	0.00648094	0.00106288	0.000618845	0.00564245	0.00106288	0.00186988	0.000799254	0.000401462	0.000958738	0.00314462	0.000746725	0.000569656	0.030396	0.00222854	0.00906605	0.00206188	0.000212565	0.0112798	0.000612681	0.00268454	0.000270284	0.000480809	0.000270284	0.0143018	0.000651722	0.000212565	0.000212565	0.00325147	0.00392976	0.000580834	0.000270284	0.00306376	0.000254082	0.000462694	0.000451781
0.000400276	0.000536876	0.000519128	0.00140613	0.000495881	0.000497114	0.000497114	0.00194471	0.00144459	0.00163534	0.000351477	0.000455846	0.000455846	0.00156394	0.00348248	0.0209329	0.00057402	0.000378899	0.00362558	0.000959948	0.00345927	0.000615747	0.000383751	0.000618845	0.00097533	0.000436515	0.000418003	0.00338356	0.00168944	0.0023629	0.00368451	0.000227862	0.00631999	0.000414581	0.00224609	0.000283001	0.00056051	0.000283001	0.00206708	0.000519128	0.000227862	0.000227862	0.000688748	0.00116808	0.0003833	0.000283001	0.0018769	0.000261389	0.000412896	0.00033657
0.000478191	0.000641707	0.000507635	0.224177	0.00087607	0.000592493	0.000592493	0.0180424	0.00193804	0.00423453	0.000787373	0.000459544	0.000610943	0.0052476	0.0156321	0.0149423	0.00205002	0.000620631	0.00290899	0.000587288	0.000568219	0.000625891	0.000529222	0.000634262	0.00248262	0.000620631	0.000731933	0.0285534	0.000559858	0.000676779	0.00042438	0.00036163	0.00113216	0.000610943	0.0526758	0.000341109	0.000325723	0.000341109	0.0192188	0.000672752	0.00036163	0.00036163	0.00745004	0.0882461	0.000758648	0.000341109	0.0029939	0.000521803	0.000395391	0.000686214
0.000293949	0.00041526	0.000346181	0.0142196	0.00062625	0.000597499	0.000597499	0.170985	0.000668512	0.021596	0.000466799	0.000319335	0.00054715	0.0369994	0.00180239	0.0032833	0.00179909	0.000357603	0.0143018	0.000717649	0.000683798	0.000514238	0.000406821	0.000471785	0.00457704	0.000357603	0.000559858	0.00828294	0.000569656	0.000505924	0.000581083	0.00036499	0.00188763	0.000354656	0.00918881	0.000348947	0.000371444	0.000348947	0.0146257	0.000529222	0.00036499	0.00036499	0.00640931	0.0410662	0.000573221	0.000348947	0.0181699	0.000435034	0.000435034	0.000376691
0.00250049	0.00616475	0.00456511	0.000614494	0.000583703	0.00285741	0.00285741	0.00119141	0.000507635	0.000966046	0.00184989	0.00337914	0.00298776	0.000966046	0.0037228	0.00445991	0.000602774	0.0027042	0.0020518	0.00660165	0.106263	0.00181019	0.000738434	0.00184036	0.00123072	0.00305651	0.00217019	0.00382795	0.0531979	0.0285534	0.0529031	0.000676779	0.00614935	0.00337914	0.000741427	0.00111908	0.00681323	0.00111908	0.00152693	0.00402884	0.000676779	0.000676779	0.000556202	0.00124829	0.00226156	0.00111908	0.000880826	0.000283001	0.00373569	0.00132177
0.000448013	0.000583703	0.000473595	0.0146257	0.000583703	0.000615747	0.000615747	0.0223308	0.000689023	0.254836	0.000407937	0.000433115	0.000556836	0.592206	0.00539884	0.00585005	0.00310157	0.000564237	0.0752914	0.000675479	0.000444317	0.000419042	0.000357603	0.000523528	0.00585204	0.000564237	0.000390925	0.0242924	0.00110545	0.000417141	0.000408994	0.000459544	0.0011083	0.000556836	0.0240855	0.000494297	0.000358349	0.000494297	0.0168339	0.000535842	0.000459544	0.000459544	0.131217	0.0151383	0.000399209	0.000494297	0.142037	0.000484798	0.00092603	0.000469853
0.464939	0.153133	0.222517	0.000417141	0.000564237	0.480059	0.480059	0.000573221	0.000227457	0.000733292	0.00817492	0.0146257	0.447633	0.000580164	0.0019047	0.0011614	0.000501534	0.257679	0.000791116	0.0202074	0.00920291	0.00232411	0.00185472	0.00193198	0.000823712	0.635805	0.0121414	0.00168525	0.0976213	0.00128328	0.00788216	0.181304	0.000579695	0.32476	0.000604659	0.627028	0.0114275	0.627028	0.000743649	0.033025	0.181304	0.181304	0.000851735	0.000767653	0.0146257	0.627028	0.000586909	0.000633203	0.923937	0.0467712
0.000980981	0.00148591	0.00141568	0.00385402	0.00067734	0.00110121	0.00110121	0.00361333	0.000665083	0.00196027	0.00092993	0.000947969	0.00134744	0.00183332	0.0288661	0.102428	0.00319407	0.000807558	0.00344091	0.00292959	0.00146748	0.00147977	0.000662817	0.00127394	0.00178262	0.00114216	0.00105851	0.0101901	0.00355629	0.00128507	0.00110939	0.000431116	0.0016024	0.00103372	0.00647205	0.000581083	0.000501157	0.000581083	0.00498067	0.00169461	0.000431116	0.000431116	0.00171123	0.00389142	0.00108442	0.000581083	0.00184203	0.000484798	0.000937426	0.000664175
0.484031	0.153133	0.225916	0.000494297	0.000702445	0.989784	0.989784	0.000754302	0.000258712	0.000602111	0.0967826	0.0436137	0.977307	0.000535423	0.00205807	0.00102065	0.000440692	0.26339	0.000673246	0.104199	0.0253712	0.00910583	0.00767247	0.00445067	0.00114499	0.661012	0.132745	0.00138247	0.0728594	0.00388225	0.0339551	0.304092	0.000464164	0.334587	0.00050045	0.798669	0.0146257	0.798669	0.000776544	0.447633	0.304092	0.304092	0.000761856	0.00138402	0.177143	0.798669	0.000492024	0.000529222	0.293819	0.716038
0.000333391	0.00043414	0.000448013	0.00295762	0.00050476	0.000576237	0.000576237	0.0339551	0.000998497	0.0278386	0.00043795	0.000410716	0.000522779	0.0443665	0.00173159	0.00168525	0.00521023	0.000327665	0.0129982	0.000636819	0.0005104	0.00044386	0.000343471	0.000496978	0.00469995	0.000414973	0.000535842	0.0044007	0.000674308	0.000484798	0.000514965	0.000331935	0.00330094	0.0003249	0.00543071	0.000316968	0.000307173	0.000316968	0.00951785	0.000504451	0.000331935	0.000331935	0.00775115	0.00985141	0.000549641	0.000316968	0.0166148	0.000516507	0.000457854	0.000345684
0.000419337	0.00048213	0.000498655	0.00492494	0.000734181	0.000642869	0.000642869	0.0368993	0.000651722	0.964076	0.000433115	0.000457854	0.000583703	0.992075	0.00423453	0.00373004	0.00507063	0.000410716	0.405724	0.000776024	0.000462694	0.00048718	0.000377665	0.000606959	0.0123012	0.000522779	0.000414973	0.0226804	0.00112609	0.00048037	0.0005104	0.000374239	0.00264733	0.000406564	0.00646425	0.000458632	0.000340161	0.000458632	0.0248322	0.000561902	0.000374239	0.000374239	0.49786	0.0141467	0.000423812	0.000458632	0.856898	0.000452872	0.000838234	0.00043795
0.0164914	0.00662512	0.00864445	0.000579084	0.000893715	0.371443	0.371443	0.000784898	0.00024817	0.000375562	0.541097	0.0116871	0.489108	0.000333391	0.00200473	0.000508833	0.000439796	0.00543071	0.000460244	0.0135883	0.00406052	0.00339914	0.0026541	0.00358234	0.000683798	0.0336803	0.621435	0.000679858	0.00605588	0.00515371	0.00423453	0.0768382	0.00040471	0.0116871	0.000568972	0.0300336	0.00423453	0.0300336	0.000624347	0.130884	0.0768382	0.0768382	0.000379261	0.00157548	0.750683	0.0300336	0.000321752	0.000752761	0.0105234	0.26339
0.000236439	0.000251664	0.000257211	0.00313172	0.000448013	0.000437135	0.000437135	0.00323793	0.000795477	0.00200473	0.000364311	0.000263157	0.000390925	0.00365904	0.00103823	0.00128794	0.00151194	0.00023318	0.00133254	0.000457183	0.000413631	0.00048213	0.00036163	0.000387242	0.0017455	0.000302332	0.000348947	0.00213804	0.000394423	0.00042686	0.000460244	0.000353046	0.000618845	0.000231606	0.0022046	0.000333717	0.000319814	0.000333717	0.00248262	0.000431925	0.000353046	0.000353046	0.00350837	0.00352689	0.000356417	0.000333717	0.00167803	0.000507635	0.000338473	0.00036843
0.000293221	0.000393142	0.000373489	0.00216778	0.000674996	0.000327813	0.000327813	0.027177	0.00429328	0.0110487	0.00034151	0.00030941	0.000289305	0.00954099	0.00185605	0.00476977	0.00120465	0.000310882	0.0129791	0.00041601	0.0008653	0.000376838	0.00028357	0.000403516	0.00211688	0.000332776	0.000334475	0.00563069	0.000633203	0.00148591	0.000818745	0.000204887	0.0124743	0.00030941	0.00313882	0.000215786	0.000365476	0.000215786	0.0151927	0.000348947	0.000204887	0.000204887	0.00259378	0.00518769	0.000337944	0.000215786	0.00878179	0.000307958	0.000352631	0.000278838
0.484031	0.153133	0.225916	0.000494297	0.000702445	0.989784	0.989784	0.000754302	0.000258712	0.000602111	0.0967826	0.0436137	0.977307	0.000535423	0.00205807	0.00102065	0.000440692	0.26339	0.000673246	0.104199	0.0253712	0.00910583	0.00767247	0.00445067	0.00114499	0.661012	0.132745	0.00138247	0.0728594	0.00388225	0.0339551	0.304092	0.000464164	0.334587	0.00050045	0.798669	0.0146257	0.798669	0.000776544	0.447633	0.304092	0.304092	0.000761856	0.00138402	0.177143	0.798669	0.000492024	0.000529222	0.293819	0.716038
0.00108632	0.00175664	0.0018738	0.000479122	0.00114824	0.00113072	0.00113072	0.00100963	0.000681312	0.000469602	0.00362887	0.00174781	0.00117237	0.000469602	0.00287282	0.00288233	0.000448013	0.000717201	0.000837096	0.0232986	0.0110604	0.00152693	0.000448013	0.00174649	0.000573793	0.00136314	0.00436504	0.00178665	0.00599843	0.459923	0.0100747	0.000464164	0.00499866	0.00103027	0.000702918	0.000496621	0.00151194	0.000496621	0.00103189	0.00283158	0.000464164	0.000464164	0.000316968	0.00125274	0.00342353	0.000496621	0.00048002	0.000277383	0.00101276	0.00117032
0.00121689	0.00255538	0.00279561	0.00123522	0.00390659	0.00243397	0.00243397	0.00585204	0.000685205	0.002848	0.0101249	0.00933333	0.00307409	0.002848	0.021229	0.00614935	0.00317679	0.000851735	0.00353226	0.205364	0.00121689	0.00314792	0.000784898	0.00436504	0.00165347	0.0016059	0.0189972	0.00571735	0.0146257	0.00613188	0.00123665	0.000833512	0.0112798	0.00113747	0.00210336	0.000752761	0.000641707	0.000752761	0.00193984	0.00817492	0.000833512	0.000833512	0.00152693	0.0214654	0.0138786	0.000752761	0.00209824	0.000459544	0.000954276	0.00225707
0.901884	0.969422	0.987398	0.000273817	0.000608026	0.0939956	0.0939956	0.000484798	0.000199509	0.00054715	0.0775903	0.884909	0.0818263	0.000439261	0.00587421	0.00194889	0.000547714	0.511268	0.000746725	0.0524286	0.00423453	0.0344942	0.00627116	0.0283446	0.000462966	0.845385	0.048162	0.00435328	0.447633	0.00423453	0.00366786	0.00577893	0.00210473	0.810985	0.000374522	0.0269818	0.00155649	0.0269818	0.000877263	0.243549	0.00577893	0.00577893	0.000651722	0.00225707	0.0606737	0.0269818	0.000456081	0.000121505	0.105763	0.0387822
0.334587	0.105763	0.153133	0.000475703	0.000663687	0.996951	0.996951	0.000814323	0.000283342	0.000651722	0.0636553	0.0310381	0.94212	0.000580164	0.0019047	0.000988262	0.000420322	0.17499	0.000717649	0.0794622	0.0212524	0.00762904	0.00640931	0.00384782	0.00124144	0.498576	0.0882461	0.00168525	0.0567733	0.00343289	0.0556755	0.181304	0.000448013	0.225916	0.000541028	0.627028	0.0114275	0.627028	0.000838899	0.315887	0.181304	0.181304	0.000851735	0.0012792	0.115441	0.627028	0.000529222	0.000490629	0.198175	0.68778
0.000439261	0.000552017	0.000570569	0.00341482	0.000726814	0.000577056	0.000577056	0.050543	0.000604659	0.990794	0.000452544	0.000474963	0.000529222	0.894835	0.00594447	0.00505169	0.00368744	0.000430901	0.301152	0.000694212	0.000516226	0.000549641	0.000397098	0.000673246	0.00864445	0.000535053	0.000435034	0.0188445	0.00130687	0.000451581	0.000520479	0.000316968	0.00216053	0.00042686	0.00416093	0.000380127	0.000297639	0.000380127	0.0387822	0.000570569	0.000316968	0.000316968	0.259518	0.00933333	0.000443586	0.000380127	0.954551	0.000380874	0.000728725	0.000409222
0.000333391	0.000617748	0.000504451	0.0160219	0.000820335	0.000838234	0.000838234	0.976173	0.000842842	0.0443665	0.000959311	0.000462966	0.000760963	0.0443665	0.00432585	0.0084626	0.00192728	0.000414973	0.0640593	0.00108867	0.000811943	0.000752761	0.000470214	0.000683798	0.00580945	0.000414973	0.00117032	0.0233687	0.00102601	0.000983258	0.000746725	0.000378243	0.0024395	0.000410716	0.00988243	0.000359236	0.000307173	0.000359236	0.0583228	0.000937426	0.000378243	0.000378243	0.00883251	0.0936431	0.00121689	0.000359236	0.0280492	0.000457854	0.000406564	0.000571854
0.000395844	0.000851735	0.000662817	0.0348459	0.00111515	0.000787373	0.000787373	0.72056	0.00119965	0.01879	0.00156995	0.000598043	0.000698556	0.0213395	0.00543071	0.00820595	0.00186887	0.000521195	0.0146257	0.000838234	0.00062115	0.000910198	0.000515625	0.000810363	0.00525923	0.000521195	0.0014094	0.043446	0.00101276	0.00109169	0.000507231	0.000402068	0.00176142	0.000513433	0.0137725	0.000375562	0.000307958	0.000375562	0.127694	0.00124562	0.000402068	0.000402068	0.0158658	0.114853	0.00148591	0.000375562	0.012338	0.000588401	0.000436177	0.000676112
0.000234182	0.000336878	0.000304308	0.00198521	0.000845718	0.000385217	0.000385217	0.0807305	0.00214129	0.00394287	0.000453054	0.000345825	0.000366699	0.00394287	0.0018373	0.00877926	0.000655875	0.000246185	0.0076925	0.00172504	0.00188667	0.000508711	0.000318197	0.000457183	0.00173832	0.000260462	0.00056667	0.00663799	0.000604659	0.00529144	0.00168895	0.000204788	0.00605588	0.000259582	0.00328057	0.000213989	0.000422474	0.000213989	0.00691709	0.000457854	0.000204788	0.000204788	0.00116612	0.00417782	0.000506689	0.000213989	0.004046	0.000258712	0.000231412	0.000316968
0.000205529	0.000300098	0.000264815	0.0034352	0.000656529	0.000352827	0.000352827	0.176454	0.00489375	0.00670149	0.000369533	0.00026823	0.000331935	0.00670149	0.00154282	0.0044772	0.000836673	0.000234291	0.0133847	0.000481723	0.00137052	0.000380285	0.00030097	0.000357886	0.00267326	0.000234291	0.000418497	0.00523065	0.000469853	0.00219339	0.00120494	0.000214636	0.010953	0.000233425	0.00349874	0.000210959	0.000425053	0.000210959	0.0115628	0.000377031	0.000214636	0.000214636	0.00183505	0.0060888	0.000424028	0.000210959	0.00585752	0.000330177	0.000232571	0.000276744
0.865435	0.476868	0.617101	0.000275898	0.000291899	0.0728594	0.0728594	0.000354656	0.000180764	0.000553425	0.00423453	0.0629258	0.0921917	0.000443586	0.00200473	0.000947969	0.000469277	0.431908	0.000686741	0.00759312	0.00366786	0.00614935	0.00857085	0.00404373	0.000599272	0.795425	0.00330094	0.00200473	0.0909289	0.000969739	0.00317679	0.00629738	0.000624347	0.754562	0.000340817	0.0198843	0.00161868	0.0198843	0.000890586	0.0158987	0.00629738	0.00629738	0.000783139	0.000834704	0.0037228	0.0198843	0.000460244	0.000121817	0.119339	0.0436137
0.000375562	0.0004875	0.000504451	0.0032823	0.000907093	0.0005104	0.0005104	0.0339551	0.000916995	0.0114739	0.000386939	0.000410716	0.000462966	0.0177282	0.0013009	0.00286582	0.00521023	0.00036843	0.00445468	0.000786021	0.00046654	0.00044386	0.000343471	0.000496978	0.00231719	0.000468211	0.000419337	0.012123	0.000674308	0.000484798	0.000470461	0.000291899	0.00330094	0.00036499	0.0121596	0.000316968	0.000275478	0.000316968	0.00423453	0.000448013	0.000291899	0.000291899	0.00775115	0.0146257	0.000428404	0.000316968	0.00752566	0.000516507	0.000457854	0.000345684
0.000514611	0.000596088	0.000543633	0.00963837	0.000534726	0.000726337	0.000726337	0.0123012	0.000769996	0.391113	0.000465572	0.000494297	0.000651722	0.315887	0.00711727	0.00442937	0.00358234	0.000575187	0.109916	0.00069461	0.000444102	0.000417141	0.00035201	0.000529222	0.00684675	0.000662065	0.000442496	0.0169181	0.0013263	0.00041526	0.000448013	0.000537525	0.00105761	0.000566933	0.0134339	0.000579084	0.000399209	0.000579084	0.0236044	0.000622607	0.000537525	0.000537525	0.234347	0.00951785	0.000453693	0.000579084	0.216579	0.000487918	0.00114142	0.000544777
0.000469853	0.000542646	0.000496621	0.0146257	0.000609044	0.000651722	0.000651722	0.0178467	0.000780806	0.298482	0.00042686	0.00045325	0.00058777	0.368939	0.00594447	0.00578609	0.00300046	0.000522326	0.0860841	0.00079381	0.000418818	0.000390925	0.000331935	0.000489892	0.00575785	0.000596088	0.000407937	0.0245084	0.00117756	0.000431925	0.00042222	0.000484798	0.00116808	0.000515625	0.0216632	0.000521803	0.000371953	0.000521803	0.0189451	0.000564237	0.000484798	0.000484798	0.161345	0.0151494	0.000417141	0.000521803	0.165222	0.000448013	0.00099492	0.000494297
0.989057	0.973264	0.923937	0.000289447	0.000310144	0.225916	0.225916	0.000417141	0.000206273	0.000471785	0.00662512	0.133563	0.200343	0.000421241	0.00147454	0.00109503	0.000519622	0.977307	0.000549641	0.0106139	0.0101249	0.00662512	0.00951785	0.00543071	0.000442915	0.977307	0.00486239	0.00175664	0.0669259	0.00112271	0.00475278	0.0114966	0.000681699	0.996951	0.000357603	0.0675546	0.00210073	0.0675546	0.000678229	0.0279263	0.0114966	0.0114966	0.00062727	0.00112821	0.00564245	0.0675546	0.000397518	0.000154454	0.257679	0.0967826
0.000830549	0.000678229	0.000722393	0.00474171	0.000571854	0.00108632	0.00108632	0.00366103	0.00097533	0.196196	0.000403516	0.000529222	0.00093984	0.196196	0.00515371	0.00135269	0.0188445	0.000791116	0.0221276	0.000601568	0.000452872	0.000561366	0.000529222	0.000772747	0.00872648	0.00118166	0.000379261	0.0256104	0.00116561	0.000322732	0.000583703	0.000604659	0.00147064	0.000772747	0.00594447	0.000828673	0.000469277	0.000828673	0.0187021	0.000600731	0.000604659	0.000604659	0.977898	0.00694715	0.000390925	0.000828673	0.0837803	0.000755203	0.00207747	0.000747487
0.000233713	0.000344082	0.000308827	0.00224668	0.000858135	0.000350609	0.000350609	0.0337246	0.00257266	0.00266223	0.000472757	0.000353995	0.000332695	0.00266223	0.00172159	0.00752098	0.000581874	0.00024648	0.004046	0.00171037	0.00165706	0.000532402	0.00032354	0.000475294	0.00153383	0.000261719	0.000561661	0.00753716	0.000602111	0.0065159	0.00147654	0.000190492	0.0037634	0.000260774	0.0035693	0.000199812	0.000411559	0.000199812	0.00737482	0.000448013	0.000190492	0.000190492	0.00120597	0.0032886	0.000498655	0.000199812	0.00278112	0.00025984	0.000217637	0.000322732
0.000199427	0.00023561	0.000238126	0.00097133	0.000448013	0.000291899	0.000291899	0.0056544	0.00263164	0.00239965	0.000263706	0.000240734	0.000275243	0.00273024	0.000705418	0.00108532	0.000718139	0.000198288	0.00316495	0.000425269	0.000576237	0.000338953	0.00025439	0.000319814	0.00140494	0.000226092	0.000297292	0.00126949	0.000367524	0.000637729	0.000579944	0.000207504	0.00229228	0.000197728	0.00130125	0.000204251	0.000285536	0.000204251	0.00227606	0.000290593	0.000207504	0.000207504	0.000999664	0.00134258	0.000300098	0.000204251	0.00223813	0.000293221	0.000239854	0.000215786
0.000810363	0.00118284	0.00123458	0.000415912	0.000651722	0.00138778	0.00138778	0.000959311	0.000787812	0.000691023	0.00141699	0.00116473	0.00159007	0.000691023	0.00120369	0.00308268	0.000357272	0.000717649	0.0012614	0.00793726	0.0346811	0.00158263	0.000581083	0.00111152	0.000594347	0.000964632	0.0016439	0.00125405	0.00391106	0.0735489	0.0400512	0.000568219	0.00255538	0.000781825	0.000453054	0.000659076	0.00463821	0.000659076	0.000795979	0.00322166	0.000568219	0.000568219	0.000315325	0.000961466	0.00137249	0.000659076	0.000688647	0.000220197	0.000772747	0.0012933
0.192715	0.0728594	0.0988347	0.0003249	0.000465572	0.211567	0.211567	0.000404391	0.000287918	0.000772747	0.00449307	0.0254385	0.0691339	0.000692329	0.00186887	0.000935589	0.000481168	0.0768382	0.00082267	0.00938068	0.00382795	0.00622889	0.0053021	0.0052476	0.000765263	0.293819	0.00358234	0.00241098	0.0742275	0.00110746	0.00666212	0.00640931	0.000555018	0.136836	0.000387728	0.0252173	0.00185472	0.0252173	0.00139272	0.0146257	0.00640931	0.00640931	0.00146921	0.000954276	0.00399809	0.0252173	0.000623932	0.000171961	0.0623718	0.05033
0.000443586	0.000692329	0.000719269	0.000596088	0.00128553	0.000915179	0.000915179	0.000954276	0.0010478	0.000431257	0.0025631	0.000943149	0.000943149	0.000496378	0.00160145	0.00159981	0.000440692	0.000351772	0.000705275	0.0190778	0.00695244	0.00137249	0.000983258	0.00139443	0.000558299	0.000541028	0.00304525	0.00119006	0.00180479	0.26142	0.00712507	0.000402512	0.00349285	0.000430901	0.000729034	0.000429737	0.00119693	0.000429737	0.00077507	0.00209045	0.000402512	0.000402512	0.000318858	0.00126773	0.00244391	0.000429737	0.000442713	0.000255319	0.00042686	0.000932976
0.000443586	0.000692329	0.000719269	0.000596088	0.00128553	0.000915179	0.000915179	0.000954276	0.0010478	0.000431257	0.0025631	0.000943149	0.000943149	0.000496378	0.00160145	0.00159981	0.000440692	0.000351772	0.000705275	0.0190778	0.00695244	0.00137249	0.000983258	0.00139443	0.000558299	0.000541028	0.00304525	0.00119006	0.00180479	0.26142	0.00712507	0.000402512	0.00349285	0.000430901	0.000729034	0.000429737	0.00119693	0.000429737	0.00077507	0.00209045	0.000402512	0.000402512	0.000318858	0.00126773	0.00244391	0.000429737	0.000442713	0.000255319	0.00042686	0.000932976
0.00058777	0.000986693	0.00104104	0.000524602	0.00169217	0.0013995	0.0013995	0.0011443	0.00107132	0.000470641	0.00519064	0.00146079	0.00146079	0.00055053	0.00210908	0.00179429	0.000404391	0.000442915	0.000693725	0.0370455	0.0156321	0.00188267	0.00050045	0.00192194	0.000633203	0.000744267	0.00631524	0.00146611	0.00289205	0.627028	0.0161715	0.000536876	0.00461862	0.000564237	0.00061315	0.000575187	0.0022046	0.000575187	0.000834128	0.00385402	0.000536876	0.000536876	0.000341381	0.00166255	0.00483844	0.000575187	0.000481469	0.000301241	0.000556836	0.00147454
0.968365	0.990917	0.996951	0.000282435	0.000474091	0.153133	0.153133	0.000505924	0.000203268	0.000573221	0.0365183	0.662873	0.134319	0.000457183	0.00347871	0.00146921	0.000589264	0.712189	0.000781825	0.031977	0.00491645	0.0204768	0.00788216	0.016737	0.000484798	0.94212	0.0234428	0.00279561	0.255901	0.00269533	0.00423453	0.00833913	0.0012933	0.923937	0.000348947	0.0441978	0.00183332	0.0441978	0.000932976	0.135018	0.00833913	0.00833913	0.000702445	0.00148591	0.0290223	0.0441978	0.000473274	0.000122809	0.174052	0.0636553
0.00115643	0.00200473	0.00213103	0.00349285	0.00193984	0.0019247	0.0019247	0.00967048	0.000789301	0.00989012	0.00200473	0.00434982	0.00200473	0.0197908	0.00737886	0.0235716	0.00423453	0.000996524	0.00875167	0.047275	0.00128118	0.00268454	0.000919	0.00245047	0.00277281	0.00141787	0.00269847	0.0207732	0.0110604	0.00214588	0.00155994	0.000687563	0.00423453	0.00110121	0.00504145	0.00072322	0.000580534	0.00072322	0.00367782	0.00524117	0.000687563	0.000687563	0.00348663	0.0466775	0.00218242	0.00072322	0.00680704	0.00036843	0.000863737	0.00204838
0.0107426	0.0207732	0.0252173	0.000456597	0.00398305	0.166936	0.166936	0.00143162	0.00036163	0.000717649	0.0372789	0.0187021	0.0684823	0.000717649	0.00471117	0.00390293	0.000362843	0.00759312	0.000907093	0.973137	0.00640931	0.0132653	0.00189561	0.00651218	0.00097533	0.0155543	0.0809567	0.00423453	0.0728594	0.0112007	0.0124252	0.00493659	0.000733778	0.00908352	0.000738434	0.0136707	0.00234682	0.0136707	0.000884142	0.118132	0.00493659	0.00493659	0.000615747	0.00248262	0.0551809	0.0136707	0.000597191	0.000279891	0.00861196	0.0305662
0.00045325	0.000522779	0.000542646	0.00414198	0.00072097	0.000710592	0.000710592	0.0258603	0.000695668	0.981832	0.000469853	0.000496621	0.000642324	0.981832	0.00494257	0.00331991	0.00618266	0.000442915	0.496547	0.000762624	0.000491252	0.000523528	0.000401656	0.00065986	0.0150717	0.000571854	0.000448013	0.0199191	0.001257	0.000464495	0.000544376	0.00040471	0.00245299	0.00043795	0.00504882	0.000500866	0.00036163	0.000500866	0.027567	0.000615747	0.00040471	0.00040471	0.637966	0.0119079	0.000458632	0.000500866	0.911187	0.000490629	0.000942392	0.000475703
0.319582	0.125142	0.169766	0.000394696	0.000507635	0.337209	0.337209	0.000586909	0.000280406	0.00101926	0.00632818	0.0135883	0.170354	0.000817592	0.00298311	0.00166255	0.000618367	0.189752	0.00103581	0.0182437	0.00779379	0.00423453	0.00357327	0.00359975	0.000814323	0.447633	0.00498067	0.00363194	0.565483	0.00139795	0.0116137	0.00940868	0.000594602	0.232723	0.000503474	0.0349796	0.00317679	0.0349796	0.00164193	0.0355318	0.00940868	0.00940868	0.00156556	0.00102437	0.00559434	0.0349796	0.000800626	0.000291899	0.474248	0.095699
0.211567	0.0558687	0.0837803	0.000414581	0.000692329	0.658852	0.658852	0.000457854	0.000273817	0.000462966	0.128651	0.130884	0.627028	0.000410716	0.00156556	0.000581291	0.0005084	0.0945742	0.000406821	0.0262567	0.00543071	0.0157767	0.0134902	0.00698827	0.000566933	0.371443	0.0675546	0.000838234	0.0192926	0.00279561	0.00704144	0.474248	0.000448013	0.130884	0.000309543	0.18498	0.0146257	0.18498	0.000679858	0.599923	0.474248	0.474248	0.000625142	0.00143727	0.0921917	0.18498	0.000387502	0.000372668	0.0441978	0.976358
0.484031	0.153133	0.225916	0.000494297	0.000702445	0.989784	0.989784	0.000754302	0.000258712	0.000602111	0.0967826	0.0436137	0.977307	0.000535423	0.00205807	0.00102065	0.000440692	0.26339	0.000673246	0.104199	0.0253712	0.00910583	0.00767247	0.00445067	0.00114499	0.661012	0.132745	0.00138247	0.0728594	0.00388225	0.0339551	0.304092	0.000464164	0.334587	0.00050045	0.798669	0.0146257	0.798669	0.000776544	0.447633	0.304092	0.304092	0.000761856	0.00138402	0.177143	0.798669	0.000492024	0.000529222	0.293819	0.716038
0.810985	0.988529	0.969422	0.000339391	0.000579084	0.0671514	0.0671514	0.000583703	0.000217952	0.000529222	0.0539577	0.78946	0.0583228	0.000474963	0.00529396	0.00221199	0.000520479	0.731555	0.000793378	0.0417147	0.00651218	0.0276285	0.00536276	0.0228499	0.000504451	0.731555	0.0349796	0.00527414	0.358909	0.0037634	0.00331635	0.00455615	0.00195765	0.92103	0.000448013	0.0195292	0.00139272	0.0195292	0.000943149	0.171664	0.00455615	0.00455615	0.000618367	0.00293565	0.0431432	0.0195292	0.000444102	0.000146185	0.0748956	0.0279263
0.484031	0.153133	0.225916	0.000494297	0.000702445	0.989784	0.989784	0.000754302	0.000258712	0.000602111	0.0967826	0.0436137	0.977307	0.000535423	0.00205807	0.00102065	0.000440692	0.26339	0.000673246	0.104199	0.0253712	0.00910583	0.00767247	0.00445067	0.00114499	0.661012	0.132745	0.00138247	0.0728594	0.00388225	0.0339551	0.304092	0.000464164	0.334587	0.00050045	0.798669	0.0146257	0.798669	0.000776544	0.447633	0.304092	0.304092	0.000761856	0.00138402	0.177143	0.798669	0.000492024	0.000529222	0.293819	0.716038
0.000236136	0.000321752	0.000298486	0.0046741	0.000591379	0.000312218	0.000312218	0.00404187	0.00193285	0.00190646	0.000293567	0.000314094	0.000301067	0.00258835	0.00163948	0.00811199	0.000507475	0.000244968	0.00552104	0.000931424	0.00111456	0.000420153	0.000296626	0.000421678	0.00214406	0.000255319	0.000344339	0.00556917	0.000590222	0.00169599	0.00112135	0.000181332	0.00147176	0.000254698	0.00749303	0.000203485	0.00033453	0.000203485	0.00698027	0.000324718	0.000181332	0.000181332	0.00105623	0.00117103	0.000317941	0.000203485	0.00245783	0.000234054	0.000254082	0.000248467
0.00182914	0.00408082	0.00456978	0.00468409	0.00115392	0.0015887	0.0015887	0.00371153	0.000686741	0.00379153	0.0130411	0.011774	0.00167803	0.00246733	0.86999	0.0296179	0.00303167	0.00121689	0.00378138	0.00561531	0.000888746	0.00350198	0.000913671	0.00587421	0.00173073	0.00248262	0.0105234	0.0129294	0.0215519	0.00607586	0.000804771	0.000707038	0.00467167	0.00167803	0.00461862	0.000639253	0.000552937	0.000639253	0.00770318	0.00825057	0.000707038	0.000707038	0.00276036	0.0120064	0.0116871	0.000639253	0.00267409	0.000711358	0.00115983	0.00206961
0.00560775	0.00393552	0.00439728	0.000406821	0.000448013	0.0597065	0.0597065	0.00074239	0.000679432	0.00057291	0.00234682	0.00194617	0.0269818	0.000524602	0.000885544	0.000956232	0.00036163	0.00423453	0.000794893	0.00880963	0.936848	0.00186354	0.00159843	0.00124144	0.00100421	0.00772605	0.0029939	0.000967362	0.0064969	0.0429407	0.996379	0.0027421	0.00116288	0.00494712	0.00045836	0.00653391	0.131855	0.00653391	0.000692329	0.00646425	0.0027421	0.0027421	0.000523177	0.00069461	0.00321549	0.00653391	0.000492247	0.000330177	0.00475278	0.0104044
0.923937	0.996951	0.990917	0.000352292	0.000454218	0.105763	0.105763	0.000612004	0.000222527	0.000553425	0.0260332	0.511268	0.0921917	0.000495108	0.00317679	0.00166987	0.0005575	0.875724	0.000831376	0.0257479	0.00768904	0.0166483	0.00662512	0.0137072	0.000529222	0.875724	0.017491	0.00339914	0.197496	0.0024268	0.00379804	0.00629738	0.00121689	0.973264	0.000419042	0.0303082	0.00161868	0.0303082	0.00100421	0.0939956	0.00629738	0.00629738	0.000663687	0.00194617	0.0211885	0.0303082	0.000460244	0.000149175	0.119339	0.0436137
0.000198611	0.000226411	0.000216859	0.000867978	0.000485952	0.000281793	0.000281793	0.00086187	0.00158263	0.00105065	0.000221936	0.000218505	0.000283733	0.00110307	0.00122599	0.00173832	0.000518282	0.000219064	0.00132451	0.000400918	0.000729597	0.000274286	0.000240967	0.000275136	0.00178356	0.000219064	0.000231332	0.00161868	0.000482442	0.000500296	0.000813805	0.000194094	0.00147794	0.000207594	0.00111224	0.000213286	0.000424125	0.000213286	0.00105761	0.000280837	0.000194094	0.000194094	0.000750054	0.000655467	0.000232621	0.000213286	0.00107839	0.000547714	0.000254536	0.000247414
0.484031	0.153133	0.225916	0.000494297	0.000702445	0.989784	0.989784	0.000754302	0.000258712	0.000602111	0.0967826	0.0436137	0.977307	0.000535423	0.00205807	0.00102065	0.000440692	0.26339	0.000673246	0.104199	0.0253712	0.00910583	0.00767247	0.00445067	0.00114499	0.661012	0.132745	0.00138247	0.0728594	0.00388225	0.0339551	0.304092	0.000464164	0.334587	0.00050045	0.798669	0.0146257	0.798669	0.000776544	0.447633	0.304092	0.304092	0.000761856	0.00138402	0.177143	0.798669	0.000492024	0.000529222	0.293819	0.716038
0.00560775	0.00393552	0.00439728	0.000406821	0.000448013	0.0597065	0.0597065	0.00074239	0.000679432	0.00057291	0.00234682	0.00194617	0.0269818	0.000524602	0.000885544	0.000956232	0.00036163	0.00423453	0.000794893	0.00880963	0.936848	0.00186354	0.00159843	0.00124144	0.00100421	0.00772605	0.0029939	0.000967362	0.0064969	0.0429407	0.996379	0.0027421	0.00116288	0.00494712	0.00045836	0.00653391	0.131855	0.00653391	0.000692329	0.00646425	0.0027421	0.0027421	0.000523177	0.00069461	0.00321549	0.00653391	0.000492247	0.000330177	0.00475278	0.0104044
0.334587	0.105763	0.153133	0.000475703	0.000663687	0.996951	0.996951	0.000814323	0.000283342	0.000651722	0.0636553	0.0310381	0.94212	0.000580164	0.0019047	0.000988262	0.000420322	0.17499	0.000717649	0.0794622	0.0212524	0.00762904	0.00640931	0.00384782	0.00124144	0.498576	0.0882461	0.00168525	0.0567733	0.00343289	0.0556755	0.181304	0.000448013	0.225916	0.000541028	0.627028	0.0114275	0.627028	0.000838899	0.315887	0.181304	0.181304	0.000851735	0.0012792	0.115441	0.627028	0.000529222	0.000490629	0.198175	0.68778
0.000752761	0.000558929	0.000610943	0.000471785	0.000402068	0.0097721	0.0097721	0.000358349	0.000306239	0.000256998	0.0092361	0.000674308	0.0118559	0.000256998	0.000707038	0.000293304	0.000281314	0.000513433	0.000367044	0.00178665	0.0098736	0.000552017	0.000405396	0.000564237	0.000738434	0.00133954	0.0146257	0.000355143	0.00101809	0.0146257	0.0104044	0.0355318	0.000672752	0.000674308	0.000383644	0.0166483	0.334587	0.0166483	0.000410716	0.00423453	0.0355318	0.0355318	0.000301941	0.000469277	0.0183847	0.0166483	0.000231261	0.000885544	0.00491645	0.00423453
0.0077693	0.00515371	0.00585752	0.000431925	0.000541785	0.037457	0.037457	0.000606644	0.000665911	0.0005104	0.00301496	0.0024268	0.0431432	0.00046654	0.00097533	0.000888399	0.000386939	0.00460083	0.000724642	0.00979882	0.980845	0.00222273	0.00190036	0.00144133	0.000997135	0.0109768	0.00389727	0.00087224	0.00601374	0.0520632	0.983459	0.00367454	0.00116089	0.00671444	0.00044451	0.00944034	0.22521	0.00944034	0.000679432	0.00721375	0.00367454	0.00367454	0.000448013	0.000678229	0.00423453	0.00944034	0.000441411	0.000357272	0.00640931	0.00759312
0.00537355	0.00379804	0.00423453	0.000403516	0.000495108	0.0556755	0.0556755	0.000734519	0.00067228	0.000620203	0.00227105	0.00189042	0.0253712	0.000567672	0.000873991	0.000947969	0.000358349	0.0040746	0.000851735	0.00848371	0.929266	0.00182015	0.00156198	0.00121689	0.000990685	0.00737886	0.00289205	0.000955637	0.00628116	0.0407925	0.995717	0.00263988	0.00114583	0.00475278	0.00045485	0.00622889	0.122511	0.00622889	0.000685205	0.0061963	0.00263988	0.00263988	0.000517282	0.000685576	0.00310157	0.00622889	0.000529222	0.000326736	0.00456978	0.0098736
0.0187021	0.00721375	0.00951785	0.000588401	0.000916226	0.42768	0.42768	0.000700038	0.000249897	0.000379261	0.614716	0.0130411	0.554367	0.000336356	0.00206328	0.000474091	0.000448013	0.00594447	0.000464495	0.0146257	0.00423453	0.00358234	0.00279561	0.00378138	0.000695221	0.0387822	0.68778	0.000689798	0.00640931	0.00543071	0.00442022	0.095699	0.000409574	0.0130411	0.0005104	0.0355318	0.00455615	0.0355318	0.000633203	0.153133	0.095699	0.095699	0.000384983	0.00162675	0.807667	0.0355318	0.000324218	0.000783139	0.0116871	0.315887
0.0077693	0.00515371	0.00585752	0.000431925	0.00048213	0.0478465	0.0478465	0.000606644	0.000665911	0.00046654	0.00301496	0.0024268	0.0431432	0.00042686	0.00097533	0.000888399	0.000386939	0.00567893	0.000669151	0.00979882	0.980845	0.00222273	0.00190036	0.00144133	0.000997135	0.0109768	0.00389727	0.00087224	0.00708265	0.0520632	0.987996	0.00367454	0.00116089	0.00671444	0.00044451	0.00944034	0.22521	0.00944034	0.000679432	0.00892229	0.00367454	0.00367454	0.000448013	0.000678229	0.00423453	0.00944034	0.000406996	0.000357272	0.00640931	0.00959312
0.0077693	0.00515371	0.00585752	0.000431925	0.00048213	0.0478465	0.0478465	0.000606644	0.000665911	0.00046654	0.00301496	0.0024268	0.0431432	0.00042686	0.00097533	0.000888399	0.000386939	0.00567893	0.000669151	0.00979882	0.980845	0.00222273	0.00190036	0.00144133	0.000997135	0.0109768	0.00389727	0.00087224	0.00708265	0.0520632	0.987996	0.00367454	0.00116089	0.00671444	0.00044451	0.00944034	0.22521	0.00944034	0.000679432	0.00892229	0.00367454	0.00367454	0.000448013	0.000678229	0.00423453	0.00944034	0.000406996	0.000357272	0.00640931	0.00959312
0.334587	0.105763	0.153133	0.000475703	0.000663687	0.996951	0.996951	0.000814323	0.000283342	0.000651722	0.0636553	0.0310381	0.94212	0.000580164	0.0019047	0.000988262	0.000420322	0.17499	0.000717649	0.0794622	0.0212524	0.00762904	0.00640931	0.00384782	0.00124144	0.498576	0.0882461	0.00168525	0.0567733	0.00343289	0.0556755	0.181304	0.000448013	0.225916	0.000541028	0.627028	0.0114275	0.627028	0.000838899	0.315887	0.181304	0.181304	0.000851735	0.0012792	0.115441	0.627028	0.000529222	0.000490629	0.198175	0.68778
0.0077693	0.00515371	0.00585752	0.000431925	0.00048213	0.0478465	0.0478465	0.000606644	0.000665911	0.00046654	0.00301496	0.0024268	0.0431432	0.00042686	0.00097533	0.000888399	0.000386939	0.00567893	0.000669151	0.00979882	0.980845	0.00222273	0.00190036	0.00144133	0.000997135	0.0109768	0.00389727	0.00087224	0.00708265	0.0520632	0.987996	0.00367454	0.00116089	0.00671444	0.00044451	0.00944034	0.22521	0.00944034	0.000679432	0.00892229	0.00367454	0.00367454	0.000448013	0.000678229	0.00423453	0.00944034	0.000406996	0.000357272	0.00640931	0.00959312
0.0077693	0.00515371	0.00585752	0.000431925	0.00048213	0.0478465	0.0478465	0.000606644	0.000665911	0.00046654	0.00301496	0.0024268	0.0431432	0.00042686	0.00097533	0.000888399	0.000386939	0.00567893	0.000669151	0.00979882	0.980845	0.00222273	0.00190036	0.00144133	0.000997135	0.0109768	0.00389727	0.00087224	0.00708265	0.0520632	0.987996	0.00367454	0.00116089	0.00671444	0.00044451	0.00944034	0.22521	0.00944034	0.000679432	0.00892229	0.00367454	0.00367454	0.000448013	0.000678229	0.00423453	0.00944034	0.000406996	0.000357272	0.00640931	0.00959312
0.0077693	0.00515371	0.00585752	0.000431925	0.00048213	0.0478465	0.0478465	0.000606644	0.000665911	0.00046654	0.00301496	0.0024268	0.0431432	0.00042686	0.00097533	0.000888399	0.000386939	0.00567893	0.000669151	0.00979882	0.980845	0.00222273	0.00190036	0.00144133	0.000997135	0.0109768	0.00389727	0.00087224	0.00708265	0.0520632	0.987996	0.00367454	0.00116089	0.00671444	0.00044451	0.00944034	0.22521	0.00944034	0.000679432	0.00892229	0.00367454	0.00367454	0.000448013	0.000678229	0.00423453	0.00944034	0.000406996	0.000357272	0.00640931	0.00959312
0.000786021	0.00093984	0.000830549	0.0124252	0.000622607	0.00104693	0.00104693	0.00622889	0.00106702	0.0661284	0.000552017	0.00048932	0.00110939	0.0661284	0.00461862	0.00182791	0.0061963	0.000922023	0.0115465	0.000662817	0.000624347	0.000618367	0.000496069	0.000537525	0.01712	0.00114325	0.0005084	0.0326301	0.000973679	0.000390925	0.000490629	0.000707038	0.00100421	0.000897393	0.00479169	0.000988262	0.000519622	0.000988262	0.0175255	0.000830549	0.000707038	0.000707038	0.774308	0.0225533	0.000529222	0.000988262	0.0305662	0.000873991	0.00133479	0.00087607
0.484031	0.153133	0.225916	0.000494297	0.000702445	0.989784	0.989784	0.000754302	0.000258712	0.000602111	0.0967826	0.0436137	0.977307	0.000535423	0.00205807	0.00102065	0.000440692	0.26339	0.000673246	0.104199	0.0253712	0.00910583	0.00767247	0.00445067	0.00114499	0.661012	0.132745	0.00138247	0.0728594	0.00388225	0.0339551	0.304092	0.000464164	0.334587	0.00050045	0.798669	0.0146257	0.798669	0.000776544	0.447633	0.304092	0.304092	0.000761856	0.00138402	0.177143	0.798669	0.000492024	0.000529222	0.293819	0.716038
0.0113918	0.00704144	0.00817492	0.000461034	0.000522779	0.0823951	0.0823951	0.000651722	0.000651722	0.000495664	0.00404373	0.00313507	0.0567733	0.000451781	0.00108387	0.000881661	0.000417141	0.00800226	0.000713781	0.00917606	0.940254	0.00271164	0.00231187	0.00170514	0.00110545	0.0165667	0.0053021	0.000952084	0.00779379	0.0786929	0.960968	0.00521023	0.00129953	0.00959312	0.000430221	0.0146257	0.0714471	0.0146257	0.000734181	0.0129872	0.00521023	0.00521023	0.000484798	0.00074953	0.00584581	0.0146257	0.000427915	0.000390925	0.00908352	0.0146257
0.0077693	0.00515371	0.00585752	0.000431925	0.00048213	0.0478465	0.0478465	0.000606644	0.000665911	0.00046654	0.00301496	0.0024268	0.0431432	0.00042686	0.00097533	0.000888399	0.000386939	0.00567893	0.000669151	0.00979882	0.980845	0.00222273	0.00190036	0.00144133	0.000997135	0.0109768	0.00389727	0.00087224	0.00708265	0.0520632	0.987996	0.00367454	0.00116089	0.00671444	0.00044451	0.00944034	0.22521	0.00944034	0.000679432	0.00892229	0.00367454	0.00367454	0.000448013	0.000678229	0.00423453	0.00944034	0.000406996	0.000357272	0.00640931	0.00959312
0.0077693	0.00515371	0.00585752	0.000431925	0.00048213	0.0478465	0.0478465	0.000606644	0.000665911	0.00046654	0.00301496	0.0024268	0.0431432	0.00042686	0.00097533	0.000888399	0.000386939	0.00567893	0.000669151	0.00979882	0.980845	0.00222273	0.00190036	0.00144133	0.000997135	0.0109768	0.00389727	0.00087224	0.00708265	0.0520632	0.987996	0.00367454	0.00116089	0.00671444	0.00044451	0.00944034	0.22521	0.00944034	0.000679432	0.00892229	0.00367454	0.00367454	0.000448013	0.000678229	0.00423453	0.00944034	0.000406996	0.000357272	0.00640931	0.00959312
0.00215788	0.00174781	0.00186887	0.000390925	0.00042222	0.0104044	0.0104044	0.00061315	0.000611706	0.000618367	0.00112271	0.00100421	0.00683072	0.000529222	0.000761856	0.000911312	0.000319151	0.00177844	0.000882546	0.00412686	0.53737	0.00106702	0.00104436	0.000772747	0.00111152	0.00275778	0.00137052	0.000982403	0.00373569	0.0127287	0.812711	0.00119075	0.000962883	0.00200473	0.000436177	0.0022834	0.0233854	0.0022834	0.000793065	0.00248262	0.00119075	0.00119075	0.000583703	0.00050476	0.00142957	0.0022834	0.000577056	0.000258712	0.00225975	0.0032727
0.000280648	0.000386154	0.000365169	0.00303167	0.000741427	0.000316968	0.000316968	0.0265712	0.00588036	0.00946879	0.000385906	0.000320324	0.000297639	0.0165158	0.00155139	0.00293692	0.00129953	0.000299125	0.0189086	0.000411082	0.000903925	0.000395391	0.000290593	0.000456597	0.0023613	0.000322039	0.000376333	0.00626637	0.0005629	0.00162921	0.000851735	0.000220197	0.0177603	0.000297639	0.00474171	0.000216174	0.000413136	0.000216174	0.0143333	0.000393366	0.000220197	0.000220197	0.00324271	0.00827442	0.000381045	0.000216174	0.0075069	0.000318634	0.000343025	0.000286113
0.00352387	0.00490491	0.00538732	0.000486724	0.000717649	0.00892229	0.00892229	0.00095131	0.000817215	0.000961466	0.00210473	0.00436504	0.00594447	0.000961466	0.0022103	0.0019831	0.000556452	0.00248262	0.00163638	0.00546783	0.511891	0.00200473	0.000981475	0.00204542	0.00105851	0.0045018	0.00254712	0.00286582	0.0107426	0.0720174	0.71335	0.00109568	0.00721375	0.00323579	0.000772747	0.0020558	0.0195292	0.0020558	0.00135643	0.0039908	0.00109568	0.00109568	0.000617366	0.00116473	0.00268454	0.0020558	0.000867811	0.000252062	0.00314792	0.00215788
0.00168288	0.00282536	0.00301496	0.000450956	0.000385906	0.00137869	0.00137869	0.00100905	0.000536588	0.000947969	0.000899485	0.00159459	0.00159459	0.000882546	0.00164807	0.00316443	0.000388256	0.00129629	0.00306376	0.00295762	0.0333359	0.00143727	0.000722393	0.00145881	0.000707038	0.00204408	0.000947969	0.00195365	0.00513063	0.0266814	0.0272678	0.000529222	0.00186988	0.00159459	0.000596088	0.00062115	0.00393924	0.00062115	0.00160975	0.00189394	0.000529222	0.000529222	0.000503918	0.000617106	0.000874984	0.00062115	0.000866045	0.000195482	0.00125547	0.00161181
0.00042438	0.000704317	0.000659076	0.00378987	0.00163853	0.000738434	0.000738434	0.0436137	0.00089178	0.00937326	0.00161181	0.000840552	0.000756765	0.0136173	0.00640931	0.0131236	0.00164554	0.000417141	0.00715061	0.0129588	0.000629083	0.00161091	0.000553728	0.00163638	0.00330094	0.0005084	0.00212675	0.0157076	0.00187839	0.00217368	0.000586136	0.000314647	0.00189561	0.000456081	0.017246	0.000335665	0.000297186	0.000335665	0.0205585	0.00137869	0.000314647	0.000314647	0.00721375	0.012338	0.00174649	0.000335665	0.00922192	0.000372668	0.000452005	0.000600116
0.996951	0.923937	0.968365	0.000230068	0.000320537	0.334587	0.334587	0.000343025	0.000187626	0.0004875	0.00864445	0.202728	0.301925	0.000387242	0.00158263	0.000961466	0.000549641	0.927339	0.000514238	0.0128007	0.00629738	0.00788216	0.0116871	0.00640931	0.000403516	0.992663	0.00610458	0.00143727	0.0868199	0.00121689	0.00537355	0.0166483	0.000714632	0.989057	0.000296042	0.108614	0.0024395	0.108614	0.000625891	0.0387822	0.0166483	0.0166483	0.000664704	0.000851735	0.00721375	0.108614	0.000407937	0.000125089	0.380056	0.153133
0.000415377	0.000619911	0.000542464	0.000823712	0.000616501	0.000470348	0.000470348	0.00181337	0.000899052	0.000898208	0.000363474	0.000474689	0.000474689	0.000937426	0.00154945	0.00947414	0.000398212	0.000454033	0.0027281	0.00152693	0.00499989	0.000586602	0.000331387	0.000562413	0.000755527	0.000454033	0.000434275	0.00249655	0.00213296	0.00257075	0.00344299	0.000232929	0.00212221	0.000474689	0.00122449	0.000290972	0.000648108	0.000290972	0.00175764	0.000542464	0.000232929	0.000232929	0.000479697	0.000808051	0.000397301	0.000290972	0.00113859	0.000213924	0.000496284	0.000347656
0.0187021	0.00721375	0.00951785	0.000588401	0.000916226	0.42768	0.42768	0.000700038	0.000249897	0.000379261	0.614716	0.0130411	0.554367	0.000336356	0.00206328	0.000474091	0.000448013	0.00594447	0.000464495	0.0146257	0.00423453	0.00358234	0.00279561	0.00378138	0.000695221	0.0387822	0.68778	0.000689798	0.00640931	0.00543071	0.00442022	0.095699	0.000409574	0.0130411	0.0005104	0.0355318	0.00455615	0.0355318	0.000633203	0.153133	0.095699	0.095699	0.000384983	0.00162675	0.807667	0.0355318	0.000324218	0.000783139	0.0116871	0.315887
0.484031	0.153133	0.225916	0.000494297	0.000702445	0.989784	0.989784	0.000754302	0.000258712	0.000602111	0.0967826	0.0436137	0.977307	0.000535423	0.00205807	0.00102065	0.000440692	0.26339	0.000673246	0.104199	0.0253712	0.00910583	0.00767247	0.00445067	0.00114499	0.661012	0.132745	0.00138247	0.0728594	0.00388225	0.0339551	0.304092	0.000464164	0.334587	0.00050045	0.798669	0.0146257	0.798669	0.000776544	0.447633	0.304092	0.304092	0.000761856	0.00138402	0.177143	0.798669	0.000492024	0.000529222	0.293819	0.716038
0.000993195	0.00189308	0.00152693	0.000529222	0.000744267	0.00110746	0.00110746	0.00122752	0.000607156	0.000685576	0.000800958	0.00123151	0.00123151	0.000685576	0.00247232	0.00938553	0.00036843	0.00114632	0.00162312	0.00714239	0.0524286	0.00116561	0.000552017	0.00109271	0.000864956	0.00114632	0.00106702	0.00277876	0.0136312	0.0168339	0.0252173	0.000390925	0.00255538	0.00123151	0.000781601	0.000559587	0.00203365	0.000559587	0.00141379	0.00152693	0.000390925	0.000390925	0.000374928	0.000738434	0.000924475	0.000559587	0.000722011	0.000216499	0.00132303	0.000687563
0.484031	0.153133	0.225916	0.000494297	0.000702445	0.989784	0.989784	0.000754302	0.000258712	0.000602111	0.0967826	0.0436137	0.977307	0.000535423	0.00205807	0.00102065	0.000440692	0.26339	0.000673246	0.104199	0.0253712	0.00910583	0.00767247	0.00445067	0.00114499	0.661012	0.132745	0.00138247	0.0728594	0.00388225	0.0339551	0.304092	0.000464164	0.334587	0.00050045	0.798669	0.0146257	0.798669	0.000776544	0.447633	0.304092	0.304092	0.000761856	0.00138402	0.177143	0.798669	0.000492024	0.000529222	0.293819	0.716038
0.923937	0.996951	0.990917	0.000352292	0.000454218	0.105763	0.105763	0.000612004	0.000222527	0.000553425	0.0260332	0.511268	0.0921917	0.000495108	0.00317679	0.00166987	0.0005575	0.875724	0.000831376	0.0257479	0.00768904	0.0166483	0.00662512	0.0137072	0.000529222	0.875724	0.017491	0.00339914	0.197496	0.0024268	0.00379804	0.00629738	0.00121689	0.973264	0.000419042	0.0303082	0.00161868	0.0303082	0.00100421	0.0939956	0.00629738	0.00629738	0.000663687	0.00194617	0.0211885	0.0303082	0.000460244	0.000149175	0.119339	0.0436137
0.000200424	0.000287918	0.000238889	0.943405	0.000802555	0.000511533	0.000511533	0.0223613	0.00175664	0.00415658	0.000443274	0.00024303	0.000466799	0.00737287	0.00238626	0.0111775	0.00104693	0.000244463	0.00482714	0.000471785	0.000469277	0.000306633	0.000263906	0.000281314	0.00315772	0.000244463	0.000535423	0.0142513	0.000455624	0.000486928	0.000434375	0.000303711	0.000720654	0.00024303	0.585138	0.000291899	0.000316968	0.000291899	0.00832454	0.000405396	0.000303711	0.000303711	0.00751495	0.0106793	0.000548315	0.000291899	0.00306211	0.000517282	0.000298177	0.000316968
0.000578253	0.000823712	0.000778309	0.00364684	0.00091067	0.000786801	0.000786801	0.0692114	0.000512907	0.588393	0.00086187	0.000881661	0.000804344	0.523626	0.00904595	0.0198843	0.00173228	0.000520071	0.292235	0.0029639	0.000969739	0.00120216	0.000606405	0.0013263	0.00570003	0.000678229	0.00109039	0.0461027	0.00212472	0.00133594	0.000908826	0.000344189	0.00287687	0.000614277	0.00463821	0.000396728	0.000351102	0.000396728	0.0733999	0.00102295	0.000344189	0.000344189	0.0470154	0.0288869	0.000924839	0.000396728	0.557589	0.000309703	0.000664704	0.000658429
0.000947969	0.00136674	0.00150209	0.00179429	0.000930521	0.000830549	0.000830549	0.00200473	0.000752761	0.0106721	0.00103473	0.00208216	0.000873991	0.0106721	0.0152283	0.0013263	0.00594447	0.000897393	0.0100026	0.000885544	0.000479122	0.000982403	0.000573793	0.0014094	0.00769778	0.00137869	0.000922023	0.0232986	0.00354448	0.000583703	0.000484798	0.000541785	0.0073337	0.000873991	0.00182565	0.000604659	0.00042686	0.000604659	0.0126906	0.00121689	0.000541785	0.000541785	0.0228499	0.01011	0.00097533	0.000604659	0.00630995	0.000571854	0.0016059	0.000851735
0.000995798	0.00180141	0.00191899	0.000824682	0.000882852	0.000643354	0.000643354	0.00218464	0.00191796	0.00171498	0.001559	0.0030942	0.000660318	0.00171498	0.00478909	0.00184203	0.00200473	0.000754302	0.00236247	0.00116288	0.00282228	0.00140161	0.000580534	0.00178665	0.00115818	0.00123927	0.00143727	0.00334131	0.0026007	0.0226423	0.00259105	0.000303711	0.967979	0.000947969	0.00124483	0.000327665	0.000957749	0.000327665	0.00173832	0.00148271	0.000303711	0.000303711	0.00102437	0.00740814	0.00149598	0.000327665	0.00137194	0.000298177	0.000517282	0.000642869
0.923937	0.996951	0.990917	0.000352292	0.000454218	0.105763	0.105763	0.000612004	0.000222527	0.000553425	0.0260332	0.511268	0.0921917	0.000495108	0.00317679	0.00166987	0.0005575	0.875724	0.000831376	0.0257479	0.00768904	0.0166483	0.00662512	0.0137072	0.000529222	0.875724	0.017491	0.00339914	0.197496	0.0024268	0.00379804	0.00629738	0.00121689	0.973264	0.000419042	0.0303082	0.00161868	0.0303082	0.00100421	0.0939956	0.00629738	0.00629738	0.000663687	0.00194617	0.0211885	0.0303082	0.000460244	0.000149175	0.119339	0.0436137
0.0696166	0.0183847	0.0269818	0.000169257	0.000191953	0.0310381	0.0310381	0.000192869	0.000140983	0.000244826	0.000622607	0.00354448	0.0245084	0.000244826	0.00025321	0.000286113	0.000175492	0.0492547	0.000222264	0.00209363	0.00121689	0.000907093	0.00149323	0.000568972	0.000316968	0.0492547	0.000529222	0.000390925	0.00227105	0.000291899	0.00125151	0.0310381	0.000215786	0.0419204	0.000168946	0.364382	0.00213103	0.364382	0.00024648	0.00279561	0.0310381	0.0310381	0.000417141	0.000268812	0.000571854	0.364382	0.000220197	0.000133433	0.035944	0.00721375
0.00126454	0.000928964	0.00102065	0.00168825	0.000802555	0.00105506	0.00105506	0.00248262	0.000743649	0.00500485	0.000823712	0.00113072	0.00113072	0.00435328	0.00339914	0.000679183	0.0164914	0.00117237	0.00243596	0.000529222	0.000448013	0.00100421	0.000964632	0.00125151	0.00124031	0.00200473	0.000727662	0.00188267	0.000816032	0.000474091	0.000453693	0.000885544	0.00362887	0.00113072	0.00154104	0.000738434	0.000465572	0.000738434	0.00228126	0.00102065	0.000885544	0.000885544	0.0100026	0.00788216	0.000772747	0.000738434	0.00315284	0.000669151	0.00109169	0.00149323
0.00101622	0.00154818	0.00161511	0.000405094	0.000376228	0.00104598	0.00104598	0.00097936	0.000565413	0.000927602	0.00052481	0.000824682	0.000899052	0.000871715	0.00129143	0.00360694	0.000329445	0.000992469	0.00276363	0.00184473	0.0350697	0.000811637	0.00050226	0.000885544	0.000674996	0.00118596	0.000599272	0.00198229	0.00408657	0.00800226	0.0441978	0.000315108	0.00143916	0.000980981	0.000583703	0.000461933	0.00182914	0.000461933	0.00128632	0.000870075	0.000315108	0.000315108	0.000439796	0.00059872	0.000516226	0.000461933	0.000857981	0.000198968	0.000889189	0.00074608
0.989057	0.973264	0.923937	0.000289447	0.000310144	0.225916	0.225916	0.000417141	0.000206273	0.000471785	0.00662512	0.133563	0.200343	0.000421241	0.00147454	0.00109503	0.000519622	0.977307	0.000549641	0.0106139	0.0101249	0.00662512	0.00951785	0.00543071	0.000442915	0.977307	0.00486239	0.00175664	0.0669259	0.00112271	0.00475278	0.0114966	0.000681699	0.996951	0.000357603	0.0675546	0.00210073	0.0675546	0.000678229	0.0279263	0.0114966	0.0114966	0.00062727	0.00112821	0.00564245	0.0675546	0.000397518	0.000154454	0.257679	0.0967826
0.0449422	0.209884	0.12982	0.000394188	0.000617748	0.0247341	0.0247341	0.000612681	0.000267364	0.00165347	0.00759312	0.0773099	0.00877111	0.00134625	0.00611716	0.00390839	0.000442915	0.050001	0.00203512	0.0122038	0.00358234	0.00879918	0.00166255	0.00917606	0.000666602	0.0646593	0.00622889	0.00971566	0.301152	0.00225975	0.00367977	0.0015525	0.00165254	0.0773099	0.000488863	0.00386584	0.000851735	0.00386584	0.00123458	0.0232108	0.0015525	0.0015525	0.000838234	0.00167429	0.00686149	0.00386584	0.00126609	0.000172527	0.026395	0.0101447
0.000414973	0.000476893	0.000493006	0.00536862	0.000800626	0.000634262	0.000634262	0.0357102	0.000645905	0.973768	0.000428404	0.000452872	0.000576237	0.98891	0.00414612	0.00394641	0.00562017	0.000406564	0.426547	0.000766275	0.000501534	0.000534726	0.00041526	0.000667365	0.011965	0.000516507	0.000410716	0.0308427	0.00110939	0.000476033	0.000553728	0.000370341	0.00235683	0.000402512	0.00632818	0.00045325	0.000337359	0.00045325	0.0302547	0.000555018	0.000370341	0.000370341	0.529339	0.0178778	0.000419337	0.00045325	0.887447	0.000448013	0.000825142	0.000433115
0.00152693	0.00182565	0.0019297	0.000422376	0.000388396	0.00279561	0.00279561	0.000714632	0.000579411	0.0011068	0.000817592	0.00116089	0.00292143	0.000956927	0.00166987	0.00265829	0.000306239	0.0013176	0.00189256	0.00271795	0.0904297	0.00109039	0.000665281	0.00121689	0.000827972	0.00185472	0.000961466	0.00169628	0.00730405	0.0119224	0.0939956	0.00066821	0.00174409	0.00144951	0.000525749	0.000981475	0.00662512	0.000981475	0.00129734	0.0017227	0.00066821	0.00066821	0.000507947	0.000529222	0.000989573	0.000981475	0.000934143	0.000214384	0.00200473	0.00164193
0.000225653	0.000262675	0.000235226	0.000587088	0.000378399	0.000222189	0.000222189	0.000863209	0.000823096	0.000702771	0.000178438	0.000176114	0.000237559	0.000666974	0.000399503	0.000949778	0.000338327	0.000253471	0.000806361	0.000301941	0.000802555	0.000274687	0.000250206	0.000309202	0.000532037	0.000253471	0.000176874	0.000510903	0.000314439	0.000585544	0.000718288	0.000151682	0.000888746	0.000252562	0.000582155	0.000180484	0.000278027	0.000180484	0.000604659	0.000196717	0.000151682	0.000151682	0.000344481	0.000356417	0.000177648	0.000180484	0.000736254	0.000322732	0.000236773	0.000190015
0.247826	0.532301	0.665913	0.000301241	0.000579084	0.047275	0.047275	0.000422908	0.00019686	0.000590515	0.0539577	0.92103	0.0583228	0.000529222	0.00622889	0.00146161	0.000441411	0.0939956	0.000793378	0.0417147	0.00271164	0.0276285	0.00536276	0.0228499	0.000642869	0.194383	0.0349796	0.00459526	0.289168	0.0037634	0.00279561	0.00455615	0.00195765	0.172397	0.000330715	0.0133027	0.00139272	0.0133027	0.000943149	0.171664	0.00455615	0.00455615	0.000724642	0.00206328	0.0431432	0.0133027	0.00048932	0.000120621	0.0187021	0.0279263
0.000128944	0.000124678	0.000125954	0.000620631	0.0005575	0.000459544	0.000459544	0.000355143	0.000386939	0.000576237	0.000583703	0.000127368	0.000484798	0.000651722	0.000695221	0.000271781	0.0224127	0.000127874	0.00044027	0.000278027	0.000261991	0.000244174	0.000213695	0.000246815	0.000836673	0.000214384	0.000513433	0.000498655	0.000265939	0.000305511	0.000264338	0.000897393	0.000335161	0.000127368	0.000476893	0.000707038	0.000529222	0.000707038	0.000516507	0.000448013	0.000897393	0.000897393	0.00105761	0.000547714	0.000546119	0.000707038	0.000523528	0.053307	0.000471785	0.000435034
0.00016743	0.000203268	0.000184059	0.0024395	0.000564237	0.000241624	0.000241624	0.00282452	0.00246599	0.000929513	0.000209453	0.000185216	0.000243114	0.00133039	0.000922023	0.00399571	0.00054407	0.000185609	0.00175557	0.000461469	0.000537525	0.000214731	0.000187184	0.000204716	0.00252565	0.000185609	0.000231412	0.00249895	0.000330038	0.000689023	0.000462809	0.000181409	0.00194802	0.000185216	0.00536276	0.000200637	0.000280316	0.000200637	0.00141312	0.0002281	0.000181409	0.000181409	0.000901778	0.00122709	0.000232783	0.000200637	0.00087224	0.000483414	0.000217221	0.000178041
0.000170314	0.00021626	0.000182826	0.0118155	0.000670586	0.000354241	0.000354241	0.00470179	0.000820335	0.00162174	0.000307958	0.000202543	0.000359746	0.00285998	0.00154705	0.00423453	0.00101708	0.00020339	0.00205274	0.000533932	0.000448013	0.000301941	0.000241624	0.000256575	0.00878658	0.00020339	0.000365476	0.00388536	0.000399209	0.000461933	0.000385906	0.00026823	0.000619538	0.000202543	0.00873566	0.000259933	0.000283001	0.000259933	0.00226465	0.000319151	0.00026823	0.00026823	0.00236745	0.00441595	0.000371444	0.000259933	0.0013207	0.0018143	0.000266973	0.000253837
0.000162863	0.000199812	0.000179653	0.00135115	0.000456597	0.000341872	0.000341872	0.00126609	0.000567672	0.000890586	0.00043053	0.000206618	0.000348947	0.00128328	0.000791116	0.000733008	0.000838899	0.00018308	0.000731933	0.000373331	0.000420723	0.000311964	0.000260462	0.000281314	0.00692989	0.00020784	0.000409574	0.000951656	0.000360613	0.000351772	0.000348947	0.000310144	0.000365842	0.000182197	0.00129821	0.000294729	0.000287054	0.000294729	0.000823712	0.000442496	0.000310144	0.000310144	0.00117597	0.00154104	0.000419739	0.000294729	0.000869451	0.00586675	0.000302332	0.000283855
0.000165415	0.000199964	0.000181475	0.00227105	0.000572482	0.000236635	0.000236635	0.00249065	0.00342745	0.000888998	0.000205761	0.000182563	0.000238026	0.00119935	0.000879731	0.00374237	0.000523528	0.000182932	0.00166255	0.000445858	0.000545647	0.000211182	0.000184619	0.000201543	0.00235264	0.000182932	0.00022682	0.00233574	0.000321556	0.000696676	0.000471044	0.000178766	0.00172677	0.000182563	0.00492099	0.000197259	0.000273611	0.000197259	0.00127138	0.000223725	0.000178766	0.000178766	0.000857696	0.00115874	0.0002281	0.000197259	0.000798932	0.00046494	0.000213286	0.000175605
0.00016743	0.000203268	0.000184059	0.0024395	0.000564237	0.000241624	0.000241624	0.00282452	0.00246599	0.000929513	0.000209453	0.000185216	0.000243114	0.00133039	0.000922023	0.00399571	0.00054407	0.000185609	0.00175557	0.000461469	0.000537525	0.000214731	0.000187184	0.000204716	0.00252565	0.000185609	0.000231412	0.00249895	0.000330038	0.000689023	0.000462809	0.000181409	0.00194802	0.000185216	0.00536276	0.000200637	0.000280316	0.000200637	0.00141312	0.0002281	0.000181409	0.000181409	0.000901778	0.00122709	0.000232783	0.000200637	0.00087224	0.000483414	0.000217221	0.000178041
0.000165979	0.000190714	0.000182197	0.00218615	0.000578837	0.000238026	0.000238026	0.00253972	0.00330614	0.000900226	0.000206791	0.000183304	0.000239444	0.00121689	0.000891431	0.00363574	0.000529222	0.000174278	0.00168825	0.000450192	0.000523841	0.000212175	0.000185337	0.000202431	0.00240006	0.00018368	0.0002281	0.00225405	0.000323919	0.000705539	0.000475529	0.000179504	0.00185927	0.000173953	0.00475505	0.000198201	0.000275478	0.000198201	0.00129052	0.000224945	0.000179504	0.000179504	0.000869862	0.00111209	0.000229405	0.000198201	0.000808051	0.000470052	0.000214384	0.000176285
0.000542346	0.000817215	0.000842842	0.000910198	0.000836673	0.000611706	0.000611706	0.00193865	0.000851735	0.000963424	0.00092993	0.000947969	0.000622607	0.000851735	0.00275778	0.00521694	0.000564237	0.000420001	0.00235943	0.00208944	0.00213658	0.000789301	0.00034333	0.000859952	0.000851735	0.000628212	0.00126454	0.00269197	0.00253179	0.0132653	0.00216468	0.000285712	0.017057	0.000529222	0.00110357	0.000301241	0.000687563	0.000301241	0.00198229	0.000916995	0.000285712	0.000285712	0.000461933	0.00237961	0.00108442	0.000301241	0.00106127	0.000305284	0.000484798	0.000516226
0.000172957	0.00023972	0.000210251	0.0879987	0.00067734	0.000327337	0.000327337	0.00959312	0.00702674	0.0016059	0.000293399	0.000197728	0.000306881	0.0024035	0.00125317	0.0101506	0.000651722	0.000198344	0.00322777	0.000525484	0.000953761	0.000254328	0.000227654	0.000238985	0.00178262	0.000198344	0.000334778	0.00691439	0.000318457	0.00102437	0.000897393	0.000208587	0.00228817	0.000197728	0.24155	0.000221034	0.000501157	0.000221034	0.0032194	0.000280648	0.000208587	0.000208587	0.00171123	0.00303331	0.00033867	0.000221034	0.0014356	0.000383457	0.000227457	0.000234655
0.000212821	0.000245406	0.000234182	0.0107789	0.000503918	0.000313018	0.000313018	0.00371048	0.00343856	0.00249101	0.000240844	0.000211112	0.000334865	0.00375387	0.00115983	0.0062116	0.000681982	0.000223967	0.00355191	0.000511533	0.000701079	0.00027088	0.000261869	0.000286717	0.00173432	0.000237067	0.000266886	0.00527414	0.000424125	0.000651722	0.000705539	0.000196219	0.00225707	0.000223323	0.0342786	0.000217637	0.00034429	0.000217637	0.00299538	0.000277688	0.000196219	0.000196219	0.00216169	0.00149833	0.000268812	0.000217637	0.00246669	0.000279743	0.000264074	0.000227971
0.00282923	0.00495796	0.00539199	0.000533338	0.00045836	0.00370921	0.00370921	0.000917583	0.000590515	0.000798228	0.00204838	0.00446997	0.00390659	0.000689462	0.00504882	0.00484309	0.00042686	0.00209045	0.00218149	0.00692989	0.188687	0.00245047	0.000841012	0.00249895	0.00129106	0.00350837	0.0024268	0.00462622	0.0551809	0.0736343	0.153133	0.000788158	0.00523828	0.00263669	0.000705105	0.00119522	0.00951785	0.00119522	0.00174962	0.00471117	0.000788158	0.000788158	0.000562537	0.000911312	0.00254055	0.00119522	0.000735464	0.000249549	0.00380592	0.00209363
0.0441978	0.115441	0.153133	0.000580164	0.000794447	0.0387822	0.0387822	0.000909549	0.000268547	0.000922023	0.111146	0.353502	0.0342018	0.000747487	0.0397494	0.00402334	0.000641004	0.0207732	0.00137052	0.113138	0.00320713	0.0318366	0.00333613	0.0269818	0.000827605	0.0679046	0.138323	0.0110966	0.787386	0.0161391	0.00385402	0.0105805	0.00204838	0.0342018	0.000571854	0.00745004	0.00296655	0.00745004	0.00162312	0.345515	0.0105805	0.0105805	0.000738434	0.00347871	0.0906703	0.00745004	0.000738434	0.000321056	0.0315377	0.089074
0.000429737	0.00057667	0.000587288	0.00150792	0.000750054	0.000496817	0.000496817	0.00218925	0.00314334	0.00289469	0.000436382	0.000634747	0.000502377	0.0032323	0.00244138	0.00964816	0.000588657	0.000402068	0.00523483	0.00251975	0.00388	0.000676112	0.000406705	0.00068036	0.00174962	0.000476893	0.000508079	0.0108385	0.00213103	0.00440427	0.00369085	0.000257851	0.00423453	0.000423327	0.00198746	0.000299625	0.000864628	0.000299625	0.00365347	0.0007006	0.000257851	0.000257851	0.00126739	0.00171418	0.000457507	0.000299625	0.0027042	0.000220197	0.000445711	0.000438651
0.000169257	0.000214384	0.000181577	0.0124743	0.000657888	0.000348947	0.000348947	0.00453766	0.000867811	0.00158263	0.000303711	0.000200887	0.000354241	0.00277466	0.00150726	0.00412538	0.00099164	0.000201708	0.00200473	0.000524602	0.000441721	0.000298486	0.000239379	0.000254082	0.00839686	0.000201708	0.000359746	0.003758	0.000393639	0.00045485	0.000381045	0.000264815	0.000609535	0.000200887	0.00837893	0.000256829	0.000279656	0.000256829	0.00220225	0.000314824	0.000264815	0.000264815	0.00228666	0.00423453	0.000365476	0.000256829	0.0012933	0.00174649	0.000263906	0.000250953
0.00016743	0.000203268	0.000184059	0.0024395	0.000564237	0.000241624	0.000241624	0.00282452	0.00246599	0.000929513	0.000209453	0.000185216	0.000243114	0.00133039	0.000922023	0.00399571	0.00054407	0.000185609	0.00175557	0.000461469	0.000537525	0.000214731	0.000187184	0.000204716	0.00252565	0.000185609	0.000231412	0.00249895	0.000330038	0.000689023	0.000462809	0.000181409	0.00194802	0.000185216	0.00536276	0.000200637	0.000280316	0.000200637	0.0013407	0.0002281	0.000181409	0.000181409	0.000901778	0.00122709	0.000232783	0.000200637	0.000831766	0.000483414	0.000217221	0.000178041
0.000182932	0.000220772	0.000200424	0.00235866	0.000663382	0.00024817	0.00024817	0.00304627	0.00238684	0.000922023	0.0002281	0.000191537	0.000249704	0.00106944	0.00101479	0.00423453	0.000465572	0.000213286	0.00156093	0.000490988	0.000568219	0.00024363	0.000213184	0.000232476	0.00244138	0.000202303	0.000251268	0.00241987	0.000371444	0.000767653	0.000466654	0.000178041	0.0016059	0.000201827	0.00509162	0.000196333	0.000257716	0.000196333	0.00146132	0.000247414	0.000178041	0.000178041	0.000757661	0.00120703	0.000252864	0.000196333	0.00082738	0.0004875	0.00023595	0.000184441
0.00025321	0.00040471	0.000316968	0.979348	0.000769174	0.000491616	0.000491616	0.013757	0.00177473	0.00442468	0.000651722	0.000326736	0.000505924	0.00779379	0.00413242	0.0122918	0.00210073	0.000330177	0.00392976	0.000448013	0.000448013	0.000371953	0.000308827	0.000333391	0.0035924	0.000330177	0.000608026	0.017057	0.00048213	0.000523177	0.00036843	0.0003964	0.00112923	0.000326736	0.619873	0.000370769	0.000348947	0.000370769	0.00900403	0.000561366	0.0003964	0.0003964	0.0110688	0.0387822	0.000629083	0.000370769	0.00308108	0.000787373	0.000372668	0.000481168
0.00145445	0.00227105	0.0024268	0.000474091	0.00130378	0.00369489	0.00369489	0.00121689	0.000772747	0.000620631	0.00262626	0.00228126	0.00515371	0.000667918	0.00281978	0.00453196	0.000405842	0.00109664	0.00113565	0.0815164	0.12326	0.00304101	0.000897393	0.00220133	0.00106702	0.00180141	0.00411728	0.00273092	0.00909396	0.240391	0.0988347	0.000851735	0.00294228	0.00137509	0.000735274	0.00131105	0.00484309	0.00131105	0.00106323	0.00543071	0.000851735	0.000851735	0.000451581	0.00128553	0.0032886	0.00131105	0.000581623	0.000232476	0.0013503	0.00205002
0.000192451	0.000255319	0.000227824	0.0331366	0.000529222	0.000314044	0.000314044	0.00318942	0.00533338	0.00145962	0.000267364	0.000216114	0.000296985	0.00196471	0.00123832	0.00630314	0.000651722	0.000203676	0.0026007	0.000448013	0.00097133	0.000267844	0.000243208	0.000253579	0.00192194	0.000216776	0.000299625	0.00295933	0.000366699	0.0010355	0.000920177	0.000199427	0.00186113	0.000216114	0.0321196	0.000209726	0.00042438	0.000209726	0.00306501	0.000275035	0.000199427	0.000199427	0.00124031	0.00176705	0.000302332	0.000209726	0.00156692	0.000336806	0.000229311	0.00023561
0.000237559	0.000335665	0.000280406	0.702909	0.00074239	0.000590515	0.000590515	0.0100605	0.00124562	0.0033565	0.000461933	0.000285985	0.000541028	0.00481022	0.00310157	0.012338	0.00129052	0.000259933	0.00430235	0.000644859	0.000677127	0.00042222	0.000367044	0.000353881	0.00448755	0.000287918	0.000553425	0.00892229	0.000514965	0.00054863	0.000575917	0.000322196	0.000793065	0.000285985	0.345515	0.000309543	0.00036843	0.000309543	0.00785763	0.000470214	0.000322196	0.000322196	0.00395975	0.00876198	0.000566455	0.000309543	0.00324271	0.000535053	0.000314647	0.000373331
0.334587	0.105763	0.153133	0.000475703	0.000663687	0.996951	0.996951	0.000814323	0.000283342	0.000651722	0.0636553	0.0310381	0.94212	0.000580164	0.0019047	0.000988262	0.000420322	0.17499	0.000717649	0.0794622	0.0212524	0.00762904	0.00640931	0.00384782	0.00124144	0.498576	0.0882461	0.00168525	0.0567733	0.00343289	0.0556755	0.181304	0.000448013	0.225916	0.000541028	0.627028	0.0114275	0.627028	0.000838899	0.315887	0.181304	0.181304	0.000851735	0.0012792	0.115441	0.627028	0.000529222	0.000490629	0.198175	0.68778
0.000256204	0.000331935	0.000316968	0.00219577	0.00048733	0.000251875	0.000251875	0.00216206	0.00266223	0.00218316	0.00032968	0.000285083	0.000285083	0.00206234	0.00428998	0.00502442	0.000743649	0.000269791	0.00332047	0.000417141	0.00076068	0.000427575	0.000313195	0.000541785	0.00202457	0.000286187	0.000323863	0.00285562	0.000681982	0.001144	0.000684663	0.000198241	0.00340935	0.000268812	0.00218026	0.000195726	0.000371953	0.000195726	0.00374796	0.000379261	0.000198241	0.000198241	0.0013533	0.00137509	0.000326736	0.000195726	0.00229694	0.00036048	0.000319677	0.00025984
0.000255319	0.000330495	0.000315636	0.00217308	0.000484798	0.000251036	0.000251036	0.00214129	0.00263397	0.00216206	0.000328199	0.000283991	0.000283991	0.00204283	0.00423453	0.00497199	0.000738434	0.000268812	0.00328642	0.000415127	0.000755622	0.000425439	0.000311964	0.000538583	0.00200473	0.000285083	0.000322451	0.00282536	0.000677484	0.00113423	0.00068036	0.000197728	0.00336877	0.000267844	0.00215952	0.000195238	0.000370181	0.000195238	0.0037041	0.0003774	0.000197728	0.000197728	0.00134091	0.0013626	0.000325291	0.000195238	0.00227533	0.000358773	0.000318315	0.000258916
0.000268812	0.000327665	0.000331935	0.00133077	0.000535053	0.000264074	0.000264074	0.00168187	0.00216468	0.00237615	0.000325291	0.000281843	0.000298826	0.00251644	0.00320174	0.00419279	0.000728221	0.000266886	0.0027421	0.000434602	0.000705539	0.000471785	0.000345953	0.000598332	0.00208474	0.000300027	0.000319677	0.00246599	0.000751266	0.00111515	0.000671917	0.000196717	0.00350198	0.000265939	0.00152693	0.000205879	0.000345825	0.000205879	0.00302813	0.000373746	0.000196717	0.000196717	0.00140068	0.00105275	0.000322451	0.000205879	0.00249065	0.000334865	0.000355419	0.000257098
0.000340502	0.00042686	0.000410427	0.0014094	0.000685369	0.000412318	0.000412318	0.00942401	0.00242906	0.0336413	0.000363688	0.000373947	0.000416166	0.0276285	0.00223309	0.00737003	0.000780991	0.000320537	0.0334294	0.00102269	0.00174596	0.000557231	0.000362582	0.000590152	0.00211382	0.000375562	0.0004201	0.00735418	0.000846108	0.00322556	0.00186144	0.000210111	0.00678956	0.000354656	0.00214383	0.000255319	0.000424873	0.000255319	0.0102896	0.000410427	0.000210111	0.000210111	0.00402884	0.00316495	0.000380514	0.000255319	0.0405968	0.000246392	0.000372349	0.000328016
0.000180066	0.000238354	0.00021291	0.0343818	0.000522984	0.000291899	0.000291899	0.00331795	0.00484309	0.00143412	0.000265235	0.000214812	0.000276146	0.00192602	0.0012933	0.00615592	0.000603303	0.000190492	0.00254901	0.000417141	0.000898566	0.000265939	0.000241624	0.000251875	0.00188267	0.000202543	0.000296985	0.00307857	0.000342774	0.000893715	0.000851735	0.000198288	0.00160902	0.000201985	0.0307753	0.000195548	0.000419521	0.000195548	0.0029939	0.000272853	0.000198288	0.000198288	0.00121689	0.0018506	0.000299625	0.000195548	0.00154006	0.000356051	0.000214171	0.000233981
0.000606644	0.00115259	0.00099164	0.00558282	0.00131994	0.000832142	0.000832142	0.0728594	0.000783139	0.00990288	0.00101085	0.00125151	0.000775629	0.011757	0.00765702	0.0521399	0.00142787	0.000714632	0.0120345	0.0032338	0.000944845	0.00117237	0.000537893	0.00118688	0.00252879	0.000714632	0.00116646	0.126418	0.0033093	0.00110746	0.000820335	0.000356417	0.00509905	0.000707038	0.013419	0.000412207	0.000362414	0.000412207	0.0187021	0.00120022	0.000356417	0.000356417	0.00400271	0.0831807	0.00119965	0.000412207	0.00709005	0.000346695	0.000699605	0.000478533
0.0084442	0.00543071	0.00622889	0.000456597	0.000516507	0.0449422	0.0449422	0.000644859	0.000583703	0.00053922	0.00386584	0.00301496	0.117278	0.000491252	0.00119693	0.00100421	0.000469853	0.00483086	0.000767653	0.015335	0.962055	0.00263164	0.00224448	0.00166255	0.00108867	0.0121834	0.00634569	0.00093984	0.00749559	0.110168	0.896913	0.00493659	0.00127795	0.00721375	0.00042686	0.0104766	0.0851148	0.0104766	0.00072582	0.0122632	0.00493659	0.00493659	0.000479122	0.000738434	0.00556405	0.0104766	0.000461933	0.000385632	0.00686149	0.0106139
0.0084442	0.00543071	0.00622889	0.000456597	0.000516507	0.0449422	0.0449422	0.000644859	0.000583703	0.00053922	0.00386584	0.00301496	0.117278	0.000491252	0.00119693	0.00100421	0.000469853	0.00483086	0.000767653	0.015335	0.962055	0.00263164	0.00224448	0.00166255	0.00108867	0.0121834	0.00634569	0.00093984	0.00749559	0.110168	0.896913	0.00493659	0.00127795	0.00721375	0.00042686	0.0104766	0.0851148	0.0104766	0.00072582	0.0122632	0.00493659	0.00493659	0.000479122	0.000738434	0.00556405	0.0104766	0.000461933	0.000385632	0.00686149	0.0106139
0.301925	0.0921917	0.134319	0.000487918	0.000689023	0.94212	0.94212	0.000743649	0.000256998	0.000594602	0.0837803	0.0387822	0.996951	0.000529222	0.00234682	0.00109503	0.000519622	0.100746	0.000665911	0.221716	0.0375311	0.00857085	0.00721375	0.00423453	0.00112271	0.464939	0.176016	0.00135643	0.0669259	0.00461862	0.0253712	0.255901	0.000458632	0.200343	0.000495108	0.592206	0.0189451	0.592206	0.000765263	0.399897	0.255901	0.255901	0.00074608	0.00134744	0.153133	0.592206	0.00048718	0.000515625	0.17499	0.505132
0.0084442	0.00543071	0.00622889	0.000456597	0.000516507	0.0449422	0.0449422	0.000644859	0.000583703	0.00053922	0.00386584	0.00301496	0.117278	0.000491252	0.00119693	0.00100421	0.000469853	0.00483086	0.000767653	0.015335	0.962055	0.00263164	0.00224448	0.00166255	0.00108867	0.0121834	0.00634569	0.00093984	0.00749559	0.110168	0.896913	0.00493659	0.00127795	0.00721375	0.00042686	0.0104766	0.0851148	0.0104766	0.00072582	0.0122632	0.00493659	0.00493659	0.000479122	0.000738434	0.00556405	0.0104766	0.000461933	0.000385632	0.00686149	0.0106139
0.301925	0.0921917	0.134319	0.000487918	0.000689023	0.94212	0.94212	0.000743649	0.000256998	0.000594602	0.0837803	0.0387822	0.996951	0.000529222	0.00234682	0.00109503	0.000519622	0.100746	0.000665911	0.221716	0.0375311	0.00857085	0.00721375	0.00423453	0.00112271	0.464939	0.176016	0.00135643	0.0669259	0.00461862	0.0253712	0.255901	0.000458632	0.200343	0.000495108	0.592206	0.0189451	0.592206	0.000765263	0.399897	0.255901	0.255901	0.00074608	0.00134744	0.153133	0.592206	0.00048718	0.000515625	0.17499	0.505132
0.0084442	0.00543071	0.00622889	0.000456597	0.000516507	0.0449422	0.0449422	0.000644859	0.000583703	0.00053922	0.00386584	0.00301496	0.117278	0.000491252	0.00119693	0.00100421	0.000469853	0.00483086	0.000767653	0.015335	0.962055	0.00263164	0.00224448	0.00166255	0.00108867	0.0121834	0.00634569	0.00093984	0.00749559	0.110168	0.896913	0.00493659	0.00127795	0.00721375	0.00042686	0.0104766	0.0851148	0.0104766	0.00072582	0.0122632	0.00493659	0.00493659	0.000479122	0.000738434	0.00556405	0.0104766	0.000461933	0.000385632	0.00686149	0.0106139
0.301925	0.0921917	0.134319	0.000487918	0.000689023	0.94212	0.94212	0.000743649	0.000256998	0.000594602	0.0837803	0.0387822	0.996951	0.000529222	0.00234682	0.00109503	0.000519622	0.100746	0.000665911	0.221716	0.0375311	0.00857085	0.00721375	0.00423453	0.00112271	0.464939	0.176016	0.00135643	0.0669259	0.00461862	0.0253712	0.255901	0.000458632	0.200343	0.000495108	0.592206	0.0189451	0.592206	0.000765263	0.399897	0.255901	0.255901	0.00074608	0.00134744	0.153133	0.592206	0.00048718	0.000515625	0.17499	0.505132
0.0084442	0.00543071	0.00622889	0.000456597	0.000516507	0.0449422	0.0449422	0.000644859	0.000583703	0.00053922	0.00386584	0.00301496	0.117278	0.000491252	0.00119693	0.00100421	0.000469853	0.00483086	0.000767653	0.015335	0.962055	0.00263164	0.00224448	0.00166255	0.00108867	0.0121834	0.00634569	0.00093984	0.00749559	0.110168	0.896913	0.00493659	0.00127795	0.00721375	0.00042686	0.0104766	0.0851148	0.0104766	0.00072582	0.0122632	0.00493659	0.00493659	0.000479122	0.000738434	0.00556405	0.0104766	0.000461933	0.000385632	0.00686149	0.0106139
0.0084442	0.00543071	0.00622889	0.000456597	0.000516507	0.0449422	0.0449422	0.000644859	0.000583703	0.00053922	0.00386584	0.00301496	0.117278	0.000491252	0.00119693	0.00100421	0.000469853	0.00483086	0.000767653	0.015335	0.962055	0.00263164	0.00224448	0.00166255	0.00108867	0.0121834	0.00634569	0.00093984	0.00749559	0.110168	0.896913	0.00493659	0.00127795	0.00721375	0.00042686	0.0104766	0.0851148	0.0104766	0.00072582	0.0122632	0.00493659	0.00493659	0.000479122	0.000738434	0.00556405	0.0104766	0.000461933	0.000385632	0.00686149	0.0106139
0.301925	0.0921917	0.134319	0.000487918	0.000689023	0.94212	0.94212	0.000743649	0.000256998	0.000594602	0.0837803	0.0387822	0.996951	0.000529222	0.00234682	0.00109503	0.000519622	0.100746	0.000665911	0.221716	0.0375311	0.00857085	0.00721375	0.00423453	0.00112271	0.464939	0.176016	0.00135643	0.0669259	0.00461862	0.0253712	0.255901	0.000458632	0.200343	0.000495108	0.592206	0.0189451	0.592206	0.000765263	0.399897	0.255901	0.255901	0.00074608	0.00134744	0.153133	0.592206	0.00048718	0.000515625	0.17499	0.505132
0.0084442	0.00543071	0.00622889	0.000456597	0.000516507	0.0449422	0.0449422	0.000644859	0.000583703	0.00053922	0.00386584	0.00301496	0.117278	0.000491252	0.00119693	0.00100421	0.000469853	0.00483086	0.000767653	0.015335	0.962055	0.00263164	0.00224448	0.00166255	0.00108867	0.0121834	0.00634569	0.00093984	0.00749559	0.110168	0.896913	0.00493659	0.00127795	0.00721375	0.00042686	0.0104766	0.0851148	0.0104766	0.00072582	0.0122632	0.00493659	0.00493659	0.000479122	0.000738434	0.00556405	0.0104766	0.000461933	0.000385632	0.00686149	0.0106139
0.00179909	0.00290776	0.00308995	0.000504225	0.000472885	0.00282374	0.00282374	0.000880826	0.000723822	0.000776871	0.00137249	0.00235798	0.00235798	0.000727038	0.00395156	0.00676032	0.000411559	0.00156428	0.00181694	0.00680195	0.126802	0.00168717	0.000621453	0.00171242	0.00102883	0.00215469	0.00196889	0.00344996	0.0258603	0.0682521	0.18457	0.000556452	0.003758	0.00170923	0.00069488	0.000873991	0.00395975	0.000873991	0.00136001	0.00276792	0.000556452	0.000556452	0.000451091	0.000868868	0.0016439	0.000873991	0.000722393	0.000237201	0.00186757	0.00125405
0.00200473	0.00477644	0.00543071	0.00148591	0.0023613	0.00374394	0.00374394	0.00574516	0.000623932	0.00413744	0.0296972	0.0252173	0.00501754	0.00368744	0.0379178	0.00515371	0.00467573	0.00128328	0.00449307	0.042244	0.00130687	0.00558282	0.00108959	0.00692989	0.00182015	0.00279561	0.0485001	0.00630995	0.0337939	0.011757	0.00133124	0.00133479	0.021101	0.00182015	0.00171708	0.00114824	0.000752761	0.00114824	0.00268454	0.0207732	0.00133479	0.00133479	0.00225975	0.0419204	0.0333724	0.00114824	0.002848	0.000604659	0.00146267	0.00442937
0.00962262	0.00527414	0.00632818	0.000267844	0.00043053	0.00503065	0.00503065	0.000422908	0.00019686	0.00042686	0.00330094	0.00772605	0.00569406	0.00042686	0.0011932	0.000468654	0.000520479	0.00449307	0.000501534	0.00269533	0.00121689	0.807667	0.839138	0.414206	0.000504451	0.00829304	0.0026541	0.000577056	0.00194317	0.00105065	0.00124408	0.0016059	0.00036499	0.00772605	0.000330715	0.00126949	0.000701079	0.00126949	0.000839502	0.00474171	0.0016059	0.0016059	0.000454218	0.000903432	0.00294957	0.00126949	0.00048932	0.000146185	0.00105506	0.0133717
0.000399209	0.000522779	0.000542646	0.00299122	0.000589826	0.000624347	0.000624347	0.00560775	0.000980981	0.0134533	0.000536321	0.000496621	0.000564237	0.018861	0.00442468	0.00167986	0.00246439	0.000390925	0.0411676	0.000552017	0.000448013	0.000651722	0.000559858	0.000738434	0.040991	0.00050278	0.000509112	0.0158987	0.001257	0.000513433	0.000495664	0.00040471	0.00102295	0.000386939	0.00415338	0.000437135	0.000406564	0.000437135	0.219418	0.000615747	0.00040471	0.00040471	0.0217569	0.00262248	0.000522326	0.000437135	0.0142513	0.000633203	0.000823712	0.000417141
0.108614	0.0303082	0.0441978	0.000320135	0.000353568	0.627028	0.627028	0.00036843	0.000194755	0.000419337	0.0129294	0.00688768	0.592206	0.000419337	0.000745052	0.000546119	0.000291899	0.0478465	0.000375562	0.0169401	0.00594447	0.00248262	0.00191581	0.00121689	0.000672752	0.211567	0.00833913	0.000670206	0.0168339	0.00125405	0.00622889	0.934915	0.000267364	0.0675546	0.000314439	0.996951	0.0412329	0.996951	0.000479122	0.0702841	0.934915	0.934915	0.000651722	0.000589264	0.0102784	0.996951	0.000354656	0.000724642	0.68778	0.127358
0.00779379	0.00561531	0.00622889	0.00044107	0.000400276	0.00904044	0.00904044	0.000504962	0.000461248	0.00055053	0.00124269	0.00195573	0.0116871	0.000470641	0.00141628	0.00167986	0.000496978	0.0060888	0.000994408	0.00471117	0.834222	0.00130305	0.00128328	0.00117597	0.000900835	0.0102125	0.00176958	0.00160145	0.0146257	0.0175255	0.650603	0.00133254	0.00164554	0.00694715	0.000525175	0.00263164	0.0298008	0.00263164	0.000907093	0.00330094	0.00133254	0.00133254	0.000456081	0.000644536	0.00159843	0.00263164	0.000481469	0.000339391	0.00792553	0.00275479
0.108614	0.0303082	0.0441978	0.000320135	0.000353568	0.627028	0.627028	0.00036843	0.000194755	0.000419337	0.0129294	0.00688768	0.592206	0.000419337	0.000745052	0.000546119	0.000291899	0.0478465	0.000375562	0.0169401	0.00594447	0.00248262	0.00191581	0.00121689	0.000672752	0.211567	0.00833913	0.000670206	0.0168339	0.00125405	0.00622889	0.934915	0.000267364	0.0675546	0.000314439	0.996951	0.0412329	0.996951	0.000479122	0.0702841	0.934915	0.934915	0.000651722	0.000589264	0.0102784	0.996951	0.000354656	0.000724642	0.68778	0.127358
0.772862	0.381552	0.505132	0.000428404	0.000570077	0.768155	0.768155	0.000719269	0.000240244	0.000728725	0.0228499	0.0524286	0.900501	0.000583703	0.0043695	0.00200473	0.000851735	0.569437	0.000947969	0.0837803	0.0296386	0.00604117	0.00510336	0.00505822	0.000922023	0.867233	0.0452379	0.00263669	0.407424	0.0029939	0.0207732	0.0467712	0.000851735	0.642373	0.000606959	0.200343	0.00817492	0.200343	0.00104436	0.153133	0.0467712	0.0467712	0.000834704	0.00121689	0.0387822	0.200343	0.000589826	0.000505924	0.596225	0.174052
0.00367977	0.0065673	0.00721375	0.000512771	0.000520071	0.00486239	0.00486239	0.0007131	0.000614494	0.000667918	0.00229228	0.00515371	0.00515371	0.000620631	0.00310157	0.00303692	0.00053417	0.00304525	0.0013995	0.00701841	0.453014	0.00215952	0.000897393	0.00196779	0.00106702	0.00460657	0.00312312	0.00387258	0.0294276	0.0690195	0.308747	0.000851735	0.00877926	0.00339914	0.000636317	0.00149598	0.0112798	0.00149598	0.00124483	0.00543071	0.000851735	0.000851735	0.000451581	0.00116808	0.00286582	0.00149598	0.000581623	0.00028409	0.003794	0.00179429
0.312343	0.571937	0.68778	0.00048213	0.000984782	0.329546	0.329546	0.000961466	0.000249549	0.000874984	0.122511	0.500071	0.500071	0.000707038	0.0172563	0.00430871	0.000802555	0.188431	0.00145025	0.240902	0.0167684	0.0205242	0.00317679	0.0173301	0.00111515	0.434658	0.209344	0.00837893	0.868259	0.00892229	0.0122038	0.0146257	0.0025631	0.229659	0.000729597	0.0524286	0.00443947	0.0524286	0.00138541	0.48558	0.0146257	0.0146257	0.000791116	0.0028374	0.189752	0.0524286	0.000701851	0.000410192	0.207282	0.0492547
0.901884	0.550211	0.68778	0.000448013	0.000608026	0.893128	0.893128	0.000758648	0.000245924	0.000769174	0.0346268	0.0561812	0.810985	0.000612004	0.00360976	0.00164807	0.000778309	0.754562	0.000997656	0.0524286	0.0198843	0.00740814	0.00627116	0.00614935	0.000986693	0.949435	0.048162	0.00254055	0.293819	0.00284547	0.0210039	0.0813215	0.000797431	0.810985	0.000636054	0.345515	0.00795771	0.345515	0.00111515	0.172397	0.0813215	0.0813215	0.000907093	0.00133954	0.0606737	0.345515	0.000615747	0.000555018	0.772862	0.293819
0.229659	0.459434	0.571937	0.000523177	0.000613495	0.13876	0.13876	0.000829651	0.000245483	0.000934825	0.0338668	0.0921917	0.226817	0.000756765	0.00811834	0.00248262	0.000758648	0.138323	0.00138972	0.0610558	0.0103106	0.0111845	0.00423453	0.00772605	0.00106127	0.329546	0.0326301	0.00518113	0.68778	0.00454358	0.00762904	0.0114275	0.00126045	0.169216	0.000577714	0.0387822	0.00386584	0.0387822	0.00185472	0.168702	0.0114275	0.0114275	0.00100421	0.0019047	0.0285143	0.0387822	0.000746725	0.000390925	0.205364	0.0370455
0.461666	0.1872	0.25452	0.000398557	0.000448013	0.282037	0.282037	0.000534726	0.000231261	0.000743149	0.0124743	0.0269818	0.447633	0.000600116	0.00354448	0.00155503	0.000738434	0.287682	0.000871463	0.0306371	0.0139612	0.00441189	0.00461862	0.00374394	0.000826434	0.601663	0.0125664	0.00255538	0.364382	0.00238263	0.01011	0.0211885	0.000765263	0.345515	0.000460244	0.0818263	0.00543071	0.0818263	0.00117756	0.0728594	0.0211885	0.0211885	0.000851735	0.00104529	0.0107426	0.0818263	0.000604659	0.000439796	0.40831	0.0748956
0.642373	0.282037	0.381552	0.000414973	0.000471785	0.420346	0.420346	0.000558055	0.000236254	0.000783139	0.0173301	0.0278006	0.293819	0.00062851	0.00294957	0.00128696	0.000676112	0.433415	0.000913671	0.0195292	0.00957658	0.0052476	0.00556405	0.00442022	0.000878578	0.768155	0.0124743	0.00246439	0.26339	0.00225707	0.0100026	0.0324862	0.000717201	0.505132	0.000477808	0.134319	0.00521023	0.134319	0.00125865	0.0786929	0.0324862	0.0324862	0.000922023	0.00113747	0.0146257	0.134319	0.000630646	0.000474963	0.576639	0.119339
0.461666	0.1872	0.25452	0.000398557	0.000448013	0.282037	0.282037	0.000534726	0.000231261	0.000743149	0.0124743	0.0269818	0.447633	0.000600116	0.00354448	0.00155503	0.000738434	0.287682	0.000871463	0.0306371	0.0139612	0.00441189	0.00461862	0.00374394	0.000826434	0.601663	0.0125664	0.00255538	0.364382	0.00238263	0.01011	0.0211885	0.000765263	0.345515	0.000460244	0.0818263	0.00543071	0.0818263	0.00117756	0.0728594	0.0211885	0.0211885	0.000851735	0.00104529	0.0107426	0.0818263	0.000604659	0.000439796	0.40831	0.0748956
0.108614	0.0303082	0.0441978	0.000320135	0.000353568	0.627028	0.627028	0.00036843	0.000194755	0.000419337	0.0129294	0.00688768	0.592206	0.000419337	0.000745052	0.000546119	0.000291899	0.0478465	0.000375562	0.0169401	0.00594447	0.00248262	0.00191581	0.00121689	0.000672752	0.211567	0.00833913	0.000670206	0.0168339	0.00125405	0.00622889	0.934915	0.000267364	0.0675546	0.000314439	0.996951	0.0412329	0.996951	0.000479122	0.0702841	0.934915	0.934915	0.000651722	0.000589264	0.0102784	0.996951	0.000354656	0.000724642	0.68778	0.127358
0.00694715	0.00508777	0.00561531	0.0003964	0.000471785	0.0112798	0.0112798	0.000675175	0.000529222	0.000800958	0.00116808	0.00182015	0.00734843	0.000681312	0.00164554	0.00162882	0.000435819	0.00397479	0.00139878	0.00434655	0.57492	0.00156995	0.00137509	0.00141787	0.000951656	0.00904044	0.00142957	0.0021941	0.0131391	0.018113	0.807024	0.00124408	0.00142957	0.00622889	0.000553934	0.00241317	0.0215519	0.00241317	0.00113072	0.00225975	0.00124408	0.00124408	0.000659076	0.000623932	0.00149323	0.00241317	0.000679183	0.000262249	0.00708265	0.00347871
0.772862	0.381552	0.505132	0.000428404	0.000662817	0.665913	0.665913	0.000901778	0.000240244	0.000728725	0.0228499	0.0368993	0.837647	0.000583703	0.00320713	0.00200473	0.000851735	0.336076	0.000947969	0.0837803	0.0241262	0.00759312	0.00647684	0.00634569	0.000922023	0.867233	0.0316527	0.00232111	0.266933	0.0029939	0.0207732	0.0467712	0.000851735	0.642373	0.000675479	0.200343	0.00817492	0.200343	0.00117597	0.108614	0.0467712	0.0467712	0.000834704	0.00121689	0.0387822	0.200343	0.000651722	0.000405396	0.476868	0.174052
0.000717649	0.00115049	0.00119965	0.00089178	0.00132303	0.000746725	0.000746725	0.00350198	0.00170224	0.0015525	0.00137249	0.00138778	0.000763875	0.00166891	0.00561199	0.00491645	0.00131253	0.000529222	0.00310884	0.00551997	0.0047311	0.000980981	0.000409834	0.00108442	0.00119141	0.000851735	0.00176826	0.00319218	0.00415168	0.0682521	0.004394	0.000341381	0.21604	0.000694212	0.00145445	0.00036163	0.000851735	0.00036163	0.00181654	0.0013263	0.000341381	0.000341381	0.000663235	0.0034445	0.00147794	0.00036163	0.00147238	0.000333001	0.000625142	0.000680749
0.000874984	0.00146409	0.00154006	0.000894403	0.000958738	0.000819021	0.000819021	0.00382795	0.0020875	0.00203111	0.0018143	0.00182015	0.000934825	0.00187839	0.00778303	0.00440188	0.00164554	0.000622607	0.0035951	0.0041441	0.00729718	0.00120022	0.000462694	0.0013417	0.00121689	0.00105649	0.00239629	0.00294328	0.0052476	0.0994222	0.00607586	0.000387502	0.411127	0.000840552	0.00129527	0.000411559	0.00104693	0.000411559	0.00190258	0.0017227	0.000387502	0.000387502	0.000772747	0.00423453	0.00196537	0.000411559	0.0017535	0.000372668	0.000747487	0.000743149
0.772862	0.381552	0.505132	0.000428404	0.000772747	0.665913	0.665913	0.000804771	0.000266506	0.000728725	0.0228499	0.0368993	0.837647	0.000583703	0.00320713	0.00200473	0.000851735	0.336076	0.000947969	0.0837803	0.0241262	0.00759312	0.00647684	0.00634569	0.000922023	0.867233	0.0316527	0.00232111	0.211567	0.00248262	0.0169778	0.0467712	0.000851735	0.642373	0.000675479	0.200343	0.00817492	0.200343	0.0013263	0.108614	0.0467712	0.0467712	0.000834704	0.00121689	0.0387822	0.200343	0.000651722	0.000405396	0.476868	0.118132
0.0077693	0.00515371	0.00585752	0.000431925	0.00048213	0.037457	0.037457	0.000665281	0.000665911	0.00046654	0.00301496	0.0024268	0.0431432	0.00042686	0.00097533	0.000950781	0.000386939	0.00460083	0.000669151	0.00979882	0.980845	0.00222273	0.00190036	0.00144133	0.000997135	0.0109768	0.00389727	0.00087224	0.00601374	0.0520632	0.983459	0.00367454	0.00116089	0.00671444	0.000484798	0.00944034	0.22521	0.00944034	0.000679432	0.00721375	0.00367454	0.00367454	0.000448013	0.000678229	0.00423453	0.00944034	0.000406996	0.000357272	0.00640931	0.00759312
0.0868199	0.197496	0.255901	0.000470214	0.00117032	0.217266	0.217266	0.00121689	0.000306633	0.00100421	0.0357518	0.153133	0.116383	0.000820335	0.00902257	0.00742705	0.000738434	0.0419204	0.00159226	0.26339	0.00829304	0.0125953	0.00245699	0.00892229	0.00101926	0.127358	0.0453967	0.00741716	0.802107	0.00892229	0.0140274	0.00583046	0.0019247	0.0669259	0.000694212	0.0168339	0.0026007	0.0168339	0.0015525	0.198875	0.00583046	0.00583046	0.000732691	0.00200473	0.0535444	0.0168339	0.000804344	0.000288758	0.0469654	0.0291416
0.102958	0.18303	0.240391	0.000398	0.0017281	0.338099	0.338099	0.00118039	0.000288243	0.00119839	0.0548571	0.0583228	0.18498	0.000969739	0.00795771	0.00346651	0.000601568	0.047609	0.00171242	0.25113	0.0100026	0.0162408	0.00289205	0.0138786	0.00110121	0.153133	0.0696166	0.00662512	0.6189	0.00640931	0.0174083	0.00795771	0.00130305	0.0779085	0.000665911	0.0248005	0.00313507	0.0248005	0.00238263	0.240391	0.00795771	0.00795771	0.00121689	0.00227105	0.0837803	0.0248005	0.00103027	0.000305511	0.221716	0.0441978
0.169216	0.360343	0.459434	0.000452544	0.00134914	0.40114	0.40114	0.00121689	0.000321377	0.000997135	0.0661284	0.293819	0.224177	0.000808653	0.0115628	0.00548072	0.000719269	0.0762924	0.0016059	0.28967	0.0108295	0.018113	0.00310157	0.0124743	0.00113747	0.246939	0.0837803	0.00910583	0.739414	0.00692989	0.0190778	0.00913531	0.00223094	0.125921	0.000751493	0.0294276	0.00339914	0.0294276	0.00175418	0.288527	0.00913531	0.00913531	0.000822119	0.00239428	0.101653	0.0294276	0.000793378	0.000313018	0.0853325	0.0530448
0.00449307	0.00823057	0.00913531	0.000499959	0.000665281	0.00811834	0.00811834	0.000957749	0.000826434	0.000765633	0.00272338	0.00640931	0.00551643	0.000709117	0.0031965	0.00406304	0.000571854	0.00317679	0.00140432	0.0127654	0.246621	0.00315284	0.000989573	0.0025352	0.00106288	0.00569406	0.00326291	0.00334131	0.0291416	0.109181	0.409277	0.000959311	0.00841825	0.0041137	0.000673502	0.00173832	0.00594447	0.00173832	0.00135228	0.00674966	0.000959311	0.000959311	0.000524374	0.00105761	0.00344654	0.00173832	0.000705105	0.00026823	0.00346828	0.00279561
0.00178665	0.00148271	0.00157349	0.000293399	0.000396728	0.00276036	0.00276036	0.000398	0.000571854	0.000537188	0.000851735	0.000878578	0.00335275	0.000463191	0.000645675	0.000721188	0.000302754	0.00131105	0.000515625	0.00238263	0.248234	0.00105649	0.00092533	0.000776024	0.000564237	0.00224936	0.00080012	0.000570077	0.00220133	0.00762904	0.200343	0.000768547	0.000682505	0.00167429	0.000293221	0.0013995	0.0102784	0.0013995	0.000583703	0.00179429	0.000768547	0.000768547	0.000373746	0.000430221	0.000825142	0.0013995	0.000544184	0.000221351	0.00143727	0.00169971
0.00248262	0.0017227	0.00192728	0.000398557	0.000514611	0.00550731	0.00550731	0.000482442	0.000738434	0.000325956	0.00674966	0.00170514	0.00817492	0.00029569	0.00103027	0.000511096	0.000395844	0.00139272	0.000431116	0.0036242	0.153133	0.00166255	0.00112271	0.00171242	0.000517282	0.00380592	0.00698827	0.000529222	0.0018373	0.505132	0.133563	0.00149323	0.00163948	0.00217609	0.00031272	0.00159226	0.0119079	0.00159226	0.000606959	0.00402334	0.00149323	0.00149323	0.000310882	0.000672752	0.00594447	0.00159226	0.000290195	0.000359746	0.00129953	0.0134902
0.498576	0.172397	0.247826	0.000464164	0.000640195	0.511268	0.511268	0.000791116	0.000224945	0.000713422	0.0492547	0.0797657	0.480059	0.000566455	0.00396597	0.00133594	0.000832142	0.286516	0.00093984	0.0228499	0.010241	0.00875167	0.00742705	0.00721375	0.000797431	0.662873	0.0684823	0.00183922	0.107585	0.00317679	0.00878658	0.12982	0.000732691	0.355897	0.00065986	0.0610558	0.00981999	0.0610558	0.00103759	0.247826	0.12982	0.12982	0.000689023	0.00144677	0.0882461	0.0610558	0.000574306	0.000599272	0.315887	0.430045
0.00183332	0.00289845	0.00312312	0.000492247	0.000594939	0.00564245	0.00564245	0.00101479	0.000748754	0.000599866	0.00298311	0.0025631	0.00518518	0.000599866	0.00279561	0.00323019	0.000384983	0.00154218	0.00119263	0.0156536	0.363407	0.00301496	0.000863209	0.00243179	0.00103867	0.00229228	0.0047585	0.00227777	0.0156321	0.341739	0.420346	0.00092603	0.00291991	0.00172032	0.000572714	0.00166255	0.0135415	0.00166255	0.00103658	0.00632818	0.00092603	0.00092603	0.000430221	0.0011349	0.00376803	0.00166255	0.0005629	0.000238889	0.00168525	0.0026541
0.00374394	0.00864445	0.0100026	0.000636819	0.000754302	0.0037634	0.0037634	0.00104377	0.000717649	0.000501534	0.021044	0.0146257	0.00406786	0.00045892	0.00732187	0.00202948	0.000624347	0.00194317	0.00115983	0.00645562	0.0517733	0.00337324	0.000738434	0.00483844	0.000969739	0.00519838	0.026395	0.00354448	0.0261011	0.590063	0.0459234	0.00093984	0.0174573	0.00333613	0.00089209	0.00100421	0.00456978	0.00100421	0.00118284	0.0124083	0.00093984	0.00093984	0.000390925	0.00205002	0.0301926	0.00100421	0.000435034	0.000406154	0.0026541	0.00193984
0.00694715	0.00508777	0.00561531	0.0003964	0.000519128	0.0112798	0.0112798	0.000675175	0.000573793	0.000738434	0.00116808	0.00182015	0.00869257	0.000629083	0.00135643	0.0019827	0.000482442	0.00397479	0.00111812	0.00495796	0.79259	0.00156995	0.00121689	0.00159981	0.000797431	0.00904044	0.00142957	0.00153721	0.00992133	0.0209329	0.891441	0.00124408	0.00157255	0.00622889	0.000598043	0.00241317	0.0257052	0.00241317	0.00095489	0.00261438	0.00124408	0.00124408	0.000539758	0.000623932	0.00149323	0.00241317	0.000679183	0.000294157	0.00601374	0.00347871
0.0139011	0.0536549	0.0344246	0.000491252	0.00106702	0.0296386	0.0296386	0.00112554	0.000335981	0.00104104	0.00878658	0.0219269	0.0146257	0.000951656	0.0128346	0.0169888	0.000409222	0.0153795	0.00218026	0.0417802	0.00546783	0.00607586	0.00144844	0.00538732	0.00116646	0.0188445	0.0161883	0.018537	0.412631	0.00369489	0.00493659	0.00188471	0.00121689	0.0219269	0.00074953	0.0040746	0.00107405	0.0040746	0.00224795	0.0228499	0.00188471	0.00188471	0.000804771	0.00188667	0.0119332	0.0040746	0.000851735	0.000261128	0.0207732	0.00511298
0.00129734	0.00124144	0.00114499	0.00296655	0.000562269	0.00134914	0.00134914	0.00191356	0.000479122	0.00793726	0.000575187	0.000604659	0.0014094	0.00712852	0.00624856	0.00442622	0.00188267	0.00144133	0.00651218	0.000915179	0.000931207	0.000553425	0.000529222	0.000703889	0.00483086	0.0016759	0.000543633	0.0294276	0.00251975	0.000667365	0.000769638	0.000922023	0.00197091	0.0014094	0.0062116	0.00133254	0.000710592	0.00133254	0.0201381	0.000866449	0.000922023	0.000922023	0.0169401	0.00373569	0.000558929	0.00133254	0.01069	0.000596088	0.00409687	0.00077726
0.0164914	0.00662512	0.00864445	0.00043053	0.000612681	0.0228499	0.0228499	0.000473595	0.000195726	0.000375562	0.0245084	0.00227105	0.0294276	0.000333391	0.0014328	0.000508833	0.000540357	0.00543071	0.000460244	0.00267116	0.00150497	0.000758648	0.000555018	0.00126045	0.000514611	0.0336803	0.0387822	0.000679858	0.00605588	0.0012933	0.00128328	0.0768382	0.00040471	0.0116871	0.000568972	0.0300336	0.00423453	0.0300336	0.000549641	0.00864445	0.0768382	0.0768382	0.000455624	0.000722393	0.0524286	0.0300336	0.000321752	0.000752761	0.179766	0.0100026
0.484031	0.153133	0.225916	0.000494297	0.000702445	0.97846	0.97846	0.000851735	0.000258712	0.000602111	0.0967826	0.0436137	0.977307	0.000535423	0.00205807	0.00110746	0.000440692	0.176016	0.000673246	0.104199	0.0253712	0.00910583	0.00767247	0.00445067	0.00114499	0.661012	0.132745	0.00138247	0.0551809	0.00388225	0.0269818	0.304092	0.000464164	0.334587	0.000559858	0.798669	0.0146257	0.798669	0.000776544	0.32476	0.304092	0.304092	0.000761856	0.00138402	0.177143	0.798669	0.000492024	0.000529222	0.293819	0.565483
0.0164914	0.00662512	0.00864445	0.00043053	0.0005104	0.0228499	0.0228499	0.000535842	0.000195726	0.000375562	0.0245084	0.00227105	0.0294276	0.000333391	0.0014328	0.000508833	0.000540357	0.00543071	0.000460244	0.00267116	0.00150497	0.000758648	0.000555018	0.00126045	0.000514611	0.0336803	0.0387822	0.000679858	0.00605588	0.0012933	0.00128328	0.0768382	0.00040471	0.0116871	0.000642869	0.0300336	0.00423453	0.0300336	0.000549641	0.00864445	0.0768382	0.0768382	0.000455624	0.000722393	0.0524286	0.0300336	0.000321752	0.000752761	0.179766	0.0100026
0.00211901	0.00437939	0.00486239	0.00116473	0.00352689	0.00185154	0.00185154	0.00662512	0.000602774	0.00358678	0.00839686	0.00783485	0.00229694	0.0029262	0.0276644	0.00926296	0.0032886	0.00124408	0.0043116	0.136272	0.00127559	0.00283158	0.000738434	0.00335275	0.00140236	0.00279561	0.0125953	0.00721375	0.0236044	0.00625283	0.00104104	0.000767653	0.0128674	0.00195138	0.00197355	0.000698556	0.000604659	0.000698556	0.0022103	0.00692989	0.000767653	0.000767653	0.00141787	0.0182895	0.00933333	0.000698556	0.00259217	0.000437135	0.00162174	0.00200473
0.0025352	0.00543071	0.00610458	0.00127341	0.00412066	0.00218026	0.00218026	0.00686149	0.000638722	0.00364684	0.0111845	0.010241	0.00231187	0.0032823	0.0262971	0.00636487	0.00335275	0.0014328	0.00482243	0.0939956	0.00112271	0.00332758	0.000810363	0.0046452	0.00153921	0.00339914	0.0112798	0.00838932	0.0368993	0.00564245	0.00101926	0.000870744	0.0156321	0.00231187	0.00217368	0.000783139	0.000575187	0.000783139	0.00245299	0.00892229	0.000870744	0.000870744	0.00158706	0.0233382	0.0124743	0.000783139	0.00260948	0.000471785	0.00189561	0.0024035
0.000686741	0.00109039	0.0011349	0.000859464	0.00126045	0.000714632	0.000714632	0.00330094	0.00150991	0.00148591	0.00129052	0.00130687	0.000730325	0.00159521	0.00568779	0.00467167	0.00136083	0.0005104	0.00295484	0.00688768	0.00439085	0.000937426	0.000398763	0.00103372	0.00114325	0.000811943	0.00165347	0.00301496	0.003844	0.059019	0.00408375	0.000331935	0.188011	0.000665281	0.00149466	0.000351392	0.000813406	0.000351392	0.00173331	0.00125151	0.000331935	0.000331935	0.000640614	0.00321299	0.00138778	0.000351392	0.00141408	0.000324718	0.000600731	0.000651722
0.000952623	0.00162312	0.00171418	0.00095131	0.000861138	0.000887073	0.000887073	0.00388536	0.00208944	0.0020317	0.00204684	0.00204542	0.00101926	0.00187568	0.00892229	0.0036697	0.00181019	0.000667365	0.00363799	0.00339914	0.00841825	0.00118284	0.000444317	0.00146801	0.00130428	0.00115874	0.00273225	0.00322701	0.00604117	0.12834	0.00696243	0.000409222	0.495827	0.000912234	0.00138311	0.000435034	0.00114325	0.000435034	0.00190036	0.00192728	0.000409222	0.000409222	0.000823712	0.00480235	0.00222273	0.000435034	0.00162441	0.000390925	0.000806796	0.000804771
0.000851735	0.00141699	0.00148868	0.000947969	0.00102173	0.000885544	0.000885544	0.00341245	0.00173284	0.00183155	0.00174649	0.00175418	0.000909549	0.00183155	0.00745004	0.00457459	0.00159625	0.000609044	0.00376105	0.00397192	0.00629738	0.00116808	0.000455216	0.00130378	0.00128696	0.00102601	0.00229899	0.00309732	0.00558723	0.118544	0.00581726	0.000380874	0.351448	0.000819021	0.00136378	0.000404391	0.00101809	0.000404391	0.00216831	0.00166255	0.000380874	0.000380874	0.000757113	0.00406786	0.00189042	0.000404391	0.00171351	0.000367044	0.000729597	0.000806796
0.000709661	0.0011349	0.00118284	0.000821253	0.00130687	0.000612681	0.000612681	0.00319218	0.00168219	0.00164994	0.00121689	0.00136674	0.000569656	0.00177409	0.00423453	0.00379263	0.00129568	0.000524374	0.00286582	0.00440799	0.00353226	0.000969739	0.000406996	0.00107132	0.00101885	0.000841436	0.00114824	0.0029142	0.00369278	0.0407925	0.00359405	0.000308626	0.20864	0.000686741	0.00134258	0.000327466	0.000767046	0.000327466	0.00166891	0.00118284	0.000308626	0.000308626	0.000711358	0.00338423	0.00118166	0.000327466	0.001559	0.000303711	0.000564237	0.000673246
0.00920291	0.0197006	0.0231692	0.000617366	0.000719269	0.0245084	0.0245084	0.000823712	0.000578253	0.000761856	0.00864445	0.0275162	0.0179913	0.000761856	0.00465992	0.00251454	0.000678229	0.00691024	0.00128895	0.0180149	0.231161	0.00508777	0.00137052	0.0045018	0.00136674	0.0125366	0.0107426	0.00423453	0.0593638	0.102033	0.32476	0.00213804	0.0172707	0.00803165	0.000716408	0.00477644	0.0280048	0.00477644	0.00121689	0.0231692	0.00213804	0.00213804	0.000604659	0.00180806	0.0118559	0.00477644	0.000640195	0.000307958	0.00635698	0.0060299
0.000705105	0.00099942	0.00102883	0.000792494	0.000687563	0.000836673	0.000836673	0.00145445	0.00088789	0.00123665	0.000626461	0.000915567	0.000915567	0.00104573	0.00248262	0.00730223	0.000460394	0.000646675	0.00324539	0.0025804	0.00892229	0.000837875	0.000433115	0.000741256	0.000996524	0.000799752	0.000806796	0.00354448	0.00604562	0.00854207	0.00778539	0.000332776	0.00820196	0.000688174	0.00100059	0.000425993	0.00122967	0.000425993	0.00237804	0.00102883	0.000332776	0.000332776	0.000589264	0.00155038	0.000710937	0.000425993	0.00133479	0.000270722	0.000907093	0.00054807
0.000870744	0.00145445	0.00138402	0.00166891	0.000875335	0.00107132	0.00107132	0.00270733	0.00131329	0.00207464	0.000753886	0.00100421	0.00100421	0.00169217	0.00373093	0.0197006	0.000993837	0.00111152	0.00343086	0.00244518	0.00476604	0.000967721	0.000509648	0.000903432	0.00115918	0.00101622	0.000723602	0.00753246	0.00463414	0.0075998	0.00485018	0.00041095	0.0229906	0.000919415	0.00237488	0.0005575	0.00110121	0.0005575	0.00538732	0.00138402	0.00041095	0.00041095	0.00123035	0.00277466	0.000738434	0.0005575	0.00194099	0.000366127	0.000992469	0.000697552
0.000705105	0.00099942	0.00102883	0.000748405	0.000687563	0.000836673	0.000836673	0.00154053	0.000752761	0.00123665	0.000626461	0.000915567	0.000915567	0.00104573	0.00264966	0.00964378	0.000489005	0.000646675	0.00306599	0.0025804	0.00526514	0.000784898	0.000407222	0.00069488	0.000996524	0.000799752	0.000806796	0.00402334	0.00708646	0.00532158	0.00496811	0.000332776	0.00820196	0.000688174	0.000947969	0.000425993	0.00122967	0.000425993	0.00223813	0.0011068	0.000332776	0.000332776	0.000589264	0.00155038	0.000710937	0.000425993	0.00133479	0.000270722	0.000907093	0.00054807
0.0105234	0.00691024	0.00788216	0.000448013	0.000448013	0.0124743	0.0124743	0.000678229	0.000564237	0.000480809	0.00234682	0.00336877	0.0138546	0.000404976	0.00169217	0.00154352	0.000516507	0.00772605	0.000860219	0.00636487	0.601663	0.00215788	0.00159843	0.0019087	0.000820335	0.0146257	0.0029939	0.00128553	0.0123737	0.0738895	0.62341	0.0027421	0.00179305	0.00906605	0.000645425	0.00279561	0.131855	0.00279561	0.000913671	0.00646425	0.0027421	0.0027421	0.000417141	0.00069461	0.00321549	0.00279561	0.000420001	0.000442002	0.00864445	0.0104044
0.00107236	0.0016059	0.00169217	0.000390925	0.00123241	0.0039317	0.0039317	0.00100905	0.000883484	0.000666848	0.00177985	0.00142521	0.00285741	0.000714632	0.00139795	0.00262924	0.000357778	0.000934825	0.000966495	0.0575534	0.179407	0.00193804	0.000658429	0.0013225	0.000761337	0.00129629	0.0026459	0.0016759	0.00460951	0.12362	0.293819	0.00065986	0.00262486	0.00102601	0.000557844	0.00108387	0.00644455	0.00108387	0.000720437	0.00339914	0.00065986	0.00065986	0.000428869	0.00111456	0.00217019	0.00108387	0.000665911	0.000213467	0.00101138	0.00161181
0.00154218	0.0024268	0.0026007	0.000484798	0.0011197	0.00400495	0.00400495	0.00125923	0.000860219	0.000635781	0.00283158	0.00244391	0.00564245	0.000684962	0.00297212	0.00315061	0.000455624	0.00115392	0.00116923	0.0600648	0.140278	0.0028864	0.000840552	0.00208216	0.00120216	0.00191899	0.00448488	0.00312477	0.00992821	0.275685	0.12834	0.000894874	0.00341482	0.00145445	0.00075465	0.00139057	0.00527414	0.00139057	0.00101479	0.00594447	0.000894874	0.000894874	0.000553728	0.0013417	0.00356394	0.00139057	0.000594347	0.000236254	0.00142712	0.00219662
0.000511533	0.000643578	0.000585439	0.0114275	0.000521409	0.000588943	0.000588943	0.0027421	0.00316587	0.0014199	0.000299261	0.000362142	0.000563136	0.0017348	0.00152076	0.0116054	0.000651722	0.000535232	0.0026977	0.000764488	0.00726561	0.000419908	0.000389263	0.00038121	0.00160852	0.000566455	0.000328016	0.00442699	0.00103027	0.00148734	0.00608075	0.00026359	0.00173832	0.000563136	0.0144015	0.000340161	0.000851735	0.000340161	0.00294957	0.000443586	0.00026359	0.00026359	0.00104871	0.00165761	0.000330614	0.000340161	0.00151017	0.000307582	0.00050045	0.000373331
0.118132	0.0427561	0.0583228	0.000395014	0.000448013	0.617101	0.617101	0.000484798	0.000304853	0.000612004	0.00779379	0.0134339	0.345515	0.00054715	0.00110121	0.000690843	0.000547714	0.0921917	0.000564237	0.0187021	0.0073673	0.00463821	0.00384782	0.00248262	0.000865662	0.196196	0.00580945	0.00152693	0.0387822	0.00134744	0.0139011	0.0202944	0.000479122	0.0818263	0.000338215	0.0988347	0.0044772	0.0988347	0.000779993	0.0583228	0.0202944	0.0202944	0.00107538	0.00113309	0.00669475	0.0988347	0.000503474	0.000224945	0.05033	0.200343
0.0073673	0.015335	0.0177716	0.000586602	0.000675479	0.0187021	0.0187021	0.000780806	0.000602774	0.000723602	0.00691024	0.0207732	0.0139223	0.000723602	0.00413744	0.0025352	0.000635206	0.00564245	0.00121689	0.0171863	0.36212	0.00436087	0.00124031	0.00387695	0.00126949	0.00989012	0.00853681	0.00381941	0.0459234	0.0777762	0.480059	0.00182914	0.0146257	0.00651218	0.000742096	0.00392377	0.0583228	0.00392377	0.00113989	0.0177716	0.00182914	0.00182914	0.000570569	0.00164193	0.00933333	0.00392377	0.00061315	0.000294411	0.00523065	0.00491645
0.00536276	0.00357327	0.00405251	0.000430901	0.000484798	0.0387822	0.0387822	0.000680749	0.000682198	0.000387926	0.00489742	0.00369975	0.0453967	0.000353881	0.00115643	0.000741427	0.000382356	0.00386584	0.000628212	0.00905199	0.856898	0.00258479	0.00218925	0.0016059	0.000938789	0.00782053	0.00647684	0.000820335	0.00538138	0.101653	0.901163	0.0065673	0.00139272	0.00463821	0.000486928	0.00640931	0.513613	0.00640931	0.000696279	0.0165667	0.0065673	0.0065673	0.000395014	0.000700038	0.00721375	0.00640931	0.000342303	0.000414018	0.00442937	0.0192926
0.00739231	0.00494712	0.00560775	0.000428113	0.000476893	0.0445461	0.0445461	0.000658429	0.000658738	0.000462694	0.00290199	0.00234682	0.0401693	0.000423561	0.000961466	0.000942392	0.000383052	0.00543071	0.000663235	0.00940868	0.977898	0.00216468	0.00185154	0.0014094	0.000983258	0.0104044	0.00374394	0.00086187	0.00683072	0.0492547	0.986015	0.00351309	0.00114325	0.00640931	0.000480809	0.00892229	0.208294	0.00892229	0.00067228	0.00849547	0.00351309	0.00351309	0.000443274	0.000669151	0.00406052	0.00892229	0.000404206	0.000353046	0.00612422	0.00908352
0.00564245	0.0037228	0.00423453	0.000435034	0.000490629	0.031977	0.031977	0.000688425	0.000690278	0.000390925	0.00515371	0.00386584	0.0492547	0.000356417	0.00117597	0.000747487	0.000386581	0.00322166	0.000633923	0.00945776	0.871396	0.00266595	0.00225707	0.00164807	0.000952623	0.00826715	0.00683072	0.000830549	0.00469277	0.108614	0.884909	0.00698827	0.00141787	0.00486239	0.000491252	0.00679407	0.548038	0.00679407	0.000704317	0.013741	0.00698827	0.00698827	0.000399209	0.000710592	0.00762904	0.00679407	0.000344481	0.000420322	0.00463821	0.0156761
0.00255538	0.00434054	0.00468409	0.000495108	0.000542346	0.00258959	0.00258959	0.00111812	0.000631349	0.000786021	0.00188667	0.00346027	0.00305651	0.000682713	0.00345855	0.00515371	0.000511262	0.00171418	0.00168666	0.00676851	0.202373	0.00226288	0.000821548	0.00230422	0.00106323	0.00312779	0.0022151	0.00389142	0.0373736	0.0830942	0.130096	0.000685576	0.00570756	0.00239629	0.000697772	0.00113747	0.0070093	0.00113747	0.00166936	0.00412972	0.000685576	0.000685576	0.000475421	0.00105851	0.00230965	0.00113747	0.000776871	0.000236773	0.0026459	0.00119693
0.118132	0.0427561	0.0583228	0.000395014	0.000448013	0.617101	0.617101	0.000484798	0.000304853	0.000612004	0.00779379	0.0134339	0.345515	0.00054715	0.00110121	0.000690843	0.000547714	0.0921917	0.000564237	0.0187021	0.0073673	0.00463821	0.00384782	0.00248262	0.000865662	0.196196	0.00580945	0.00152693	0.0387822	0.00134744	0.0139011	0.0202944	0.000479122	0.0818263	0.000338215	0.0988347	0.0044772	0.0988347	0.000779993	0.0583228	0.0202944	0.0202944	0.00107538	0.00113309	0.00669475	0.0988347	0.000503474	0.000224945	0.05033	0.200343
[truncated: 407 more columns]

## Sheet: similarity 2
1	0.221488	0.221488	0.149476	0.159601	0.0490571	0.0828716	0.269612	0.194278	0.0353498	0.159601	0.194278	0.139994	0.426561	0.131113	0.149476	0.207438	0.0271978	0.328193	0.0377441	0.159601	0.159601	0.170411	0.159601	0.328193	0.287874	0.139994	0.307373	0.170411	0.149476	0.170411	0.139994	0.221488	0.159601	0.131113	0.159601	0.0884848	0.159601	0.221488	0.131113	0.139994	0.194278	0.307373	0.122796	0.159601	0.159601	0.328193	0.252509	0.149476	0.149476
0.221488	1	0.87715	0.399501	0.554412	0.131113	0.0403007	0.149476	0.591965	0.0116015	0.632061	0.674873	0.426561	0.269612	0.399501	0.519242	0.632061	0.0726908	0.269612	0.149476	0.554412	0.632061	0.674873	0.632061	0.350422	0.674873	0.486303	0.194278	0.591965	0.519242	0.591965	0.486303	0.139994	0.426561	0.0828716	0.486303	0.269612	0.426561	0.236491	0.455453	0.486303	0.455453	0.194278	0.149476	0.632061	0.486303	0.181954	0.519242	0.455453	0.399501
0.221488	0.87715	1	0.399501	0.486303	0.131113	0.0403007	0.149476	0.519242	0.0116015	0.632061	0.769393	0.486303	0.269612	0.399501	0.519242	0.554412	0.0828716	0.269612	0.149476	0.486303	0.632061	0.674873	0.632061	0.307373	0.769393	0.486303	0.194278	0.591965	0.519242	0.519242	0.486303	0.139994	0.426561	0.0828716	0.426561	0.269612	0.426561	0.236491	0.455453	0.426561	0.519242	0.194278	0.149476	0.554412	0.486303	0.181954	0.519242	0.455453	0.399501
0.149476	0.399501	0.399501	1	0.426561	0.115006	0.0271978	0.115006	0.455453	0.00782956	0.426561	0.455453	0.426561	0.236491	0.350422	0.519242	0.486303	0.0490571	0.139994	0.149476	0.426561	0.632061	0.591965	0.632061	0.181954	0.399501	0.486303	0.115006	0.519242	0.399501	0.455453	0.374158	0.10771	0.252509	0.0490571	0.426561	0.139994	0.374158	0.207438	0.350422	0.328193	0.399501	0.170411	0.0776144	0.426561	0.426561	0.10771	0.399501	0.399501	0.350422
0.159601	0.554412	0.486303	0.426561	1	0.122796	0.0430304	0.181954	0.486303	0.00835988	0.591965	0.554412	0.455453	0.252509	0.554412	0.554412	0.519242	0.045945	0.221488	0.139994	0.519242	0.591965	0.554412	0.591965	0.287874	0.426561	0.519242	0.207438	0.554412	0.554412	0.554412	0.519242	0.131113	0.269612	0.100878	0.591965	0.252509	0.519242	0.194278	0.426561	0.519242	0.374158	0.207438	0.139994	0.591965	0.591965	0.149476	0.374158	0.486303	0.426561
0.0490571	0.131113	0.131113	0.115006	0.122796	1	0.0331073	0.0828716	0.131113	0.00380754	0.139994	0.115006	0.0944782	0.0403007	0.170411	0.131113	0.122796	0.0123873	0.0680795	0.0331073	0.122796	0.139994	0.149476	0.139994	0.100878	0.115006	0.10771	0.0559278	0.131113	0.149476	0.131113	0.139994	0.0884848	0.159601	0.0353498	0.139994	0.221488	0.139994	0.0776144	0.149476	0.139994	0.131113	0.0430304	0.0490571	0.139994	0.122796	0.0353498	0.131113	0.149476	0.131113
0.0828716	0.0403007	0.0403007	0.0271978	0.0430304	0.0331073	1	0.0944782	0.0353498	0.0141223	0.0377441	0.0353498	0.0331073	0.0680795	0.0353498	0.031007	0.0377441	0.00564186	0.115006	0.0132264	0.0377441	0.0290401	0.031007	0.0290401	0.100878	0.045945	0.0290401	0.0726908	0.031007	0.0403007	0.0353498	0.0430304	0.100878	0.0430304	0.100878	0.0331073	0.059716	0.0377441	0.0680795	0.0403007	0.0490571	0.045945	0.0726908	0.0726908	0.0377441	0.0430304	0.0680795	0.0523799	0.0403007	0.045945
0.269612	0.149476	0.149476	0.115006	0.181954	0.0828716	0.0944782	1	0.170411	0.0161002	0.122796	0.131113	0.122796	0.287874	0.131113	0.131113	0.181954	0.0161002	0.374158	0.0331073	0.122796	0.139994	0.149476	0.139994	0.374158	0.149476	0.122796	0.399501	0.115006	0.115006	0.131113	0.10771	0.221488	0.10771	0.221488	0.139994	0.100878	0.10771	0.252509	0.115006	0.122796	0.100878	0.307373	0.159601	0.122796	0.122796	0.221488	0.194278	0.115006	0.115006
0.194278	0.591965	0.519242	0.455453	0.486303	0.131113	0.0353498	0.170411	1	0.0101763	0.486303	0.519242	0.426561	0.236491	0.399501	0.519242	0.632061	0.0490571	0.236491	0.149476	0.486303	0.632061	0.674873	0.632061	0.307373	0.455453	0.486303	0.194278	0.519242	0.455453	0.519242	0.426561	0.122796	0.287874	0.0828716	0.426561	0.181954	0.374158	0.269612	0.399501	0.426561	0.399501	0.287874	0.0884848	0.486303	0.426561	0.139994	0.591965	0.399501	0.350422
0.0353498	0.0116015	0.0116015	0.00782956	0.00835988	0.00380754	0.0141223	0.0161002	0.0101763	1	0.00953073	0.0101763	0.00835988	0.0331073	0.00782956	0.00782956	0.0108656	0.00240659	0.0223432	0.00380754	0.00835988	0.00835988	0.00892613	0.00835988	0.0195983	0.0150788	0.00733287	0.0161002	0.00892613	0.0101763	0.0101763	0.00953073	0.0150788	0.0108656	0.0116015	0.00835988	0.0068677	0.0108656	0.0171907	0.0116015	0.0108656	0.0132264	0.0161002	0.00953073	0.00953073	0.00953073	0.0254725	0.0132264	0.0101763	0.0101763
0.159601	0.632061	0.632061	0.426561	0.591965	0.139994	0.0377441	0.122796	0.486303	0.00953073	1	0.821506	0.519242	0.221488	0.554412	0.632061	0.519242	0.059716	0.170411	0.159601	0.591965	0.674873	0.632061	0.674873	0.252509	0.554412	0.591965	0.122796	0.720585	0.821506	0.632061	0.769393	0.115006	0.307373	0.0680795	0.674873	0.328193	0.674873	0.194278	0.632061	0.674873	0.554412	0.139994	0.10771	0.769393	0.769393	0.115006	0.426561	0.632061	0.554412
0.194278	0.674873	0.769393	0.455453	0.554412	0.115006	0.0353498	0.131113	0.519242	0.0101763	0.821506	1	0.632061	0.269612	0.519242	0.674873	0.554412	0.0726908	0.207438	0.170411	0.632061	0.720585	0.674873	0.720585	0.269612	0.674873	0.632061	0.149476	0.769393	0.674873	0.674873	0.632061	0.10771	0.328193	0.0726908	0.554412	0.307373	0.554412	0.207438	0.519242	0.554412	0.591965	0.170411	0.115006	0.720585	0.632061	0.139994	0.519242	0.519242	0.455453
0.139994	0.426561	0.486303	0.426561	0.455453	0.0944782	0.0331073	0.122796	0.426561	0.00835988	0.519242	0.632061	1	0.221488	0.426561	0.720585	0.519242	0.059716	0.170411	0.181954	0.674873	0.674873	0.632061	0.674873	0.194278	0.486303	0.769393	0.139994	0.632061	0.486303	0.632061	0.455453	0.0884848	0.207438	0.059716	0.455453	0.194278	0.399501	0.194278	0.374158	0.399501	0.426561	0.159601	0.0828716	0.519242	0.455453	0.115006	0.374158	0.374158	0.328193
0.426561	0.269612	0.269612	0.236491	0.252509	0.0403007	0.0680795	0.287874	0.236491	0.0331073	0.221488	0.269612	0.221488	1	0.159601	0.236491	0.287874	0.0331073	0.307373	0.059716	0.252509	0.252509	0.236491	0.252509	0.307373	0.307373	0.221488	0.328193	0.207438	0.181954	0.269612	0.170411	0.159601	0.170411	0.159601	0.194278	0.0944782	0.170411	0.236491	0.159601	0.170411	0.207438	0.328193	0.149476	0.221488	0.194278	0.399501	0.269612	0.181954	0.159601
0.131113	0.399501	0.399501	0.350422	0.554412	0.170411	0.0353498	0.131113	0.399501	0.00782956	0.554412	0.519242	0.426561	0.159601	1	0.519242	0.426561	0.0377441	0.159601	0.131113	0.426561	0.554412	0.519242	0.554412	0.207438	0.399501	0.486303	0.115006	0.591965	0.674873	0.455453	0.632061	0.159601	0.328193	0.0828716	0.426561	0.350422	0.632061	0.207438	0.519242	0.554412	0.519242	0.149476	0.100878	0.554412	0.554412	0.0944782	0.269612	0.519242	0.455453
0.149476	0.519242	0.519242	0.519242	0.554412	0.131113	0.031007	0.131113	0.519242	0.00782956	0.632061	0.674873	0.720585	0.236491	0.519242	1	0.632061	0.0559278	0.181954	0.194278	0.821506	0.821506	0.769393	0.821506	0.236491	0.519242	0.821506	0.149476	0.769393	0.591965	0.769393	0.554412	0.0944782	0.221488	0.0637608	0.554412	0.207438	0.486303	0.207438	0.455453	0.486303	0.455453	0.170411	0.0884848	0.632061	0.554412	0.122796	0.399501	0.455453	0.399501
0.207438	0.632061	0.554412	0.486303	0.519242	0.122796	0.0377441	0.181954	0.632061	0.0108656	0.519242	0.554412	0.519242	0.287874	0.426561	0.632061	1	0.0680795	0.252509	0.181954	0.591965	0.769393	0.821506	0.769393	0.287874	0.486303	0.591965	0.207438	0.632061	0.486303	0.632061	0.455453	0.131113	0.269612	0.0884848	0.519242	0.194278	0.399501	0.287874	0.426561	0.455453	0.426561	0.236491	0.10771	0.591965	0.455453	0.170411	0.486303	0.426561	0.374158
0.0271978	0.0726908	0.0828716	0.0490571	0.045945	0.0123873	0.00564186	0.0161002	0.0490571	0.00240659	0.059716	0.0726908	0.059716	0.0331073	0.0377441	0.0559278	0.0680795	1	0.0290401	0.0209258	0.0523799	0.0680795	0.0726908	0.0680795	0.0290401	0.0828716	0.0523799	0.0183551	0.0637608	0.0490571	0.0559278	0.045945	0.0171907	0.0403007	0.00892613	0.045945	0.0223432	0.0403007	0.0254725	0.0430304	0.0403007	0.0490571	0.0238566	0.0141223	0.059716	0.045945	0.0195983	0.0637608	0.0430304	0.0377441
0.328193	0.269612	0.269612	0.139994	0.221488	0.0680795	0.115006	0.374158	0.236491	0.0223432	0.170411	0.207438	0.170411	0.307373	0.159601	0.181954	0.252509	0.0290401	1	0.045945	0.170411	0.194278	0.207438	0.194278	0.591965	0.269612	0.170411	0.374158	0.207438	0.181954	0.181954	0.170411	0.269612	0.170411	0.159601	0.149476	0.122796	0.149476	0.350422	0.181954	0.170411	0.181954	0.374158	0.170411	0.170411	0.170411	0.350422	0.307373	0.159601	0.159601
0.0377441	0.149476	0.149476	0.149476	0.139994	0.0331073	0.0132264	0.0331073	0.149476	0.00380754	0.159601	0.170411	0.181954	0.059716	0.131113	0.194278	0.181954	0.0209258	0.045945	1	0.159601	0.236491	0.221488	0.236491	0.059716	0.131113	0.181954	0.0377441	0.194278	0.149476	0.170411	0.139994	0.0238566	0.0637608	0.0183551	0.139994	0.0523799	0.122796	0.0523799	0.131113	0.122796	0.131113	0.0430304	0.0223432	0.159601	0.139994	0.0353498	0.115006	0.131113	0.115006
0.159601	0.554412	0.486303	0.426561	0.519242	0.122796	0.0377441	0.122796	0.486303	0.00835988	0.591965	0.632061	0.674873	0.252509	0.426561	0.821506	0.591965	0.0523799	0.170411	0.159601	1	0.674873	0.632061	0.674873	0.252509	0.486303	0.769393	0.139994	0.632061	0.486303	0.821506	0.455453	0.0884848	0.236491	0.059716	0.519242	0.221488	0.399501	0.194278	0.374158	0.455453	0.374158	0.159601	0.0944782	0.674873	0.455453	0.131113	0.426561	0.374158	0.328193
0.159601	0.632061	0.632061	0.632061	0.591965	0.139994	0.0290401	0.139994	0.632061	0.00835988	0.674873	0.720585	0.674873	0.252509	0.554412	0.821506	0.769393	0.0680795	0.194278	0.236491	0.674873	1	0.936563	1	0.252509	0.554412	0.769393	0.159601	0.821506	0.632061	0.720585	0.591965	0.100878	0.269612	0.0680795	0.591965	0.221488	0.519242	0.221488	0.554412	0.519242	0.554412	0.181954	0.0944782	0.674873	0.591965	0.131113	0.486303	0.554412	0.486303
0.170411	0.674873	0.674873	0.591965	0.554412	0.149476	0.031007	0.149476	0.674873	0.00892613	0.632061	0.674873	0.632061	0.236491	0.519242	0.769393	0.821506	0.0726908	0.207438	0.221488	0.632061	0.936563	1	0.936563	0.269612	0.591965	0.720585	0.170411	0.769393	0.591965	0.674873	0.554412	0.10771	0.287874	0.0726908	0.554412	0.207438	0.486303	0.236491	0.519242	0.486303	0.519242	0.194278	0.100878	0.632061	0.554412	0.139994	0.519242	0.519242	0.455453
0.159601	0.632061	0.632061	0.632061	0.591965	0.139994	0.0290401	0.139994	0.632061	0.00835988	0.674873	0.720585	0.674873	0.252509	0.554412	0.821506	0.769393	0.0680795	0.194278	0.236491	0.674873	1	0.936563	1	0.252509	0.554412	0.769393	0.159601	0.821506	0.632061	0.720585	0.591965	0.100878	0.269612	0.0680795	0.591965	0.221488	0.519242	0.221488	0.554412	0.519242	0.554412	0.181954	0.0944782	0.674873	0.591965	0.131113	0.486303	0.554412	0.486303
0.328193	0.350422	0.307373	0.181954	0.287874	0.100878	0.100878	0.374158	0.307373	0.0195983	0.252509	0.269612	0.194278	0.307373	0.207438	0.236491	0.287874	0.0290401	0.591965	0.059716	0.252509	0.252509	0.269612	0.252509	1	0.269612	0.221488	0.328193	0.269612	0.236491	0.269612	0.221488	0.207438	0.170411	0.139994	0.221488	0.159601	0.221488	0.269612	0.207438	0.221488	0.207438	0.287874	0.149476	0.252509	0.252509	0.269612	0.350422	0.236491	0.236491
0.287874	0.674873	0.769393	0.399501	0.426561	0.115006	0.045945	0.149476	0.455453	0.0150788	0.554412	0.674873	0.486303	0.307373	0.399501	0.519242	0.486303	0.0828716	0.269612	0.131113	0.486303	0.554412	0.591965	0.554412	0.269612	1	0.486303	0.170411	0.519242	0.455453	0.519242	0.426561	0.159601	0.426561	0.0828716	0.374158	0.236491	0.426561	0.236491	0.399501	0.374158	0.519242	0.221488	0.149476	0.486303	0.426561	0.181954	0.519242	0.399501	0.350422
0.139994	0.486303	0.486303	0.486303	0.519242	0.10771	0.0290401	0.122796	0.486303	0.00733287	0.591965	0.632061	0.769393	0.221488	0.486303	0.821506	0.591965	0.0523799	0.170411	0.181954	0.769393	0.769393	0.720585	0.769393	0.221488	0.486303	1	0.139994	0.720585	0.554412	0.720585	0.519242	0.0884848	0.207438	0.059716	0.519242	0.194278	0.455453	0.194278	0.426561	0.455453	0.426561	0.181954	0.0828716	0.591965	0.519242	0.115006	0.374158	0.426561	0.374158
0.307373	0.194278	0.194278	0.115006	0.207438	0.0559278	0.0726908	0.399501	0.194278	0.0161002	0.122796	0.149476	0.139994	0.328193	0.115006	0.149476	0.207438	0.0183551	0.374158	0.0377441	0.139994	0.159601	0.170411	0.159601	0.328193	0.170411	0.139994	1	0.131113	0.115006	0.149476	0.10771	0.170411	0.10771	0.252509	0.122796	0.0776144	0.10771	0.221488	0.100878	0.10771	0.115006	0.350422	0.236491	0.122796	0.122796	0.426561	0.194278	0.115006	0.100878
0.170411	0.591965	0.591965	0.519242	0.554412	0.131113	0.031007	0.115006	0.519242	0.00892613	0.720585	0.769393	0.632061	0.207438	0.591965	0.769393	0.632061	0.0637608	0.207438	0.194278	0.632061	0.821506	0.769393	0.821506	0.269612	0.519242	0.720585	0.131113	1	0.769393	0.674873	0.720585	0.10771	0.252509	0.0637608	0.632061	0.269612	0.632061	0.181954	0.591965	0.632061	0.591965	0.149476	0.0884848	0.720585	0.720585	0.122796	0.455453	0.591965	0.519242
0.149476	0.519242	0.519242	0.399501	0.554412	0.149476	0.0403007	0.115006	0.455453	0.0101763	0.821506	0.674873	0.486303	0.181954	0.674873	0.591965	0.486303	0.0490571	0.181954	0.149476	0.486303	0.632061	0.591965	0.632061	0.236491	0.455453	0.554412	0.115006	0.769393	1	0.519242	0.936563	0.139994	0.287874	0.0726908	0.632061	0.350422	0.821506	0.207438	0.769393	0.821506	0.674873	0.131113	0.100878	0.720585	0.821506	0.10771	0.350422	0.769393	0.674873
0.170411	0.591965	0.519242	0.455453	0.554412	0.131113	0.0353498	0.131113	0.519242	0.0101763	0.632061	0.674873	0.632061	0.269612	0.455453	0.769393	0.632061	0.0559278	0.181954	0.170411	0.821506	0.720585	0.674873	0.720585	0.269612	0.519242	0.720585	0.149476	0.674873	0.519242	1	0.486303	0.0944782	0.252509	0.0637608	0.554412	0.236491	0.426561	0.207438	0.399501	0.486303	0.399501	0.170411	0.100878	0.720585	0.486303	0.139994	0.455453	0.399501	0.350422
0.139994	0.486303	0.486303	0.374158	0.519242	0.139994	0.0430304	0.10771	0.426561	0.00953073	0.769393	0.632061	0.455453	0.170411	0.632061	0.554412	0.455453	0.045945	0.170411	0.139994	0.455453	0.591965	0.554412	0.591965	0.221488	0.426561	0.519242	0.10771	0.720585	0.936563	0.486303	1	0.131113	0.269612	0.0680795	0.591965	0.374158	0.769393	0.194278	0.720585	0.87715	0.720585	0.122796	0.0944782	0.674873	0.87715	0.100878	0.328193	0.720585	0.632061
0.221488	0.139994	0.139994	0.10771	0.131113	0.0884848	0.100878	0.221488	0.122796	0.0150788	0.115006	0.10771	0.0884848	0.159601	0.159601	0.0944782	0.131113	0.0171907	0.269612	0.0238566	0.0884848	0.100878	0.10771	0.100878	0.207438	0.159601	0.0884848	0.170411	0.10771	0.139994	0.0944782	0.131113	1	0.194278	0.139994	0.131113	0.181954	0.149476	0.207438	0.139994	0.131113	0.159601	0.194278	0.115006	0.115006	0.131113	0.122796	0.122796	0.139994	0.159601
0.159601	0.426561	0.426561	0.252509	0.269612	0.159601	0.0430304	0.10771	0.287874	0.0108656	0.307373	0.328193	0.207438	0.170411	0.328193	0.221488	0.269612	0.0403007	0.170411	0.0637608	0.236491	0.269612	0.287874	0.269612	0.170411	0.426561	0.207438	0.10771	0.252509	0.287874	0.252509	0.269612	0.194278	1	0.0680795	0.236491	0.287874	0.269612	0.252509	0.252509	0.269612	0.374158	0.159601	0.122796	0.307373	0.236491	0.100878	0.328193	0.252509	0.221488
0.131113	0.0828716	0.0828716	0.0490571	0.100878	0.0353498	0.100878	0.221488	0.0828716	0.0116015	0.0680795	0.0726908	0.059716	0.159601	0.0828716	0.0637608	0.0884848	0.00892613	0.159601	0.0183551	0.059716	0.0680795	0.0726908	0.0680795	0.139994	0.0828716	0.059716	0.252509	0.0637608	0.0726908	0.0637608	0.0680795	0.139994	0.0680795	1	0.0680795	0.0726908	0.0680795	0.0944782	0.0726908	0.0776144	0.0637608	0.170411	0.252509	0.0776144	0.0680795	0.181954	0.0944782	0.0726908	0.0637608
0.159601	0.486303	0.426561	0.426561	0.591965	0.139994	0.0331073	0.139994	0.426561	0.00835988	0.674873	0.554412	0.455453	0.194278	0.426561	0.554412	0.519242	0.045945	0.149476	0.139994	0.519242	0.591965	0.554412	0.591965	0.221488	0.374158	0.519242	0.122796	0.632061	0.632061	0.554412	0.591965	0.131113	0.236491	0.0680795	1	0.252509	0.591965	0.170411	0.486303	0.591965	0.426561	0.139994	0.0944782	0.674873	0.674873	0.100878	0.374158	0.632061	0.486303
0.0884848	0.269612	0.269612	0.139994	0.252509	0.221488	0.059716	0.100878	0.181954	0.0068677	0.328193	0.307373	0.194278	0.0944782	0.350422	0.207438	0.194278	0.0223432	0.122796	0.0523799	0.221488	0.221488	0.207438	0.221488	0.159601	0.236491	0.194278	0.0776144	0.269612	0.350422	0.236491	0.374158	0.181954	0.287874	0.0726908	0.252509	1	0.328193	0.122796	0.307373	0.426561	0.350422	0.0680795	0.115006	0.328193	0.328193	0.0637608	0.181954	0.269612	0.269612
0.159601	0.426561	0.426561	0.374158	0.519242	0.139994	0.0377441	0.10771	0.374158	0.0108656	0.674873	0.554412	0.399501	0.170411	0.632061	0.486303	0.399501	0.0403007	0.149476	0.122796	0.399501	0.519242	0.486303	0.519242	0.221488	0.426561	0.455453	0.10771	0.632061	0.821506	0.426561	0.769393	0.149476	0.269612	0.0680795	0.591965	0.328193	1	0.170411	0.632061	0.674873	0.632061	0.122796	0.0944782	0.591965	0.769393	0.100878	0.287874	0.720585	0.720585
0.221488	0.236491	0.236491	0.207438	0.194278	0.0776144	0.0680795	0.252509	0.269612	0.0171907	0.194278	0.207438	0.194278	0.236491	0.207438	0.207438	0.287874	0.0254725	0.350422	0.0523799	0.194278	0.221488	0.236491	0.221488	0.269612	0.236491	0.194278	0.221488	0.181954	0.207438	0.207438	0.194278	0.207438	0.252509	0.0944782	0.170411	0.122796	0.170411	1	0.207438	0.194278	0.236491	0.252509	0.100878	0.194278	0.170411	0.159601	0.269612	0.181954	0.159601
0.131113	0.455453	0.455453	0.350422	0.426561	0.149476	0.0403007	0.115006	0.399501	0.0116015	0.632061	0.519242	0.374158	0.159601	0.519242	0.455453	0.426561	0.0430304	0.181954	0.131113	0.374158	0.554412	0.519242	0.554412	0.207438	0.399501	0.426561	0.100878	0.591965	0.769393	0.399501	0.720585	0.139994	0.252509	0.0726908	0.486303	0.307373	0.632061	0.207438	1	0.720585	0.591965	0.115006	0.100878	0.554412	0.632061	0.10771	0.307373	0.674873	0.674873
0.139994	0.486303	0.426561	0.328193	0.519242	0.139994	0.0490571	0.122796	0.426561	0.0108656	0.674873	0.554412	0.399501	0.170411	0.554412	0.486303	0.455453	0.0403007	0.170411	0.122796	0.455453	0.519242	0.486303	0.519242	0.221488	0.374158	0.455453	0.10771	0.632061	0.821506	0.486303	0.87715	0.131113	0.269612	0.0776144	0.591965	0.426561	0.674873	0.194278	0.720585	1	0.632061	0.122796	0.10771	0.674873	0.769393	0.100878	0.328193	0.632061	0.554412
0.194278	0.455453	0.519242	0.399501	0.374158	0.131113	0.045945	0.100878	0.399501	0.0132264	0.554412	0.591965	0.426561	0.207438	0.519242	0.455453	0.426561	0.0490571	0.181954	0.131113	0.374158	0.554412	0.519242	0.554412	0.207438	0.519242	0.426561	0.115006	0.591965	0.674873	0.399501	0.720585	0.159601	0.374158	0.0637608	0.426561	0.350422	0.632061	0.236491	0.591965	0.632061	1	0.131113	0.0884848	0.486303	0.632061	0.10771	0.350422	0.591965	0.519242
0.307373	0.194278	0.194278	0.170411	0.207438	0.0430304	0.0726908	0.307373	0.287874	0.0161002	0.139994	0.170411	0.159601	0.328193	0.149476	0.170411	0.236491	0.0238566	0.374158	0.0430304	0.159601	0.181954	0.194278	0.181954	0.287874	0.221488	0.181954	0.350422	0.149476	0.131113	0.170411	0.122796	0.194278	0.159601	0.170411	0.139994	0.0680795	0.122796	0.252509	0.115006	0.122796	0.131113	1	0.139994	0.139994	0.139994	0.252509	0.252509	0.131113	0.115006
0.122796	0.149476	0.149476	0.0776144	0.139994	0.0490571	0.0726908	0.159601	0.0884848	0.00953073	0.10771	0.115006	0.0828716	0.149476	0.100878	0.0884848	0.10771	0.0141223	0.170411	0.0223432	0.0944782	0.0944782	0.100878	0.0944782	0.149476	0.149476	0.0828716	0.236491	0.0884848	0.100878	0.100878	0.0944782	0.115006	0.122796	0.252509	0.0944782	0.115006	0.0944782	0.100878	0.100878	0.10771	0.0884848	0.139994	1	0.122796	0.0944782	0.194278	0.131113	0.100878	0.0884848
0.159601	0.632061	0.554412	0.426561	0.591965	0.139994	0.0377441	0.122796	0.486303	0.00953073	0.769393	0.720585	0.519242	0.221488	0.554412	0.632061	0.591965	0.059716	0.170411	0.159601	0.674873	0.674873	0.632061	0.674873	0.252509	0.486303	0.591965	0.122796	0.720585	0.720585	0.720585	0.674873	0.115006	0.307373	0.0776144	0.674873	0.328193	0.591965	0.194278	0.554412	0.674873	0.486303	0.139994	0.122796	1	0.591965	0.115006	0.486303	0.554412	0.486303
0.159601	0.486303	0.486303	0.426561	0.591965	0.122796	0.0430304	0.122796	0.426561	0.00953073	0.769393	0.632061	0.455453	0.194278	0.554412	0.554412	0.455453	0.045945	0.170411	0.139994	0.455453	0.591965	0.554412	0.591965	0.252509	0.426561	0.519242	0.122796	0.720585	0.821506	0.486303	0.87715	0.131113	0.236491	0.0680795	0.674873	0.328193	0.769393	0.170411	0.632061	0.769393	0.632061	0.139994	0.0944782	0.591965	1	0.115006	0.328193	0.720585	0.632061
0.328193	0.181954	0.181954	0.10771	0.149476	0.0353498	0.0680795	0.221488	0.139994	0.0254725	0.115006	0.139994	0.115006	0.399501	0.0944782	0.122796	0.170411	0.0195983	0.350422	0.0353498	0.131113	0.131113	0.139994	0.131113	0.269612	0.181954	0.115006	0.426561	0.122796	0.10771	0.139994	0.100878	0.122796	0.100878	0.181954	0.100878	0.0637608	0.100878	0.159601	0.10771	0.100878	0.10771	0.252509	0.194278	0.115006	0.115006	1	0.181954	0.10771	0.10771
0.252509	0.519242	0.519242	0.399501	0.374158	0.131113	0.0523799	0.194278	0.591965	0.0132264	0.426561	0.519242	0.374158	0.269612	0.269612	0.399501	0.486303	0.0637608	0.307373	0.115006	0.426561	0.486303	0.519242	0.486303	0.350422	0.519242	0.374158	0.194278	0.455453	0.350422	0.455453	0.328193	0.122796	0.328193	0.0944782	0.374158	0.181954	0.287874	0.269612	0.307373	0.328193	0.350422	0.252509	0.131113	0.486303	0.328193	0.181954	1	0.307373	0.269612
0.149476	0.455453	0.455453	0.399501	0.486303	0.149476	0.0403007	0.115006	0.399501	0.0101763	0.632061	0.519242	0.374158	0.181954	0.519242	0.455453	0.426561	0.0430304	0.159601	0.131113	0.374158	0.554412	0.519242	0.554412	0.236491	0.399501	0.426561	0.115006	0.591965	0.769393	0.399501	0.720585	0.139994	0.252509	0.0726908	0.632061	0.269612	0.720585	0.181954	0.674873	0.632061	0.591965	0.131113	0.100878	0.554412	0.720585	0.10771	0.307373	1	0.674873
0.149476	0.399501	0.399501	0.350422	0.426561	0.131113	0.045945	0.115006	0.350422	0.0101763	0.554412	0.455453	0.328193	0.159601	0.455453	0.399501	0.374158	0.0377441	0.159601	0.115006	0.328193	0.486303	0.455453	0.486303	0.236491	0.350422	0.374158	0.100878	0.519242	0.674873	0.350422	0.632061	0.159601	0.221488	0.0637608	0.486303	0.269612	0.720585	0.159601	0.674873	0.554412	0.519242	0.115006	0.0884848	0.486303	0.632061	0.10771	0.269612	0.674873	1
0.181954	0.486303	0.486303	0.426561	0.455453	0.122796	0.0430304	0.10771	0.426561	0.0123873	0.591965	0.554412	0.399501	0.194278	0.486303	0.486303	0.455453	0.045945	0.170411	0.139994	0.399501	0.591965	0.554412	0.591965	0.252509	0.426561	0.455453	0.122796	0.632061	0.720585	0.426561	0.674873	0.149476	0.269612	0.0680795	0.519242	0.252509	0.674873	0.194278	0.720585	0.591965	0.632061	0.139994	0.0944782	0.519242	0.674873	0.131113	0.328193	0.720585	0.821506
0.131113	0.350422	0.307373	0.307373	0.374158	0.0680795	0.0238566	0.115006	0.350422	0.0116015	0.374158	0.399501	0.374158	0.181954	0.307373	0.455453	0.554412	0.0377441	0.159601	0.115006	0.426561	0.486303	0.455453	0.486303	0.181954	0.269612	0.426561	0.131113	0.455453	0.350422	0.455453	0.328193	0.0726908	0.149476	0.0559278	0.374158	0.139994	0.287874	0.181954	0.269612	0.328193	0.269612	0.149476	0.0680795	0.426561	0.328193	0.10771	0.269612	0.269612	0.236491
0.139994	0.486303	0.486303	0.374158	0.519242	0.139994	0.0377441	0.10771	0.426561	0.00953073	0.769393	0.632061	0.455453	0.170411	0.632061	0.554412	0.455453	0.045945	0.170411	0.139994	0.455453	0.591965	0.554412	0.591965	0.221488	0.426561	0.519242	0.10771	0.720585	0.936563	0.486303	0.87715	0.149476	0.269612	0.0680795	0.591965	0.328193	0.769393	0.194278	0.821506	0.769393	0.632061	0.122796	0.0944782	0.674873	0.769393	0.100878	0.328193	0.720585	0.720585
0.181954	0.486303	0.426561	0.328193	0.350422	0.139994	0.0637608	0.122796	0.328193	0.0141223	0.519242	0.426561	0.269612	0.194278	0.374158	0.328193	0.350422	0.0403007	0.170411	0.0944782	0.350422	0.399501	0.374158	0.399501	0.221488	0.374158	0.307373	0.0944782	0.426561	0.554412	0.374158	0.591965	0.149476	0.350422	0.059716	0.399501	0.374158	0.455453	0.221488	0.554412	0.674873	0.554412	0.10771	0.122796	0.519242	0.519242	0.131113	0.328193	0.486303	0.486303
0.139994	0.486303	0.486303	0.554412	0.519242	0.10771	0.0254725	0.122796	0.486303	0.00953073	0.591965	0.632061	0.591965	0.287874	0.486303	0.720585	0.591965	0.059716	0.170411	0.181954	0.591965	0.769393	0.720585	0.769393	0.194278	0.486303	0.674873	0.139994	0.720585	0.554412	0.632061	0.519242	0.0884848	0.236491	0.0680795	0.519242	0.194278	0.455453	0.194278	0.426561	0.455453	0.426561	0.159601	0.0944782	0.591965	0.519242	0.149476	0.426561	0.426561	0.374158
0.170411	0.519242	0.455453	0.350422	0.554412	0.131113	0.045945	0.131113	0.455453	0.0116015	0.720585	0.591965	0.486303	0.207438	0.591965	0.591965	0.486303	0.0430304	0.207438	0.131113	0.554412	0.554412	0.519242	0.554412	0.269612	0.455453	0.554412	0.131113	0.674873	0.87715	0.591965	0.821506	0.159601	0.287874	0.0828716	0.632061	0.350422	0.720585	0.236491	0.674873	0.821506	0.591965	0.149476	0.115006	0.720585	0.720585	0.122796	0.350422	0.674873	0.591965
0.139994	0.554412	0.554412	0.486303	0.591965	0.139994	0.0331073	0.122796	0.486303	0.00835988	0.87715	0.720585	0.591965	0.194278	0.554412	0.720585	0.591965	0.059716	0.170411	0.181954	0.591965	0.769393	0.720585	0.769393	0.221488	0.486303	0.674873	0.122796	0.821506	0.821506	0.632061	0.769393	0.115006	0.269612	0.0680795	0.769393	0.287874	0.674873	0.194278	0.632061	0.674873	0.554412	0.139994	0.0944782	0.769393	0.769393	0.100878	0.426561	0.632061	0.554412
0.269612	0.328193	0.328193	0.221488	0.350422	0.0726908	0.0726908	0.269612	0.221488	0.0183551	0.307373	0.328193	0.236491	0.426561	0.194278	0.252509	0.236491	0.0353498	0.221488	0.0637608	0.269612	0.269612	0.252509	0.269612	0.252509	0.374158	0.236491	0.307373	0.252509	0.252509	0.287874	0.236491	0.131113	0.181954	0.194278	0.269612	0.170411	0.236491	0.131113	0.252509	0.269612	0.221488	0.207438	0.307373	0.307373	0.269612	0.287874	0.328193	0.252509	0.221488
0.269612	0.374158	0.374158	0.252509	0.399501	0.0637608	0.0430304	0.207438	0.287874	0.0183551	0.307373	0.374158	0.307373	0.554412	0.221488	0.328193	0.350422	0.0353498	0.221488	0.0828716	0.350422	0.350422	0.328193	0.350422	0.252509	0.374158	0.307373	0.350422	0.287874	0.252509	0.374158	0.236491	0.100878	0.181954	0.149476	0.269612	0.131113	0.236491	0.170411	0.221488	0.236491	0.252509	0.236491	0.207438	0.307373	0.269612	0.374158	0.328193	0.252509	0.221488
0.159601	0.554412	0.486303	0.486303	0.591965	0.122796	0.0331073	0.139994	0.554412	0.00835988	0.591965	0.632061	0.674873	0.252509	0.486303	0.936563	0.674873	0.0523799	0.194278	0.181954	0.87715	0.769393	0.720585	0.769393	0.252509	0.486303	0.769393	0.159601	0.720585	0.554412	0.821506	0.519242	0.100878	0.236491	0.0680795	0.591965	0.221488	0.455453	0.221488	0.426561	0.519242	0.426561	0.181954	0.0944782	0.674873	0.519242	0.131113	0.426561	0.426561	0.374158
0.00733287	0.0171907	0.0171907	0.0132264	0.0123873	0.00564186	0.00152111	0.00643203	0.0171907	0.00124961	0.0141223	0.0150788	0.0141223	0.0116015	0.0101763	0.0150788	0.0183551	0.00240659	0.0068677	0.0108656	0.0141223	0.0183551	0.0195983	0.0183551	0.00782956	0.0150788	0.0161002	0.00733287	0.0150788	0.0116015	0.0150788	0.0108656	0.003566	0.00835988	0.003566	0.0123873	0.00463482	0.00953073	0.0068677	0.0101763	0.00953073	0.0101763	0.00835988	0.00380754	0.0141223	0.0108656	0.0068677	0.0150788	0.0101763	0.00892613
0.194278	0.519242	0.455453	0.350422	0.374158	0.131113	0.045945	0.115006	0.350422	0.0116015	0.486303	0.455453	0.287874	0.207438	0.399501	0.350422	0.374158	0.0430304	0.181954	0.100878	0.374158	0.426561	0.399501	0.426561	0.236491	0.399501	0.328193	0.100878	0.455453	0.519242	0.399501	0.486303	0.139994	0.328193	0.0559278	0.426561	0.269612	0.426561	0.207438	0.455453	0.486303	0.455453	0.115006	0.115006	0.554412	0.426561	0.139994	0.350422	0.591965	0.455453
0.000739722	0.00133425	0.00133425	0.000900446	0.00124961	0.000336909	0.000336909	0.000648848	0.00133425	0.000533033	0.00109609	0.00117033	0.00109609	0.00133425	0.000789827	0.00117033	0.00124961	0.000242771	0.000789827	0.00109609	0.00109609	0.00124961	0.00133425	0.00124961	0.00102656	0.00133425	0.00124961	0.000843325	0.00102656	0.000900446	0.00117033	0.000843325	0.000359729	0.000569137	0.000410111	0.000843325	0.000359729	0.000843325	0.000692797	0.000789827	0.000739722	0.000789827	0.000843325	0.00043789	0.000961437	0.000961437	0.000789827	0.00117033	0.000900446	0.000789827
0.149476	0.519242	0.519242	0.455453	0.486303	0.131113	0.0353498	0.115006	0.455453	0.00782956	0.632061	0.674873	0.720585	0.236491	0.455453	0.87715	0.554412	0.0559278	0.159601	0.170411	0.936563	0.720585	0.674873	0.720585	0.236491	0.519242	0.821506	0.131113	0.674873	0.519242	0.769393	0.486303	0.0828716	0.221488	0.0559278	0.486303	0.207438	0.426561	0.181954	0.399501	0.426561	0.399501	0.149476	0.0884848	0.632061	0.486303	0.122796	0.399501	0.399501	0.350422
0.149476	0.519242	0.455453	0.455453	0.554412	0.115006	0.0353498	0.131113	0.519242	0.00782956	0.554412	0.591965	0.720585	0.236491	0.455453	0.87715	0.632061	0.0490571	0.181954	0.170411	0.936563	0.720585	0.674873	0.720585	0.236491	0.455453	0.821506	0.149476	0.674873	0.519242	0.769393	0.486303	0.0944782	0.221488	0.0637608	0.554412	0.207438	0.426561	0.207438	0.399501	0.486303	0.399501	0.170411	0.0884848	0.632061	0.486303	0.122796	0.399501	0.399501	0.350422
0.149476	0.519242	0.455453	0.455453	0.554412	0.115006	0.0353498	0.131113	0.519242	0.00782956	0.554412	0.591965	0.720585	0.236491	0.455453	0.87715	0.632061	0.0490571	0.181954	0.170411	0.936563	0.720585	0.674873	0.720585	0.236491	0.455453	0.821506	0.149476	0.674873	0.519242	0.769393	0.486303	0.0944782	0.221488	0.0637608	0.554412	0.207438	0.426561	0.207438	0.399501	0.486303	0.399501	0.170411	0.0884848	0.632061	0.486303	0.122796	0.399501	0.399501	0.350422
0.149476	0.519242	0.455453	0.455453	0.554412	0.115006	0.0353498	0.131113	0.519242	0.00892613	0.554412	0.591965	0.720585	0.236491	0.455453	0.769393	0.632061	0.0490571	0.181954	0.170411	0.821506	0.720585	0.674873	0.720585	0.236491	0.455453	0.821506	0.149476	0.674873	0.519242	0.87715	0.486303	0.0944782	0.221488	0.0637608	0.554412	0.207438	0.426561	0.207438	0.399501	0.486303	0.399501	0.170411	0.0884848	0.632061	0.486303	0.122796	0.399501	0.399501	0.350422
0.149476	0.519242	0.455453	0.399501	0.486303	0.131113	0.0403007	0.115006	0.455453	0.00892613	0.554412	0.591965	0.632061	0.236491	0.399501	0.769393	0.554412	0.0490571	0.159601	0.149476	0.936563	0.632061	0.591965	0.632061	0.236491	0.455453	0.720585	0.131113	0.591965	0.455453	0.87715	0.426561	0.0828716	0.221488	0.0559278	0.486303	0.207438	0.374158	0.181954	0.350422	0.426561	0.350422	0.149476	0.0884848	0.632061	0.426561	0.122796	0.399501	0.350422	0.307373
0.181954	0.486303	0.554412	0.632061	0.455453	0.10771	0.0331073	0.139994	0.486303	0.00953073	0.519242	0.632061	0.591965	0.287874	0.426561	0.632061	0.591965	0.0680795	0.194278	0.181954	0.519242	0.769393	0.720585	0.769393	0.194278	0.554412	0.591965	0.139994	0.632061	0.486303	0.554412	0.455453	0.115006	0.307373	0.059716	0.455453	0.194278	0.399501	0.252509	0.426561	0.399501	0.554412	0.181954	0.0944782	0.519242	0.455453	0.131113	0.486303	0.426561	0.374158
0.269612	0.221488	0.221488	0.170411	0.159601	0.0490571	0.0828716	0.181954	0.170411	0.0209258	0.159601	0.194278	0.159601	0.426561	0.100878	0.170411	0.207438	0.0271978	0.252509	0.0377441	0.207438	0.159601	0.170411	0.159601	0.252509	0.252509	0.159601	0.181954	0.149476	0.131113	0.194278	0.122796	0.131113	0.139994	0.0884848	0.159601	0.0680795	0.122796	0.170411	0.115006	0.122796	0.149476	0.207438	0.0944782	0.159601	0.139994	0.221488	0.221488	0.149476	0.115006
0.131113	0.236491	0.207438	0.139994	0.194278	0.131113	0.0680795	0.0884848	0.139994	0.0101763	0.194278	0.159601	0.131113	0.0944782	0.159601	0.139994	0.149476	0.0195983	0.122796	0.0353498	0.170411	0.149476	0.159601	0.149476	0.139994	0.236491	0.149476	0.0776144	0.159601	0.207438	0.181954	0.194278	0.139994	0.170411	0.0490571	0.221488	0.159601	0.252509	0.0944782	0.236491	0.221488	0.181954	0.0776144	0.100878	0.194278	0.194278	0.10771	0.159601	0.269612	0.269612
0.139994	0.554412	0.554412	0.486303	0.591965	0.139994	0.0331073	0.122796	0.486303	0.00835988	0.87715	0.720585	0.591965	0.194278	0.554412	0.720585	0.591965	0.059716	0.170411	0.181954	0.591965	0.769393	0.720585	0.769393	0.221488	0.486303	0.674873	0.122796	0.821506	0.821506	0.632061	0.769393	0.115006	0.269612	0.0680795	0.769393	0.287874	0.674873	0.194278	0.632061	0.674873	0.554412	0.139994	0.0944782	0.769393	0.769393	0.100878	0.426561	0.632061	0.554412
0.236491	0.194278	0.194278	0.100878	0.207438	0.0726908	0.10771	0.399501	0.149476	0.0209258	0.139994	0.149476	0.122796	0.328193	0.131113	0.131113	0.181954	0.0183551	0.287874	0.0331073	0.139994	0.139994	0.149476	0.139994	0.287874	0.170411	0.122796	0.519242	0.115006	0.131113	0.170411	0.122796	0.170411	0.122796	0.328193	0.122796	0.115006	0.122796	0.170411	0.131113	0.139994	0.115006	0.269612	0.307373	0.159601	0.122796	0.374158	0.170411	0.131113	0.115006
0.194278	0.674873	0.674873	0.455453	0.486303	0.149476	0.0403007	0.149476	0.455453	0.0101763	0.720585	0.674873	0.426561	0.236491	0.519242	0.519242	0.486303	0.0637608	0.236491	0.149476	0.486303	0.632061	0.591965	0.632061	0.307373	0.591965	0.486303	0.131113	0.674873	0.674873	0.519242	0.632061	0.139994	0.328193	0.0637608	0.486303	0.307373	0.554412	0.207438	0.591965	0.554412	0.519242	0.149476	0.131113	0.632061	0.632061	0.159601	0.455453	0.591965	0.519242
0.170411	0.674873	0.591965	0.519242	0.554412	0.131113	0.0353498	0.149476	0.674873	0.00892613	0.554412	0.591965	0.554412	0.236491	0.455453	0.674873	0.821506	0.0637608	0.236491	0.194278	0.632061	0.821506	0.87715	0.821506	0.269612	0.519242	0.632061	0.194278	0.674873	0.519242	0.674873	0.486303	0.122796	0.287874	0.0828716	0.554412	0.207438	0.426561	0.236491	0.455453	0.486303	0.455453	0.221488	0.115006	0.632061	0.486303	0.159601	0.519242	0.455453	0.399501
0.221488	0.769393	0.87715	0.455453	0.426561	0.131113	0.0403007	0.149476	0.455453	0.0116015	0.554412	0.674873	0.486303	0.269612	0.350422	0.519242	0.554412	0.0944782	0.269612	0.149476	0.486303	0.632061	0.674873	0.632061	0.269612	0.769393	0.486303	0.170411	0.591965	0.455453	0.519242	0.426561	0.139994	0.426561	0.0726908	0.426561	0.236491	0.374158	0.236491	0.399501	0.374158	0.455453	0.194278	0.149476	0.554412	0.426561	0.181954	0.591965	0.399501	0.350422
0.181954	0.554412	0.554412	0.554412	0.591965	0.122796	0.0331073	0.122796	0.554412	0.00953073	0.674873	0.720585	0.591965	0.252509	0.632061	0.720585	0.591965	0.0523799	0.194278	0.181954	0.591965	0.769393	0.720585	0.769393	0.252509	0.486303	0.674873	0.139994	0.821506	0.720585	0.632061	0.674873	0.115006	0.269612	0.059716	0.519242	0.252509	0.591965	0.221488	0.554412	0.591965	0.632061	0.159601	0.0828716	0.591965	0.674873	0.131113	0.374158	0.554412	0.486303
0.139994	0.486303	0.426561	0.426561	0.519242	0.122796	0.0377441	0.122796	0.486303	0.00835988	0.519242	0.554412	0.674873	0.221488	0.426561	0.821506	0.591965	0.045945	0.170411	0.159601	0.87715	0.674873	0.632061	0.674873	0.221488	0.426561	0.769393	0.139994	0.632061	0.486303	0.821506	0.455453	0.0884848	0.207438	0.059716	0.519242	0.194278	0.399501	0.194278	0.374158	0.455453	0.374158	0.159601	0.0828716	0.591965	0.455453	0.115006	0.374158	0.374158	0.328193
0.0559278	0.194278	0.194278	0.194278	0.207438	0.0430304	0.0101763	0.0490571	0.221488	0.00494876	0.236491	0.252509	0.236491	0.0884848	0.194278	0.287874	0.236491	0.0209258	0.0680795	0.10771	0.236491	0.307373	0.287874	0.307373	0.0884848	0.170411	0.269612	0.0559278	0.287874	0.221488	0.252509	0.207438	0.0353498	0.0828716	0.0238566	0.207438	0.0776144	0.181954	0.0776144	0.170411	0.181954	0.170411	0.0637608	0.0290401	0.236491	0.207438	0.045945	0.170411	0.170411	0.149476
0.149476	0.519242	0.455453	0.455453	0.554412	0.115006	0.0353498	0.131113	0.519242	0.00892613	0.554412	0.591965	0.720585	0.236491	0.455453	0.769393	0.632061	0.0490571	0.181954	0.170411	0.821506	0.720585	0.674873	0.720585	0.236491	0.455453	0.821506	0.149476	0.674873	0.519242	0.87715	0.486303	0.0944782	0.221488	0.0637608	0.554412	0.207438	0.426561	0.207438	0.399501	0.486303	0.399501	0.170411	0.0884848	0.632061	0.486303	0.122796	0.399501	0.399501	0.350422
0.170411	0.181954	0.181954	0.159601	0.170411	0.0403007	0.0680795	0.194278	0.207438	0.0132264	0.115006	0.139994	0.194278	0.207438	0.122796	0.159601	0.194278	0.0254725	0.269612	0.0523799	0.170411	0.170411	0.181954	0.170411	0.236491	0.181954	0.170411	0.221488	0.139994	0.10771	0.159601	0.100878	0.139994	0.149476	0.0944782	0.131113	0.0637608	0.100878	0.181954	0.0944782	0.100878	0.10771	0.374158	0.100878	0.131113	0.115006	0.181954	0.207438	0.10771	0.0944782
0.0523799	0.181954	0.159601	0.139994	0.170411	0.045945	0.0523799	0.0403007	0.159601	0.006024	0.194278	0.207438	0.252509	0.0828716	0.139994	0.269612	0.194278	0.0195983	0.0559278	0.100878	0.328193	0.221488	0.207438	0.221488	0.0828716	0.159601	0.252509	0.045945	0.207438	0.159601	0.307373	0.149476	0.0290401	0.0776144	0.0195983	0.170411	0.0726908	0.131113	0.0637608	0.122796	0.149476	0.122796	0.0523799	0.031007	0.221488	0.149476	0.0430304	0.139994	0.122796	0.10771
0.455453	0.287874	0.287874	0.194278	0.181954	0.0490571	0.0637608	0.307373	0.252509	0.0271978	0.181954	0.221488	0.181954	0.486303	0.131113	0.194278	0.269612	0.031007	0.374158	0.0490571	0.207438	0.207438	0.221488	0.207438	0.328193	0.287874	0.181954	0.350422	0.170411	0.149476	0.221488	0.139994	0.194278	0.181954	0.131113	0.139994	0.0884848	0.122796	0.328193	0.131113	0.139994	0.170411	0.350422	0.139994	0.181954	0.139994	0.328193	0.287874	0.131113	0.115006
0.252509	0.455453	0.455453	0.269612	0.287874	0.115006	0.045945	0.115006	0.269612	0.0150788	0.328193	0.350422	0.221488	0.181954	0.269612	0.236491	0.287874	0.0430304	0.181954	0.0680795	0.252509	0.287874	0.307373	0.287874	0.207438	0.455453	0.221488	0.115006	0.307373	0.350422	0.269612	0.328193	0.207438	0.374158	0.0559278	0.328193	0.236491	0.374158	0.181954	0.350422	0.328193	0.399501	0.131113	0.115006	0.328193	0.328193	0.159601	0.307373	0.350422	0.399501
0.159601	0.486303	0.486303	0.426561	0.519242	0.159601	0.0430304	0.122796	0.426561	0.0108656	0.674873	0.554412	0.399501	0.194278	0.554412	0.486303	0.455453	0.045945	0.170411	0.139994	0.399501	0.591965	0.554412	0.591965	0.252509	0.426561	0.455453	0.122796	0.632061	0.821506	0.426561	0.769393	0.149476	0.269612	0.0776144	0.674873	0.287874	0.769393	0.194278	0.720585	0.674873	0.632061	0.139994	0.10771	0.591965	0.769393	0.115006	0.328193	0.936563	0.720585
0.221488	0.87715	0.87715	0.455453	0.554412	0.131113	0.0403007	0.131113	0.591965	0.0116015	0.720585	0.769393	0.486303	0.269612	0.455453	0.591965	0.632061	0.0828716	0.236491	0.170411	0.554412	0.720585	0.769393	0.720585	0.307373	0.769393	0.554412	0.170411	0.674873	0.591965	0.591965	0.554412	0.122796	0.374158	0.0828716	0.486303	0.236491	0.486303	0.207438	0.519242	0.486303	0.519242	0.194278	0.131113	0.632061	0.554412	0.159601	0.519242	0.519242	0.455453
0.149476	0.455453	0.399501	0.455453	0.554412	0.115006	0.0403007	0.131113	0.399501	0.0101763	0.632061	0.519242	0.374158	0.207438	0.455453	0.455453	0.426561	0.0430304	0.159601	0.115006	0.426561	0.486303	0.455453	0.486303	0.207438	0.399501	0.426561	0.115006	0.519242	0.674873	0.455453	0.632061	0.139994	0.287874	0.0726908	0.720585	0.269612	0.632061	0.207438	0.519242	0.632061	0.455453	0.149476	0.115006	0.632061	0.632061	0.10771	0.350422	0.674873	0.519242
0.159601	0.426561	0.374158	0.287874	0.307373	0.139994	0.0637608	0.10771	0.287874	0.0123873	0.455453	0.374158	0.236491	0.170411	0.328193	0.287874	0.307373	0.0353498	0.149476	0.0828716	0.307373	0.350422	0.328193	0.350422	0.194278	0.328193	0.269612	0.0828716	0.374158	0.486303	0.328193	0.519242	0.149476	0.307373	0.0523799	0.350422	0.374158	0.399501	0.194278	0.554412	0.591965	0.486303	0.0944782	0.10771	0.455453	0.455453	0.115006	0.287874	0.426561	0.486303
0.159601	0.554412	0.554412	0.426561	0.519242	0.159601	0.0430304	0.122796	0.486303	0.0108656	0.769393	0.632061	0.455453	0.194278	0.632061	0.554412	0.519242	0.0523799	0.194278	0.159601	0.455453	0.674873	0.632061	0.674873	0.252509	0.486303	0.519242	0.122796	0.720585	0.936563	0.486303	0.87715	0.149476	0.307373	0.0776144	0.591965	0.328193	0.769393	0.221488	0.821506	0.769393	0.720585	0.139994	0.10771	0.674873	0.769393	0.115006	0.374158	0.821506	0.720585
0.236491	0.252509	0.252509	0.131113	0.236491	0.0637608	0.0637608	0.307373	0.221488	0.0141223	0.159601	0.194278	0.181954	0.287874	0.149476	0.194278	0.269612	0.0238566	0.486303	0.0559278	0.181954	0.207438	0.221488	0.207438	0.328193	0.221488	0.181954	0.519242	0.170411	0.149476	0.194278	0.139994	0.170411	0.139994	0.194278	0.159601	0.0884848	0.122796	0.252509	0.149476	0.139994	0.149476	0.307373	0.181954	0.159601	0.139994	0.426561	0.221488	0.131113	0.115006
0.252509	0.399501	0.350422	0.307373	0.328193	0.0884848	0.045945	0.252509	0.455453	0.0150788	0.328193	0.350422	0.328193	0.307373	0.269612	0.399501	0.486303	0.0377441	0.399501	0.115006	0.374158	0.486303	0.455453	0.486303	0.455453	0.269612	0.374158	0.287874	0.399501	0.307373	0.399501	0.287874	0.139994	0.170411	0.10771	0.328193	0.139994	0.252509	0.307373	0.307373	0.287874	0.269612	0.287874	0.100878	0.374158	0.287874	0.236491	0.399501	0.269612	0.236491
0.236491	0.374158	0.374158	0.287874	0.350422	0.122796	0.0490571	0.207438	0.632061	0.0123873	0.307373	0.374158	0.307373	0.221488	0.287874	0.328193	0.455453	0.0353498	0.328193	0.0944782	0.307373	0.399501	0.426561	0.399501	0.328193	0.328193	0.307373	0.236491	0.374158	0.328193	0.328193	0.307373	0.115006	0.207438	0.100878	0.269612	0.149476	0.269612	0.328193	0.287874	0.307373	0.328193	0.307373	0.10771	0.307373	0.307373	0.194278	0.554412	0.287874	0.252509
0.139994	0.486303	0.486303	0.374158	0.519242	0.139994	0.0377441	0.10771	0.426561	0.00953073	0.769393	0.632061	0.455453	0.170411	0.632061	0.554412	0.455453	0.045945	0.170411	0.139994	0.455453	0.591965	0.554412	0.591965	0.221488	0.426561	0.519242	0.10771	0.720585	0.936563	0.486303	0.87715	0.149476	0.269612	0.0680795	0.591965	0.328193	0.769393	0.194278	0.821506	0.769393	0.632061	0.122796	0.0944782	0.674873	0.769393	0.100878	0.328193	0.720585	0.720585
0.170411	0.591965	0.519242	0.455453	0.486303	0.131113	0.0403007	0.131113	0.519242	0.00892613	0.554412	0.591965	0.632061	0.269612	0.399501	0.769393	0.632061	0.0559278	0.181954	0.170411	0.936563	0.720585	0.674873	0.720585	0.269612	0.519242	0.720585	0.149476	0.591965	0.455453	0.769393	0.426561	0.0944782	0.252509	0.0637608	0.486303	0.207438	0.374158	0.207438	0.399501	0.426561	0.399501	0.170411	0.100878	0.632061	0.426561	0.139994	0.455453	0.399501	0.350422
0.399501	0.374158	0.374158	0.287874	0.350422	0.0637608	0.0726908	0.350422	0.426561	0.0209258	0.307373	0.374158	0.350422	0.486303	0.252509	0.374158	0.519242	0.0403007	0.426561	0.0944782	0.350422	0.399501	0.426561	0.399501	0.486303	0.374158	0.350422	0.399501	0.328193	0.287874	0.374158	0.269612	0.194278	0.181954	0.170411	0.307373	0.131113	0.269612	0.328193	0.252509	0.269612	0.287874	0.455453	0.159601	0.307373	0.307373	0.328193	0.374158	0.287874	0.252509
0.139994	0.486303	0.486303	0.426561	0.591965	0.159601	0.0377441	0.122796	0.486303	0.00953073	0.769393	0.632061	0.519242	0.194278	0.720585	0.632061	0.519242	0.045945	0.170411	0.159601	0.519242	0.674873	0.632061	0.674873	0.221488	0.426561	0.591965	0.122796	0.720585	0.936563	0.554412	0.87715	0.131113	0.269612	0.0680795	0.591965	0.328193	0.769393	0.221488	0.720585	0.769393	0.632061	0.139994	0.0944782	0.674873	0.769393	0.115006	0.328193	0.720585	0.632061
0.139994	0.426561	0.426561	0.287874	0.307373	0.159601	0.0559278	0.0944782	0.287874	0.0108656	0.519242	0.426561	0.269612	0.149476	0.374158	0.328193	0.307373	0.0353498	0.131113	0.0944782	0.307373	0.399501	0.374158	0.399501	0.194278	0.328193	0.307373	0.0828716	0.426561	0.554412	0.328193	0.591965	0.131113	0.269612	0.0523799	0.350422	0.374158	0.455453	0.170411	0.632061	0.591965	0.554412	0.0828716	0.0944782	0.455453	0.519242	0.100878	0.252509	0.486303	0.554412
0.194278	0.87715	0.87715	0.455453	0.486303	0.149476	0.0353498	0.131113	0.519242	0.0101763	0.632061	0.674873	0.486303	0.236491	0.399501	0.591965	0.632061	0.0828716	0.236491	0.170411	0.554412	0.720585	0.769393	0.720585	0.307373	0.674873	0.554412	0.170411	0.674873	0.519242	0.591965	0.486303	0.122796	0.374158	0.0726908	0.486303	0.236491	0.426561	0.207438	0.455453	0.426561	0.455453	0.170411	0.131113	0.632061	0.486303	0.159601	0.519242	0.455453	0.399501
0.159601	0.486303	0.486303	0.486303	0.519242	0.10771	0.0290401	0.139994	0.486303	0.00953073	0.591965	0.632061	0.591965	0.252509	0.486303	0.720585	0.674873	0.059716	0.221488	0.181954	0.591965	0.769393	0.720585	0.769393	0.252509	0.426561	0.674873	0.159601	0.720585	0.554412	0.632061	0.519242	0.100878	0.207438	0.0680795	0.519242	0.194278	0.455453	0.221488	0.486303	0.455453	0.426561	0.181954	0.0828716	0.591965	0.519242	0.149476	0.374158	0.426561	0.374158
0.0183551	0.0101763	0.0101763	0.006024	0.00953073	0.00494876	0.00733287	0.0183551	0.0068677	0.00109609	0.00733287	0.00782956	0.00564186	0.0150788	0.006024	0.006024	0.00835988	0.00142462	0.0171907	0.00152111	0.00643203	0.00643203	0.0068677	0.00643203	0.0150788	0.0101763	0.00564186	0.0271978	0.006024	0.0068677	0.00782956	0.00643203	0.0116015	0.00733287	0.0150788	0.00835988	0.006024	0.00643203	0.0101763	0.0068677	0.00733287	0.006024	0.0141223	0.0271978	0.00835988	0.00643203	0.0195983	0.0101763	0.00892613	0.006024
0.149476	0.591965	0.519242	0.455453	0.632061	0.131113	0.0353498	0.131113	0.519242	0.00892613	0.821506	0.674873	0.554412	0.207438	0.519242	0.674873	0.632061	0.0559278	0.181954	0.170411	0.632061	0.720585	0.674873	0.720585	0.236491	0.455453	0.632061	0.131113	0.769393	0.769393	0.674873	0.720585	0.122796	0.287874	0.0726908	0.821506	0.307373	0.632061	0.207438	0.591965	0.720585	0.519242	0.149476	0.100878	0.821506	0.720585	0.10771	0.455453	0.591965	0.519242
0.181954	0.720585	0.632061	0.554412	0.674873	0.122796	0.0331073	0.139994	0.632061	0.00953073	0.591965	0.632061	0.591965	0.287874	0.486303	0.720585	0.769393	0.0680795	0.221488	0.207438	0.674873	0.87715	0.821506	0.87715	0.252509	0.554412	0.674873	0.181954	0.720585	0.554412	0.720585	0.519242	0.115006	0.307373	0.0776144	0.591965	0.221488	0.455453	0.221488	0.486303	0.519242	0.486303	0.207438	0.10771	0.674873	0.519242	0.149476	0.486303	0.486303	0.426561
0.181954	0.632061	0.632061	0.486303	0.591965	0.139994	0.0377441	0.139994	0.554412	0.00953073	0.769393	0.720585	0.519242	0.221488	0.632061	0.632061	0.591965	0.059716	0.221488	0.181954	0.519242	0.769393	0.720585	0.769393	0.287874	0.554412	0.591965	0.139994	0.821506	0.821506	0.554412	0.769393	0.131113	0.269612	0.0776144	0.591965	0.287874	0.674873	0.194278	0.720585	0.674873	0.632061	0.159601	0.10771	0.674873	0.769393	0.131113	0.426561	0.720585	0.632061
0.159601	0.554412	0.486303	0.486303	0.591965	0.122796	0.0331073	0.139994	0.554412	0.00953073	0.591965	0.632061	0.674873	0.252509	0.486303	0.821506	0.674873	0.0523799	0.194278	0.181954	0.769393	0.769393	0.720585	0.769393	0.252509	0.486303	0.769393	0.159601	0.720585	0.554412	0.936563	0.519242	0.100878	0.236491	0.0680795	0.591965	0.221488	0.455453	0.221488	0.426561	0.519242	0.426561	0.181954	0.0944782	0.674873	0.519242	0.131113	0.426561	0.426561	0.374158
0.0637608	0.194278	0.194278	0.194278	0.207438	0.0559278	0.0132264	0.0490571	0.194278	0.00494876	0.236491	0.252509	0.236491	0.0776144	0.221488	0.287874	0.236491	0.0209258	0.0776144	0.0944782	0.236491	0.307373	0.287874	0.307373	0.100878	0.170411	0.269612	0.0490571	0.328193	0.252509	0.252509	0.236491	0.0403007	0.0828716	0.0209258	0.207438	0.100878	0.207438	0.0680795	0.194278	0.207438	0.194278	0.0559278	0.0290401	0.236491	0.236491	0.0523799	0.149476	0.194278	0.221488
0.181954	0.426561	0.486303	0.374158	0.399501	0.10771	0.0430304	0.10771	0.374158	0.00953073	0.519242	0.632061	0.455453	0.194278	0.426561	0.486303	0.399501	0.045945	0.194278	0.122796	0.399501	0.519242	0.486303	0.519242	0.221488	0.426561	0.455453	0.10771	0.632061	0.554412	0.426561	0.519242	0.115006	0.236491	0.0523799	0.399501	0.287874	0.519242	0.170411	0.426561	0.455453	0.554412	0.122796	0.0726908	0.455453	0.519242	0.115006	0.328193	0.426561	0.554412
0.149476	0.399501	0.455453	0.350422	0.374158	0.0884848	0.031007	0.100878	0.350422	0.0101763	0.486303	0.591965	0.426561	0.181954	0.399501	0.455453	0.374158	0.0430304	0.181954	0.131113	0.374158	0.486303	0.455453	0.486303	0.207438	0.399501	0.426561	0.100878	0.591965	0.519242	0.399501	0.486303	0.122796	0.221488	0.0490571	0.374158	0.236491	0.486303	0.159601	0.455453	0.426561	0.519242	0.115006	0.0680795	0.426561	0.486303	0.0944782	0.307373	0.399501	0.519242
0.0559278	0.194278	0.170411	0.170411	0.307373	0.181954	0.0490571	0.0944782	0.194278	0.00564186	0.269612	0.221488	0.207438	0.0776144	0.328193	0.252509	0.236491	0.0209258	0.115006	0.0637608	0.236491	0.269612	0.252509	0.269612	0.115006	0.170411	0.236491	0.0828716	0.252509	0.287874	0.252509	0.269612	0.131113	0.181954	0.100878	0.269612	0.374158	0.269612	0.115006	0.287874	0.307373	0.221488	0.0726908	0.10771	0.307373	0.236491	0.059716	0.170411	0.221488	0.221488
0.115006	0.207438	0.207438	0.122796	0.221488	0.115006	0.0776144	0.170411	0.159601	0.0101763	0.221488	0.207438	0.170411	0.122796	0.307373	0.181954	0.194278	0.0223432	0.269612	0.045945	0.170411	0.194278	0.181954	0.194278	0.236491	0.207438	0.170411	0.149476	0.207438	0.269612	0.181954	0.252509	0.307373	0.221488	0.139994	0.194278	0.307373	0.252509	0.181954	0.269612	0.252509	0.269612	0.131113	0.149476	0.221488	0.221488	0.122796	0.159601	0.236491	0.236491
0.100878	0.307373	0.269612	0.207438	0.328193	0.221488	0.0523799	0.100878	0.236491	0.00782956	0.374158	0.307373	0.328193	0.122796	0.519242	0.399501	0.287874	0.0254725	0.122796	0.0776144	0.486303	0.328193	0.307373	0.328193	0.181954	0.269612	0.374158	0.0884848	0.350422	0.399501	0.455453	0.374158	0.159601	0.287874	0.0637608	0.328193	0.350422	0.374158	0.181954	0.307373	0.374158	0.307373	0.100878	0.0884848	0.426561	0.328193	0.0828716	0.207438	0.307373	0.269612
0.221488	0.591965	0.591965	0.350422	0.426561	0.131113	0.045945	0.170411	0.455453	0.0116015	0.554412	0.674873	0.486303	0.269612	0.399501	0.519242	0.486303	0.0559278	0.269612	0.131113	0.554412	0.554412	0.519242	0.554412	0.350422	0.591965	0.486303	0.170411	0.591965	0.519242	0.591965	0.486303	0.139994	0.287874	0.0726908	0.426561	0.307373	0.426561	0.207438	0.455453	0.486303	0.519242	0.170411	0.115006	0.554412	0.486303	0.159601	0.455453	0.455453	0.455453
0.170411	0.591965	0.591965	0.519242	0.632061	0.131113	0.031007	0.131113	0.591965	0.00892613	0.720585	0.769393	0.632061	0.236491	0.674873	0.769393	0.632061	0.0559278	0.207438	0.194278	0.632061	0.821506	0.769393	0.821506	0.269612	0.519242	0.720585	0.149476	0.87715	0.769393	0.674873	0.720585	0.10771	0.252509	0.0637608	0.554412	0.269612	0.632061	0.207438	0.591965	0.632061	0.591965	0.170411	0.0884848	0.632061	0.720585	0.139994	0.399501	0.591965	0.519242
0.159601	0.486303	0.486303	0.374158	0.455453	0.122796	0.0377441	0.10771	0.426561	0.00953073	0.591965	0.632061	0.455453	0.170411	0.554412	0.554412	0.455453	0.045945	0.194278	0.139994	0.455453	0.591965	0.554412	0.591965	0.252509	0.426561	0.519242	0.10771	0.720585	0.720585	0.486303	0.674873	0.131113	0.236491	0.059716	0.455453	0.287874	0.591965	0.170411	0.632061	0.591965	0.554412	0.122796	0.0828716	0.591965	0.591965	0.115006	0.328193	0.554412	0.720585
0.139994	0.554412	0.554412	0.554412	0.591965	0.122796	0.0290401	0.122796	0.554412	0.00733287	0.674873	0.720585	0.769393	0.221488	0.554412	0.821506	0.674873	0.059716	0.170411	0.207438	0.769393	0.87715	0.821506	0.87715	0.221488	0.486303	0.87715	0.139994	0.821506	0.632061	0.720585	0.591965	0.0884848	0.236491	0.059716	0.591965	0.221488	0.519242	0.194278	0.486303	0.519242	0.486303	0.159601	0.0828716	0.674873	0.591965	0.115006	0.426561	0.486303	0.426561
0.170411	0.591965	0.591965	0.519242	0.632061	0.131113	0.031007	0.131113	0.591965	0.00892613	0.720585	0.769393	0.632061	0.236491	0.674873	0.769393	0.632061	0.0559278	0.207438	0.194278	0.632061	0.821506	0.769393	0.821506	0.269612	0.519242	0.720585	0.149476	0.87715	0.769393	0.674873	0.720585	0.10771	0.252509	0.0637608	0.554412	0.269612	0.632061	0.207438	0.591965	0.632061	0.591965	0.170411	0.0884848	0.632061	0.720585	0.139994	0.399501	0.591965	0.519242
0.149476	0.519242	0.519242	0.399501	0.426561	0.170411	0.045945	0.131113	0.455453	0.0116015	0.632061	0.591965	0.426561	0.181954	0.519242	0.519242	0.486303	0.0490571	0.207438	0.149476	0.426561	0.632061	0.591965	0.632061	0.269612	0.455453	0.486303	0.115006	0.674873	0.769393	0.455453	0.720585	0.139994	0.287874	0.0726908	0.486303	0.350422	0.632061	0.207438	0.769393	0.720585	0.674873	0.131113	0.100878	0.554412	0.632061	0.10771	0.350422	0.674873	0.674873
0.207438	0.632061	0.554412	0.554412	0.591965	0.10771	0.0377441	0.159601	0.632061	0.0108656	0.591965	0.632061	0.591965	0.328193	0.486303	0.720585	0.674873	0.0523799	0.221488	0.181954	0.674873	0.769393	0.720585	0.769393	0.287874	0.554412	0.674873	0.181954	0.632061	0.554412	0.720585	0.519242	0.131113	0.307373	0.0776144	0.519242	0.221488	0.455453	0.287874	0.486303	0.519242	0.554412	0.207438	0.10771	0.591965	0.519242	0.149476	0.426561	0.486303	0.426561
0.149476	0.519242	0.519242	0.519242	0.554412	0.115006	0.031007	0.131113	0.519242	0.00782956	0.632061	0.674873	0.821506	0.236491	0.519242	0.87715	0.632061	0.0559278	0.181954	0.194278	0.821506	0.821506	0.769393	0.821506	0.236491	0.519242	0.936563	0.149476	0.769393	0.591965	0.769393	0.554412	0.0944782	0.221488	0.0637608	0.554412	0.207438	0.486303	0.207438	0.455453	0.486303	0.455453	0.170411	0.0884848	0.632061	0.554412	0.122796	0.399501	0.455453	0.399501
0.149476	0.519242	0.519242	0.519242	0.554412	0.115006	0.031007	0.131113	0.519242	0.00782956	0.632061	0.674873	0.821506	0.236491	0.519242	0.87715	0.632061	0.0559278	0.181954	0.194278	0.821506	0.821506	0.769393	0.821506	0.236491	0.519242	0.936563	0.149476	0.769393	0.591965	0.769393	0.554412	0.0944782	0.221488	0.0637608	0.554412	0.207438	0.486303	0.207438	0.455453	0.486303	0.455453	0.170411	0.0884848	0.632061	0.554412	0.122796	0.399501	0.455453	0.399501
0.149476	0.519242	0.455453	0.455453	0.554412	0.115006	0.0353498	0.131113	0.519242	0.00782956	0.554412	0.591965	0.720585	0.236491	0.455453	0.87715	0.632061	0.0490571	0.181954	0.170411	0.936563	0.720585	0.674873	0.720585	0.236491	0.455453	0.821506	0.149476	0.674873	0.519242	0.769393	0.486303	0.0944782	0.221488	0.0637608	0.554412	0.207438	0.426561	0.207438	0.399501	0.486303	0.399501	0.170411	0.0884848	0.632061	0.486303	0.122796	0.399501	0.399501	0.350422
0.149476	0.519242	0.519242	0.519242	0.554412	0.115006	0.031007	0.131113	0.519242	0.00782956	0.632061	0.674873	0.821506	0.236491	0.519242	0.87715	0.632061	0.0559278	0.181954	0.194278	0.821506	0.821506	0.769393	0.821506	0.236491	0.519242	0.936563	0.149476	0.769393	0.591965	0.769393	0.554412	0.0944782	0.221488	0.0637608	0.554412	0.207438	0.486303	0.207438	0.455453	0.486303	0.455453	0.170411	0.0884848	0.632061	0.554412	0.122796	0.399501	0.455453	0.399501
0.170411	0.674873	0.674873	0.519242	0.632061	0.131113	0.031007	0.131113	0.591965	0.00892613	0.632061	0.674873	0.632061	0.236491	0.519242	0.769393	0.720585	0.0726908	0.207438	0.194278	0.632061	0.821506	0.87715	0.821506	0.236491	0.591965	0.720585	0.170411	0.769393	0.591965	0.674873	0.554412	0.10771	0.287874	0.0726908	0.554412	0.207438	0.486303	0.207438	0.455453	0.486303	0.455453	0.194278	0.100878	0.632061	0.554412	0.139994	0.455453	0.455453	0.399501
0.139994	0.554412	0.554412	0.554412	0.591965	0.122796	0.0290401	0.122796	0.554412	0.00733287	0.674873	0.720585	0.769393	0.221488	0.554412	0.821506	0.674873	0.059716	0.170411	0.207438	0.769393	0.87715	0.821506	0.87715	0.221488	0.486303	0.87715	0.139994	0.821506	0.632061	0.720585	0.591965	0.0884848	0.236491	0.059716	0.591965	0.221488	0.519242	0.194278	0.486303	0.519242	0.486303	0.159601	0.0828716	0.674873	0.591965	0.115006	0.426561	0.486303	0.426561
0.181954	0.486303	0.486303	0.328193	0.399501	0.139994	0.0559278	0.122796	0.328193	0.0141223	0.455453	0.374158	0.269612	0.170411	0.374158	0.328193	0.350422	0.0403007	0.170411	0.0944782	0.269612	0.399501	0.426561	0.399501	0.221488	0.374158	0.307373	0.122796	0.426561	0.554412	0.287874	0.519242	0.194278	0.307373	0.0776144	0.399501	0.252509	0.519242	0.194278	0.632061	0.519242	0.486303	0.122796	0.122796	0.399501	0.519242	0.131113	0.252509	0.554412	0.632061
0.194278	0.87715	0.87715	0.455453	0.486303	0.149476	0.0353498	0.131113	0.519242	0.0101763	0.632061	0.674873	0.486303	0.236491	0.399501	0.591965	0.632061	0.0828716	0.236491	0.170411	0.554412	0.720585	0.769393	0.720585	0.307373	0.674873	0.554412	0.170411	0.674873	0.519242	0.591965	0.486303	0.122796	0.374158	0.0726908	0.486303	0.236491	0.426561	0.207438	0.455453	0.426561	0.455453	0.170411	0.131113	0.632061	0.486303	0.159601	0.519242	0.455453	0.399501
0.0559278	0.0523799	0.0523799	0.045945	0.0430304	0.0132264	0.0171907	0.0490571	0.0680795	0.00564186	0.0377441	0.045945	0.0490571	0.0776144	0.031007	0.045945	0.0637608	0.00733287	0.0776144	0.0171907	0.0490571	0.0490571	0.0523799	0.0490571	0.0680795	0.059716	0.0490571	0.0490571	0.0403007	0.031007	0.0523799	0.0290401	0.0353498	0.0377441	0.0209258	0.0331073	0.0183551	0.0254725	0.059716	0.0271978	0.0290401	0.031007	0.0944782	0.0223432	0.0430304	0.0290401	0.0403007	0.0776144	0.0271978	0.0238566
0.0884848	0.307373	0.307373	0.307373	0.328193	0.0680795	0.0183551	0.0680795	0.307373	0.006024	0.374158	0.399501	0.426561	0.139994	0.307373	0.455453	0.374158	0.0430304	0.0944782	0.149476	0.374158	0.486303	0.455453	0.486303	0.122796	0.269612	0.426561	0.100878	0.455453	0.350422	0.399501	0.328193	0.0490571	0.131113	0.0377441	0.328193	0.122796	0.287874	0.122796	0.269612	0.287874	0.269612	0.0884848	0.0523799	0.374158	0.328193	0.0726908	0.236491	0.269612	0.236491
0.149476	0.0828716	0.0828716	0.0490571	0.059716	0.0209258	0.031007	0.0884848	0.0828716	0.0171907	0.059716	0.0726908	0.059716	0.139994	0.0430304	0.0559278	0.0776144	0.0132264	0.139994	0.0183551	0.059716	0.059716	0.0637608	0.059716	0.139994	0.0828716	0.0523799	0.131113	0.0637608	0.0559278	0.0637608	0.0523799	0.0559278	0.045945	0.0490571	0.0523799	0.0290401	0.059716	0.0828716	0.0559278	0.0523799	0.0559278	0.115006	0.045945	0.059716	0.059716	0.122796	0.0944782	0.0559278	0.0559278
0.252509	0.399501	0.350422	0.350422	0.328193	0.0680795	0.0353498	0.170411	0.307373	0.0195983	0.374158	0.399501	0.328193	0.455453	0.236491	0.399501	0.374158	0.0430304	0.207438	0.100878	0.426561	0.426561	0.399501	0.426561	0.269612	0.399501	0.374158	0.194278	0.399501	0.307373	0.455453	0.287874	0.0944782	0.194278	0.10771	0.374158	0.139994	0.287874	0.181954	0.307373	0.287874	0.269612	0.194278	0.149476	0.426561	0.328193	0.269612	0.399501	0.307373	0.269612
0.399501	0.221488	0.221488	0.170411	0.236491	0.0490571	0.0559278	0.307373	0.194278	0.0238566	0.181954	0.221488	0.181954	0.554412	0.131113	0.194278	0.236491	0.0271978	0.328193	0.0490571	0.207438	0.207438	0.194278	0.207438	0.287874	0.252509	0.181954	0.399501	0.170411	0.149476	0.221488	0.139994	0.131113	0.122796	0.149476	0.181954	0.0776144	0.139994	0.221488	0.149476	0.139994	0.149476	0.307373	0.159601	0.181954	0.159601	0.426561	0.252509	0.149476	0.131113
0.374158	0.350422	0.350422	0.236491	0.374158	0.059716	0.0776144	0.328193	0.350422	0.0223432	0.252509	0.307373	0.287874	0.519242	0.236491	0.307373	0.426561	0.0377441	0.455453	0.0776144	0.287874	0.328193	0.350422	0.328193	0.455453	0.350422	0.287874	0.486303	0.269612	0.236491	0.307373	0.221488	0.207438	0.194278	0.207438	0.252509	0.122796	0.221488	0.307373	0.207438	0.221488	0.236491	0.486303	0.194278	0.252509	0.252509	0.350422	0.307373	0.236491	0.207438
0.0828716	0.100878	0.100878	0.0884848	0.10771	0.0944782	0.0828716	0.139994	0.0884848	0.00733287	0.0944782	0.0884848	0.0828716	0.0884848	0.149476	0.0884848	0.122796	0.0123873	0.149476	0.0223432	0.0828716	0.0944782	0.100878	0.0944782	0.115006	0.115006	0.0828716	0.0944782	0.0884848	0.115006	0.0884848	0.10771	0.252509	0.181954	0.131113	0.0828716	0.170411	0.122796	0.170411	0.115006	0.122796	0.131113	0.0944782	0.122796	0.0944782	0.0944782	0.0776144	0.100878	0.100878	0.115006
0.131113	0.399501	0.399501	0.455453	0.486303	0.131113	0.0353498	0.100878	0.399501	0.00892613	0.554412	0.519242	0.486303	0.181954	0.455453	0.591965	0.486303	0.0430304	0.122796	0.149476	0.486303	0.632061	0.591965	0.632061	0.181954	0.350422	0.554412	0.115006	0.591965	0.591965	0.519242	0.554412	0.10771	0.221488	0.0559278	0.554412	0.236491	0.554412	0.181954	0.519242	0.486303	0.455453	0.131113	0.0776144	0.554412	0.554412	0.10771	0.307373	0.519242	0.591965
0.00782956	0.0123873	0.0123873	0.0108656	0.0116015	0.00240659	0.00312792	0.00528395	0.0108656	0.00133425	0.0101763	0.0123873	0.0171907	0.0108656	0.00835988	0.0141223	0.0132264	0.0025696	0.00733287	0.0132264	0.0132264	0.0150788	0.0141223	0.0150788	0.00643203	0.0141223	0.0150788	0.0068677	0.0123873	0.00953073	0.0141223	0.00892613	0.00380754	0.0068677	0.0025696	0.0101763	0.0043408	0.00782956	0.00733287	0.00835988	0.00892613	0.00953073	0.00892613	0.00406544	0.0116015	0.00892613	0.00564186	0.0123873	0.00835988	0.00733287
0.426561	0.399501	0.350422	0.307373	0.328193	0.0776144	0.0776144	0.287874	0.399501	0.0223432	0.287874	0.307373	0.287874	0.455453	0.207438	0.350422	0.486303	0.0490571	0.399501	0.0884848	0.374158	0.374158	0.399501	0.374158	0.455453	0.399501	0.328193	0.328193	0.307373	0.236491	0.399501	0.221488	0.181954	0.194278	0.139994	0.287874	0.10771	0.221488	0.307373	0.207438	0.221488	0.207438	0.426561	0.149476	0.328193	0.252509	0.307373	0.455453	0.236491	0.207438
0.170411	0.455453	0.455453	0.399501	0.426561	0.0776144	0.0353498	0.149476	0.455453	0.0132264	0.426561	0.519242	0.486303	0.350422	0.350422	0.519242	0.486303	0.0490571	0.236491	0.131113	0.486303	0.554412	0.519242	0.554412	0.207438	0.519242	0.486303	0.194278	0.455453	0.399501	0.519242	0.374158	0.10771	0.252509	0.0944782	0.374158	0.181954	0.328193	0.269612	0.399501	0.374158	0.399501	0.194278	0.131113	0.426561	0.374158	0.236491	0.399501	0.350422	0.307373
0.159601	0.554412	0.486303	0.328193	0.455453	0.159601	0.0490571	0.122796	0.426561	0.0141223	0.674873	0.554412	0.350422	0.194278	0.486303	0.426561	0.455453	0.045945	0.194278	0.122796	0.455453	0.519242	0.486303	0.519242	0.252509	0.426561	0.399501	0.10771	0.554412	0.720585	0.486303	0.674873	0.131113	0.307373	0.0776144	0.519242	0.374158	0.591965	0.221488	0.821506	0.769393	0.554412	0.122796	0.122796	0.674873	0.591965	0.131113	0.374158	0.632061	0.554412
0.122796	0.426561	0.426561	0.426561	0.519242	0.181954	0.0377441	0.122796	0.426561	0.00835988	0.674873	0.554412	0.519242	0.170411	0.632061	0.632061	0.519242	0.045945	0.170411	0.159601	0.519242	0.674873	0.632061	0.674873	0.221488	0.374158	0.591965	0.10771	0.720585	0.821506	0.554412	0.769393	0.131113	0.236491	0.059716	0.591965	0.328193	0.674873	0.194278	0.632061	0.674873	0.554412	0.122796	0.0828716	0.674873	0.674873	0.100878	0.328193	0.632061	0.632061
0.149476	0.519242	0.519242	0.399501	0.554412	0.149476	0.0403007	0.115006	0.455453	0.0101763	0.821506	0.674873	0.486303	0.181954	0.674873	0.591965	0.486303	0.0490571	0.181954	0.149476	0.486303	0.632061	0.591965	0.632061	0.236491	0.455453	0.554412	0.115006	0.769393	1	0.519242	0.936563	0.139994	0.287874	0.0726908	0.632061	0.350422	0.821506	0.207438	0.769393	0.821506	0.674873	0.131113	0.100878	0.720585	0.821506	0.10771	0.350422	0.769393	0.674873
0.159601	0.486303	0.426561	0.328193	0.519242	0.122796	0.0490571	0.10771	0.426561	0.0108656	0.674873	0.554412	0.399501	0.170411	0.554412	0.486303	0.455453	0.0403007	0.170411	0.122796	0.455453	0.519242	0.486303	0.519242	0.221488	0.374158	0.455453	0.10771	0.632061	0.821506	0.486303	0.87715	0.131113	0.269612	0.0680795	0.591965	0.374158	0.674873	0.194278	0.632061	0.87715	0.632061	0.122796	0.0944782	0.674873	0.769393	0.115006	0.328193	0.632061	0.632061
0.194278	0.674873	0.674873	0.519242	0.554412	0.115006	0.0353498	0.115006	0.455453	0.0101763	0.720585	0.769393	0.554412	0.269612	0.455453	0.674873	0.554412	0.0828716	0.207438	0.170411	0.632061	0.720585	0.674873	0.720585	0.236491	0.674873	0.632061	0.131113	0.769393	0.591965	0.674873	0.554412	0.10771	0.328193	0.0637608	0.554412	0.236491	0.486303	0.181954	0.455453	0.486303	0.455453	0.170411	0.115006	0.720585	0.554412	0.139994	0.519242	0.455453	0.399501
0.149476	0.519242	0.455453	0.399501	0.486303	0.131113	0.0403007	0.115006	0.455453	0.00892613	0.554412	0.591965	0.632061	0.236491	0.399501	0.769393	0.554412	0.0490571	0.159601	0.149476	0.936563	0.632061	0.591965	0.632061	0.236491	0.455453	0.720585	0.131113	0.591965	0.455453	0.87715	0.426561	0.0828716	0.221488	0.0559278	0.486303	0.207438	0.374158	0.181954	0.350422	0.426561	0.350422	0.149476	0.0884848	0.632061	0.426561	0.122796	0.399501	0.350422	0.307373
0.115006	0.307373	0.269612	0.181954	0.221488	0.170411	0.0776144	0.100878	0.207438	0.0101763	0.328193	0.269612	0.221488	0.122796	0.236491	0.269612	0.221488	0.0223432	0.122796	0.059716	0.328193	0.252509	0.236491	0.252509	0.181954	0.236491	0.252509	0.0776144	0.269612	0.350422	0.307373	0.374158	0.122796	0.194278	0.0430304	0.252509	0.307373	0.287874	0.139994	0.399501	0.426561	0.350422	0.0680795	0.0776144	0.328193	0.328193	0.0828716	0.181954	0.307373	0.399501
0.194278	0.591965	0.591965	0.519242	0.554412	0.131113	0.0403007	0.131113	0.519242	0.0101763	0.720585	0.674873	0.486303	0.236491	0.591965	0.591965	0.554412	0.0559278	0.207438	0.170411	0.486303	0.720585	0.674873	0.720585	0.269612	0.519242	0.554412	0.131113	0.769393	0.769393	0.519242	0.720585	0.139994	0.287874	0.0726908	0.554412	0.269612	0.632061	0.207438	0.674873	0.632061	0.674873	0.149476	0.100878	0.632061	0.720585	0.122796	0.399501	0.674873	0.591965
0.236491	0.486303	0.554412	0.374158	0.350422	0.10771	0.0430304	0.181954	0.486303	0.0123873	0.455453	0.554412	0.455453	0.328193	0.328193	0.486303	0.591965	0.059716	0.252509	0.139994	0.455453	0.591965	0.632061	0.591965	0.287874	0.486303	0.455453	0.207438	0.486303	0.374158	0.486303	0.350422	0.131113	0.236491	0.0884848	0.350422	0.170411	0.307373	0.221488	0.328193	0.307373	0.374158	0.236491	0.122796	0.455453	0.350422	0.194278	0.486303	0.328193	0.287874
0.236491	0.632061	0.554412	0.426561	0.455453	0.122796	0.0559278	0.159601	0.486303	0.0161002	0.591965	0.554412	0.399501	0.287874	0.374158	0.486303	0.519242	0.059716	0.221488	0.122796	0.519242	0.519242	0.554412	0.519242	0.328193	0.632061	0.455453	0.159601	0.486303	0.554412	0.554412	0.519242	0.170411	0.399501	0.0884848	0.519242	0.252509	0.519242	0.287874	0.486303	0.519242	0.486303	0.207438	0.159601	0.591965	0.519242	0.170411	0.486303	0.554412	0.486303
4.71653e-05	2.98113e-05	2.98113e-05	2.01188e-05	2.44902e-05	9.78385e-06	4.71653e-05	3.62886e-05	2.6149e-05	0.000410111	1.88426e-05	2.29366e-05	2.14816e-05	5.74131e-05	1.54793e-05	1.76473e-05	2.44902e-05	1.19097e-05	7.46214e-05	1.88426e-05	1.88426e-05	1.88426e-05	2.01188e-05	1.88426e-05	6.54542e-05	2.98113e-05	1.88426e-05	4.71653e-05	2.01188e-05	1.76473e-05	2.01188e-05	1.65278e-05	2.98113e-05	2.44902e-05	2.29366e-05	1.65278e-05	1.19097e-05	1.65278e-05	3.87466e-05	1.76473e-05	1.65278e-05	2.01188e-05	4.71653e-05	2.44902e-05	1.88426e-05	1.88426e-05	5.74131e-05	3.87466e-05	1.76473e-05	1.54793e-05
0.131113	0.455453	0.455453	0.350422	0.426561	0.149476	0.0403007	0.115006	0.399501	0.0116015	0.632061	0.519242	0.374158	0.159601	0.519242	0.455453	0.426561	0.0430304	0.181954	0.131113	0.374158	0.554412	0.519242	0.554412	0.207438	0.399501	0.426561	0.100878	0.591965	0.769393	0.399501	0.720585	0.139994	0.252509	0.0726908	0.486303	0.307373	0.632061	0.207438	1	0.720585	0.591965	0.115006	0.100878	0.554412	0.632061	0.10771	0.307373	0.674873	0.674873
0.149476	0.519242	0.519242	0.399501	0.554412	0.149476	0.0403007	0.115006	0.455453	0.0101763	0.821506	0.674873	0.486303	0.181954	0.674873	0.591965	0.486303	0.0490571	0.181954	0.149476	0.486303	0.632061	0.591965	0.632061	0.236491	0.455453	0.554412	0.115006	0.769393	1	0.519242	0.936563	0.139994	0.287874	0.0726908	0.632061	0.350422	0.821506	0.207438	0.769393	0.821506	0.674873	0.131113	0.100878	0.720585	0.821506	0.10771	0.350422	0.769393	0.674873
0.207438	0.821506	0.821506	0.486303	0.519242	0.139994	0.0377441	0.122796	0.554412	0.0108656	0.674873	0.720585	0.519242	0.252509	0.426561	0.632061	0.674873	0.0884848	0.221488	0.181954	0.591965	0.769393	0.821506	0.769393	0.287874	0.720585	0.591965	0.159601	0.720585	0.554412	0.632061	0.519242	0.115006	0.350422	0.0776144	0.519242	0.221488	0.455453	0.194278	0.486303	0.455453	0.486303	0.181954	0.122796	0.674873	0.519242	0.149476	0.554412	0.486303	0.426561
0.426561	0.350422	0.350422	0.307373	0.287874	0.059716	0.0776144	0.287874	0.399501	0.0223432	0.252509	0.307373	0.287874	0.519242	0.207438	0.307373	0.426561	0.0430304	0.455453	0.0776144	0.287874	0.328193	0.350422	0.328193	0.350422	0.399501	0.287874	0.328193	0.269612	0.236491	0.307373	0.221488	0.269612	0.221488	0.139994	0.221488	0.10771	0.194278	0.399501	0.207438	0.221488	0.269612	0.426561	0.131113	0.252509	0.221488	0.269612	0.399501	0.207438	0.181954
0.269612	0.221488	0.221488	0.131113	0.207438	0.0490571	0.0430304	0.207438	0.194278	0.0161002	0.159601	0.194278	0.159601	0.328193	0.115006	0.170411	0.207438	0.0209258	0.194278	0.0490571	0.181954	0.181954	0.194278	0.181954	0.221488	0.221488	0.159601	0.455453	0.149476	0.131113	0.194278	0.122796	0.0776144	0.10771	0.170411	0.139994	0.0680795	0.122796	0.149476	0.115006	0.122796	0.131113	0.207438	0.181954	0.159601	0.139994	0.374158	0.221488	0.131113	0.115006
0.159601	0.131113	0.131113	0.0776144	0.159601	0.0490571	0.122796	0.236491	0.131113	0.0141223	0.10771	0.115006	0.0944782	0.170411	0.115006	0.100878	0.139994	0.0141223	0.221488	0.0254725	0.0944782	0.10771	0.115006	0.10771	0.194278	0.131113	0.0944782	0.269612	0.100878	0.115006	0.100878	0.10771	0.149476	0.0944782	0.486303	0.10771	0.100878	0.10771	0.170411	0.131113	0.122796	0.100878	0.207438	0.350422	0.122796	0.10771	0.170411	0.149476	0.115006	0.100878
0.350422	0.328193	0.328193	0.194278	0.207438	0.0490571	0.0726908	0.307373	0.252509	0.0238566	0.236491	0.287874	0.207438	0.426561	0.149476	0.221488	0.307373	0.0403007	0.374158	0.0559278	0.236491	0.236491	0.252509	0.236491	0.426561	0.328193	0.207438	0.350422	0.221488	0.194278	0.252509	0.181954	0.194278	0.181954	0.170411	0.207438	0.115006	0.181954	0.252509	0.170411	0.181954	0.194278	0.307373	0.207438	0.236491	0.207438	0.374158	0.328193	0.194278	0.170411
0.252509	0.159601	0.159601	0.122796	0.221488	0.0523799	0.0776144	0.328193	0.181954	0.0254725	0.131113	0.139994	0.131113	0.350422	0.139994	0.139994	0.194278	0.0195983	0.307373	0.0353498	0.131113	0.149476	0.159601	0.149476	0.236491	0.181954	0.131113	0.374158	0.122796	0.139994	0.139994	0.131113	0.139994	0.115006	0.350422	0.131113	0.0828716	0.131113	0.236491	0.159601	0.149476	0.122796	0.287874	0.287874	0.149476	0.131113	0.350422	0.207438	0.139994	0.122796
0.307373	0.221488	0.221488	0.131113	0.181954	0.0559278	0.0828716	0.350422	0.194278	0.0271978	0.139994	0.170411	0.139994	0.328193	0.115006	0.149476	0.207438	0.0238566	0.426561	0.0430304	0.139994	0.159601	0.170411	0.159601	0.328193	0.221488	0.139994	0.455453	0.149476	0.149476	0.149476	0.139994	0.170411	0.139994	0.252509	0.139994	0.0884848	0.139994	0.252509	0.170411	0.159601	0.149476	0.307373	0.236491	0.159601	0.139994	0.426561	0.252509	0.149476	0.131113
0.159601	0.287874	0.287874	0.194278	0.307373	0.0726908	0.0559278	0.181954	0.252509	0.0141223	0.307373	0.328193	0.269612	0.252509	0.252509	0.287874	0.350422	0.031007	0.252509	0.0726908	0.269612	0.307373	0.287874	0.307373	0.221488	0.287874	0.269612	0.181954	0.287874	0.328193	0.287874	0.307373	0.131113	0.159601	0.194278	0.269612	0.170411	0.269612	0.194278	0.374158	0.350422	0.287874	0.159601	0.207438	0.350422	0.269612	0.170411	0.252509	0.287874	0.252509
0.115006	0.0944782	0.0944782	0.0490571	0.100878	0.0353498	0.0680795	0.221488	0.0828716	0.0116015	0.0680795	0.0726908	0.059716	0.122796	0.0726908	0.0637608	0.0884848	0.0101763	0.159601	0.0161002	0.059716	0.0680795	0.0726908	0.0680795	0.139994	0.0828716	0.059716	0.221488	0.0637608	0.0726908	0.0637608	0.0680795	0.122796	0.0776144	0.350422	0.0680795	0.0637608	0.0680795	0.122796	0.0828716	0.0776144	0.0637608	0.131113	0.252509	0.0776144	0.0680795	0.139994	0.0944782	0.0726908	0.0637608
0.131113	0.307373	0.307373	0.181954	0.287874	0.0776144	0.059716	0.149476	0.269612	0.0116015	0.287874	0.307373	0.252509	0.181954	0.236491	0.269612	0.374158	0.0331073	0.207438	0.0680795	0.252509	0.287874	0.307373	0.287874	0.181954	0.307373	0.252509	0.170411	0.269612	0.307373	0.269612	0.287874	0.10771	0.170411	0.207438	0.252509	0.159601	0.252509	0.207438	0.350422	0.328193	0.269612	0.131113	0.221488	0.328193	0.252509	0.159601	0.269612	0.269612	0.236491
0.149476	0.122796	0.122796	0.0637608	0.131113	0.045945	0.0680795	0.287874	0.10771	0.0171907	0.0884848	0.0944782	0.0776144	0.181954	0.0828716	0.0828716	0.115006	0.0132264	0.207438	0.0209258	0.0776144	0.0884848	0.0944782	0.0884848	0.181954	0.10771	0.0776144	0.328193	0.0828716	0.0944782	0.0828716	0.0884848	0.122796	0.0776144	0.399501	0.0884848	0.0726908	0.0884848	0.139994	0.10771	0.100878	0.0828716	0.149476	0.252509	0.100878	0.0884848	0.207438	0.122796	0.0944782	0.0828716
0.159601	0.328193	0.328193	0.194278	0.307373	0.0828716	0.0559278	0.181954	0.287874	0.0123873	0.307373	0.328193	0.269612	0.221488	0.252509	0.287874	0.399501	0.0353498	0.221488	0.0726908	0.269612	0.307373	0.328193	0.307373	0.221488	0.328193	0.269612	0.181954	0.287874	0.328193	0.287874	0.307373	0.131113	0.181954	0.194278	0.269612	0.170411	0.269612	0.194278	0.328193	0.350422	0.287874	0.159601	0.207438	0.350422	0.269612	0.149476	0.287874	0.287874	0.252509
0.207438	0.287874	0.287874	0.170411	0.269612	0.0637608	0.0490571	0.207438	0.252509	0.0161002	0.269612	0.287874	0.236491	0.287874	0.221488	0.252509	0.350422	0.031007	0.252509	0.0637608	0.236491	0.269612	0.287874	0.269612	0.221488	0.287874	0.236491	0.236491	0.252509	0.287874	0.252509	0.269612	0.131113	0.159601	0.221488	0.236491	0.131113	0.236491	0.194278	0.287874	0.269612	0.252509	0.181954	0.207438	0.307373	0.236491	0.221488	0.252509	0.252509	0.221488
0.10771	0.194278	0.194278	0.131113	0.207438	0.0490571	0.0490571	0.122796	0.170411	0.00835988	0.181954	0.194278	0.159601	0.149476	0.149476	0.170411	0.236491	0.0209258	0.131113	0.0430304	0.159601	0.181954	0.194278	0.181954	0.149476	0.194278	0.159601	0.139994	0.170411	0.194278	0.170411	0.181954	0.0884848	0.10771	0.170411	0.181954	0.100878	0.181954	0.115006	0.194278	0.207438	0.170411	0.10771	0.207438	0.207438	0.181954	0.115006	0.170411	0.194278	0.170411
0.252509	0.350422	0.307373	0.269612	0.426561	0.059716	0.059716	0.221488	0.307373	0.0171907	0.287874	0.307373	0.287874	0.399501	0.236491	0.350422	0.426561	0.0331073	0.350422	0.0884848	0.328193	0.374158	0.350422	0.374158	0.350422	0.307373	0.328193	0.374158	0.307373	0.269612	0.350422	0.252509	0.122796	0.149476	0.159601	0.287874	0.10771	0.252509	0.236491	0.269612	0.252509	0.236491	0.287874	0.170411	0.287874	0.287874	0.350422	0.269612	0.269612	0.236491
0.170411	0.350422	0.350422	0.236491	0.374158	0.100878	0.059716	0.221488	0.350422	0.0132264	0.328193	0.350422	0.328193	0.269612	0.307373	0.350422	0.486303	0.0377441	0.236491	0.0884848	0.328193	0.374158	0.399501	0.374158	0.236491	0.350422	0.328193	0.252509	0.307373	0.350422	0.350422	0.328193	0.139994	0.194278	0.181954	0.287874	0.181954	0.287874	0.236491	0.350422	0.374158	0.307373	0.194278	0.221488	0.374158	0.287874	0.207438	0.307373	0.307373	0.269612
0.159601	0.287874	0.287874	0.194278	0.307373	0.0828716	0.0726908	0.181954	0.252509	0.0123873	0.269612	0.287874	0.236491	0.221488	0.221488	0.252509	0.350422	0.031007	0.194278	0.0637608	0.236491	0.269612	0.287874	0.269612	0.221488	0.287874	0.236491	0.181954	0.252509	0.287874	0.252509	0.269612	0.149476	0.159601	0.252509	0.269612	0.170411	0.269612	0.170411	0.287874	0.307373	0.252509	0.159601	0.236491	0.307373	0.269612	0.149476	0.252509	0.287874	0.252509
0.149476	0.269612	0.269612	0.181954	0.287874	0.0680795	0.0680795	0.170411	0.236491	0.0116015	0.287874	0.307373	0.252509	0.207438	0.236491	0.269612	0.328193	0.0290401	0.236491	0.0680795	0.252509	0.287874	0.269612	0.287874	0.207438	0.269612	0.252509	0.170411	0.269612	0.307373	0.269612	0.287874	0.122796	0.149476	0.207438	0.252509	0.159601	0.252509	0.181954	0.350422	0.328193	0.269612	0.149476	0.194278	0.328193	0.252509	0.159601	0.236491	0.269612	0.236491
0.236491	0.328193	0.287874	0.252509	0.307373	0.0559278	0.0490571	0.181954	0.328193	0.0141223	0.236491	0.252509	0.269612	0.328193	0.194278	0.328193	0.399501	0.031007	0.252509	0.0944782	0.307373	0.350422	0.374158	0.350422	0.287874	0.287874	0.307373	0.350422	0.287874	0.221488	0.328193	0.207438	0.115006	0.139994	0.149476	0.269612	0.0884848	0.207438	0.194278	0.194278	0.207438	0.194278	0.269612	0.159601	0.269612	0.236491	0.328193	0.287874	0.221488	0.194278
0.170411	0.307373	0.307373	0.181954	0.287874	0.0884848	0.0680795	0.194278	0.269612	0.0132264	0.287874	0.307373	0.252509	0.236491	0.236491	0.269612	0.374158	0.0331073	0.236491	0.0680795	0.252509	0.287874	0.307373	0.287874	0.236491	0.307373	0.252509	0.221488	0.269612	0.307373	0.269612	0.287874	0.159601	0.170411	0.236491	0.252509	0.181954	0.252509	0.181954	0.307373	0.328193	0.269612	0.170411	0.252509	0.328193	0.252509	0.181954	0.269612	0.269612	0.236491
0.181954	0.149476	0.149476	0.0776144	0.159601	0.0559278	0.0828716	0.269612	0.131113	0.0161002	0.10771	0.115006	0.0944782	0.194278	0.100878	0.100878	0.139994	0.0141223	0.252509	0.0254725	0.0944782	0.10771	0.115006	0.10771	0.221488	0.131113	0.0944782	0.350422	0.100878	0.115006	0.100878	0.10771	0.149476	0.0944782	0.374158	0.10771	0.100878	0.10771	0.170411	0.131113	0.122796	0.100878	0.181954	0.307373	0.122796	0.10771	0.221488	0.149476	0.115006	0.100878
0.149476	0.269612	0.269612	0.181954	0.287874	0.0680795	0.0680795	0.170411	0.236491	0.0132264	0.252509	0.269612	0.221488	0.207438	0.207438	0.236491	0.328193	0.0290401	0.207438	0.059716	0.221488	0.252509	0.269612	0.252509	0.207438	0.269612	0.221488	0.194278	0.236491	0.269612	0.236491	0.252509	0.122796	0.149476	0.236491	0.252509	0.139994	0.252509	0.181954	0.307373	0.287874	0.236491	0.149476	0.252509	0.287874	0.252509	0.181954	0.236491	0.269612	0.236491
0.207438	0.194278	0.194278	0.100878	0.181954	0.0490571	0.0828716	0.236491	0.170411	0.0209258	0.139994	0.149476	0.122796	0.252509	0.115006	0.131113	0.181954	0.0209258	0.328193	0.0331073	0.122796	0.139994	0.149476	0.139994	0.287874	0.170411	0.122796	0.350422	0.131113	0.149476	0.131113	0.139994	0.194278	0.10771	0.328193	0.139994	0.0884848	0.139994	0.194278	0.149476	0.139994	0.131113	0.207438	0.236491	0.159601	0.139994	0.287874	0.194278	0.149476	0.131113
0.252509	0.307373	0.307373	0.236491	0.374158	0.0680795	0.0776144	0.252509	0.269612	0.0171907	0.252509	0.307373	0.287874	0.399501	0.269612	0.307373	0.374158	0.0377441	0.455453	0.0776144	0.287874	0.328193	0.307373	0.328193	0.307373	0.350422	0.287874	0.328193	0.269612	0.269612	0.307373	0.252509	0.181954	0.221488	0.159601	0.221488	0.139994	0.221488	0.307373	0.269612	0.252509	0.269612	0.328193	0.194278	0.287874	0.221488	0.307373	0.307373	0.236491	0.207438
0.159601	0.632061	0.632061	0.632061	0.591965	0.139994	0.0290401	0.139994	0.632061	0.00835988	0.674873	0.720585	0.674873	0.252509	0.554412	0.821506	0.769393	0.0680795	0.194278	0.236491	0.674873	1	0.936563	1	0.252509	0.554412	0.769393	0.159601	0.821506	0.632061	0.720585	0.591965	0.100878	0.269612	0.0680795	0.591965	0.221488	0.519242	0.221488	0.554412	0.519242	0.554412	0.181954	0.0944782	0.674873	0.591965	0.131113	0.486303	0.554412	0.486303
0.0331073	0.100878	0.100878	0.0776144	0.10771	0.0726908	0.0430304	0.0828716	0.0884848	0.00380754	0.10771	0.0884848	0.0944782	0.045945	0.131113	0.100878	0.122796	0.0123873	0.0884848	0.0331073	0.0828716	0.122796	0.131113	0.122796	0.0884848	0.0776144	0.0944782	0.0559278	0.115006	0.131113	0.0884848	0.122796	0.0680795	0.0726908	0.059716	0.0944782	0.100878	0.10771	0.0776144	0.131113	0.122796	0.100878	0.0490571	0.0828716	0.10771	0.10771	0.0403007	0.0776144	0.115006	0.115006
0.0290401	0.0680795	0.0680795	0.045945	0.0726908	0.0490571	0.0254725	0.0430304	0.059716	0.0025696	0.0726908	0.059716	0.0559278	0.0353498	0.0680795	0.0680795	0.0726908	0.00733287	0.0403007	0.0171907	0.0559278	0.0726908	0.0776144	0.0726908	0.0403007	0.0680795	0.0637608	0.0490571	0.0680795	0.0776144	0.059716	0.0726908	0.0403007	0.0726908	0.0884848	0.0637608	0.059716	0.0637608	0.045945	0.0776144	0.0726908	0.059716	0.0377441	0.0828716	0.0726908	0.0637608	0.0271978	0.059716	0.0680795	0.059716
0.139994	0.100878	0.100878	0.0523799	0.10771	0.0377441	0.0726908	0.236491	0.0884848	0.0141223	0.0726908	0.0776144	0.0637608	0.149476	0.0680795	0.0680795	0.0944782	0.0108656	0.194278	0.0171907	0.0637608	0.0726908	0.0776144	0.0726908	0.170411	0.0884848	0.0637608	0.269612	0.0680795	0.0776144	0.0680795	0.0726908	0.131113	0.0637608	0.374158	0.0726908	0.0680795	0.0726908	0.115006	0.0884848	0.0828716	0.0680795	0.139994	0.269612	0.0828716	0.0726908	0.170411	0.100878	0.0776144	0.0680795
0.207438	0.131113	0.131113	0.0776144	0.159601	0.0430304	0.0944782	0.269612	0.131113	0.0209258	0.10771	0.115006	0.0944782	0.221488	0.100878	0.100878	0.139994	0.0161002	0.252509	0.0254725	0.0944782	0.10771	0.115006	0.10771	0.221488	0.131113	0.0944782	0.350422	0.100878	0.115006	0.100878	0.10771	0.149476	0.0828716	0.426561	0.10771	0.0776144	0.10771	0.149476	0.131113	0.122796	0.100878	0.207438	0.307373	0.122796	0.10771	0.221488	0.149476	0.115006	0.100878
0.159601	0.100878	0.100878	0.059716	0.122796	0.0377441	0.0828716	0.207438	0.100878	0.0123873	0.0828716	0.0884848	0.0726908	0.170411	0.0776144	0.0776144	0.10771	0.0108656	0.170411	0.0195983	0.0726908	0.0828716	0.0884848	0.0828716	0.170411	0.100878	0.0726908	0.269612	0.0776144	0.0884848	0.0776144	0.0828716	0.131113	0.0726908	0.374158	0.0828716	0.0884848	0.0828716	0.100878	0.0884848	0.0944782	0.0776144	0.159601	0.236491	0.0944782	0.0828716	0.149476	0.115006	0.0884848	0.0776144
0.139994	0.100878	0.100878	0.0523799	0.0944782	0.0726908	0.139994	0.269612	0.0680795	0.0108656	0.0828716	0.0776144	0.0559278	0.131113	0.0884848	0.059716	0.0828716	0.0108656	0.221488	0.0150788	0.0637608	0.0637608	0.0680795	0.0637608	0.194278	0.100878	0.0559278	0.159601	0.0680795	0.0884848	0.0680795	0.0828716	0.287874	0.10771	0.328193	0.0828716	0.149476	0.0828716	0.115006	0.0884848	0.0944782	0.0776144	0.139994	0.236491	0.0828716	0.0828716	0.149476	0.100878	0.0884848	0.0884848
0.139994	0.486303	0.426561	0.426561	0.519242	0.122796	0.0377441	0.122796	0.486303	0.00835988	0.519242	0.554412	0.674873	0.221488	0.426561	0.821506	0.591965	0.045945	0.170411	0.159601	0.87715	0.674873	0.632061	0.674873	0.221488	0.426561	0.769393	0.139994	0.632061	0.486303	0.821506	0.455453	0.0884848	0.207438	0.059716	0.519242	0.194278	0.399501	0.194278	0.374158	0.455453	0.374158	0.159601	0.0828716	0.591965	0.455453	0.115006	0.374158	0.374158	0.328193
0.159601	0.554412	0.486303	0.426561	0.519242	0.122796	0.0377441	0.122796	0.486303	0.00953073	0.591965	0.632061	0.674873	0.252509	0.426561	0.720585	0.591965	0.0523799	0.170411	0.159601	0.87715	0.674873	0.632061	0.674873	0.252509	0.486303	0.769393	0.139994	0.632061	0.486303	0.936563	0.455453	0.0884848	0.236491	0.059716	0.519242	0.221488	0.399501	0.194278	0.374158	0.455453	0.374158	0.159601	0.0944782	0.674873	0.455453	0.131113	0.426561	0.374158	0.328193
0.159601	0.554412	0.554412	0.486303	0.519242	0.10771	0.0290401	0.139994	0.554412	0.00953073	0.519242	0.632061	0.591965	0.252509	0.426561	0.632061	0.674873	0.059716	0.194278	0.181954	0.591965	0.769393	0.720585	0.769393	0.221488	0.486303	0.591965	0.159601	0.632061	0.486303	0.632061	0.455453	0.100878	0.269612	0.0680795	0.519242	0.221488	0.399501	0.221488	0.426561	0.455453	0.486303	0.181954	0.0944782	0.591965	0.455453	0.131113	0.486303	0.426561	0.374158
0.10771	0.221488	0.221488	0.170411	0.269612	0.0944782	0.0726908	0.181954	0.194278	0.00835988	0.269612	0.252509	0.207438	0.149476	0.221488	0.221488	0.207438	0.0238566	0.194278	0.0559278	0.207438	0.236491	0.221488	0.236491	0.194278	0.252509	0.207438	0.122796	0.221488	0.287874	0.221488	0.269612	0.149476	0.181954	0.149476	0.236491	0.252509	0.236491	0.170411	0.287874	0.307373	0.252509	0.122796	0.236491	0.269612	0.236491	0.0884848	0.252509	0.252509	0.252509
0.149476	0.159601	0.159601	0.0944782	0.194278	0.0680795	0.100878	0.194278	0.139994	0.0101763	0.149476	0.159601	0.131113	0.159601	0.159601	0.139994	0.149476	0.0171907	0.307373	0.0353498	0.131113	0.149476	0.139994	0.149476	0.269612	0.159601	0.131113	0.194278	0.159601	0.181954	0.139994	0.170411	0.181954	0.100878	0.236491	0.131113	0.181954	0.149476	0.139994	0.181954	0.170411	0.159601	0.149476	0.170411	0.170411	0.149476	0.139994	0.159601	0.159601	0.159601
0.122796	0.328193	0.328193	0.252509	0.236491	0.122796	0.0223432	0.159601	0.328193	0.00953073	0.269612	0.287874	0.236491	0.194278	0.194278	0.287874	0.350422	0.0353498	0.149476	0.0828716	0.269612	0.350422	0.374158	0.350422	0.194278	0.252509	0.269612	0.159601	0.287874	0.221488	0.287874	0.207438	0.0884848	0.139994	0.059716	0.236491	0.100878	0.181954	0.170411	0.194278	0.181954	0.194278	0.122796	0.0828716	0.269612	0.207438	0.131113	0.287874	0.194278	0.170411
0.149476	0.519242	0.519242	0.399501	0.554412	0.149476	0.0403007	0.115006	0.455453	0.0101763	0.821506	0.674873	0.486303	0.181954	0.674873	0.591965	0.486303	0.0490571	0.181954	0.149476	0.486303	0.632061	0.591965	0.632061	0.236491	0.455453	0.554412	0.115006	0.769393	1	0.519242	0.936563	0.139994	0.287874	0.0726908	0.632061	0.350422	0.821506	0.207438	0.769393	0.821506	0.674873	0.131113	0.100878	0.720585	0.821506	0.10771	0.350422	0.769393	0.674873
0.194278	0.519242	0.455453	0.455453	0.486303	0.115006	0.0353498	0.170411	0.591965	0.0101763	0.486303	0.519242	0.486303	0.307373	0.399501	0.591965	0.821506	0.0559278	0.236491	0.170411	0.554412	0.720585	0.674873	0.720585	0.269612	0.399501	0.554412	0.194278	0.591965	0.455453	0.591965	0.426561	0.122796	0.221488	0.0828716	0.486303	0.181954	0.374158	0.269612	0.399501	0.426561	0.399501	0.221488	0.0884848	0.554412	0.426561	0.159601	0.455453	0.399501	0.350422
0.0195983	0.0161002	0.0161002	0.0108656	0.0132264	0.00274365	0.006024	0.0150788	0.0161002	0.00643203	0.0116015	0.0141223	0.0150788	0.0271978	0.00835988	0.0123873	0.0171907	0.0043408	0.0209258	0.00782956	0.0132264	0.0132264	0.0141223	0.0132264	0.0209258	0.0183551	0.0132264	0.0150788	0.0108656	0.00953073	0.0141223	0.00892613	0.00953073	0.00892613	0.00643203	0.0101763	0.00494876	0.00892613	0.0141223	0.00835988	0.00892613	0.00953073	0.0223432	0.0068677	0.0116015	0.0101763	0.0141223	0.0183551	0.00953073	0.00835988
0.269612	0.194278	0.194278	0.115006	0.181954	0.0828716	0.0828716	0.455453	0.149476	0.0183551	0.159601	0.170411	0.122796	0.287874	0.131113	0.131113	0.159601	0.0209258	0.252509	0.0331073	0.139994	0.139994	0.149476	0.139994	0.328193	0.194278	0.122796	0.307373	0.131113	0.149476	0.149476	0.139994	0.194278	0.139994	0.221488	0.159601	0.149476	0.139994	0.170411	0.149476	0.159601	0.131113	0.207438	0.207438	0.181954	0.139994	0.252509	0.221488	0.149476	0.131113
0.131113	0.159601	0.159601	0.0944782	0.149476	0.0776144	0.0884848	0.194278	0.122796	0.0116015	0.149476	0.139994	0.100878	0.159601	0.122796	0.10771	0.131113	0.0195983	0.181954	0.0271978	0.115006	0.115006	0.122796	0.115006	0.236491	0.159601	0.100878	0.149476	0.10771	0.139994	0.122796	0.131113	0.181954	0.149476	0.207438	0.131113	0.181954	0.131113	0.159601	0.139994	0.149476	0.122796	0.115006	0.287874	0.149476	0.131113	0.122796	0.181954	0.139994	0.139994
0.181954	0.100878	0.100878	0.0523799	0.0944782	0.0726908	0.139994	0.350422	0.0776144	0.0161002	0.0828716	0.0776144	0.0559278	0.149476	0.0884848	0.059716	0.0726908	0.0123873	0.221488	0.0150788	0.0637608	0.0637608	0.0680795	0.0637608	0.252509	0.100878	0.0559278	0.159601	0.0680795	0.0884848	0.0680795	0.0828716	0.287874	0.10771	0.287874	0.0828716	0.149476	0.0828716	0.131113	0.0884848	0.0944782	0.0776144	0.139994	0.181954	0.0828716	0.0828716	0.131113	0.115006	0.0884848	0.0884848
0.194278	0.269612	0.269612	0.181954	0.328193	0.0680795	0.0680795	0.221488	0.207438	0.0132264	0.221488	0.269612	0.221488	0.269612	0.207438	0.236491	0.252509	0.0290401	0.350422	0.059716	0.221488	0.252509	0.236491	0.252509	0.350422	0.269612	0.221488	0.252509	0.236491	0.236491	0.236491	0.221488	0.159601	0.170411	0.181954	0.221488	0.139994	0.221488	0.181954	0.236491	0.221488	0.236491	0.221488	0.170411	0.252509	0.221488	0.181954	0.236491	0.236491	0.236491
0.207438	0.252509	0.252509	0.170411	0.307373	0.0726908	0.0828716	0.269612	0.194278	0.0141223	0.207438	0.252509	0.207438	0.252509	0.194278	0.221488	0.236491	0.0271978	0.374158	0.0559278	0.207438	0.236491	0.221488	0.236491	0.374158	0.252509	0.207438	0.307373	0.221488	0.221488	0.221488	0.207438	0.170411	0.159601	0.194278	0.207438	0.149476	0.207438	0.194278	0.221488	0.207438	0.221488	0.236491	0.181954	0.236491	0.207438	0.194278	0.221488	0.221488	0.221488
0.328193	0.399501	0.350422	0.307373	0.374158	0.0680795	0.0523799	0.221488	0.399501	0.0150788	0.328193	0.350422	0.328193	0.399501	0.269612	0.399501	0.554412	0.0430304	0.350422	0.115006	0.374158	0.486303	0.455453	0.486303	0.350422	0.307373	0.374158	0.328193	0.399501	0.307373	0.399501	0.287874	0.139994	0.170411	0.122796	0.328193	0.122796	0.252509	0.269612	0.269612	0.287874	0.269612	0.328193	0.115006	0.374158	0.287874	0.236491	0.350422	0.269612	0.236491
0.115006	0.0944782	0.0944782	0.0490571	0.0884848	0.0776144	0.115006	0.194278	0.0726908	0.0116015	0.0776144	0.0726908	0.0523799	0.10771	0.0828716	0.0559278	0.0680795	0.0116015	0.181954	0.0141223	0.059716	0.059716	0.0637608	0.059716	0.207438	0.0944782	0.0523799	0.131113	0.0637608	0.0828716	0.0637608	0.0776144	0.236491	0.115006	0.236491	0.0680795	0.139994	0.0776144	0.10771	0.0828716	0.0884848	0.0726908	0.115006	0.221488	0.0776144	0.0776144	0.10771	0.10771	0.0828716	0.0828716
0.307373	0.328193	0.328193	0.252509	0.350422	0.0559278	0.0559278	0.236491	0.328193	0.0183551	0.307373	0.374158	0.399501	0.426561	0.252509	0.426561	0.455453	0.0403007	0.426561	0.0944782	0.399501	0.399501	0.374158	0.399501	0.328193	0.328193	0.399501	0.307373	0.374158	0.287874	0.426561	0.269612	0.149476	0.159601	0.131113	0.307373	0.131113	0.236491	0.287874	0.252509	0.269612	0.252509	0.350422	0.122796	0.350422	0.269612	0.287874	0.328193	0.221488	0.194278
0.181954	0.554412	0.554412	0.374158	0.399501	0.122796	0.0430304	0.139994	0.426561	0.0108656	0.519242	0.632061	0.591965	0.252509	0.328193	0.554412	0.519242	0.059716	0.194278	0.139994	0.674873	0.591965	0.554412	0.591965	0.252509	0.554412	0.591965	0.159601	0.554412	0.426561	0.720585	0.399501	0.100878	0.269612	0.0680795	0.455453	0.221488	0.350422	0.194278	0.374158	0.399501	0.426561	0.159601	0.10771	0.591965	0.399501	0.131113	0.486303	0.374158	0.328193
0.287874	0.350422	0.350422	0.207438	0.287874	0.0680795	0.059716	0.328193	0.350422	0.0195983	0.252509	0.307373	0.287874	0.399501	0.207438	0.307373	0.328193	0.0331073	0.519242	0.0776144	0.287874	0.328193	0.307373	0.328193	0.455453	0.307373	0.287874	0.374158	0.269612	0.236491	0.307373	0.221488	0.159601	0.170411	0.122796	0.221488	0.122796	0.194278	0.350422	0.236491	0.221488	0.236491	0.328193	0.115006	0.252509	0.221488	0.269612	0.307373	0.207438	0.181954
0.236491	0.194278	0.194278	0.131113	0.181954	0.0559278	0.0828716	0.307373	0.149476	0.0141223	0.139994	0.170411	0.139994	0.252509	0.131113	0.149476	0.181954	0.0209258	0.374158	0.0377441	0.139994	0.159601	0.149476	0.159601	0.287874	0.194278	0.139994	0.269612	0.149476	0.149476	0.149476	0.139994	0.252509	0.139994	0.170411	0.159601	0.149476	0.139994	0.221488	0.149476	0.139994	0.149476	0.236491	0.181954	0.159601	0.139994	0.194278	0.170411	0.149476	0.149476
0.181954	0.131113	0.131113	0.0884848	0.159601	0.0726908	0.122796	0.307373	0.100878	0.0123873	0.122796	0.115006	0.0944782	0.170411	0.131113	0.100878	0.122796	0.0141223	0.328193	0.0254725	0.0944782	0.10771	0.100878	0.10771	0.252509	0.131113	0.0944782	0.207438	0.115006	0.149476	0.100878	0.139994	0.287874	0.122796	0.221488	0.139994	0.149476	0.139994	0.194278	0.149476	0.139994	0.131113	0.181954	0.181954	0.122796	0.139994	0.170411	0.131113	0.149476	0.149476
0.149476	0.519242	0.455453	0.455453	0.554412	0.115006	0.0353498	0.131113	0.519242	0.00782956	0.554412	0.591965	0.720585	0.236491	0.455453	0.87715	0.632061	0.0490571	0.181954	0.170411	0.936563	0.720585	0.674873	0.720585	0.236491	0.455453	0.821506	0.149476	0.674873	0.519242	0.769393	0.486303	0.0944782	0.221488	0.0637608	0.554412	0.207438	0.426561	0.207438	0.399501	0.486303	0.399501	0.170411	0.0884848	0.632061	0.486303	0.122796	0.399501	0.399501	0.350422
0.181954	0.554412	0.554412	0.328193	0.399501	0.122796	0.0490571	0.139994	0.426561	0.0108656	0.519242	0.632061	0.519242	0.252509	0.328193	0.554412	0.455453	0.0523799	0.194278	0.122796	0.674873	0.519242	0.486303	0.519242	0.252509	0.554412	0.519242	0.159601	0.486303	0.426561	0.632061	0.399501	0.100878	0.269612	0.0680795	0.399501	0.221488	0.350422	0.194278	0.374158	0.399501	0.426561	0.159601	0.10771	0.519242	0.399501	0.131113	0.426561	0.374158	0.328193
0.0828716	0.170411	0.170411	0.100878	0.181954	0.10771	0.0559278	0.122796	0.149476	0.00733287	0.181954	0.170411	0.139994	0.0776144	0.221488	0.149476	0.159601	0.0161002	0.149476	0.0377441	0.139994	0.159601	0.170411	0.159601	0.149476	0.194278	0.139994	0.0828716	0.170411	0.221488	0.149476	0.207438	0.149476	0.207438	0.115006	0.159601	0.252509	0.207438	0.131113	0.252509	0.236491	0.221488	0.0828716	0.139994	0.181954	0.181954	0.0680795	0.149476	0.194278	0.194278
0.194278	0.181954	0.181954	0.139994	0.221488	0.0523799	0.100878	0.252509	0.139994	0.0132264	0.149476	0.181954	0.149476	0.236491	0.139994	0.159601	0.194278	0.0223432	0.350422	0.0403007	0.149476	0.170411	0.159601	0.170411	0.269612	0.207438	0.149476	0.287874	0.159601	0.159601	0.159601	0.149476	0.181954	0.131113	0.207438	0.149476	0.139994	0.149476	0.181954	0.159601	0.149476	0.159601	0.221488	0.221488	0.170411	0.149476	0.207438	0.181954	0.159601	0.159601
0.328193	0.307373	0.307373	0.207438	0.287874	0.059716	0.059716	0.374158	0.269612	0.0195983	0.221488	0.269612	0.252509	0.455453	0.181954	0.269612	0.328193	0.0290401	0.455453	0.0680795	0.252509	0.287874	0.269612	0.287874	0.399501	0.269612	0.252509	0.374158	0.236491	0.207438	0.269612	0.194278	0.181954	0.149476	0.122796	0.252509	0.10771	0.194278	0.307373	0.207438	0.194278	0.207438	0.328193	0.131113	0.221488	0.221488	0.307373	0.236491	0.207438	0.181954
0.159601	0.131113	0.131113	0.0884848	0.139994	0.0637608	0.122796	0.269612	0.131113	0.0141223	0.139994	0.131113	0.10771	0.170411	0.131113	0.115006	0.159601	0.0161002	0.374158	0.0290401	0.10771	0.122796	0.131113	0.122796	0.287874	0.149476	0.10771	0.181954	0.131113	0.170411	0.115006	0.159601	0.194278	0.10771	0.194278	0.122796	0.149476	0.139994	0.221488	0.170411	0.159601	0.149476	0.159601	0.181954	0.139994	0.139994	0.149476	0.170411	0.149476	0.149476
0.328193	0.350422	0.350422	0.307373	0.328193	0.059716	0.059716	0.287874	0.307373	0.0195983	0.328193	0.399501	0.328193	0.455453	0.236491	0.350422	0.426561	0.0430304	0.399501	0.0884848	0.328193	0.374158	0.350422	0.374158	0.350422	0.399501	0.328193	0.287874	0.350422	0.307373	0.350422	0.287874	0.181954	0.194278	0.122796	0.328193	0.139994	0.287874	0.269612	0.307373	0.287874	0.307373	0.328193	0.149476	0.328193	0.328193	0.269612	0.350422	0.307373	0.269612
0.287874	0.399501	0.399501	0.307373	0.426561	0.0680795	0.0523799	0.252509	0.350422	0.0171907	0.328193	0.399501	0.374158	0.455453	0.269612	0.399501	0.426561	0.0430304	0.350422	0.100878	0.374158	0.426561	0.399501	0.426561	0.350422	0.399501	0.374158	0.328193	0.350422	0.307373	0.399501	0.287874	0.159601	0.194278	0.122796	0.328193	0.139994	0.287874	0.236491	0.307373	0.287874	0.307373	0.328193	0.131113	0.328193	0.328193	0.269612	0.307373	0.307373	0.269612
0.207438	0.720585	0.632061	0.486303	0.591965	0.10771	0.0377441	0.159601	0.632061	0.0108656	0.674873	0.720585	0.591965	0.287874	0.486303	0.720585	0.674873	0.059716	0.252509	0.181954	0.674873	0.769393	0.720585	0.769393	0.328193	0.632061	0.674873	0.181954	0.720585	0.632061	0.720585	0.591965	0.131113	0.307373	0.0884848	0.591965	0.252509	0.519242	0.252509	0.554412	0.591965	0.554412	0.207438	0.122796	0.674873	0.591965	0.149476	0.486303	0.554412	0.486303
0.207438	0.252509	0.252509	0.170411	0.269612	0.0637608	0.0828716	0.207438	0.194278	0.0141223	0.207438	0.252509	0.207438	0.252509	0.194278	0.221488	0.236491	0.0271978	0.328193	0.0559278	0.207438	0.236491	0.221488	0.236491	0.328193	0.252509	0.207438	0.236491	0.221488	0.221488	0.221488	0.207438	0.170411	0.159601	0.194278	0.207438	0.170411	0.207438	0.194278	0.221488	0.207438	0.221488	0.236491	0.159601	0.236491	0.207438	0.170411	0.194278	0.221488	0.221488
0.328193	0.307373	0.307373	0.207438	0.287874	0.059716	0.059716	0.374158	0.269612	0.0195983	0.221488	0.269612	0.252509	0.455453	0.181954	0.269612	0.328193	0.0290401	0.455453	0.0680795	0.252509	0.287874	0.269612	0.287874	0.399501	0.269612	0.252509	0.374158	0.236491	0.207438	0.269612	0.194278	0.181954	0.149476	0.122796	0.252509	0.10771	0.194278	0.307373	0.207438	0.194278	0.207438	0.328193	0.131113	0.221488	0.221488	0.307373	0.236491	0.207438	0.181954
0.170411	0.307373	0.307373	0.236491	0.252509	0.0680795	0.045945	0.149476	0.269612	0.0116015	0.287874	0.350422	0.328193	0.269612	0.207438	0.307373	0.328193	0.0331073	0.207438	0.0776144	0.328193	0.328193	0.307373	0.328193	0.181954	0.350422	0.328193	0.149476	0.307373	0.269612	0.350422	0.252509	0.0944782	0.170411	0.0828716	0.252509	0.122796	0.221488	0.181954	0.236491	0.252509	0.269612	0.170411	0.100878	0.287874	0.252509	0.139994	0.307373	0.236491	0.207438
0.236491	0.374158	0.374158	0.170411	0.269612	0.0637608	0.0637608	0.269612	0.287874	0.0161002	0.236491	0.287874	0.236491	0.328193	0.170411	0.252509	0.307373	0.0353498	0.426561	0.0637608	0.236491	0.269612	0.287874	0.269612	0.426561	0.328193	0.236491	0.455453	0.252509	0.221488	0.252509	0.207438	0.131113	0.181954	0.149476	0.207438	0.115006	0.181954	0.252509	0.194278	0.207438	0.221488	0.236491	0.207438	0.236491	0.207438	0.328193	0.328193	0.194278	0.170411
0.194278	0.769393	0.769393	0.455453	0.554412	0.131113	0.0353498	0.115006	0.519242	0.0101763	0.720585	0.769393	0.554412	0.236491	0.455453	0.674873	0.632061	0.0828716	0.207438	0.170411	0.632061	0.720585	0.769393	0.720585	0.269612	0.674873	0.632061	0.149476	0.769393	0.591965	0.674873	0.554412	0.10771	0.328193	0.0726908	0.554412	0.236491	0.486303	0.181954	0.455453	0.486303	0.455453	0.170411	0.115006	0.720585	0.554412	0.139994	0.519242	0.455453	0.399501
0.194278	0.519242	0.455453	0.399501	0.426561	0.100878	0.0353498	0.194278	0.519242	0.0101763	0.426561	0.455453	0.486303	0.269612	0.350422	0.591965	0.632061	0.0490571	0.236491	0.149476	0.554412	0.632061	0.674873	0.632061	0.307373	0.455453	0.554412	0.194278	0.519242	0.399501	0.591965	0.374158	0.10771	0.221488	0.10771	0.426561	0.159601	0.328193	0.236491	0.350422	0.374158	0.350422	0.221488	0.131113	0.486303	0.374158	0.159601	0.455453	0.350422	0.307373
0.0141223	0.0331073	0.0377441	0.0290401	0.0353498	0.031007	0.0209258	0.0238566	0.0290401	0.00274365	0.0403007	0.0377441	0.0403007	0.0195983	0.0377441	0.0377441	0.0353498	0.0068677	0.0223432	0.0183551	0.0353498	0.0403007	0.0430304	0.0403007	0.0254725	0.0430304	0.0403007	0.0161002	0.0377441	0.0430304	0.0430304	0.0403007	0.0171907	0.0271978	0.0195983	0.031007	0.0377441	0.0353498	0.0223432	0.0430304	0.0403007	0.0377441	0.0161002	0.0271978	0.0403007	0.0353498	0.0150788	0.0377441	0.0377441	0.0377441
0.486303	0.236491	0.236491	0.139994	0.221488	0.0680795	0.0884848	0.426561	0.181954	0.0290401	0.170411	0.207438	0.149476	0.399501	0.139994	0.159601	0.221488	0.0331073	0.399501	0.0403007	0.170411	0.170411	0.181954	0.170411	0.399501	0.269612	0.149476	0.374158	0.181954	0.159601	0.181954	0.149476	0.207438	0.149476	0.181954	0.170411	0.10771	0.149476	0.181954	0.159601	0.170411	0.159601	0.328193	0.194278	0.170411	0.170411	0.350422	0.269612	0.159601	0.139994
0.181954	0.0884848	0.0884848	0.045945	0.0828716	0.0726908	0.10771	0.307373	0.0680795	0.0161002	0.0726908	0.0680795	0.0490571	0.149476	0.0680795	0.0523799	0.0726908	0.0108656	0.194278	0.0132264	0.0559278	0.0559278	0.059716	0.0559278	0.194278	0.0884848	0.0490571	0.207438	0.059716	0.0776144	0.059716	0.0726908	0.252509	0.0828716	0.328193	0.0726908	0.131113	0.0726908	0.100878	0.0776144	0.0828716	0.0680795	0.122796	0.236491	0.0726908	0.0726908	0.149476	0.100878	0.0776144	0.0776144
0.287874	0.236491	0.236491	0.122796	0.194278	0.0680795	0.0680795	0.328193	0.139994	0.0254725	0.149476	0.181954	0.131113	0.350422	0.122796	0.139994	0.170411	0.0254725	0.307373	0.0353498	0.149476	0.149476	0.159601	0.149476	0.307373	0.236491	0.131113	0.374158	0.139994	0.139994	0.159601	0.131113	0.139994	0.170411	0.207438	0.149476	0.10771	0.131113	0.181954	0.159601	0.149476	0.139994	0.221488	0.252509	0.170411	0.131113	0.399501	0.207438	0.139994	0.122796
0.149476	0.159601	0.159601	0.0944782	0.149476	0.0776144	0.149476	0.287874	0.139994	0.0132264	0.149476	0.139994	0.115006	0.159601	0.159601	0.122796	0.170411	0.0171907	0.350422	0.031007	0.115006	0.131113	0.139994	0.131113	0.269612	0.159601	0.115006	0.170411	0.139994	0.181954	0.122796	0.194278	0.236491	0.149476	0.207438	0.131113	0.207438	0.149476	0.236491	0.207438	0.221488	0.181954	0.170411	0.194278	0.149476	0.170411	0.159601	0.181954	0.159601	0.159601
0.131113	0.159601	0.159601	0.0944782	0.149476	0.0884848	0.0884848	0.252509	0.10771	0.0116015	0.149476	0.139994	0.100878	0.139994	0.10771	0.10771	0.131113	0.0195983	0.181954	0.0271978	0.115006	0.115006	0.122796	0.115006	0.236491	0.159601	0.100878	0.149476	0.10771	0.139994	0.122796	0.131113	0.181954	0.131113	0.181954	0.149476	0.181954	0.131113	0.139994	0.139994	0.149476	0.122796	0.115006	0.252509	0.149476	0.131113	0.122796	0.159601	0.139994	0.139994
0.170411	0.0828716	0.0828716	0.0430304	0.0776144	0.045945	0.115006	0.328193	0.0637608	0.0171907	0.059716	0.0637608	0.045945	0.159601	0.0637608	0.0490571	0.0680795	0.0101763	0.236491	0.0123873	0.0523799	0.0523799	0.0559278	0.0523799	0.207438	0.0828716	0.045945	0.221488	0.0559278	0.0637608	0.0559278	0.059716	0.207438	0.0680795	0.307373	0.059716	0.0944782	0.059716	0.122796	0.0726908	0.0680795	0.0559278	0.131113	0.221488	0.0680795	0.059716	0.207438	0.0944782	0.0637608	0.0637608
0.170411	0.10771	0.10771	0.0637608	0.115006	0.0680795	0.131113	0.328193	0.0944782	0.0116015	0.0776144	0.0828716	0.0680795	0.122796	0.10771	0.0726908	0.0884848	0.0116015	0.350422	0.0183551	0.0680795	0.0776144	0.0828716	0.0776144	0.269612	0.10771	0.0680795	0.194278	0.0828716	0.0944782	0.0726908	0.0884848	0.307373	0.100878	0.269612	0.0884848	0.139994	0.0884848	0.181954	0.10771	0.100878	0.0828716	0.170411	0.170411	0.0884848	0.0884848	0.139994	0.122796	0.0944782	0.0944782
0.374158	0.181954	0.181954	0.0944782	0.149476	0.0776144	0.100878	0.632061	0.139994	0.0223432	0.115006	0.139994	0.100878	0.307373	0.0944782	0.10771	0.149476	0.0195983	0.455453	0.0271978	0.115006	0.115006	0.122796	0.115006	0.455453	0.181954	0.100878	0.374158	0.122796	0.10771	0.122796	0.100878	0.236491	0.115006	0.181954	0.115006	0.122796	0.100878	0.181954	0.10771	0.115006	0.10771	0.252509	0.170411	0.115006	0.115006	0.269612	0.207438	0.10771	0.10771
0.115006	0.139994	0.139994	0.0828716	0.131113	0.0776144	0.131113	0.221488	0.122796	0.0101763	0.131113	0.122796	0.100878	0.122796	0.139994	0.10771	0.149476	0.0171907	0.269612	0.0271978	0.100878	0.115006	0.122796	0.115006	0.207438	0.139994	0.100878	0.149476	0.122796	0.159601	0.10771	0.149476	0.307373	0.131113	0.236491	0.115006	0.207438	0.131113	0.181954	0.159601	0.170411	0.139994	0.149476	0.221488	0.131113	0.131113	0.122796	0.159601	0.139994	0.139994
0.159601	0.554412	0.554412	0.554412	0.519242	0.122796	0.0290401	0.139994	0.554412	0.00953073	0.591965	0.632061	0.591965	0.287874	0.486303	0.720585	0.674873	0.059716	0.194278	0.207438	0.591965	0.87715	0.821506	0.87715	0.252509	0.486303	0.674873	0.181954	0.720585	0.554412	0.632061	0.519242	0.100878	0.236491	0.0776144	0.519242	0.194278	0.455453	0.194278	0.486303	0.455453	0.486303	0.181954	0.0944782	0.591965	0.519242	0.149476	0.426561	0.486303	0.426561
0.115006	0.307373	0.269612	0.236491	0.426561	0.115006	0.059716	0.170411	0.269612	0.0101763	0.426561	0.350422	0.287874	0.159601	0.350422	0.350422	0.287874	0.0290401	0.207438	0.0776144	0.328193	0.328193	0.307373	0.328193	0.207438	0.307373	0.328193	0.131113	0.350422	0.455453	0.350422	0.426561	0.159601	0.221488	0.10771	0.374158	0.307373	0.374158	0.207438	0.455453	0.486303	0.307373	0.131113	0.149476	0.426561	0.374158	0.10771	0.269612	0.350422	0.307373
0.122796	0.149476	0.149476	0.0884848	0.139994	0.0828716	0.0944782	0.207438	0.100878	0.0123873	0.139994	0.131113	0.0944782	0.170411	0.115006	0.100878	0.122796	0.0161002	0.194278	0.0254725	0.10771	0.10771	0.115006	0.10771	0.252509	0.149476	0.0944782	0.159601	0.115006	0.149476	0.115006	0.139994	0.170411	0.122796	0.194278	0.122796	0.194278	0.139994	0.115006	0.149476	0.159601	0.131113	0.10771	0.269612	0.139994	0.139994	0.149476	0.149476	0.149476	0.149476
0.221488	0.269612	0.269612	0.207438	0.328193	0.0680795	0.0776144	0.252509	0.236491	0.0150788	0.252509	0.307373	0.252509	0.269612	0.236491	0.269612	0.287874	0.0290401	0.399501	0.0680795	0.252509	0.287874	0.269612	0.287874	0.455453	0.269612	0.252509	0.252509	0.269612	0.269612	0.269612	0.252509	0.159601	0.170411	0.181954	0.252509	0.159601	0.252509	0.236491	0.269612	0.252509	0.269612	0.252509	0.170411	0.287874	0.252509	0.207438	0.269612	0.269612	0.269612
0.139994	0.194278	0.194278	0.115006	0.207438	0.0828716	0.0828716	0.207438	0.149476	0.0108656	0.207438	0.194278	0.159601	0.149476	0.194278	0.170411	0.181954	0.0183551	0.328193	0.0430304	0.159601	0.181954	0.170411	0.181954	0.328193	0.170411	0.159601	0.181954	0.194278	0.252509	0.170411	0.236491	0.194278	0.139994	0.170411	0.181954	0.252509	0.207438	0.194278	0.252509	0.236491	0.221488	0.139994	0.181954	0.207438	0.207438	0.149476	0.170411	0.221488	0.221488
0.307373	0.287874	0.287874	0.170411	0.269612	0.0726908	0.0726908	0.455453	0.252509	0.0183551	0.181954	0.221488	0.207438	0.374158	0.170411	0.221488	0.307373	0.0271978	0.554412	0.0559278	0.207438	0.236491	0.252509	0.236491	0.486303	0.252509	0.207438	0.399501	0.194278	0.170411	0.221488	0.159601	0.221488	0.159601	0.131113	0.207438	0.115006	0.159601	0.328193	0.170411	0.159601	0.170411	0.350422	0.139994	0.181954	0.181954	0.287874	0.221488	0.170411	0.170411
0.194278	0.674873	0.591965	0.455453	0.554412	0.115006	0.0353498	0.131113	0.519242	0.0101763	0.720585	0.769393	0.632061	0.269612	0.455453	0.769393	0.632061	0.0637608	0.207438	0.170411	0.821506	0.720585	0.674873	0.720585	0.307373	0.591965	0.720585	0.149476	0.769393	0.591965	0.87715	0.554412	0.10771	0.287874	0.0726908	0.632061	0.269612	0.486303	0.207438	0.455453	0.554412	0.455453	0.170411	0.115006	0.821506	0.554412	0.139994	0.519242	0.455453	0.399501
0.139994	0.149476	0.149476	0.115006	0.139994	0.0944782	0.0944782	0.236491	0.100878	0.0123873	0.139994	0.131113	0.10771	0.194278	0.100878	0.100878	0.122796	0.0161002	0.170411	0.0254725	0.122796	0.10771	0.115006	0.10771	0.221488	0.149476	0.10771	0.159601	0.100878	0.131113	0.115006	0.122796	0.252509	0.139994	0.149476	0.139994	0.170411	0.122796	0.149476	0.131113	0.139994	0.131113	0.10771	0.159601	0.139994	0.122796	0.131113	0.149476	0.131113	0.131113
0.149476	0.519242	0.519242	0.455453	0.374158	0.131113	0.0353498	0.115006	0.399501	0.0101763	0.554412	0.591965	0.486303	0.207438	0.350422	0.519242	0.486303	0.0637608	0.181954	0.149476	0.554412	0.632061	0.591965	0.632061	0.207438	0.519242	0.554412	0.115006	0.591965	0.455453	0.591965	0.426561	0.0828716	0.252509	0.0490571	0.426561	0.181954	0.374158	0.181954	0.455453	0.374158	0.399501	0.131113	0.0884848	0.554412	0.426561	0.122796	0.455453	0.399501	0.350422
0.181954	0.632061	0.554412	0.486303	0.591965	0.10771	0.0331073	0.139994	0.554412	0.00953073	0.674873	0.720585	0.674873	0.252509	0.486303	0.821506	0.674873	0.059716	0.221488	0.181954	0.769393	0.769393	0.720585	0.769393	0.287874	0.554412	0.769393	0.159601	0.821506	0.632061	0.821506	0.591965	0.115006	0.269612	0.0776144	0.674873	0.252509	0.519242	0.221488	0.486303	0.591965	0.486303	0.181954	0.10771	0.769393	0.591965	0.131113	0.486303	0.486303	0.426561
0.0828716	0.170411	0.170411	0.100878	0.159601	0.0828716	0.0637608	0.139994	0.115006	0.00835988	0.159601	0.149476	0.10771	0.115006	0.131113	0.115006	0.122796	0.0183551	0.131113	0.0290401	0.122796	0.122796	0.131113	0.122796	0.170411	0.170411	0.10771	0.0944782	0.115006	0.149476	0.131113	0.139994	0.149476	0.159601	0.149476	0.139994	0.194278	0.139994	0.100878	0.149476	0.159601	0.131113	0.0828716	0.269612	0.159601	0.139994	0.0884848	0.149476	0.149476	0.149476
0.131113	0.139994	0.139994	0.0944782	0.149476	0.0776144	0.131113	0.252509	0.10771	0.0116015	0.131113	0.122796	0.100878	0.139994	0.159601	0.10771	0.149476	0.0171907	0.269612	0.0271978	0.100878	0.115006	0.122796	0.115006	0.236491	0.139994	0.100878	0.170411	0.122796	0.159601	0.10771	0.149476	0.350422	0.149476	0.236491	0.131113	0.207438	0.149476	0.159601	0.159601	0.170411	0.139994	0.170411	0.252509	0.131113	0.149476	0.139994	0.139994	0.159601	0.159601
0.115006	0.307373	0.350422	0.236491	0.328193	0.194278	0.0523799	0.194278	0.236491	0.00782956	0.287874	0.307373	0.252509	0.159601	0.269612	0.269612	0.287874	0.0430304	0.159601	0.0884848	0.252509	0.328193	0.350422	0.328193	0.159601	0.350422	0.252509	0.131113	0.269612	0.269612	0.269612	0.252509	0.122796	0.221488	0.0944782	0.252509	0.207438	0.221488	0.139994	0.269612	0.252509	0.236491	0.115006	0.131113	0.328193	0.221488	0.10771	0.307373	0.236491	0.236491
0.0559278	0.194278	0.170411	0.131113	0.236491	0.10771	0.0490571	0.139994	0.149476	0.00494876	0.236491	0.194278	0.181954	0.0776144	0.252509	0.221488	0.181954	0.0183551	0.115006	0.0490571	0.207438	0.207438	0.194278	0.207438	0.149476	0.149476	0.207438	0.0828716	0.221488	0.252509	0.221488	0.236491	0.149476	0.159601	0.149476	0.236491	0.287874	0.207438	0.115006	0.221488	0.269612	0.170411	0.0726908	0.159601	0.269612	0.207438	0.0523799	0.149476	0.194278	0.194278
0.221488	0.181954	0.181954	0.0944782	0.170411	0.0680795	0.100878	0.374158	0.139994	0.0132264	0.131113	0.139994	0.115006	0.207438	0.122796	0.122796	0.170411	0.0195983	0.519242	0.031007	0.115006	0.131113	0.139994	0.131113	0.350422	0.181954	0.115006	0.252509	0.139994	0.139994	0.122796	0.131113	0.236491	0.115006	0.159601	0.131113	0.139994	0.115006	0.207438	0.139994	0.131113	0.122796	0.194278	0.170411	0.131113	0.131113	0.207438	0.181954	0.122796	0.122796
0.519242	0.287874	0.287874	0.221488	0.269612	0.0430304	0.0637608	0.350422	0.287874	0.0271978	0.207438	0.252509	0.236491	0.554412	0.170411	0.252509	0.350422	0.0353498	0.426561	0.0637608	0.236491	0.269612	0.287874	0.269612	0.328193	0.328193	0.236491	0.455453	0.221488	0.194278	0.252509	0.181954	0.170411	0.159601	0.170411	0.207438	0.0884848	0.181954	0.328193	0.194278	0.181954	0.194278	0.455453	0.159601	0.207438	0.207438	0.426561	0.287874	0.194278	0.170411
0.287874	0.455453	0.399501	0.399501	0.486303	0.0680795	0.0523799	0.221488	0.455453	0.0171907	0.374158	0.399501	0.374158	0.455453	0.307373	0.455453	0.486303	0.0490571	0.350422	0.115006	0.426561	0.486303	0.455453	0.486303	0.350422	0.455453	0.426561	0.252509	0.399501	0.350422	0.455453	0.328193	0.181954	0.221488	0.10771	0.374158	0.139994	0.328193	0.269612	0.350422	0.328193	0.307373	0.328193	0.115006	0.374158	0.374158	0.269612	0.350422	0.350422	0.307373
0.181954	0.632061	0.554412	0.554412	0.591965	0.122796	0.0331073	0.159601	0.632061	0.00953073	0.591965	0.632061	0.591965	0.287874	0.486303	0.720585	0.769393	0.059716	0.221488	0.207438	0.674873	0.87715	0.821506	0.87715	0.287874	0.486303	0.674873	0.181954	0.720585	0.554412	0.720585	0.519242	0.115006	0.269612	0.0776144	0.591965	0.221488	0.455453	0.221488	0.486303	0.519242	0.486303	0.207438	0.10771	0.674873	0.519242	0.149476	0.486303	0.486303	0.426561
0.159601	0.486303	0.486303	0.554412	0.591965	0.10771	0.0254725	0.122796	0.486303	0.00835988	0.591965	0.632061	0.591965	0.252509	0.486303	0.720585	0.591965	0.0523799	0.149476	0.181954	0.591965	0.769393	0.720585	0.769393	0.221488	0.426561	0.674873	0.181954	0.720585	0.554412	0.632061	0.519242	0.0884848	0.207438	0.0680795	0.591965	0.194278	0.519242	0.194278	0.426561	0.455453	0.426561	0.159601	0.0944782	0.591965	0.591965	0.131113	0.374158	0.486303	0.426561
0.207438	0.554412	0.554412	0.328193	0.350422	0.10771	0.0430304	0.139994	0.328193	0.0108656	0.399501	0.486303	0.455453	0.252509	0.252509	0.426561	0.399501	0.059716	0.221488	0.10771	0.519242	0.455453	0.426561	0.455453	0.221488	0.554412	0.455453	0.181954	0.426561	0.328193	0.554412	0.307373	0.115006	0.307373	0.059716	0.350422	0.194278	0.269612	0.221488	0.287874	0.307373	0.328193	0.159601	0.122796	0.455453	0.307373	0.149476	0.426561	0.287874	0.252509
0.0377441	0.059716	0.059716	0.0353498	0.0637608	0.0559278	0.0559278	0.0559278	0.0523799	0.00333978	0.0637608	0.059716	0.0490571	0.031007	0.0884848	0.0523799	0.0559278	0.00564186	0.0680795	0.0132264	0.0490571	0.0559278	0.059716	0.0559278	0.059716	0.0680795	0.0490571	0.0377441	0.059716	0.0776144	0.0523799	0.0828716	0.100878	0.0828716	0.0884848	0.0559278	0.149476	0.0726908	0.045945	0.100878	0.0944782	0.0884848	0.0377441	0.0828716	0.0637608	0.0726908	0.0353498	0.0523799	0.0680795	0.0884848
0.236491	0.486303	0.554412	0.554412	0.455453	0.0828716	0.0430304	0.159601	0.426561	0.0123873	0.519242	0.632061	0.455453	0.328193	0.374158	0.486303	0.519242	0.0680795	0.221488	0.139994	0.399501	0.591965	0.554412	0.591965	0.252509	0.554412	0.455453	0.159601	0.554412	0.486303	0.426561	0.455453	0.149476	0.307373	0.0776144	0.455453	0.194278	0.519242	0.252509	0.426561	0.399501	0.554412	0.207438	0.10771	0.455453	0.519242	0.149476	0.426561	0.486303	0.486303
0.328193	0.350422	0.350422	0.307373	0.328193	0.059716	0.059716	0.287874	0.307373	0.0195983	0.328193	0.399501	0.328193	0.455453	0.236491	0.350422	0.426561	0.0430304	0.399501	0.0884848	0.328193	0.374158	0.350422	0.374158	0.350422	0.399501	0.328193	0.287874	0.350422	0.307373	0.350422	0.287874	0.181954	0.194278	0.122796	0.328193	0.139994	0.287874	0.269612	0.307373	0.287874	0.307373	0.328193	0.149476	0.328193	0.328193	0.269612	0.350422	0.307373	0.269612
0.328193	0.350422	0.350422	0.269612	0.287874	0.059716	0.059716	0.287874	0.307373	0.0195983	0.328193	0.399501	0.328193	0.399501	0.236491	0.350422	0.426561	0.0430304	0.455453	0.0884848	0.328193	0.374158	0.350422	0.374158	0.350422	0.399501	0.328193	0.287874	0.350422	0.307373	0.350422	0.287874	0.159601	0.194278	0.122796	0.287874	0.139994	0.252509	0.307373	0.307373	0.287874	0.307373	0.328193	0.149476	0.328193	0.287874	0.269612	0.350422	0.269612	0.236491
0.307373	0.374158	0.374158	0.287874	0.307373	0.0637608	0.0559278	0.269612	0.328193	0.0183551	0.350422	0.426561	0.350422	0.426561	0.252509	0.374158	0.455453	0.045945	0.426561	0.0944782	0.350422	0.399501	0.374158	0.399501	0.328193	0.426561	0.350422	0.269612	0.374158	0.328193	0.374158	0.307373	0.170411	0.207438	0.115006	0.307373	0.149476	0.269612	0.287874	0.328193	0.307373	0.328193	0.307373	0.139994	0.350422	0.307373	0.252509	0.374158	0.287874	0.252509
0.328193	0.350422	0.350422	0.207438	0.328193	0.0776144	0.0680795	0.374158	0.350422	0.0171907	0.252509	0.307373	0.287874	0.399501	0.236491	0.307373	0.328193	0.0331073	0.519242	0.0776144	0.287874	0.328193	0.307373	0.328193	0.519242	0.307373	0.287874	0.374158	0.269612	0.236491	0.307373	0.221488	0.207438	0.194278	0.139994	0.252509	0.139994	0.194278	0.350422	0.207438	0.221488	0.236491	0.374158	0.131113	0.252509	0.221488	0.236491	0.307373	0.207438	0.181954
0.0271978	0.0377441	0.0377441	0.0223432	0.0403007	0.0161002	0.0271978	0.0523799	0.0331073	0.0068677	0.0403007	0.0377441	0.0353498	0.0331073	0.0331073	0.0331073	0.0353498	0.00463482	0.0637608	0.0161002	0.031007	0.0353498	0.0331073	0.0353498	0.0637608	0.0331073	0.0353498	0.045945	0.0331073	0.0430304	0.0331073	0.0403007	0.0331073	0.0271978	0.0430304	0.0353498	0.0377441	0.0353498	0.0430304	0.0430304	0.0403007	0.0377441	0.0353498	0.0403007	0.0403007	0.0353498	0.0290401	0.0377441	0.0377441	0.0377441
0.194278	0.236491	0.236491	0.159601	0.287874	0.0680795	0.0776144	0.252509	0.181954	0.0132264	0.194278	0.236491	0.194278	0.236491	0.181954	0.207438	0.221488	0.0254725	0.350422	0.0523799	0.194278	0.221488	0.207438	0.221488	0.350422	0.236491	0.194278	0.287874	0.207438	0.207438	0.207438	0.194278	0.181954	0.149476	0.181954	0.194278	0.159601	0.194278	0.181954	0.207438	0.194278	0.207438	0.221488	0.170411	0.221488	0.194278	0.181954	0.207438	0.207438	0.207438
0.519242	0.252509	0.252509	0.194278	0.207438	0.0490571	0.0726908	0.350422	0.194278	0.0271978	0.181954	0.221488	0.159601	0.554412	0.115006	0.170411	0.236491	0.031007	0.328193	0.0430304	0.181954	0.181954	0.194278	0.181954	0.328193	0.287874	0.159601	0.399501	0.170411	0.149476	0.194278	0.139994	0.194278	0.159601	0.170411	0.181954	0.0776144	0.139994	0.221488	0.131113	0.139994	0.170411	0.307373	0.181954	0.181954	0.159601	0.374158	0.287874	0.149476	0.131113
1.46246e-06	1.56151e-06	1.56151e-06	1.20142e-06	1.46246e-06	3.94296e-07	4.49519e-07	1.66728e-06	1.56151e-06	4.79967e-07	1.1252e-06	1.36968e-06	1.46246e-06	2.63785e-06	9.24361e-07	1.36968e-06	1.66728e-06	2.18603e-07	2.31379e-06	5.84252e-07	1.28279e-06	1.46246e-06	1.36968e-06	1.46246e-06	2.02954e-06	1.36968e-06	1.28279e-06	2.16701e-06	1.20142e-06	1.05382e-06	1.36968e-06	9.86971e-07	9.24361e-07	8.65722e-07	7.11196e-07	1.1252e-06	5.47189e-07	9.86971e-07	1.56151e-06	1.05382e-06	9.86971e-07	1.05382e-06	1.90079e-06	7.59368e-07	1.1252e-06	1.1252e-06	1.78021e-06	1.36968e-06	1.05382e-06	9.24361e-07
0.149476	0.519242	0.455453	0.399501	0.486303	0.131113	0.0403007	0.115006	0.455453	0.00892613	0.554412	0.591965	0.632061	0.236491	0.399501	0.769393	0.554412	0.0490571	0.159601	0.149476	0.936563	0.632061	0.591965	0.632061	0.236491	0.455453	0.720585	0.131113	0.591965	0.455453	0.87715	0.426561	0.0828716	0.221488	0.0559278	0.486303	0.207438	0.374158	0.181954	0.350422	0.426561	0.350422	0.149476	0.0884848	0.632061	0.426561	0.122796	0.399501	0.350422	0.307373
0.0776144	0.236491	0.236491	0.181954	0.252509	0.170411	0.045945	0.131113	0.207438	0.00782956	0.252509	0.236491	0.252509	0.10771	0.350422	0.269612	0.252509	0.0254725	0.159601	0.0680795	0.252509	0.287874	0.269612	0.287874	0.139994	0.207438	0.252509	0.115006	0.269612	0.307373	0.269612	0.287874	0.236491	0.252509	0.0944782	0.252509	0.399501	0.252509	0.207438	0.350422	0.328193	0.269612	0.115006	0.115006	0.287874	0.252509	0.0944782	0.181954	0.269612	0.236491
0.149476	0.519242	0.455453	0.399501	0.486303	0.131113	0.0403007	0.115006	0.455453	0.00892613	0.554412	0.591965	0.632061	0.236491	0.399501	0.769393	0.554412	0.0490571	0.159601	0.149476	0.936563	0.632061	0.591965	0.632061	0.236491	0.455453	0.720585	0.131113	0.591965	0.455453	0.87715	0.426561	0.0828716	0.221488	0.0559278	0.486303	0.207438	0.374158	0.181954	0.350422	0.426561	0.350422	0.149476	0.0884848	0.632061	0.426561	0.122796	0.399501	0.350422	0.307373
0.149476	0.455453	0.455453	0.519242	0.486303	0.100878	0.0271978	0.131113	0.455453	0.0101763	0.554412	0.591965	0.554412	0.307373	0.455453	0.674873	0.554412	0.0559278	0.181954	0.170411	0.554412	0.720585	0.674873	0.720585	0.207438	0.455453	0.632061	0.149476	0.674873	0.519242	0.591965	0.486303	0.0828716	0.221488	0.0726908	0.486303	0.181954	0.426561	0.207438	0.399501	0.426561	0.399501	0.170411	0.100878	0.554412	0.486303	0.159601	0.455453	0.399501	0.350422
0.207438	0.131113	0.131113	0.100878	0.10771	0.0331073	0.0331073	0.236491	0.131113	0.0123873	0.0828716	0.100878	0.10771	0.252509	0.0680795	0.115006	0.159601	0.0161002	0.221488	0.0331073	0.10771	0.122796	0.131113	0.122796	0.194278	0.131113	0.10771	0.236491	0.100878	0.0776144	0.115006	0.0726908	0.0884848	0.0726908	0.0776144	0.0944782	0.0403007	0.0726908	0.149476	0.0680795	0.0726908	0.0776144	0.207438	0.0726908	0.0944782	0.0828716	0.170411	0.149476	0.0776144	0.0680795
0.181954	0.0884848	0.0884848	0.0523799	0.0828716	0.0828716	0.0944782	0.307373	0.0884848	0.0141223	0.0637608	0.0680795	0.0490571	0.131113	0.0776144	0.0523799	0.0726908	0.0108656	0.252509	0.0132264	0.0559278	0.0559278	0.059716	0.0559278	0.194278	0.0884848	0.0490571	0.207438	0.059716	0.0680795	0.059716	0.0637608	0.221488	0.10771	0.221488	0.0637608	0.100878	0.0637608	0.131113	0.0776144	0.0726908	0.059716	0.207438	0.181954	0.0726908	0.0637608	0.170411	0.115006	0.0680795	0.0680795
0.149476	0.519242	0.455453	0.399501	0.486303	0.131113	0.0403007	0.115006	0.455453	0.00892613	0.554412	0.591965	0.632061	0.236491	0.399501	0.769393	0.554412	0.0490571	0.159601	0.149476	0.936563	0.632061	0.591965	0.632061	0.236491	0.455453	0.720585	0.131113	0.591965	0.455453	0.87715	0.426561	0.0828716	0.221488	0.0559278	0.486303	0.207438	0.374158	0.181954	0.350422	0.426561	0.350422	0.149476	0.0884848	0.632061	0.426561	0.122796	0.399501	0.350422	0.307373
0.149476	0.519242	0.455453	0.399501	0.486303	0.131113	0.0403007	0.115006	0.455453	0.00892613	0.554412	0.591965	0.632061	0.236491	0.399501	0.769393	0.554412	0.0490571	0.159601	0.149476	0.936563	0.632061	0.591965	0.632061	0.236491	0.455453	0.720585	0.131113	0.591965	0.455453	0.87715	0.426561	0.0828716	0.221488	0.0559278	0.486303	0.207438	0.374158	0.181954	0.350422	0.426561	0.350422	0.149476	0.0884848	0.632061	0.426561	0.122796	0.399501	0.350422	0.307373
0.194278	0.769393	0.674873	0.455453	0.632061	0.115006	0.0353498	0.115006	0.519242	0.0101763	0.720585	0.769393	0.554412	0.269612	0.455453	0.674873	0.632061	0.0726908	0.207438	0.170411	0.720585	0.720585	0.674873	0.720585	0.269612	0.591965	0.632061	0.149476	0.769393	0.591965	0.769393	0.554412	0.10771	0.328193	0.0726908	0.632061	0.269612	0.486303	0.181954	0.455453	0.554412	0.455453	0.170411	0.115006	0.821506	0.554412	0.139994	0.519242	0.455453	0.399501
0.252509	0.236491	0.236491	0.269612	0.252509	0.0776144	0.059716	0.170411	0.350422	0.0150788	0.170411	0.207438	0.170411	0.236491	0.159601	0.181954	0.287874	0.0331073	0.307373	0.0523799	0.170411	0.221488	0.236491	0.221488	0.236491	0.236491	0.170411	0.221488	0.207438	0.181954	0.181954	0.170411	0.181954	0.194278	0.0944782	0.170411	0.0944782	0.170411	0.307373	0.159601	0.170411	0.207438	0.328193	0.100878	0.170411	0.194278	0.207438	0.350422	0.181954	0.159601
0.350422	0.374158	0.374158	0.374158	0.399501	0.0637608	0.0490571	0.207438	0.328193	0.0161002	0.307373	0.374158	0.350422	0.486303	0.252509	0.374158	0.399501	0.045945	0.252509	0.0944782	0.350422	0.399501	0.374158	0.399501	0.252509	0.426561	0.350422	0.269612	0.328193	0.287874	0.374158	0.269612	0.194278	0.236491	0.100878	0.350422	0.131113	0.269612	0.252509	0.252509	0.269612	0.328193	0.269612	0.122796	0.307373	0.307373	0.221488	0.287874	0.287874	0.252509
0.139994	0.554412	0.554412	0.554412	0.591965	0.122796	0.0254725	0.122796	0.554412	0.00733287	0.674873	0.720585	0.674873	0.221488	0.554412	0.821506	0.674873	0.059716	0.170411	0.207438	0.674873	0.87715	0.821506	0.87715	0.221488	0.486303	0.769393	0.139994	0.821506	0.632061	0.720585	0.591965	0.0884848	0.236491	0.059716	0.591965	0.221488	0.519242	0.194278	0.486303	0.519242	0.486303	0.159601	0.0828716	0.674873	0.591965	0.115006	0.426561	0.486303	0.426561
0.100878	0.181954	0.159601	0.139994	0.221488	0.131113	0.059716	0.131113	0.159601	0.0068677	0.194278	0.181954	0.149476	0.10771	0.307373	0.181954	0.194278	0.0171907	0.159601	0.045945	0.170411	0.194278	0.181954	0.194278	0.181954	0.181954	0.170411	0.100878	0.207438	0.236491	0.181954	0.221488	0.181954	0.221488	0.139994	0.170411	0.269612	0.221488	0.122796	0.236491	0.252509	0.236491	0.100878	0.149476	0.221488	0.194278	0.0726908	0.139994	0.207438	0.207438
0.350422	0.374158	0.374158	0.221488	0.269612	0.0637608	0.0726908	0.307373	0.287874	0.0209258	0.236491	0.287874	0.269612	0.426561	0.170411	0.287874	0.399501	0.045945	0.554412	0.0726908	0.269612	0.307373	0.328193	0.307373	0.426561	0.374158	0.269612	0.350422	0.287874	0.221488	0.287874	0.207438	0.194278	0.207438	0.170411	0.236491	0.115006	0.181954	0.287874	0.194278	0.207438	0.221488	0.350422	0.181954	0.269612	0.207438	0.374158	0.426561	0.194278	0.170411
0.159601	0.554412	0.486303	0.486303	0.591965	0.10771	0.0331073	0.139994	0.554412	0.00835988	0.591965	0.632061	0.769393	0.252509	0.486303	0.821506	0.674873	0.0523799	0.194278	0.181954	0.87715	0.769393	0.720585	0.769393	0.252509	0.486303	0.87715	0.159601	0.720585	0.554412	0.821506	0.519242	0.100878	0.236491	0.0680795	0.591965	0.221488	0.455453	0.221488	0.426561	0.519242	0.426561	0.181954	0.0944782	0.674873	0.519242	0.131113	0.426561	0.426561	0.374158
0.350422	0.221488	0.221488	0.170411	0.181954	0.0490571	0.0559278	0.350422	0.221488	0.0183551	0.139994	0.170411	0.181954	0.374158	0.115006	0.194278	0.269612	0.0271978	0.374158	0.0490571	0.181954	0.207438	0.221488	0.207438	0.287874	0.221488	0.181954	0.455453	0.170411	0.131113	0.194278	0.122796	0.170411	0.122796	0.149476	0.159601	0.0680795	0.122796	0.221488	0.115006	0.122796	0.131113	0.399501	0.139994	0.159601	0.139994	0.328193	0.252509	0.131113	0.115006
0.139994	0.486303	0.426561	0.426561	0.519242	0.122796	0.0377441	0.122796	0.486303	0.00835988	0.519242	0.554412	0.674873	0.221488	0.426561	0.821506	0.591965	0.045945	0.170411	0.159601	0.87715	0.674873	0.632061	0.674873	0.221488	0.426561	0.769393	0.139994	0.632061	0.486303	0.821506	0.455453	0.0884848	0.207438	0.059716	0.519242	0.194278	0.399501	0.194278	0.374158	0.455453	0.374158	0.159601	0.0828716	0.591965	0.455453	0.115006	0.374158	0.374158	0.328193
0.149476	0.519242	0.455453	0.455453	0.632061	0.115006	0.0353498	0.149476	0.519242	0.00782956	0.554412	0.591965	0.554412	0.236491	0.455453	0.674873	0.720585	0.0559278	0.207438	0.170411	0.632061	0.720585	0.674873	0.720585	0.269612	0.399501	0.632061	0.170411	0.674873	0.519242	0.674873	0.486303	0.0944782	0.221488	0.0828716	0.554412	0.207438	0.426561	0.207438	0.399501	0.486303	0.399501	0.170411	0.0884848	0.632061	0.486303	0.139994	0.455453	0.399501	0.350422
0.159601	0.554412	0.486303	0.486303	0.591965	0.122796	0.0331073	0.139994	0.554412	0.00953073	0.591965	0.632061	0.674873	0.252509	0.486303	0.821506	0.674873	0.0523799	0.194278	0.181954	0.769393	0.769393	0.720585	0.769393	0.252509	0.486303	0.769393	0.159601	0.720585	0.554412	0.936563	0.519242	0.100878	0.236491	0.0680795	0.591965	0.221488	0.455453	0.221488	0.426561	0.519242	0.426561	0.181954	0.0944782	0.674873	0.519242	0.131113	0.426561	0.426561	0.374158
0.0209258	0.0490571	0.0490571	0.0430304	0.045945	0.0108656	0.00494876	0.0183551	0.0490571	0.00406544	0.045945	0.0559278	0.0776144	0.0331073	0.0377441	0.0637608	0.0776144	0.0101763	0.0254725	0.0238566	0.059716	0.0680795	0.0637608	0.0680795	0.0254725	0.0490571	0.0680795	0.0209258	0.0559278	0.0430304	0.0726908	0.0403007	0.0132264	0.0238566	0.00892613	0.045945	0.0195983	0.0353498	0.0290401	0.0377441	0.0403007	0.0430304	0.0271978	0.0108656	0.0523799	0.0403007	0.0171907	0.0430304	0.0377441	0.0331073
0.0141223	0.0290401	0.0290401	0.0223432	0.0238566	0.00733287	0.0043408	0.0141223	0.0290401	0.00274365	0.0271978	0.0290401	0.0271978	0.0195983	0.0195983	0.0290401	0.031007	0.00406544	0.0150788	0.0161002	0.0271978	0.031007	0.0331073	0.031007	0.0195983	0.0290401	0.031007	0.0161002	0.0254725	0.0223432	0.0290401	0.0209258	0.00782956	0.0123873	0.006024	0.0209258	0.00892613	0.0209258	0.0150788	0.0195983	0.0183551	0.0195983	0.0183551	0.00835988	0.0238566	0.0238566	0.0116015	0.0223432	0.0223432	0.0195983
0.149476	0.519242	0.455453	0.455453	0.554412	0.115006	0.0353498	0.131113	0.519242	0.00892613	0.554412	0.591965	0.720585	0.236491	0.455453	0.769393	0.632061	0.0490571	0.181954	0.170411	0.821506	0.720585	0.674873	0.720585	0.236491	0.455453	0.821506	0.149476	0.674873	0.519242	0.87715	0.486303	0.0944782	0.221488	0.0637608	0.554412	0.207438	0.426561	0.207438	0.399501	0.486303	0.399501	0.170411	0.0884848	0.632061	0.486303	0.122796	0.399501	0.399501	0.350422
0.591965	0.328193	0.328193	0.221488	0.269612	0.0559278	0.0828716	0.399501	0.328193	0.031007	0.236491	0.287874	0.236491	0.632061	0.170411	0.252509	0.350422	0.0403007	0.426561	0.0637608	0.269612	0.269612	0.287874	0.269612	0.426561	0.374158	0.236491	0.455453	0.221488	0.194278	0.287874	0.181954	0.194278	0.181954	0.194278	0.207438	0.100878	0.181954	0.287874	0.170411	0.181954	0.194278	0.519242	0.181954	0.236491	0.207438	0.426561	0.374158	0.194278	0.170411
0.374158	0.455453	0.455453	0.269612	0.374158	0.0680795	0.0680795	0.287874	0.455453	0.0195983	0.328193	0.399501	0.374158	0.519242	0.269612	0.399501	0.554412	0.0490571	0.455453	0.100878	0.374158	0.426561	0.455453	0.426561	0.399501	0.455453	0.374158	0.374158	0.350422	0.307373	0.399501	0.287874	0.207438	0.221488	0.159601	0.287874	0.139994	0.252509	0.307373	0.269612	0.287874	0.307373	0.426561	0.149476	0.328193	0.287874	0.307373	0.399501	0.269612	0.236491
0.159601	0.554412	0.486303	0.486303	0.591965	0.122796	0.0331073	0.139994	0.554412	0.00953073	0.591965	0.632061	0.674873	0.252509	0.486303	0.821506	0.674873	0.0523799	0.194278	0.181954	0.769393	0.769393	0.720585	0.769393	0.252509	0.486303	0.769393	0.159601	0.720585	0.554412	0.936563	0.519242	0.100878	0.236491	0.0680795	0.591965	0.221488	0.455453	0.221488	0.426561	0.519242	0.426561	0.181954	0.0944782	0.674873	0.519242	0.131113	0.426561	0.426561	0.374158
0.159601	0.554412	0.554412	0.554412	0.591965	0.139994	0.0290401	0.122796	0.554412	0.00835988	0.674873	0.720585	0.674873	0.221488	0.632061	0.821506	0.674873	0.059716	0.194278	0.207438	0.674873	0.87715	0.821506	0.87715	0.252509	0.486303	0.769393	0.139994	0.936563	0.720585	0.720585	0.674873	0.100878	0.236491	0.059716	0.591965	0.252509	0.591965	0.194278	0.554412	0.591965	0.554412	0.159601	0.0828716	0.674873	0.674873	0.131113	0.426561	0.554412	0.486303
0.194278	0.519242	0.519242	0.519242	0.554412	0.100878	0.0353498	0.170411	0.519242	0.0101763	0.554412	0.674873	0.720585	0.307373	0.455453	0.769393	0.632061	0.0637608	0.236491	0.170411	0.720585	0.720585	0.674873	0.720585	0.236491	0.591965	0.720585	0.170411	0.674873	0.519242	0.769393	0.486303	0.122796	0.287874	0.0726908	0.554412	0.236491	0.426561	0.269612	0.399501	0.486303	0.455453	0.221488	0.115006	0.632061	0.486303	0.159601	0.519242	0.399501	0.350422
0.181954	0.720585	0.720585	0.486303	0.591965	0.122796	0.0331073	0.10771	0.486303	0.00953073	0.769393	0.821506	0.591965	0.252509	0.486303	0.720585	0.591965	0.0776144	0.194278	0.181954	0.674873	0.769393	0.720585	0.769393	0.252509	0.632061	0.674873	0.139994	0.821506	0.632061	0.720585	0.591965	0.100878	0.307373	0.0680795	0.591965	0.252509	0.519242	0.170411	0.486303	0.519242	0.486303	0.159601	0.10771	0.769393	0.591965	0.131113	0.486303	0.486303	0.426561
0.159601	0.554412	0.486303	0.486303	0.591965	0.122796	0.0331073	0.139994	0.554412	0.00953073	0.591965	0.632061	0.674873	0.252509	0.486303	0.821506	0.674873	0.0523799	0.194278	0.181954	0.769393	0.769393	0.720585	0.769393	0.252509	0.486303	0.769393	0.159601	0.720585	0.554412	0.936563	0.519242	0.100878	0.236491	0.0680795	0.591965	0.221488	0.455453	0.221488	0.426561	0.519242	0.426561	0.181954	0.0944782	0.674873	0.519242	0.131113	0.426561	0.426561	0.374158
0.519242	0.328193	0.328193	0.221488	0.307373	0.0559278	0.0828716	0.399501	0.287874	0.0271978	0.236491	0.287874	0.236491	0.632061	0.170411	0.252509	0.350422	0.0403007	0.426561	0.0637608	0.269612	0.269612	0.287874	0.269612	0.426561	0.374158	0.236491	0.455453	0.221488	0.194278	0.287874	0.181954	0.170411	0.181954	0.194278	0.207438	0.100878	0.181954	0.252509	0.170411	0.181954	0.194278	0.455453	0.207438	0.236491	0.207438	0.486303	0.374158	0.194278	0.170411
0.236491	0.170411	0.170411	0.0884848	0.159601	0.0637608	0.0944782	0.307373	0.115006	0.0209258	0.122796	0.131113	0.0944782	0.221488	0.115006	0.100878	0.122796	0.0209258	0.328193	0.0254725	0.10771	0.10771	0.115006	0.10771	0.287874	0.170411	0.0944782	0.269612	0.115006	0.131113	0.115006	0.122796	0.194278	0.139994	0.221488	0.10771	0.131113	0.122796	0.149476	0.149476	0.139994	0.115006	0.207438	0.236491	0.139994	0.122796	0.287874	0.170411	0.131113	0.115006
0.122796	0.0680795	0.0680795	0.0403007	0.0726908	0.0490571	0.0944782	0.181954	0.059716	0.0141223	0.0559278	0.0523799	0.0430304	0.131113	0.0680795	0.045945	0.0637608	0.00835988	0.170411	0.0116015	0.0490571	0.0490571	0.0523799	0.0490571	0.131113	0.0680795	0.0430304	0.236491	0.045945	0.059716	0.0523799	0.0559278	0.194278	0.0828716	0.287874	0.0490571	0.100878	0.0559278	0.115006	0.0680795	0.0637608	0.0523799	0.139994	0.350422	0.0559278	0.0559278	0.221488	0.0776144	0.059716	0.0523799
0.181954	0.554412	0.554412	0.554412	0.455453	0.122796	0.0331073	0.139994	0.486303	0.0108656	0.591965	0.632061	0.519242	0.328193	0.426561	0.632061	0.591965	0.0680795	0.194278	0.181954	0.591965	0.769393	0.720585	0.769393	0.252509	0.554412	0.591965	0.139994	0.632061	0.486303	0.632061	0.455453	0.100878	0.269612	0.0680795	0.455453	0.194278	0.399501	0.194278	0.426561	0.399501	0.426561	0.181954	0.0944782	0.591965	0.455453	0.170411	0.486303	0.426561	0.374158
0.287874	0.181954	0.181954	0.0944782	0.170411	0.0776144	0.115006	0.486303	0.122796	0.0223432	0.131113	0.139994	0.100878	0.269612	0.122796	0.10771	0.149476	0.0195983	0.399501	0.0271978	0.115006	0.115006	0.122796	0.115006	0.350422	0.181954	0.100878	0.328193	0.122796	0.139994	0.122796	0.131113	0.207438	0.131113	0.236491	0.115006	0.139994	0.131113	0.181954	0.159601	0.149476	0.122796	0.221488	0.252509	0.149476	0.131113	0.307373	0.181954	0.139994	0.139994
0.194278	0.769393	0.769393	0.519242	0.554412	0.149476	0.0353498	0.131113	0.591965	0.0101763	0.632061	0.674873	0.554412	0.269612	0.455453	0.674873	0.720585	0.0828716	0.207438	0.194278	0.632061	0.821506	0.87715	0.821506	0.269612	0.674873	0.632061	0.170411	0.674873	0.519242	0.674873	0.486303	0.10771	0.328193	0.0726908	0.486303	0.207438	0.426561	0.207438	0.455453	0.426561	0.455453	0.194278	0.115006	0.632061	0.486303	0.159601	0.519242	0.455453	0.399501
0.207438	0.426561	0.426561	0.287874	0.350422	0.0726908	0.0377441	0.181954	0.426561	0.0123873	0.350422	0.426561	0.399501	0.328193	0.287874	0.426561	0.591965	0.045945	0.252509	0.122796	0.399501	0.455453	0.486303	0.455453	0.252509	0.426561	0.399501	0.236491	0.374158	0.328193	0.426561	0.307373	0.131113	0.207438	0.115006	0.307373	0.149476	0.269612	0.252509	0.287874	0.307373	0.328193	0.236491	0.122796	0.350422	0.307373	0.252509	0.328193	0.287874	0.252509
0.149476	0.0944782	0.0944782	0.0828716	0.0776144	0.0271978	0.059716	0.149476	0.10771	0.0132264	0.059716	0.0726908	0.059716	0.139994	0.0726908	0.0637608	0.0884848	0.0116015	0.207438	0.0161002	0.059716	0.0680795	0.0726908	0.0680795	0.139994	0.0944782	0.059716	0.170411	0.0637608	0.0637608	0.0637608	0.059716	0.207438	0.115006	0.122796	0.059716	0.0559278	0.059716	0.181954	0.0637608	0.059716	0.0726908	0.252509	0.115006	0.0680795	0.059716	0.122796	0.10771	0.0637608	0.0559278
0.0637608	0.0523799	0.0523799	0.0271978	0.0430304	0.0101763	0.0195983	0.0637608	0.045945	0.00564186	0.0331073	0.0403007	0.0331073	0.0776144	0.0271978	0.0353498	0.0490571	0.00564186	0.0884848	0.0116015	0.0377441	0.0377441	0.0403007	0.0377441	0.0884848	0.045945	0.0331073	0.0828716	0.031007	0.0271978	0.0403007	0.0254725	0.0353498	0.0290401	0.031007	0.0290401	0.0183551	0.0254725	0.0523799	0.0238566	0.0254725	0.0271978	0.0828716	0.0331073	0.0331073	0.0290401	0.059716	0.045945	0.0271978	0.0238566
0.139994	0.374158	0.374158	0.170411	0.207438	0.0490571	0.0195983	0.0944782	0.221488	0.00835988	0.236491	0.287874	0.181954	0.170411	0.149476	0.194278	0.236491	0.0523799	0.131113	0.0559278	0.207438	0.236491	0.252509	0.236491	0.131113	0.328193	0.181954	0.10771	0.221488	0.194278	0.221488	0.181954	0.0680795	0.207438	0.045945	0.181954	0.115006	0.159601	0.115006	0.170411	0.181954	0.194278	0.10771	0.0828716	0.236491	0.181954	0.115006	0.252509	0.170411	0.149476
0.328193	0.269612	0.269612	0.236491	0.221488	0.0776144	0.0776144	0.221488	0.350422	0.0195983	0.194278	0.236491	0.170411	0.350422	0.181954	0.181954	0.287874	0.0331073	0.399501	0.0523799	0.194278	0.221488	0.236491	0.221488	0.350422	0.269612	0.170411	0.221488	0.207438	0.181954	0.207438	0.170411	0.181954	0.221488	0.0944782	0.149476	0.10771	0.149476	0.350422	0.159601	0.170411	0.207438	0.374158	0.100878	0.194278	0.170411	0.207438	0.350422	0.159601	0.139994
0.139994	0.554412	0.554412	0.554412	0.591965	0.122796	0.0254725	0.122796	0.554412	0.00835988	0.674873	0.720585	0.674873	0.252509	0.554412	0.821506	0.674873	0.059716	0.170411	0.207438	0.674873	0.87715	0.821506	0.87715	0.221488	0.486303	0.769393	0.139994	0.821506	0.632061	0.720585	0.591965	0.0884848	0.236491	0.0680795	0.591965	0.221488	0.519242	0.194278	0.486303	0.519242	0.486303	0.159601	0.0828716	0.674873	0.591965	0.131113	0.426561	0.486303	0.426561
0.350422	0.374158	0.374158	0.287874	0.350422	0.0637608	0.0637608	0.307373	0.328193	0.0183551	0.269612	0.328193	0.350422	0.486303	0.221488	0.374158	0.455453	0.0403007	0.426561	0.0944782	0.350422	0.399501	0.374158	0.399501	0.426561	0.328193	0.350422	0.399501	0.328193	0.252509	0.374158	0.236491	0.194278	0.181954	0.149476	0.307373	0.131113	0.236491	0.287874	0.221488	0.236491	0.252509	0.399501	0.159601	0.307373	0.269612	0.328193	0.328193	0.252509	0.221488
0.149476	0.519242	0.519242	0.519242	0.554412	0.100878	0.0271978	0.131113	0.519242	0.0101763	0.632061	0.674873	0.554412	0.236491	0.519242	0.674873	0.554412	0.0637608	0.207438	0.170411	0.554412	0.720585	0.674873	0.720585	0.207438	0.519242	0.632061	0.131113	0.674873	0.591965	0.591965	0.554412	0.10771	0.252509	0.0559278	0.486303	0.207438	0.486303	0.236491	0.519242	0.486303	0.455453	0.170411	0.0884848	0.554412	0.554412	0.139994	0.399501	0.455453	0.399501
0.181954	0.632061	0.720585	0.554412	0.519242	0.122796	0.0331073	0.139994	0.554412	0.00953073	0.674873	0.821506	0.674873	0.252509	0.486303	0.720585	0.674873	0.0776144	0.221488	0.207438	0.591965	0.87715	0.821506	0.87715	0.252509	0.632061	0.674873	0.159601	0.821506	0.632061	0.632061	0.591965	0.115006	0.307373	0.0776144	0.591965	0.252509	0.519242	0.221488	0.554412	0.519242	0.632061	0.181954	0.10771	0.674873	0.591965	0.131113	0.554412	0.554412	0.486303
0.170411	0.519242	0.519242	0.519242	0.554412	0.115006	0.031007	0.115006	0.519242	0.00892613	0.632061	0.674873	0.554412	0.236491	0.591965	0.674873	0.554412	0.0490571	0.181954	0.170411	0.554412	0.720585	0.674873	0.720585	0.236491	0.455453	0.632061	0.131113	0.769393	0.674873	0.591965	0.632061	0.10771	0.252509	0.0559278	0.486303	0.236491	0.632061	0.207438	0.519242	0.554412	0.591965	0.149476	0.0776144	0.554412	0.632061	0.122796	0.350422	0.519242	0.519242
0.170411	0.519242	0.519242	0.519242	0.554412	0.115006	0.031007	0.115006	0.519242	0.00892613	0.632061	0.674873	0.554412	0.236491	0.591965	0.674873	0.554412	0.0490571	0.181954	0.170411	0.554412	0.720585	0.674873	0.720585	0.236491	0.455453	0.632061	0.131113	0.769393	0.674873	0.591965	0.632061	0.10771	0.252509	0.0559278	0.486303	0.236491	0.632061	0.207438	0.519242	0.554412	0.591965	0.149476	0.0776144	0.554412	0.632061	0.122796	0.350422	0.519242	0.519242
0.181954	0.554412	0.554412	0.632061	0.519242	0.10771	0.0331073	0.139994	0.554412	0.00953073	0.591965	0.632061	0.519242	0.287874	0.486303	0.632061	0.591965	0.059716	0.194278	0.181954	0.519242	0.769393	0.720585	0.769393	0.221488	0.554412	0.591965	0.139994	0.632061	0.554412	0.554412	0.519242	0.115006	0.307373	0.059716	0.455453	0.194278	0.519242	0.252509	0.486303	0.455453	0.554412	0.181954	0.0944782	0.519242	0.519242	0.131113	0.426561	0.486303	0.486303
0.207438	0.821506	0.936563	0.426561	0.455453	0.139994	0.0377441	0.139994	0.486303	0.0108656	0.591965	0.720585	0.519242	0.252509	0.374158	0.554412	0.591965	0.0884848	0.252509	0.159601	0.519242	0.674873	0.720585	0.674873	0.287874	0.720585	0.519242	0.181954	0.632061	0.486303	0.554412	0.455453	0.131113	0.399501	0.0776144	0.455453	0.252509	0.399501	0.221488	0.426561	0.399501	0.486303	0.181954	0.139994	0.591965	0.455453	0.170411	0.554412	0.426561	0.374158
0.159601	0.554412	0.554412	0.632061	0.591965	0.122796	0.0290401	0.139994	0.554412	0.00835988	0.674873	0.720585	0.674873	0.252509	0.554412	0.821506	0.674873	0.0680795	0.194278	0.207438	0.674873	0.87715	0.821506	0.87715	0.221488	0.554412	0.769393	0.139994	0.821506	0.632061	0.720585	0.591965	0.100878	0.269612	0.059716	0.591965	0.221488	0.519242	0.221488	0.486303	0.519242	0.486303	0.181954	0.0944782	0.674873	0.591965	0.131113	0.486303	0.486303	0.426561
0.170411	0.591965	0.519242	0.455453	0.554412	0.131113	0.0353498	0.131113	0.519242	0.0101763	0.632061	0.674873	0.632061	0.269612	0.455453	0.769393	0.632061	0.0559278	0.181954	0.170411	0.821506	0.720585	0.674873	0.720585	0.269612	0.519242	0.720585	0.149476	0.674873	0.519242	1	0.486303	0.0944782	0.252509	0.0637608	0.554412	0.236491	0.426561	0.207438	0.399501	0.486303	0.399501	0.170411	0.100878	0.720585	0.486303	0.139994	0.455453	0.399501	0.350422
0.0353498	0.0828716	0.0828716	0.0726908	0.0680795	0.0238566	0.0123873	0.0353498	0.122796	0.00406544	0.0776144	0.0828716	0.0776144	0.0430304	0.0828716	0.0944782	0.100878	0.00892613	0.0637608	0.0403007	0.0776144	0.100878	0.10771	0.100878	0.0559278	0.0828716	0.0884848	0.0353498	0.0944782	0.0828716	0.0828716	0.0776144	0.0290401	0.045945	0.0171907	0.059716	0.0290401	0.0680795	0.0637608	0.0828716	0.0680795	0.0726908	0.059716	0.0183551	0.0680795	0.0776144	0.0331073	0.0726908	0.0726908	0.0637608
0.131113	0.399501	0.399501	0.307373	0.374158	0.100878	0.0353498	0.0884848	0.350422	0.00782956	0.486303	0.519242	0.374158	0.139994	0.455453	0.455453	0.374158	0.0377441	0.159601	0.115006	0.374158	0.486303	0.455453	0.486303	0.207438	0.350422	0.426561	0.0884848	0.591965	0.591965	0.399501	0.554412	0.10771	0.194278	0.0490571	0.374158	0.236491	0.554412	0.139994	0.519242	0.486303	0.455453	0.100878	0.0680795	0.486303	0.486303	0.0944782	0.269612	0.455453	0.674873
0.181954	0.486303	0.486303	0.426561	0.455453	0.10771	0.0377441	0.0944782	0.426561	0.0108656	0.674873	0.632061	0.455453	0.194278	0.486303	0.554412	0.455453	0.045945	0.170411	0.139994	0.455453	0.591965	0.554412	0.591965	0.221488	0.426561	0.519242	0.10771	0.720585	0.720585	0.486303	0.674873	0.131113	0.269612	0.0523799	0.519242	0.252509	0.591965	0.194278	0.632061	0.591965	0.632061	0.122796	0.0726908	0.519242	0.674873	0.115006	0.328193	0.554412	0.632061
0.181954	0.486303	0.426561	0.374158	0.455453	0.122796	0.0490571	0.122796	0.426561	0.0108656	0.455453	0.486303	0.455453	0.221488	0.374158	0.554412	0.455453	0.0403007	0.194278	0.122796	0.591965	0.519242	0.486303	0.519242	0.287874	0.426561	0.519242	0.139994	0.554412	0.486303	0.554412	0.455453	0.115006	0.207438	0.0680795	0.519242	0.194278	0.455453	0.170411	0.426561	0.455453	0.426561	0.159601	0.0944782	0.455453	0.519242	0.131113	0.328193	0.554412	0.426561
0.207438	0.720585	0.720585	0.486303	0.519242	0.122796	0.0377441	0.122796	0.486303	0.0108656	0.674873	0.720585	0.519242	0.252509	0.426561	0.632061	0.591965	0.0884848	0.221488	0.159601	0.591965	0.674873	0.720585	0.674873	0.252509	0.720585	0.591965	0.139994	0.720585	0.554412	0.632061	0.519242	0.115006	0.350422	0.0680795	0.519242	0.221488	0.455453	0.194278	0.426561	0.455453	0.426561	0.181954	0.122796	0.674873	0.519242	0.149476	0.554412	0.426561	0.374158
0.149476	0.519242	0.455453	0.399501	0.486303	0.131113	0.0403007	0.115006	0.455453	0.00892613	0.554412	0.591965	0.632061	0.236491	0.399501	0.769393	0.554412	0.0490571	0.159601	0.149476	0.936563	0.632061	0.591965	0.632061	0.236491	0.455453	0.720585	0.131113	0.591965	0.455453	0.87715	0.426561	0.0828716	0.221488	0.0559278	0.486303	0.207438	0.374158	0.181954	0.350422	0.426561	0.350422	0.149476	0.0884848	0.632061	0.426561	0.122796	0.399501	0.350422	0.307373
0.399501	0.328193	0.328193	0.374158	0.350422	0.0559278	0.0637608	0.269612	0.374158	0.0183551	0.307373	0.374158	0.350422	0.554412	0.252509	0.374158	0.399501	0.0403007	0.328193	0.0944782	0.350422	0.399501	0.374158	0.399501	0.374158	0.374158	0.350422	0.307373	0.328193	0.287874	0.374158	0.269612	0.194278	0.207438	0.115006	0.307373	0.131113	0.269612	0.328193	0.252509	0.269612	0.328193	0.350422	0.122796	0.307373	0.307373	0.252509	0.374158	0.287874	0.252509
0.031007	0.0828716	0.0726908	0.0637608	0.100878	0.0680795	0.0238566	0.0353498	0.0726908	0.00240659	0.100878	0.0828716	0.059716	0.0331073	0.139994	0.0726908	0.0776144	0.0068677	0.0377441	0.0209258	0.0680795	0.0884848	0.0828716	0.0884848	0.0490571	0.0726908	0.0680795	0.0271978	0.0944782	0.122796	0.0726908	0.115006	0.0559278	0.131113	0.0559278	0.0884848	0.139994	0.115006	0.0490571	0.122796	0.131113	0.122796	0.0271978	0.0680795	0.100878	0.100878	0.0195983	0.0637608	0.10771	0.0944782
0.374158	0.399501	0.399501	0.307373	0.287874	0.0776144	0.0776144	0.221488	0.350422	0.0223432	0.287874	0.350422	0.328193	0.519242	0.207438	0.350422	0.426561	0.0559278	0.350422	0.0884848	0.374158	0.374158	0.399501	0.374158	0.350422	0.455453	0.328193	0.252509	0.307373	0.236491	0.455453	0.221488	0.181954	0.252509	0.10771	0.252509	0.122796	0.194278	0.269612	0.207438	0.221488	0.269612	0.328193	0.131113	0.328193	0.221488	0.269612	0.455453	0.207438	0.181954
[truncated: 142 more rows]
[truncated: 407 more columns]
