# Supplementary material for: Traditional Chinese Medicine studies for Alzheimer’s disease via network pharmacology based on entropy and random walk
Source: PLoS One. 2023 Nov 29;18(11):e0294772. doi: 10.1371/journal.pone.0294772 (PMC10686466; doi:10.1371/journal.pone.0294772)
Supplement: S4 Table — (XLSX) [file pone.0294772.s004.xlsx]

## Sheet: Similarity 1
1	0.539384	0.609248	0.602696	0.60105	0.588101	0.60407	0.603731	0.598618	0.575	0.611435	0.614035	0.61066	0.59388	0.610802	0.609635	0.608981	0.570988	0.582293	0.603222	0.605397	0.604513	0.599544	0.60223	0.591701	0.603926	0.607715	0.601449	0.608284	0.610772	0.594972	0.607968	0.60565	0.608571	0.605428	0.610056	0.602958	0.611416	0.613356	0.601332	0.599383	0.608696	0.604167	0.598412	0.608746	0.612514	0.610558	0.605746	0.591038	0.583458
0.539384	1	0.54023	0.557751	0.562696	0.519062	0.552133	0.535445	0.556782	0.584337	0.547897	0.545259	0.548423	0.565217	0.547297	0.545929	0.547149	0.587097	0.516772	0.561141	0.540107	0.529312	0.527508	0.555118	0.519273	0.547149	0.54021	0.562112	0.553318	0.54028	0.569231	0.547297	0.547672	0.550575	0.536477	0.543568	0.550971	0.548753	0.545	0.523744	0.521739	0.547566	0.548035	0.528084	0.548673	0.544088	0.541667	0.558824	0.57	0.582902
0.609248	0.54023	1	0.604768	0.600917	0.588554	0.601607	0.60443	0.605395	0.571856	0.60817	0.609589	0.606215	0.596311	0.615684	0.608719	0.612134	0.574387	0.586453	0.609727	0.611055	0.603611	0.601887	0.613466	0.589604	0.612812	0.773526	0.603786	0.60511	0.613522	0.59498	0.609714	0.607666	0.616092	0.609731	0.609461	0.61086	0.612921	0.609597	0.603616	0.602459	0.613821	0.613946	0.603197	0.603911	0.609574	0.696309	0.608434	0.594274	0.586257
0.602696	0.557751	0.604768	1	0.608059	0.571474	0.600309	0.592511	0.610333	0.588095	0.608994	0.611801	0.602545	0.603831	0.600858	0.603399	0.602493	0.589372	0.564029	0.611021	0.607143	0.584715	0.586802	0.613402	0.57175	0.605381	0.601621	0.608736	0.602484	0.598609	0.60297	0.614855	0.617117	0.621005	0.608289	0.604585	0.614264	0.609309	0.609195	0.584064	0.584591	0.617785	0.609467	0.580923	0.608533	0.59863	0.607587	0.62291	0.60124	0.602804
0.60105	0.562696	0.600917	0.608059	1	0.570423	0.6032	0.600933	0.608618	0.594937	0.605263	0.609277	0.612598	0.613779	0.603245	0.602436	0.60745	0.5953	0.559148	0.607616	0.603862	0.58937	0.591198	0.61943	0.572317	0.608696	0.602417	0.611111	0.615196	0.60733	0.617895	0.60625	0.608169	0.608192	0.605442	0.605302	0.612245	0.608853	0.607511	0.584352	0.584123	0.60873	0.604511	0.58122	0.606432	0.604403	0.599746	0.610642	0.605544	0.605386
0.588101	0.519062	0.588554	0.571474	0.570423	1	0.58099	0.592532	0.571474	0.54339	0.582145	0.580851	0.582828	0.561644	0.58935	0.587189	0.584068	0.543329	0.605685	0.576324	0.589587	0.605157	0.6115	0.576005	0.667819	0.580217	0.59254	0.570232	0.577491	0.593858	0.560526	0.580567	0.584087	0.582179	0.586957	0.583234	0.579723	0.589958	0.585498	0.604831	0.610696	0.577273	0.583634	0.607963	0.579532	0.586044	0.591218	0.573913	0.557642	0.552632
0.60407	0.552133	0.601607	0.600309	0.6032	0.58099	1	0.605839	0.61035	0.588957	0.608345	0.612175	0.604278	0.605401	0.606959	0.608418	0.611252	0.580612	0.569522	0.602837	0.605826	0.592721	0.592314	0.607946	0.580124	0.610807	0.602857	0.610032	0.607746	0.611046	0.602058	0.604447	0.605438	0.606426	0.603819	0.605634	0.606557	0.608142	0.607374	0.59589	0.589896	0.60573	0.606201	0.587633	0.609188	0.609632	0.600788	0.605655	0.596429	0.594697
0.603731	0.535445	0.60443	0.592511	0.600933	0.592532	0.605839	1	0.597875	0.575137	0.602342	0.607365	0.605612	0.591925	0.599901	0.6069	0.607662	0.566535	0.589232	0.59728	0.604224	0.599566	0.602537	0.597933	0.591926	0.596211	0.604204	0.59589	0.601047	0.61101	0.590174	0.598485	0.59802	0.605847	0.597706	0.605237	0.60131	0.60498	0.603922	0.608782	0.602621	0.599898	0.601796	0.598848	0.603976	0.603266	0.604352	0.599785	0.587642	0.577118
0.598618	0.556782	0.605395	0.610333	0.608618	0.571474	0.61035	0.597875	1	0.598795	0.607727	0.610092	0.609063	0.610119	0.605263	0.606592	0.603878	0.588863	0.56247	0.614754	0.600384	0.587215	0.585526	0.61532	0.569436	0.601331	0.605757	0.616514	0.609204	0.608005	0.601779	0.602832	0.602471	0.606667	0.597671	0.605634	0.604012	0.604138	0.607397	0.587768	0.581967	0.606432	0.606461	0.580796	0.604227	0.600273	0.603985	0.60778	0.59596	0.603563
0.575	0.584337	0.571856	0.588095	0.594937	0.54339	0.588957	0.575137	0.598795	1	0.585462	0.587084	0.583333	0.599707	0.58018	0.580702	0.58377	0.605042	0.536929	0.58952	0.575908	0.55625	0.556324	0.590703	0.544579	0.588296	0.571429	0.594805	0.583838	0.577217	0.59621	0.576482	0.574449	0.583015	0.569048	0.580325	0.580739	0.573402	0.579606	0.554801	0.553082	0.581349	0.580705	0.5527	0.583969	0.577187	0.572079	0.587284	0.598765	0.630597
0.611435	0.547897	0.60817	0.608994	0.605263	0.582145	0.608345	0.602342	0.607727	0.585462	1	0.827273	0.605053	0.602867	0.603165	0.610276	0.617315	0.586408	0.572791	0.608911	0.608392	0.59188	0.597338	0.612593	0.581223	0.601961	0.609287	0.60456	0.608726	0.610538	0.606112	0.607713	0.602713	0.610672	0.602837	0.780844	0.607947	0.6075	0.616129	0.595633	0.590212	0.610961	0.60612	0.59	0.798456	0.612984	0.605351	0.613734	0.591453	0.590328
0.614035	0.545259	0.609589	0.611801	0.609277	0.580851	0.612175	0.607365	0.610092	0.587084	0.827273	1	0.606623	0.609294	0.609335	0.615924	0.618354	0.587084	0.573159	0.608911	0.609813	0.596899	0.599249	0.611276	0.582714	0.60719	0.612	0.607595	0.610957	0.615789	0.608547	0.613271	0.606021	0.611333	0.605325	0.791391	0.612	0.607855	0.617228	0.596431	0.593058	0.613233	0.608268	0.592359	0.801394	0.621501	0.608108	0.61295	0.59913	0.59542
0.61066	0.548423	0.606215	0.602545	0.612598	0.582828	0.604278	0.605612	0.609063	0.583333	0.605053	0.606623	1	0.60241	0.61352	0.608396	0.605296	0.583004	0.572791	0.607843	0.611111	0.605929	0.60956	0.608443	0.581296	0.608144	0.603933	0.606132	0.607682	0.613689	0.605396	0.607001	0.610236	0.609479	0.608722	0.605296	0.608268	0.614178	0.611682	0.596445	0.592347	0.613514	0.611111	0.593611	0.604439	0.61505	0.608794	0.609687	0.603986	0.594891
0.59388	0.565217	0.596311	0.603831	0.613779	0.561644	0.605401	0.591925	0.610119	0.599707	0.602867	0.609294	0.60241	1	0.600475	0.601089	0.59816	0.593093	0.552094	0.607934	0.595339	0.577519	0.575926	0.615534	0.560305	0.594215	0.596862	0.612661	0.603691	0.596419	0.616667	0.596801	0.59164	0.602349	0.591559	0.604299	0.596854	0.60108	0.599369	0.574229	0.571603	0.596747	0.598534	0.571192	0.606489	0.595745	0.593039	0.600554	0.607056	0.611413
0.610802	0.547297	0.615684	0.600858	0.603245	0.58935	0.606959	0.599901	0.605263	0.58018	0.603165	0.609335	0.61352	0.600475	1	0.615617	0.61018	0.580036	0.57717	0.604947	0.608549	0.60687	0.59895	0.608787	0.589307	0.616667	0.615088	0.607196	0.605921	0.613636	0.600794	0.616129	0.61802	0.606023	0.614943	0.604623	0.600756	0.618469	0.614391	0.598075	0.601966	0.604247	0.616015	0.598025	0.603513	0.611244	0.6125	0.604054	0.600655	0.594991
0.609635	0.545929	0.608719	0.603399	0.602436	0.587189	0.608418	0.6069	0.606592	0.580702	0.610276	0.615924	0.608396	0.601089	0.615617	1	0.792868	0.583187	0.575318	0.611258	0.604372	0.597521	0.596979	0.607629	0.584431	0.610285	0.615135	0.605727	0.610968	0.612378	0.600311	0.608125	0.607448	0.604523	0.607942	0.61413	0.608025	0.612693	0.610241	0.60059	0.596071	0.610465	0.610701	0.594653	0.609938	0.61007	0.609342	0.60969	0.59306	0.592127
0.608981	0.547149	0.612134	0.602493	0.60745	0.584068	0.611252	0.607662	0.603878	0.58377	0.617315	0.618354	0.605296	0.59816	0.61018	0.792868	1	0.582155	0.574108	0.613307	0.608197	0.599422	0.599203	0.611111	0.585989	0.613466	0.609509	0.612006	0.609974	0.614255	0.603236	0.609665	0.60688	0.605392	0.609131	0.616125	0.607099	0.611502	0.607995	0.600292	0.593927	0.608532	0.613636	0.594711	0.61358	0.605903	0.610169	0.602999	0.593897	0.593333
0.570988	0.587097	0.574387	0.589372	0.5953	0.543329	0.580612	0.566535	0.588863	0.605042	0.586408	0.587084	0.583004	0.593093	0.580036	0.583187	0.582155	1	0.533794	0.588486	0.573668	0.558273	0.55396	0.588235	0.543555	0.588176	0.573134	0.605898	0.588983	0.575988	0.607576	0.582692	0.580855	0.578505	0.571774	0.57852	0.580153	0.579268	0.584699	0.551237	0.552654	0.583499	0.581157	0.550862	0.582218	0.578671	0.571219	0.590402	0.597484	0.605357
0.582293	0.516772	0.586453	0.564029	0.559148	0.605685	0.569522	0.589232	0.56247	0.536929	0.572791	0.573159	0.572791	0.552094	0.57717	0.575318	0.574108	0.533794	1	0.567231	0.583791	0.597764	0.598361	0.56589	0.606603	0.573509	0.588656	0.557961	0.568756	0.583704	0.5545	0.577175	0.577351	0.573835	0.580045	0.575624	0.57514	0.577046	0.574575	0.602005	0.605997	0.574578	0.577103	0.605577	0.574302	0.576348	0.586957	0.567516	0.551276	0.545236
0.603222	0.561141	0.609727	0.611021	0.607616	0.576324	0.602837	0.59728	0.614754	0.58952	0.608911	0.608911	0.607843	0.607934	0.604947	0.611258	0.613307	0.588486	0.567231	1	0.613971	0.595386	0.591915	0.611371	0.57931	0.625367	0.607311	0.612369	0.607194	0.610778	0.604129	0.615932	0.696063	0.636628	0.633247	0.608637	0.624103	0.641967	0.607477	0.593214	0.591435	0.645991	0.618347	0.589802	0.606103	0.611257	0.608363	0.626947	0.599815	0.605906
0.605397	0.540107	0.611055	0.607143	0.603862	0.589587	0.605826	0.604224	0.600384	0.575908	0.608392	0.609813	0.611111	0.595339	0.608549	0.604372	0.608197	0.573668	0.583791	0.613971	1	0.604299	0.602072	0.604899	0.590776	0.621429	0.610772	0.605511	0.602715	0.614948	0.595105	0.714188	0.611175	0.624555	0.624187	0.609183	0.681818	0.618436	0.605469	0.600914	0.595694	0.614422	0.685806	0.603992	0.612079	0.606011	0.613131	0.617353	0.58967	0.58529
0.604513	0.529312	0.603611	0.584715	0.58937	0.605157	0.592721	0.599566	0.587215	0.55625	0.59188	0.596899	0.605929	0.577519	0.60687	0.597521	0.599422	0.558273	0.597764	0.595386	0.604299	1	0.656164	0.596244	0.604604	0.599655	0.605386	0.582788	0.591899	0.609573	0.582185	0.599913	0.601717	0.599398	0.606618	0.594741	0.595031	0.60166	0.598244	0.608982	0.611633	0.596003	0.6	0.612426	0.594687	0.600496	0.60085	0.59347	0.579703	0.568389
0.599544	0.527508	0.601887	0.586802	0.591198	0.6115	0.592314	0.602537	0.585526	0.556324	0.597338	0.599249	0.60956	0.575926	0.59895	0.596979	0.599203	0.55396	0.598361	0.591915	0.602072	0.656164	1	0.590592	0.613683	0.593596	0.606785	0.584234	0.597458	0.606677	0.576887	0.597257	0.594906	0.601667	0.600232	0.597502	0.597772	0.601844	0.598865	0.606481	0.610698	0.596896	0.597222	0.610472	0.595492	0.601613	0.60293	0.592943	0.5758	0.56383
0.60223	0.555118	0.613466	0.613402	0.61943	0.576005	0.607946	0.597933	0.61532	0.590703	0.612593	0.611276	0.608443	0.615534	0.608787	0.607629	0.611111	0.588235	0.56589	0.611371	0.604899	0.596244	0.590592	1	0.574778	0.605644	0.613103	0.615591	0.610769	0.606922	0.614563	0.610457	0.607296	0.609104	0.603205	0.609551	0.607558	0.605548	0.611732	0.591273	0.586406	0.608793	0.604701	0.58547	0.609329	0.605121	0.605804	0.605965	0.606	0.601528
0.591701	0.519273	0.589604	0.57175	0.572317	0.667819	0.580124	0.591926	0.569436	0.544579	0.581223	0.582714	0.581296	0.560305	0.589307	0.584431	0.585989	0.543555	0.606603	0.57931	0.590776	0.604604	0.613683	0.574778	1	0.583075	0.593477	0.568329	0.578115	0.59395	0.562923	0.58022	0.583841	0.584688	0.589265	0.581731	0.582569	0.588378	0.585547	0.604888	0.610377	0.580308	0.586048	0.609212	0.582058	0.585947	0.589347	0.578175	0.559379	0.551571
0.603926	0.547149	0.612812	0.605381	0.608696	0.580217	0.610807	0.596211	0.601331	0.588296	0.601961	0.60719	0.608144	0.594215	0.616667	0.610285	0.613466	0.588176	0.573509	0.625367	0.621429	0.599655	0.593596	0.605644	0.583075	1	0.605469	0.606467	0.605335	0.60872	0.60473	0.637812	0.65123	0.631258	0.627879	0.605164	0.619652	0.629534	0.608365	0.594717	0.59587	0.632208	0.635995	0.594494	0.600645	0.609951	0.616554	0.618248	0.595076	0.595064
0.607715	0.54021	0.773526	0.601621	0.602417	0.59254	0.602857	0.604204	0.605757	0.571429	0.609287	0.612	0.603933	0.596862	0.615088	0.615135	0.609509	0.573134	0.588656	0.607311	0.610772	0.605386	0.606785	0.613103	0.593477	0.605469	1	0.600259	0.601724	0.613772	0.6011	0.608967	0.612849	0.613303	0.611686	0.609769	0.608671	0.615887	0.611538	0.604327	0.60458	0.613426	0.60981	0.601712	0.608549	0.614674	0.690608	0.608043	0.595007	0.589233
0.601449	0.562112	0.603786	0.608736	0.611111	0.570232	0.610032	0.59589	0.616514	0.594805	0.60456	0.607595	0.606132	0.612661	0.607196	0.605727	0.612006	0.605898	0.557961	0.612369	0.605511	0.582788	0.584234	0.615591	0.568329	0.606467	0.600259	1	0.608374	0.604468	0.612798	0.606349	0.602446	0.607477	0.597826	0.606657	0.607937	0.60307	0.615211	0.584628	0.577953	0.603668	0.609546	0.578275	0.607031	0.603175	0.6	0.610155	0.605088	0.604623
0.608284	0.553318	0.60511	0.602484	0.615196	0.577491	0.607746	0.601047	0.609204	0.583838	0.608726	0.610957	0.607682	0.603691	0.605921	0.610968	0.609974	0.588983	0.568756	0.607194	0.602715	0.591899	0.597458	0.610769	0.578115	0.605335	0.601724	0.608374	1	0.608568	0.624774	0.608033	0.602136	0.608607	0.605583	0.605643	0.610656	0.608752	0.611549	0.590251	0.58982	0.608392	0.604527	0.588124	0.606369	0.606599	0.607225	0.605839	0.598375	0.600775
0.610772	0.54028	0.613522	0.598609	0.60733	0.593858	0.611046	0.61101	0.608005	0.577217	0.610538	0.615789	0.613689	0.596419	0.613636	0.612378	0.614255	0.575988	0.583704	0.610778	0.614948	0.609573	0.606677	0.606922	0.59395	0.60872	0.613772	0.604468	0.608568	1	0.596974	0.611305	0.605909	0.613895	0.610537	0.611173	0.607184	0.616356	0.611602	0.607319	0.602117	0.61385	0.609784	0.603377	0.60941	0.6122	0.610837	0.608748	0.592567	0.585777
0.594972	0.569231	0.59498	0.60297	0.617895	0.560526	0.602058	0.590174	0.601779	0.59621	0.606112	0.608547	0.605396	0.616667	0.600794	0.600311	0.603236	0.607576	0.5545	0.604129	0.595105	0.582185	0.576887	0.614563	0.562923	0.60473	0.6011	0.612798	0.624774	0.596974	1	0.598662	0.604785	0.607945	0.598988	0.602871	0.604167	0.602484	0.605556	0.578308	0.574346	0.603774	0.600813	0.573892	0.608696	0.607253	0.597315	0.609057	0.609606	0.608992
0.607968	0.547297	0.609714	0.614855	0.60625	0.580567	0.604447	0.598485	0.602832	0.576482	0.607713	0.613271	0.607001	0.596801	0.616129	0.608125	0.609665	0.582692	0.577175	0.615932	0.714188	0.599913	0.597257	0.610457	0.58022	0.637812	0.608967	0.606349	0.608033	0.611305	0.598662	1	0.623149	0.61753	0.622399	0.608503	0.688525	0.618205	0.609834	0.592036	0.591941	0.616279	0.700299	0.59375	0.604712	0.605328	0.61036	0.614388	0.59569	0.59116
0.60565	0.547672	0.607666	0.617117	0.608169	0.584087	0.605438	0.59802	0.602471	0.574449	0.602713	0.606021	0.610236	0.59164	0.61802	0.607448	0.60688	0.580855	0.577351	0.696063	0.611175	0.601717	0.594906	0.607296	0.583841	0.65123	0.612849	0.602446	0.602136	0.605909	0.604785	0.623149	1	0.630841	0.651061	0.605493	0.61498	0.64856	0.611041	0.592565	0.597507	0.64548	0.62336	0.598665	0.602679	0.610771	0.608911	0.615932	0.601852	0.595324
0.608571	0.550575	0.616092	0.621005	0.608192	0.582179	0.606426	0.605847	0.606667	0.583015	0.610672	0.611333	0.609479	0.602349	0.606023	0.604523	0.605392	0.578505	0.573835	0.636628	0.624555	0.599398	0.601667	0.609104	0.584688	0.631258	0.613303	0.607477	0.608607	0.613895	0.607945	0.61753	0.630841	1	0.61828	0.607459	0.625676	0.630631	0.610051	0.596544	0.592431	0.638102	0.624335	0.593565	0.610169	0.615288	0.609131	0.633088	0.595726	0.596834
0.605428	0.536477	0.609731	0.608289	0.605442	0.586957	0.603819	0.597706	0.597671	0.569048	0.602837	0.605325	0.608722	0.591559	0.614943	0.607942	0.609131	0.571774	0.580045	0.633247	0.624187	0.606618	0.600232	0.603205	0.589265	0.627879	0.611686	0.597826	0.605583	0.610537	0.598988	0.622399	0.651061	0.61828	1	0.605114	0.608235	0.702597	0.608523	0.595406	0.604269	0.631414	0.618794	0.604594	0.600465	0.606278	0.610092	0.616967	0.594815	0.588372
0.610056	0.543568	0.609461	0.604585	0.605302	0.583234	0.605634	0.605237	0.605634	0.580325	0.780844	0.791391	0.605296	0.604299	0.604623	0.61413	0.616125	0.57852	0.575624	0.608637	0.609183	0.594741	0.597502	0.609551	0.581731	0.605164	0.609769	0.606657	0.605643	0.611173	0.602871	0.608503	0.605493	0.607459	0.605114	1	0.609355	0.605107	0.615099	0.597059	0.591039	0.611765	0.609102	0.594135	0.787217	0.618072	0.609544	0.615651	0.589457	0.590206
0.602958	0.550971	0.61086	0.614264	0.612245	0.579723	0.606557	0.60131	0.604012	0.580739	0.607947	0.612	0.608268	0.596854	0.600756	0.608025	0.607099	0.580153	0.57514	0.624103	0.681818	0.595031	0.597772	0.607558	0.582569	0.619652	0.608671	0.607937	0.610656	0.607184	0.604167	0.688525	0.61498	0.625676	0.608235	0.609355	1	0.620101	0.606784	0.592371	0.589102	0.621419	0.747627	0.590339	0.609707	0.601458	0.606548	0.61588	0.596581	0.591155
0.611416	0.548753	0.612921	0.609309	0.608853	0.589958	0.608142	0.60498	0.604138	0.573402	0.6075	0.607855	0.614178	0.60108	0.618469	0.612693	0.611502	0.579268	0.577046	0.641967	0.618436	0.60166	0.601844	0.605548	0.588378	0.629534	0.615887	0.60307	0.608752	0.616356	0.602484	0.618205	0.64856	0.630631	0.702597	0.605107	0.620101	1	0.613196	0.597642	0.603312	0.645862	0.620474	0.596112	0.606568	0.612544	0.611231	0.618758	0.591627	0.59464
0.613356	0.545	0.609597	0.609195	0.607511	0.585498	0.607374	0.603922	0.607397	0.579606	0.616129	0.617228	0.611682	0.599369	0.614391	0.610241	0.607995	0.584699	0.574575	0.607477	0.605469	0.598244	0.598865	0.611732	0.585547	0.608365	0.611538	0.615211	0.611549	0.611602	0.605556	0.609834	0.611041	0.610051	0.608523	0.615099	0.606784	0.613196	1	0.597202	0.592699	0.610966	0.614035	0.593773	0.61034	0.668848	0.608719	0.608071	0.592295	0.59386
0.601332	0.523744	0.603616	0.584064	0.584352	0.604831	0.59589	0.608782	0.587768	0.554801	0.595633	0.596431	0.596445	0.574229	0.598075	0.60059	0.600292	0.551237	0.602005	0.593214	0.600914	0.608982	0.606481	0.591273	0.604888	0.594717	0.604327	0.584628	0.590251	0.607319	0.578308	0.592036	0.592565	0.596544	0.595406	0.597059	0.592371	0.597642	0.597202	1	0.609325	0.593916	0.595824	0.611443	0.59396	0.599781	0.604708	0.587733	0.571912	0.565311
0.599383	0.521739	0.602459	0.584591	0.584123	0.610696	0.589896	0.602621	0.581967	0.553082	0.590212	0.593058	0.592347	0.571603	0.601966	0.596071	0.593927	0.552654	0.605997	0.591435	0.595694	0.611633	0.610698	0.586406	0.610377	0.59587	0.60458	0.577953	0.58982	0.602117	0.574346	0.591941	0.597507	0.592431	0.604269	0.591039	0.589102	0.603312	0.592699	0.609325	1	0.595539	0.591371	0.614232	0.589623	0.596099	0.601017	0.58888	0.570197	0.560833
0.608696	0.547566	0.613821	0.617785	0.60873	0.577273	0.60573	0.599898	0.606432	0.581349	0.610961	0.613233	0.613514	0.596747	0.604247	0.610465	0.608532	0.583499	0.574578	0.645991	0.614422	0.596003	0.596896	0.608793	0.580308	0.632208	0.613426	0.603668	0.608392	0.61385	0.603774	0.616279	0.64548	0.638102	0.631414	0.611765	0.621419	0.645862	0.610966	0.593916	0.595539	1	0.616155	0.595633	0.610294	0.60971	0.614319	0.627301	0.600352	0.593633
0.604167	0.548035	0.613946	0.609467	0.604511	0.583634	0.606201	0.601796	0.606461	0.580705	0.60612	0.608268	0.611111	0.598534	0.616015	0.610701	0.613636	0.581157	0.577103	0.618347	0.685806	0.6	0.597222	0.604701	0.586048	0.635995	0.60981	0.609546	0.604527	0.609784	0.600813	0.700299	0.62336	0.624335	0.618794	0.609102	0.747627	0.620474	0.614035	0.595824	0.591371	0.616155	1	0.599478	0.606821	0.604091	0.612957	0.619971	0.602369	0.59325
0.598412	0.528084	0.603197	0.580923	0.58122	0.607963	0.587633	0.598848	0.580796	0.5527	0.59	0.592359	0.593611	0.571192	0.598025	0.594653	0.594711	0.550862	0.605577	0.589802	0.603992	0.612426	0.610472	0.58547	0.609212	0.594494	0.601712	0.578275	0.588124	0.603377	0.573892	0.59375	0.598665	0.593565	0.604594	0.594135	0.590339	0.596112	0.593773	0.611443	0.614232	0.595633	0.599478	1	0.589076	0.598632	0.601637	0.591294	0.57197	0.561755
0.608746	0.548673	0.603911	0.608533	0.606432	0.579532	0.609188	0.603976	0.604227	0.583969	0.798456	0.801394	0.604439	0.606489	0.603513	0.609938	0.61358	0.582218	0.574302	0.606103	0.612079	0.594687	0.595492	0.609329	0.582058	0.600645	0.608549	0.607031	0.606369	0.60941	0.608696	0.604712	0.602679	0.610169	0.600465	0.787217	0.609707	0.606568	0.61034	0.59396	0.589623	0.610294	0.606821	0.589076	1	0.613243	0.605759	0.615057	0.592965	0.595281
0.612514	0.544088	0.609574	0.59863	0.604403	0.586044	0.609632	0.603266	0.600273	0.577187	0.612984	0.621501	0.61505	0.595745	0.611244	0.61007	0.605903	0.578671	0.576348	0.611257	0.606011	0.600496	0.601613	0.605121	0.585947	0.609951	0.614674	0.603175	0.606599	0.6122	0.607253	0.605328	0.610771	0.615288	0.606278	0.618072	0.601458	0.612544	0.668848	0.599781	0.596099	0.60971	0.604091	0.598632	0.613243	1	0.614362	0.610596	0.592248	0.588186
0.610558	0.541667	0.696309	0.607587	0.599746	0.591218	0.600788	0.604352	0.603985	0.572079	0.605351	0.608108	0.608794	0.593039	0.6125	0.609342	0.610169	0.571219	0.586957	0.608363	0.613131	0.60085	0.60293	0.605804	0.589347	0.616554	0.690608	0.6	0.607225	0.610837	0.597315	0.61036	0.608911	0.609131	0.610092	0.609544	0.606548	0.611231	0.608719	0.604708	0.601017	0.614319	0.612957	0.601637	0.605759	0.614362	1	0.611842	0.594366	0.586331
0.605746	0.558824	0.608434	0.62291	0.610642	0.573913	0.605655	0.599785	0.60778	0.587284	0.613734	0.61295	0.609687	0.600554	0.604054	0.60969	0.602999	0.590402	0.567516	0.626947	0.617353	0.59347	0.592943	0.605965	0.578175	0.618248	0.608043	0.610155	0.605839	0.608748	0.609057	0.614388	0.615932	0.633088	0.616967	0.615651	0.61588	0.618758	0.608071	0.587733	0.58888	0.627301	0.619971	0.591294	0.615057	0.610596	0.611842	1	0.596805	0.597137
0.591038	0.57	0.594274	0.60124	0.605544	0.557642	0.596429	0.587642	0.59596	0.598765	0.591453	0.59913	0.603986	0.607056	0.600655	0.59306	0.593897	0.597484	0.551276	0.599815	0.58967	0.579703	0.5758	0.606	0.559379	0.595076	0.595007	0.605088	0.598375	0.592567	0.609606	0.59569	0.601852	0.595726	0.594815	0.589457	0.596581	0.591627	0.592295	0.571912	0.570197	0.600352	0.602369	0.57197	0.592965	0.592248	0.594366	0.596805	1	0.619942
0.583458	0.582902	0.586257	0.602804	0.605386	0.552632	0.594697	0.577118	0.603563	0.630597	0.590328	0.59542	0.594891	0.611413	0.594991	0.592127	0.593333	0.605357	0.545236	0.605906	0.58529	0.568389	0.56383	0.601528	0.551571	0.595064	0.589233	0.604623	0.600775	0.585777	0.608992	0.59116	0.595324	0.596834	0.588372	0.590206	0.591155	0.59464	0.59386	0.565311	0.560833	0.593633	0.59325	0.561755	0.595281	0.588186	0.586331	0.597137	0.619942	1
0.609069	0.547506	0.612394	0.602381	0.605263	0.579468	0.611429	0.599161	0.606299	0.587866	0.609637	0.611268	0.612536	0.606115	0.614094	0.605882	0.604487	0.589056	0.570386	0.605882	0.603888	0.597161	0.594388	0.611628	0.582014	0.610028	0.613365	0.614991	0.609579	0.614216	0.613971	0.61049	0.608904	0.612835	0.605037	0.606142	0.601915	0.612352	0.61193	0.595423	0.594749	0.608911	0.602703	0.591985	0.608966	0.607702	0.603488	0.606015	0.605607	0.602434
0.597294	0.550725	0.600637	0.606557	0.608614	0.573765	0.609698	0.592551	0.601054	0.591479	0.605469	0.606084	0.608295	0.612033	0.610457	0.606259	0.601562	0.591371	0.56113	0.605565	0.601583	0.593691	0.592593	0.614983	0.573916	0.608764	0.599237	0.610057	0.604633	0.60077	0.601643	0.608527	0.603008	0.608629	0.605548	0.60292	0.607143	0.603546	0.600289	0.583945	0.583799	0.608044	0.612291	0.580824	0.603236	0.600141	0.596301	0.609899	0.607375	0.598608
0.591588	0.568182	0.594126	0.605847	0.609504	0.562419	0.606655	0.592308	0.608527	0.606936	0.603506	0.602965	0.605263	0.604072	0.595532	0.598634	0.603187	0.594828	0.554364	0.598776	0.598189	0.577438	0.582331	0.607477	0.562834	0.593344	0.591391	0.608247	0.606218	0.59932	0.60984	0.603306	0.598716	0.602479	0.593484	0.602707	0.601318	0.597744	0.598765	0.577629	0.570288	0.600833	0.598229	0.57137	0.606136	0.597744	0.594164	0.606752	0.607311	0.60686
0.607754	0.544211	0.607023	0.604993	0.600752	0.584848	0.611185	0.608543	0.616296	0.591429	0.608724	0.6125	0.607471	0.602291	0.609512	0.61448	0.611314	0.583333	0.57649	0.609203	0.608124	0.595708	0.597601	0.605263	0.585697	0.605229	0.608333	0.608025	0.610734	0.61236	0.598695	0.603226	0.60177	0.611757	0.600686	0.607635	0.607652	0.609816	0.611111	0.594564	0.593682	0.611637	0.60567	0.59304	0.611039	0.603261	0.601197	0.606796	0.588235	0.59707
0.609827	0.535168	0.612274	0.59521	0.602673	0.596372	0.606557	0.607886	0.613855	0.574334	0.602564	0.606486	0.606337	0.596859	0.609129	0.608384	0.610714	0.571027	0.585111	0.605263	0.605187	0.599925	0.604182	0.607683	0.593556	0.599684	0.605436	0.601476	0.603618	0.613462	0.588384	0.600746	0.601058	0.604123	0.604207	0.603842	0.601803	0.609343	0.611752	0.605886	0.60179	0.602495	0.603466	0.604801	0.605544	0.607614	0.60671	0.599662	0.583333	0.585048
0.610697	0.555241	0.603049	0.609817	0.604061	0.575466	0.607353	0.598176	0.601942	0.581169	0.608225	0.616176	0.609104	0.604478	0.611724	0.607143	0.609479	0.592222	0.567381	0.608397	0.601863	0.595238	0.591703	0.602544	0.577264	0.605413	0.604442	0.613757	0.607784	0.611801	0.608696	0.607604	0.606742	0.60699	0.603165	0.606703	0.60699	0.610434	0.612569	0.587617	0.586742	0.609792	0.605042	0.589645	0.604372	0.609905	0.599291	0.609718	0.609562	0.599792
0.604563	0.555714	0.609079	0.611796	0.616364	0.572103	0.607362	0.602694	0.611785	0.604218	0.613809	0.61562	0.618321	0.607071	0.609195	0.613221	0.613128	0.598063	0.56256	0.610493	0.601145	0.59116	0.592211	0.616695	0.575718	0.605381	0.604115	0.623134	0.613459	0.609415	0.613454	0.605812	0.60438	0.60963	0.604222	0.611594	0.605381	0.608392	0.611191	0.587881	0.587182	0.611025	0.607038	0.584972	0.612538	0.613668	0.600244	0.609756	0.604938	0.611364
0.604545	0.55402	0.606622	0.60177	0.602853	0.581138	0.603836	0.609137	0.605417	0.588123	0.605469	0.609854	0.607753	0.602142	0.606516	0.612207	0.613497	0.58349	0.574582	0.606019	0.60333	0.601549	0.596563	0.61516	0.583901	0.603093	0.611299	0.607752	0.60604	0.606585	0.602819	0.603627	0.606865	0.604247	0.600923	0.60625	0.605943	0.598914	0.604709	0.595808	0.595186	0.602497	0.601899	0.594118	0.605026	0.611181	0.609081	0.611823	0.597152	0.596601
0.60877	0.552083	0.615298	0.600583	0.604421	0.584947	0.613575	0.605556	0.604874	0.585047	0.618351	0.619333	0.607932	0.59466	0.612883	0.616584	0.615006	0.580524	0.572748	0.614743	0.60625	0.595238	0.597371	0.607194	0.583895	0.607984	0.611798	0.608192	0.61186	0.613068	0.602773	0.607143	0.610039	0.612777	0.608847	0.620076	0.606178	0.611316	0.638522	0.597607	0.594575	0.616216	0.611253	0.592868	0.612338	0.642766	0.606908	0.611034	0.597315	0.590909
0.58951	0.568085	0.591472	0.60559	0.604526	0.559721	0.596354	0.582635	0.604628	0.599388	0.600683	0.601045	0.598123	0.606971	0.601297	0.596979	0.600932	0.607595	0.552905	0.604779	0.591489	0.579453	0.573848	0.607143	0.562332	0.604021	0.59384	0.613689	0.620626	0.593123	0.66276	0.595563	0.592105	0.608423	0.588406	0.599026	0.605263	0.597792	0.602751	0.572987	0.568144	0.598432	0.596774	0.571066	0.6	0.596899	0.592944	0.603482	0.600254	0.610482
0.608385	0.534626	0.6121	0.593284	0.596933	0.597424	0.602808	0.609375	0.597861	0.566708	0.604767	0.605368	0.606181	0.586881	0.604986	0.60884	0.609537	0.5675	0.589073	0.602354	0.608715	0.605941	0.608772	0.595812	0.598856	0.603858	0.609637	0.597669	0.601815	0.611854	0.591176	0.603755	0.604106	0.6125	0.601626	0.605668	0.607677	0.608057	0.611219	0.60978	0.602444	0.609155	0.60609	0.602467	0.603128	0.609272	0.608466	0.601651	0.587647	0.573761
0.608142	0.557584	0.606599	0.610243	0.606195	0.573781	0.60698	0.600442	0.619792	0.594563	0.609701	0.613464	0.611862	0.605882	0.612006	0.609463	0.608368	0.59689	0.56336	0.610669	0.605161	0.591787	0.587743	0.60906	0.577447	0.605655	0.60362	0.61426	0.610764	0.605395	0.60835	0.606083	0.609489	0.613166	0.60143	0.608727	0.604755	0.604426	0.606789	0.589243	0.585681	0.609737	0.605572	0.5852	0.609538	0.607682	0.603214	0.610032	0.603484	0.600442
0.552632	0.607143	0.551003	0.570845	0.576812	0.529389	0.566434	0.547814	0.57377	0.606557	0.562236	0.561785	0.566441	0.58042	0.559838	0.5607	0.561765	0.594444	0.526063	0.572816	0.566815	0.536453	0.541231	0.574219	0.527697	0.565367	0.548013	0.577419	0.570707	0.552718	0.577855	0.559874	0.556795	0.563425	0.552586	0.560924	0.565556	0.558206	0.557282	0.533006	0.532018	0.564773	0.567568	0.535232	0.560041	0.557426	0.551364	0.565385	0.58427	0.597222
0.603306	0.525335	0.603001	0.580945	0.582808	0.607994	0.592676	0.603925	0.584239	0.551315	0.589772	0.592387	0.596667	0.575882	0.601471	0.597912	0.596209	0.554905	0.602628	0.587838	0.602281	0.610622	0.60984	0.589078	0.609566	0.595256	0.603202	0.581862	0.588848	0.608033	0.574858	0.593704	0.593431	0.597705	0.605226	0.593502	0.588921	0.6	0.600585	0.61306	0.614012	0.592399	0.59391	0.609067	0.590842	0.598858	0.598454	0.588661	0.569536	0.562029
0.602065	0.52867	0.600471	0.588899	0.588942	0.602486	0.589688	0.597818	0.584481	0.559588	0.59087	0.591574	0.60262	0.576471	0.604859	0.597327	0.595771	0.558483	0.595131	0.591355	0.596519	0.661775	0.641892	0.591491	0.599744	0.597487	0.601256	0.583807	0.592035	0.60541	0.57994	0.599472	0.598191	0.600522	0.602365	0.593645	0.591453	0.5966	0.597808	0.604513	0.609835	0.595031	0.59253	0.609662	0.590284	0.598251	0.602815	0.59296	0.576846	0.569143
0.609392	0.544421	0.609051	0.611919	0.606305	0.584323	0.608949	0.607037	0.607397	0.584871	0.61054	0.609195	0.636122	0.604762	0.608589	0.609319	0.609988	0.5746	0.576302	0.609043	0.608454	0.600671	0.600728	0.608911	0.586917	0.603015	0.607918	0.608209	0.605844	0.618465	0.595944	0.603405	0.602217	0.616667	0.601344	0.607317	0.605793	0.607527	0.606409	0.599186	0.597975	0.611979	0.606608	0.593569	0.609217	0.606007	0.608719	0.607191	0.595813	0.590598
0.609253	0.542531	0.60989	0.604735	0.605613	0.585825	0.604516	0.607746	0.608727	0.586837	0.611538	0.614786	0.612323	0.605939	0.607099	0.611178	0.612172	0.57852	0.574006	0.60992	0.613379	0.597128	0.59911	0.610408	0.586877	0.603643	0.608197	0.611702	0.609272	0.614478	0.602544	0.605063	0.604478	0.609848	0.601589	0.613383	0.6109	0.605137	0.610429	0.599852	0.593683	0.607881	0.607587	0.593589	0.6109	0.612245	0.610326	0.608163	0.594728	0.597028
0.601003	0.527254	0.602941	0.580135	0.58035	0.608188	0.591073	0.599876	0.581709	0.551155	0.587341	0.5901	0.592302	0.572327	0.601983	0.598108	0.595451	0.550369	0.605283	0.5874	0.602503	0.614541	0.609558	0.584261	0.611677	0.596681	0.603805	0.58042	0.586878	0.601198	0.571875	0.59505	0.595949	0.58988	0.607634	0.593064	0.593091	0.599231	0.596978	0.609096	0.615866	0.590258	0.591743	0.609261	0.58921	0.598196	0.60033	0.586334	0.5696	0.561439
0.611391	0.536408	0.611888	0.602144	0.605366	0.592857	0.602638	0.60368	0.599256	0.574468	0.604072	0.613821	0.613295	0.595467	0.623025	0.610811	0.609743	0.576104	0.583705	0.607101	0.606244	0.609746	0.605243	0.602564	0.593623	0.611745	0.61477	0.601043	0.604287	0.61554	0.594558	0.611301	0.615693	0.605975	0.620545	0.608123	0.603139	0.611593	0.616111	0.601884	0.603754	0.606025	0.607063	0.604354	0.603139	0.613043	0.609528	0.602976	0.59517	0.584444
0.589936	0.518665	0.591103	0.568746	0.569494	0.605439	0.578108	0.602715	0.574332	0.543646	0.579698	0.580518	0.579811	0.559156	0.584581	0.58566	0.587267	0.540262	0.607214	0.578963	0.590763	0.597928	0.602404	0.57603	0.605868	0.580067	0.590716	0.568477	0.576685	0.591729	0.559207	0.579743	0.581531	0.583101	0.586105	0.583379	0.580808	0.5871	0.583791	0.60659	0.607456	0.577374	0.58087	0.604444	0.581894	0.584783	0.591173	0.573864	0.556092	0.549002
0.611432	0.547836	0.607545	0.595448	0.610853	0.581962	0.603079	0.602941	0.607249	0.58413	0.605782	0.61008	0.607378	0.601329	0.608723	0.608561	0.606748	0.594705	0.572256	0.607789	0.600686	0.597686	0.597027	0.609579	0.583385	0.60568	0.607103	0.611811	0.626227	0.610345	0.617747	0.603675	0.608583	0.60248	0.600933	0.607506	0.602731	0.604294	0.612532	0.594219	0.591606	0.60762	0.600128	0.594004	0.609948	0.61505	0.609375	0.602225	0.598787	0.598527
0.607864	0.54386	0.602273	0.600134	0.601389	0.596843	0.610902	0.603318	0.604307	0.577629	0.607143	0.607748	0.610169	0.599551	0.620359	0.610218	0.608154	0.574742	0.578338	0.599751	0.604255	0.606023	0.601501	0.603811	0.591234	0.608043	0.606882	0.600563	0.601726	0.608122	0.594118	0.605897	0.615986	0.605769	0.606674	0.60814	0.599644	0.60625	0.608847	0.60036	0.597067	0.602564	0.608076	0.598774	0.605012	0.603583	0.604058	0.601961	0.591047	0.589744
0.61577	0.533424	0.611508	0.595135	0.593267	0.602917	0.607724	0.61596	0.597177	0.56864	0.605894	0.605422	0.602985	0.593341	0.605986	0.60554	0.606352	0.564151	0.589629	0.603109	0.608696	0.604542	0.607947	0.598825	0.60303	0.600995	0.614273	0.594625	0.601523	0.610759	0.588644	0.601687	0.602451	0.609548	0.604972	0.606934	0.601678	0.610308	0.607458	0.611147	0.607211	0.60364	0.604412	0.608822	0.602463	0.607685	0.607018	0.599062	0.581958	0.583019
0.60791	0.544118	0.608018	0.600871	0.606495	0.58486	0.609127	0.612936	0.647105	0.586916	0.610964	0.609293	0.606314	0.605437	0.608075	0.613948	0.609951	0.583333	0.573858	0.611724	0.601914	0.592687	0.594286	0.609756	0.584865	0.604031	0.607341	0.606811	0.607477	0.612118	0.599354	0.60414	0.604326	0.61263	0.598062	0.612863	0.604353	0.605103	0.610697	0.594796	0.59562	0.606955	0.601004	0.591575	0.607326	0.608222	0.606476	0.606501	0.59699	0.596085
0.592669	0.569231	0.591093	0.610204	0.609375	0.564281	0.608813	0.591404	0.60495	0.597953	0.604414	0.601695	0.611498	0.601852	0.598569	0.601393	0.607752	0.602719	0.553644	0.610909	0.598453	0.576066	0.579439	0.606119	0.563703	0.60151	0.596685	0.618736	0.602094	0.597662	0.612941	0.60453	0.602291	0.605396	0.589286	0.601276	0.603015	0.605304	0.603339	0.575084	0.569871	0.608696	0.60231	0.574027	0.604515	0.596799	0.59396	0.6	0.598321	0.615068
0.602317	0.563973	0.603185	0.604796	0.607735	0.572669	0.611024	0.597285	0.608772	0.597772	0.607527	0.614062	0.606154	0.615464	0.605797	0.611032	0.60396	0.598259	0.56217	0.605008	0.601948	0.589219	0.589893	0.618214	0.573179	0.612721	0.602144	0.620921	0.607595	0.606452	0.613542	0.6049	0.600148	0.605023	0.597074	0.603473	0.603916	0.604225	0.610058	0.585749	0.579812	0.607199	0.608209	0.581746	0.606061	0.606232	0.601748	0.60804	0.599372	0.601382
0.609189	0.55379	0.606471	0.607425	0.607605	0.580566	0.618364	0.602926	0.619583	0.592553	0.613827	0.61236	0.606061	0.608229	0.608466	0.617493	0.608557	0.587449	0.570583	0.612006	0.60732	0.594107	0.595439	0.612135	0.585405	0.610345	0.605724	0.622241	0.608571	0.611045	0.604839	0.612057	0.612175	0.609673	0.60303	0.607753	0.606658	0.613281	0.612517	0.590521	0.587863	0.616809	0.608108	0.589773	0.610425	0.605732	0.605172	0.610698	0.600909	0.595146
0.598376	0.523205	0.600062	0.579371	0.580295	0.609059	0.586449	0.602452	0.580668	0.549094	0.591722	0.592149	0.591783	0.571429	0.59544	0.594673	0.59475	0.54769	0.607804	0.586883	0.597629	0.60913	0.607293	0.583504	0.607692	0.59067	0.599201	0.578014	0.589346	0.60317	0.570588	0.588662	0.593625	0.59082	0.597109	0.59377	0.587582	0.594761	0.591586	0.610419	0.611548	0.590142	0.589518	0.612159	0.594903	0.595361	0.600429	0.583672	0.568215	0.557311
0.610852	0.54918	0.607184	0.608761	0.605023	0.583082	0.608871	0.601208	0.610283	0.590996	0.611333	0.616107	0.60568	0.608696	0.611252	0.606396	0.609202	0.587332	0.571961	0.613764	0.605415	0.596252	0.598023	0.607715	0.581395	0.608639	0.607666	0.60828	0.61157	0.610227	0.603333	0.605578	0.608247	0.606355	0.600348	0.608176	0.603113	0.604064	0.612025	0.593468	0.589156	0.606999	0.605634	0.590441	0.610821	0.608374	0.606077	0.604668	0.594118	0.594033
0.60905	0.534752	0.607914	0.595756	0.592778	0.60098	0.605799	0.612997	0.601862	0.567807	0.606458	0.608094	0.603088	0.592199	0.606311	0.606119	0.60625	0.561947	0.591531	0.603233	0.603464	0.603123	0.604561	0.6	0.59922	0.599704	0.608266	0.601022	0.599182	0.612061	0.586247	0.600199	0.600294	0.609281	0.600638	0.603499	0.600396	0.608108	0.605648	0.60871	0.603295	0.598098	0.602753	0.603007	0.604291	0.603791	0.605795	0.59388	0.57783	0.577543
0.601231	0.567616	0.602513	0.608238	0.613861	0.568932	0.611204	0.592486	0.618547	0.60218	0.607843	0.607667	0.608943	0.623596	0.607963	0.60119	0.605926	0.596154	0.55585	0.607266	0.60396	0.581429	0.584018	0.616387	0.566557	0.601749	0.598168	0.621369	0.607264	0.601864	0.599783	0.608553	0.597674	0.610577	0.593964	0.604421	0.603365	0.607196	0.602428	0.581271	0.577414	0.606965	0.601721	0.575243	0.608108	0.599564	0.600796	0.609123	0.610984	0.611529
0.597297	0.565744	0.601488	0.604046	0.609879	0.56909	0.614334	0.594787	0.611969	0.602241	0.603758	0.610927	0.60209	0.613532	0.613208	0.60916	0.605263	0.599162	0.554506	0.606087	0.601852	0.585507	0.582873	0.605893	0.565963	0.602941	0.600134	0.615702	0.603535	0.606658	0.608889	0.607438	0.599526	0.607026	0.602983	0.605873	0.602917	0.605581	0.605873	0.581405	0.577948	0.60601	0.605222	0.57686	0.603531	0.60177	0.597132	0.60424	0.61007	0.607868
0.615991	0.548673	0.61416	0.604701	0.608247	0.584478	0.607422	0.6135	0.602546	0.585432	0.616474	0.616279	0.612245	0.600316	0.611043	0.612245	0.612048	0.581204	0.578522	0.610661	0.609865	0.601954	0.601709	0.608939	0.586165	0.605395	0.610197	0.612977	0.611402	0.615556	0.606349	0.609415	0.604089	0.616264	0.604691	0.61344	0.607412	0.616379	0.613553	0.599778	0.596693	0.612192	0.609317	0.595412	0.612658	0.6125	0.607948	0.609756	0.595315	0.593804
0.614618	0.545918	0.615887	0.608108	0.609898	0.587478	0.612676	0.60214	0.612835	0.580357	0.608396	0.611465	0.615776	0.603125	0.616463	0.610782	0.612353	0.579646	0.578683	0.609354	0.60896	0.605285	0.599277	0.609053	0.589712	0.610349	0.614083	0.608664	0.611688	0.61615	0.604814	0.611252	0.607759	0.61461	0.608549	0.608696	0.612296	0.613365	0.609639	0.601859	0.600792	0.608779	0.609606	0.600948	0.608561	0.615385	0.609159	0.610363	0.601449	0.593909
0.609605	0.547826	0.609566	0.608247	0.60698	0.587438	0.607237	0.605105	0.605644	0.587121	0.611183	0.610458	0.61599	0.601461	0.615044	0.609622	0.609168	0.582863	0.573232	0.608755	0.610472	0.60205	0.596985	0.617391	0.58773	0.611183	0.611483	0.606269	0.610442	0.613817	0.605785	0.609661	0.607098	0.607918	0.607889	0.609726	0.608472	0.612408	0.61236	0.596426	0.596939	0.609643	0.609834	0.597923	0.61054	0.613219	0.607616	0.609418	0.602891	0.593972
0.612622	0.548352	0.61427	0.603851	0.61544	0.589988	0.609434	0.607386	0.606796	0.579623	0.610212	0.617168	0.61505	0.604615	0.616447	0.616071	0.617335	0.582312	0.579188	0.611111	0.616318	0.610597	0.6036	0.616361	0.592974	0.613184	0.613856	0.613402	0.615533	0.616812	0.61034	0.61457	0.614865	0.615625	0.614994	0.613365	0.615718	0.615023	0.615246	0.600073	0.600213	0.61	0.617034	0.601585	0.615148	0.613902	0.610817	0.60915	0.597027	0.59799
0.608149	0.541667	0.605606	0.597867	0.603627	0.592529	0.608314	0.601902	0.595415	0.573113	0.604545	0.605956	0.608372	0.592466	0.606161	0.606028	0.605882	0.573394	0.582293	0.604019	0.607287	0.60456	0.607416	0.608292	0.593151	0.606215	0.608936	0.602497	0.607602	0.609548	0.604167	0.607306	0.606502	0.608597	0.607996	0.601087	0.605085	0.608766	0.6086	0.600139	0.602327	0.606605	0.605587	0.600207	0.601344	0.607643	0.605186	0.605875	0.590782	0.583088
0.606655	0.542314	0.612077	0.600227	0.605956	0.603401	0.61024	0.614831	0.604767	0.570232	0.607543	0.611971	0.61345	0.594431	0.606477	0.615347	0.614594	0.569948	0.59171	0.606688	0.613636	0.610746	0.614123	0.605928	0.600111	0.606855	0.612714	0.602535	0.608787	0.621087	0.598795	0.609184	0.604374	0.612069	0.605581	0.612376	0.611224	0.609329	0.616036	0.609324	0.606022	0.6091	0.609756	0.608355	0.609818	0.6133	0.612254	0.604502	0.583832	0.582383
0.606596	0.550351	0.608595	0.602326	0.603865	0.580824	0.612903	0.602911	0.608964	0.597192	0.605299	0.60783	0.619972	0.605954	0.614776	0.615234	0.611323	0.588235	0.571866	0.607659	0.603081	0.596831	0.594937	0.611533	0.58162	0.599462	0.605324	0.606557	0.608511	0.610259	0.604425	0.606122	0.601752	0.607534	0.601807	0.602214	0.600536	0.606003	0.607237	0.593201	0.589829	0.6053	0.60119	0.591252	0.604698	0.605296	0.608997	0.607038	0.597846	0.598837
0.609208	0.543053	0.61383	0.608368	0.609155	0.59	0.603808	0.602857	0.603659	0.57429	0.609606	0.615148	0.61084	0.601393	0.614522	0.605991	0.604452	0.578151	0.5797	0.609254	0.611351	0.60535	0.603834	0.605159	0.589928	0.607403	0.613998	0.601408	0.601242	0.616091	0.604387	0.613219	0.611515	0.611111	0.609769	0.607101	0.608222	0.608945	0.612751	0.600438	0.599715	0.608292	0.610108	0.604317	0.605769	0.607471	0.610356	0.608442	0.598462	0.592562
0.609135	0.537891	0.61127	0.599412	0.598549	0.594451	0.607768	0.608413	0.602367	0.571727	0.606142	0.609529	0.603632	0.592357	0.60595	0.608583	0.610601	0.56993	0.584819	0.605618	0.610516	0.602419	0.601396	0.602771	0.594121	0.604145	0.611164	0.598291	0.602732	0.61368	0.58976	0.605603	0.601571	0.607333	0.606654	0.609081	0.605544	0.604781	0.612042	0.605424	0.60237	0.605005	0.606653	0.600871	0.60619	0.609422	0.612994	0.605802	0.588542	0.583564
0.611765	0.541818	0.615589	0.610577	0.603814	0.583672	0.604039	0.606333	0.607629	0.57563	0.612394	0.615906	0.609091	0.598507	0.607433	0.606576	0.608277	0.57947	0.580733	0.611959	0.608324	0.597413	0.600079	0.605643	0.588375	0.602854	0.609129	0.610556	0.605817	0.614165	0.598227	0.606667	0.603873	0.612048	0.603875	0.614841	0.606755	0.605802	0.610594	0.600941	0.596853	0.611524	0.608852	0.595692	0.611044	0.605856	0.608651	0.606589	0.594512	0.594051
0.59403	0.596685	0.591181	0.603486	0.608447	0.555	0.594843	0.583673	0.604752	0.609155	0.595495	0.597846	0.599284	0.612137	0.603774	0.597682	0.593648	0.609966	0.545387	0.605847	0.588415	0.574393	0.569098	0.607595	0.555744	0.593805	0.588953	0.611111	0.60381	0.594023	0.609375	0.595196	0.59669	0.59657	0.590909	0.592654	0.597273	0.595588	0.598985	0.570198	0.563856	0.60463	0.593206	0.566695	0.594737	0.596059	0.589001	0.596806	0.602151	0.616099
0.606963	0.529483	0.60741	0.589871	0.592105	0.608108	0.598788	0.604777	0.592758	0.565294	0.600092	0.6	0.600829	0.585805	0.603867	0.602484	0.603357	0.565351	0.593685	0.597156	0.606266	0.608219	0.604497	0.595029	0.609183	0.596435	0.608677	0.588086	0.598968	0.609205	0.583511	0.599539	0.599455	0.603782	0.598562	0.599732	0.605556	0.603266	0.601249	0.612413	0.606905	0.598978	0.600913	0.61142	0.598174	0.599563	0.606524	0.596635	0.577292	0.572216
0.607568	0.545455	0.612487	0.600136	0.60452	0.58834	0.60826	0.607143	0.61395	0.586087	0.608589	0.612422	0.609337	0.596386	0.612366	0.610785	0.608621	0.578809	0.581539	0.614116	0.606061	0.606224	0.598575	0.611187	0.587988	0.60688	0.610341	0.606429	0.604828	0.610932	0.598784	0.608614	0.609013	0.6052	0.610802	0.608462	0.598549	0.607184	0.608952	0.603767	0.600934	0.609159	0.607533	0.599063	0.60801	0.612209	0.608696	0.60441	0.596546	0.589786
0.610556	0.542977	0.619577	0.613537	0.604956	0.589628	0.603954	0.605957	0.601541	0.577061	0.606423	0.609554	0.611817	0.59731	0.624065	0.614824	0.608028	0.581541	0.581822	0.614305	0.613739	0.605241	0.602356	0.612202	0.590303	0.614504	0.618889	0.604566	0.601673	0.614709	0.599533	0.613665	0.617758	0.614557	0.615735	0.608935	0.606383	0.615199	0.614164	0.599925	0.602611	0.609897	0.616834	0.599854	0.608886	0.611507	0.622125	0.613976	0.599515	0.592845
0.606258	0.557971	0.60665	0.604348	0.60644	0.574731	0.607309	0.597561	0.603419	0.59322	0.602832	0.609091	0.614504	0.605159	0.611842	0.607244	0.602055	0.591667	0.563276	0.609149	0.597686	0.590741	0.588889	0.602521	0.574482	0.602086	0.603359	0.613889	0.613744	0.607506	0.604167	0.600149	0.606129	0.611027	0.601043	0.602418	0.597633	0.605447	0.603693	0.584658	0.583656	0.608462	0.604839	0.584712	0.602206	0.61119	0.603598	0.606678	0.608787	0.607466
0.598485	0.530922	0.596465	0.573324	0.575472	0.611737	0.584724	0.60332	0.578438	0.54781	0.588292	0.58799	0.588405	0.567206	0.594483	0.590966	0.591925	0.546965	0.609156	0.582736	0.594848	0.609846	0.60799	0.580677	0.611836	0.58916	0.597064	0.577216	0.587451	0.60097	0.564993	0.587708	0.587825	0.589286	0.594438	0.588826	0.588385	0.593672	0.59359	0.609863	0.609645	0.586607	0.58915	0.613359	0.588479	0.591786	0.598688	0.580719	0.563069	0.556241
0.595821	0.566667	0.594613	0.602851	0.603191	0.557805	0.59913	0.583832	0.605422	0.607692	0.598305	0.599829	0.597128	0.607914	0.598865	0.596546	0.596923	0.608833	0.549927	0.613118	0.593257	0.575684	0.577465	0.610338	0.559987	0.595763	0.593407	0.611973	0.604651	0.592105	0.615291	0.595278	0.595395	0.597338	0.58815	0.594855	0.596284	0.592824	0.600482	0.573826	0.567961	0.600694	0.59799	0.571369	0.598662	0.59588	0.591463	0.598148	0.6	0.606443
0.608434	0.545455	0.611593	0.608298	0.606676	0.586698	0.613462	0.606863	0.607293	0.585586	0.614068	0.614848	0.610075	0.607484	0.614865	0.61323	0.608314	0.580702	0.577712	0.612137	0.611356	0.59975	0.596878	0.61395	0.587335	0.606658	0.611892	0.606825	0.606865	0.612445	0.597542	0.60794	0.610767	0.61809	0.608696	0.611377	0.612437	0.617577	0.613664	0.598463	0.597842	0.612452	0.610012	0.598684	0.609181	0.609175	0.611645	0.61336	0.594745	0.592061
0.596677	0.594972	0.58913	0.59636	0.603563	0.552545	0.606285	0.584894	0.604034	0.607616	0.606557	0.605072	0.601436	0.610825	0.59464	0.600164	0.598214	0.59375	0.545185	0.600586	0.588496	0.570858	0.571224	0.600616	0.555324	0.589255	0.585315	0.614929	0.597403	0.595376	0.607595	0.596601	0.59161	0.595652	0.579142	0.605442	0.592657	0.594814	0.5975	0.569676	0.564979	0.596014	0.593531	0.562658	0.600529	0.589683	0.586806	0.601796	0.596606	0.605655
0.598485	0.570455	0.588148	0.598925	0.606264	0.553642	0.599634	0.584894	0.604701	0.605611	0.606557	0.605072	0.599284	0.607692	0.595638	0.59918	0.597087	0.597682	0.545724	0.595785	0.590237	0.570289	0.570678	0.599182	0.556098	0.594858	0.584497	0.609155	0.6	0.59366	0.611825	0.595878	0.589134	0.597731	0.58	0.609589	0.595782	0.596721	0.594527	0.570676	0.570312	0.59707	0.59569	0.563606	0.603723	0.59062	0.592086	0.60664	0.599738	0.611111
0.599607	0.563518	0.602243	0.606033	0.613027	0.569152	0.609501	0.598519	0.611011	0.603675	0.609621	0.608558	0.609621	0.613978	0.611111	0.609145	0.609353	0.606849	0.558345	0.612228	0.602785	0.589388	0.586409	0.613514	0.572042	0.606635	0.60184	0.688312	0.606331	0.612137	0.611111	0.602326	0.606707	0.609907	0.602842	0.60597	0.603395	0.611765	0.606352	0.588983	0.582413	0.609425	0.605023	0.581848	0.611111	0.610448	0.603748	0.610544	0.606593	0.609069
0.572727	0.607143	0.565934	0.587224	0.596606	0.543131	0.583333	0.561745	0.582725	0.588235	0.574701	0.577228	0.584989	0.596626	0.571688	0.574007	0.573843	0.60307	0.531541	0.582176	0.569952	0.554154	0.551793	0.591811	0.538434	0.574757	0.568289	0.593243	0.5842	0.570872	0.600917	0.581511	0.576336	0.578337	0.567276	0.573724	0.577519	0.574468	0.581651	0.549864	0.546889	0.591209	0.572233	0.549642	0.575145	0.576007	0.563704	0.581858	0.586538	0.598456
0.610568	0.537519	0.609674	0.59976	0.596852	0.591643	0.607623	0.602094	0.602748	0.576023	0.607415	0.613662	0.607338	0.596606	0.610699	0.609081	0.608921	0.575714	0.586504	0.601685	0.605825	0.607527	0.603474	0.605758	0.591964	0.604437	0.608779	0.598635	0.603219	0.612186	0.595331	0.601504	0.604839	0.605573	0.605237	0.610699	0.601832	0.604209	0.608421	0.602041	0.601257	0.600327	0.601704	0.597472	0.608342	0.608205	0.607278	0.601251	0.5875	0.581379
0.605023	0.55443	0.6082	0.603448	0.616852	0.582777	0.604947	0.606045	0.609256	0.57729	0.602108	0.608234	0.805749	0.603535	0.610266	0.608344	0.611321	0.585149	0.57232	0.610253	0.61007	0.604549	0.604622	0.610949	0.58267	0.609211	0.609287	0.603125	0.604366	0.61534	0.601836	0.607662	0.611772	0.61126	0.606808	0.605499	0.606536	0.613267	0.608195	0.594821	0.593727	0.61502	0.611258	0.595309	0.607096	0.614764	0.610045	0.608357	0.607018	0.599815
0.597911	0.551988	0.598972	0.603933	0.600753	0.570505	0.609325	0.595402	0.613508	0.598191	0.605222	0.607029	0.605919	0.610151	0.607143	0.605882	0.606569	0.594805	0.558652	0.610553	0.596862	0.58874	0.584838	0.607394	0.571475	0.600155	0.598329	0.61166	0.602585	0.605263	0.614316	0.599359	0.605263	0.610329	0.594851	0.600601	0.595274	0.600579	0.60574	0.584097	0.580301	0.599057	0.601994	0.5819	0.604851	0.603746	0.596958	0.60678	0.604626	0.603365
0.594093	0.571956	0.594429	0.607143	0.60883	0.564527	0.608247	0.592372	0.611984	0.606928	0.599174	0.601836	0.598185	0.610209	0.595164	0.596505	0.600464	0.591168	0.552439	0.602837	0.6	0.582587	0.580449	0.610476	0.562459	0.593193	0.589761	0.615632	0.607394	0.596599	0.608333	0.598185	0.596154	0.604098	0.593172	0.594868	0.606061	0.6	0.595645	0.575997	0.5712	0.59949	0.598374	0.57108	0.602459	0.593985	0.587042	0.609142	0.607143	0.604278
0.60109	0.554591	0.604637	0.60016	0.607143	0.580564	0.613304	0.602468	0.610484	0.598434	0.609375	0.60922	0.610325	0.608333	0.607724	0.612299	0.611478	0.592672	0.570109	0.608533	0.603681	0.593333	0.59383	0.615446	0.579451	0.606082	0.604982	0.61704	0.610044	0.610909	0.606285	0.609531	0.604312	0.611425	0.602886	0.602685	0.607801	0.605125	0.613233	0.589009	0.589015	0.617176	0.607884	0.586754	0.607994	0.60705	0.603529	0.607576	0.601124	0.595
0.576687	0.581006	0.575893	0.595794	0.60401	0.546875	0.591977	0.574244	0.599307	0.615079	0.587902	0.589015	0.586142	0.60951	0.581784	0.584048	0.583474	0.616803	0.537675	0.592902	0.58	0.558308	0.560891	0.595506	0.54636	0.579096	0.575556	0.607792	0.60041	0.584112	0.603693	0.586304	0.582117	0.591255	0.5729	0.585237	0.590226	0.585366	0.593373	0.555851	0.55443	0.587891	0.585766	0.554007	0.587361	0.578859	0.574638	0.595699	0.599388	0.612847
0.581832	0.570312	0.582583	0.592255	0.594498	0.548697	0.59144	0.570791	0.599537	0.596296	0.588679	0.59405	0.598606	0.605337	0.59115	0.58677	0.587395	0.611969	0.539395	0.585657	0.582953	0.568087	0.565622	0.599345	0.547992	0.592007	0.582966	0.600756	0.592773	0.583084	0.61236	0.590994	0.590573	0.59203	0.58307	0.584821	0.590822	0.584602	0.58881	0.560659	0.559965	0.59144	0.588448	0.55807	0.590654	0.583054	0.581203	0.588542	0.616766	0.607383
0.595559	0.575697	0.596433	0.603448	0.605788	0.566622	0.601318	0.59589	0.613813	0.59589	0.602627	0.606732	0.598086	0.609234	0.595712	0.600758	0.600741	0.597493	0.555583	0.612676	0.597394	0.583172	0.582261	0.612782	0.566445	0.600644	0.596689	0.613872	0.602369	0.600812	0.612867	0.599194	0.597003	0.607667	0.594183	0.602184	0.601438	0.602874	0.602326	0.577366	0.57514	0.609899	0.605222	0.577922	0.601763	0.600741	0.599867	0.60424	0.6	0.609375
0.603659	0.552163	0.604819	0.606036	0.618151	0.575691	0.610704	0.599047	0.617355	0.587852	0.60755	0.61039	0.619913	0.607276	0.611724	0.607427	0.616622	0.589087	0.567317	0.604634	0.605198	0.598101	0.594047	0.612083	0.578562	0.603497	0.604513	0.610345	0.60994	0.607488	0.612994	0.603693	0.607639	0.611111	0.605793	0.606703	0.611429	0.608434	0.617445	0.590164	0.589015	0.605644	0.609551	0.589655	0.604342	0.612732	0.607482	0.611628	0.604207	0.605649
0.606637	0.533516	0.610222	0.593849	0.60341	0.603299	0.599901	0.609567	0.595037	0.56787	0.60098	0.604514	0.618	0.585876	0.607041	0.603933	0.606642	0.562808	0.592577	0.600811	0.609123	0.653287	0.664528	0.607864	0.601741	0.59913	0.609075	0.594536	0.603811	0.614907	0.588369	0.603027	0.602515	0.608161	0.605882	0.604167	0.601654	0.605706	0.608198	0.609788	0.606805	0.606468	0.60447	0.609873	0.60439	0.608818	0.609321	0.599898	0.581901	0.578313
0.594551	0.522109	0.59955	0.579678	0.577688	0.60625	0.584077	0.599094	0.58046	0.549446	0.586348	0.588154	0.589372	0.569539	0.592542	0.590939	0.593289	0.547451	0.604776	0.588983	0.601695	0.603878	0.60602	0.585129	0.60485	0.589286	0.599872	0.575624	0.584258	0.598777	0.571811	0.591886	0.592593	0.592759	0.598485	0.590604	0.593096	0.595895	0.592266	0.608696	0.606657	0.589609	0.595139	0.610685	0.590505	0.590909	0.599809	0.584806	0.565453	0.560016
0.606802	0.55443	0.605418	0.608974	0.613223	0.583333	0.610482	0.603284	0.616427	0.583333	0.606443	0.614789	0.615607	0.611111	0.615489	0.610158	0.611549	0.588298	0.569789	0.612999	0.606796	0.595601	0.592735	0.613178	0.58125	0.613087	0.609916	0.61545	0.607659	0.614458	0.604052	0.614184	0.614856	0.612813	0.612624	0.613297	0.610345	0.613456	0.613605	0.591821	0.591592	0.611582	0.610204	0.589394	0.611111	0.611619	0.613932	0.617247	0.599442	0.603448
0.609375	0.547511	0.611696	0.610942	0.608833	0.584503	0.604	0.601618	0.610119	0.581238	0.734076	0.738173	0.606623	0.599662	0.606369	0.609589	0.612296	0.589286	0.573461	0.608848	0.611565	0.591767	0.599665	0.609882	0.582414	0.607578	0.612885	0.611199	0.609354	0.609268	0.606034	0.604914	0.607004	0.616511	0.603469	0.725904	0.610887	0.609554	0.613753	0.592814	0.592308	0.613324	0.610961	0.589955	0.726636	0.617758	0.610102	0.611588	0.59913	0.598513
0.603588	0.542952	0.610092	0.611538	0.603803	0.580694	0.600812	0.603018	0.600152	0.575145	0.602136	0.604839	0.60992	0.595278	0.615885	0.610897	0.604869	0.589691	0.574669	0.619013	0.617857	0.597646	0.590307	0.607988	0.584319	0.716216	0.605562	0.603698	0.603709	0.606236	0.602716	0.638028	0.632394	0.626573	0.616505	0.605499	0.617727	0.623226	0.607374	0.59313	0.592634	0.624648	0.630612	0.592371	0.602902	0.607098	0.609729	0.613933	0.599123	0.589385
0.602345	0.547325	0.610032	0.606207	0.603399	0.584962	0.604115	0.605986	0.602319	0.57348	0.608108	0.61194	0.610358	0.600156	0.612634	0.610458	0.60817	0.57931	0.58	0.617147	0.714834	0.600412	0.602554	0.603471	0.586918	0.623899	0.606013	0.605797	0.606061	0.609091	0.601064	0.718023	0.613776	0.622347	0.615471	0.60782	0.684647	0.62071	0.605294	0.599634	0.594718	0.620712	0.692946	0.602498	0.609013	0.603666	0.608833	0.613158	0.595201	0.58646
0.608228	0.558104	0.607891	0.623264	0.611111	0.572877	0.60423	0.595838	0.607993	0.582759	0.61037	0.609865	0.61194	0.600382	0.612057	0.60729	0.605624	0.589862	0.564762	0.625407	0.611979	0.590868	0.588287	0.614094	0.574393	0.633282	0.611321	0.611011	0.60241	0.605362	0.606322	0.618401	0.633792	0.630137	0.62938	0.605042	0.611527	0.630058	0.60979	0.585232	0.589105	0.616616	0.617953	0.589804	0.608285	0.60787	0.610636	0.745631	0.601594	0.609195
0.58543	0.519051	0.589379	0.566927	0.561125	0.607768	0.573237	0.593108	0.564278	0.53921	0.575383	0.576389	0.5762	0.55491	0.582718	0.580904	0.580349	0.538987	0.626533	0.573507	0.584734	0.598371	0.59753	0.568896	0.607038	0.576619	0.588333	0.563599	0.571964	0.588403	0.555468	0.574174	0.578921	0.578373	0.585934	0.576923	0.574165	0.582517	0.578754	0.603644	0.607343	0.577595	0.576225	0.606122	0.577855	0.579787	0.590458	0.571716	0.55063	0.546063
0.598008	0.524469	0.599171	0.576349	0.579496	0.605553	0.590785	0.608788	0.5866	0.552403	0.589804	0.592414	0.593621	0.570214	0.591633	0.595364	0.596827	0.54804	0.605554	0.587185	0.600258	0.60558	0.611501	0.582923	0.606378	0.592052	0.599874	0.578737	0.587318	0.603581	0.567537	0.590878	0.589477	0.594154	0.592926	0.591931	0.591962	0.593812	0.593023	0.613856	0.607516	0.589593	0.590572	0.608674	0.590268	0.591864	0.59737	0.581996	0.564877	0.560338
0.60111	0.521686	0.600489	0.578659	0.581194	0.610074	0.587156	0.605831	0.580667	0.548663	0.587549	0.590464	0.591384	0.567941	0.59353	0.594921	0.597266	0.546909	0.610206	0.586104	0.596605	0.607619	0.610791	0.583784	0.609553	0.590611	0.601339	0.57839	0.588235	0.60196	0.569652	0.589542	0.589768	0.593567	0.596453	0.591405	0.587816	0.59662	0.594473	0.61224	0.614537	0.590461	0.589413	0.611029	0.587873	0.595812	0.598193	0.585447	0.563966	0.559309
0.608896	0.538394	0.60999	0.596324	0.597784	0.591302	0.601626	0.606033	0.5971	0.576562	0.601607	0.603806	0.630824	0.591099	0.612108	0.608862	0.603692	0.572419	0.581774	0.601441	0.603677	0.617886	0.609084	0.601368	0.593044	0.600227	0.6075	0.599075	0.606043	0.611055	0.592926	0.604773	0.604966	0.606735	0.60499	0.603911	0.59966	0.606011	0.608696	0.601918	0.602076	0.603248	0.603041	0.601112	0.601705	0.608152	0.607639	0.605134	0.59593	0.584962
0.599599	0.564014	0.60762	0.608571	0.61477	0.567885	0.608444	0.595349	0.625731	0.606534	0.611746	0.612745	0.601438	0.617713	0.609568	0.612828	0.607988	0.596995	0.556389	0.603741	0.59919	0.58596	0.580762	0.613761	0.56597	0.6032	0.603426	0.620408	0.608878	0.604	0.610989	0.613562	0.608197	0.607827	0.603208	0.607981	0.607258	0.608859	0.608192	0.581818	0.581037	0.608333	0.606181	0.57651	0.607656	0.603676	0.602214	0.610619	0.609589	0.606784
0.599081	0.561017	0.599612	0.600548	0.613333	0.566859	0.610224	0.597365	0.619744	0.598718	0.59816	0.605346	0.610759	0.610994	0.605812	0.609238	0.602857	0.595855	0.559069	0.608403	0.597739	0.584659	0.585959	0.608348	0.569291	0.6	0.599105	0.608949	0.610197	0.60078	0.613147	0.606583	0.607963	0.60571	0.604539	0.598253	0.600313	0.60438	0.609701	0.581921	0.580645	0.605892	0.594737	0.581934	0.599242	0.60273	0.598978	0.613402	0.612088	0.605012
0.602809	0.547884	0.612233	0.605147	0.6059	0.582831	0.606341	0.607179	0.613602	0.584428	0.606579	0.60719	0.605943	0.606312	0.606965	0.609317	0.615906	0.58365	0.573962	0.604651	0.610792	0.599571	0.600579	0.612392	0.582725	0.610092	0.607461	0.6136	0.613144	0.612756	0.605263	0.612946	0.603185	0.612565	0.599771	0.606383	0.609456	0.606487	0.61378	0.595594	0.595255	0.60757	0.608557	0.594834	0.604113	0.608589	0.605322	0.602759	0.597128	0.595064
0.613861	0.542945	0.608974	0.603591	0.611272	0.586931	0.605625	0.607977	0.603022	0.576857	0.603554	0.608158	0.640726	0.601682	0.614734	0.606308	0.607595	0.580531	0.57643	0.604891	0.60827	0.608878	0.606366	0.607724	0.588855	0.606173	0.610753	0.605491	0.607781	0.614379	0.599237	0.607494	0.607664	0.619876	0.608696	0.604363	0.606265	0.610852	0.615478	0.597968	0.596728	0.606608	0.609756	0.600804	0.608059	0.610465	0.60673	0.608753	0.595611	0.587028
0.609597	0.54662	0.610588	0.605181	0.617162	0.580209	0.606398	0.604822	0.609813	0.589286	0.612725	0.616947	0.608368	0.608929	0.61631	0.615033	0.609195	0.582992	0.571663	0.610709	0.604982	0.604018	0.599065	0.612043	0.583802	0.604905	0.609756	0.614933	0.604635	0.613932	0.60453	0.607143	0.611111	0.615702	0.606926	0.615541	0.608163	0.608108	0.612069	0.59705	0.593797	0.611501	0.609017	0.591906	0.609053	0.613256	0.603075	0.609467	0.600182	0.604743
0.574841	0.582803	0.580997	0.598015	0.597686	0.541188	0.585193	0.566493	0.594595	0.602083	0.58498	0.584661	0.584795	0.607692	0.587687	0.580531	0.579861	0.60515	0.533808	0.587097	0.576244	0.56028	0.55583	0.596737	0.543509	0.581693	0.579563	0.609459	0.588298	0.578825	0.611285	0.586777	0.583174	0.579198	0.574434	0.580762	0.580153	0.579041	0.580909	0.554487	0.55095	0.588115	0.583491	0.550173	0.581325	0.582278	0.57837	0.593679	0.606452	0.611524
0.601482	0.549087	0.616092	0.607843	0.605385	0.582062	0.60274	0.588702	0.604012	0.575	0.600526	0.6	0.605782	0.596801	0.618065	0.608696	0.607187	0.581888	0.573736	0.624451	0.618375	0.602775	0.593262	0.610619	0.580783	0.730586	0.611048	0.60456	0.602582	0.604598	0.610635	0.631687	0.650449	0.633001	0.634783	0.602757	0.618825	0.634541	0.608418	0.594268	0.600375	0.627972	0.630027	0.594866	0.598573	0.612422	0.609305	0.622255	0.596552	0.589674
0.600116	0.550459	0.60702	0.610938	0.604466	0.577179	0.609331	0.598242	0.60091	0.581028	0.607629	0.610204	0.604698	0.598459	0.605943	0.60493	0.605528	0.578585	0.570393	0.630758	0.628993	0.592832	0.596983	0.608169	0.577634	0.649351	0.605956	0.607317	0.605997	0.605658	0.605354	0.629707	0.638599	0.633148	0.621437	0.612861	0.631136	0.630435	0.611473	0.595769	0.589127	0.631954	0.631397	0.593201	0.61186	0.614068	0.613479	0.618871	0.59754	0.594518
0.607451	0.540262	0.607294	0.59207	0.601551	0.591099	0.602886	0.597992	0.603352	0.57483	0.598301	0.599269	0.780315	0.598602	0.60867	0.602992	0.600683	0.575784	0.576695	0.60347	0.603875	0.616003	0.610258	0.60787	0.586372	0.60688	0.605708	0.597163	0.601875	0.608974	0.597744	0.601458	0.606152	0.601467	0.608333	0.595954	0.596292	0.605536	0.606007	0.59632	0.599785	0.605362	0.600956	0.598708	0.595465	0.612139	0.605208	0.599871	0.601881	0.588816
0.610357	0.532342	0.611484	0.597487	0.589195	0.59953	0.601703	0.611458	0.596057	0.566159	0.604108	0.604499	0.602041	0.584132	0.607472	0.608559	0.608676	0.565469	0.5967	0.600674	0.603376	0.606529	0.605667	0.599801	0.600847	0.602955	0.611018	0.593621	0.598771	0.612849	0.582981	0.60205	0.6022	0.606343	0.606346	0.602622	0.599265	0.605993	0.606074	0.610037	0.608974	0.603107	0.60711	0.607801	0.600368	0.606101	0.611204	0.598646	0.582699	0.575056
0.600742	0.561625	0.610422	0.611301	0.617229	0.576046	0.607946	0.597283	0.611204	0.589367	0.614413	0.609882	0.608918	0.614341	0.61049	0.608071	0.611951	0.589569	0.565621	0.61042	0.604141	0.594262	0.591623	0.94697	0.575508	0.608285	0.613043	0.616697	0.608896	0.607673	0.614563	0.610457	0.609039	0.609986	0.603205	0.611268	0.611111	0.603914	0.610879	0.591273	0.585955	0.611527	0.60745	0.587232	0.610698	0.604307	0.603865	0.605965	0.608434	0.597849
0.607908	0.528674	0.609209	0.592271	0.591087	0.599488	0.599268	0.611069	0.593269	0.56377	0.603339	0.602646	0.608417	0.583248	0.604112	0.603879	0.609059	0.560855	0.595316	0.59935	0.610601	0.607935	0.609109	0.595623	0.599171	0.598135	0.613711	0.592262	0.597527	0.60834	0.587293	0.598832	0.600885	0.608461	0.604738	0.605171	0.602622	0.610184	0.605171	0.607599	0.609366	0.602752	0.600799	0.606434	0.602587	0.605943	0.608327	0.597744	0.57724	0.574514
0.612823	0.527231	0.604623	0.586852	0.595	0.60563	0.600905	0.609765	0.587248	0.562081	0.594774	0.597768	0.607755	0.581696	0.60683	0.601036	0.6	0.557947	0.596741	0.594907	0.602469	0.611749	0.608426	0.589336	0.606188	0.595745	0.603948	0.588966	0.593182	0.608571	0.579592	0.597061	0.601243	0.602518	0.606162	0.597561	0.595154	0.601556	0.602263	0.606796	0.61506	0.594643	0.597807	0.616322	0.592901	0.609375	0.605622	0.595327	0.580208	0.572668
0.58189	0.585227	0.577744	0.591435	0.593674	0.546402	0.591716	0.569645	0.590805	0.608434	0.578947	0.58891	0.584586	0.610619	0.594595	0.587826	0.58489	0.609504	0.538619	0.592708	0.584112	0.565285	0.560353	0.596847	0.546245	0.594106	0.578402	0.605867	0.593306	0.58254	0.602305	0.601578	0.586556	0.585821	0.579935	0.585841	0.587332	0.586505	0.586146	0.558611	0.555976	0.589069	0.585923	0.555413	0.587361	0.582343	0.579732	0.586639	0.602761	0.617133
0.598884	0.524223	0.598225	0.57637	0.580872	0.609389	0.589582	0.604056	0.580656	0.55228	0.588583	0.58998	0.593069	0.570803	0.592318	0.597505	0.59381	0.547241	0.609636	0.58681	0.601753	0.607124	0.608947	0.584873	0.608286	0.589297	0.601481	0.577715	0.589238	0.60211	0.569842	0.588699	0.592459	0.59505	0.596875	0.591791	0.58862	0.595055	0.594034	0.611277	0.610431	0.590517	0.589785	0.609906	0.590699	0.594208	0.600858	0.586486	0.563218	0.559136
0.607076	0.53698	0.609361	0.595023	0.596644	0.595762	0.6	0.602369	0.593049	0.567694	0.60447	0.60703	0.604906	0.587224	0.61373	0.6045	0.60472	0.572005	0.587624	0.600538	0.607042	0.613308	0.607971	0.59922	0.595727	0.613565	0.612663	0.591647	0.604813	0.610751	0.595297	0.603109	0.618449	0.601643	0.607414	0.606351	0.603049	0.603755	0.606533	0.600923	0.604086	0.601464	0.60567	0.603595	0.601135	0.609841	0.606655	0.600543	0.589937	0.578879
0.601078	0.524952	0.602318	0.57958	0.585073	0.608447	0.589413	0.602181	0.580804	0.552696	0.590812	0.594092	0.594017	0.573228	0.599017	0.597087	0.597569	0.55384	0.604159	0.588	0.602349	0.609357	0.61108	0.585619	0.607639	0.590036	0.600993	0.579832	0.593294	0.602326	0.574016	0.591946	0.592933	0.596003	0.59919	0.591131	0.592553	0.598401	0.598309	0.611553	0.612266	0.592965	0.591772	0.610417	0.591554	0.600208	0.599146	0.586384	0.569311	0.560289
0.604192	0.549367	0.600724	0.598534	0.611492	0.577091	0.604651	0.59544	0.604825	0.586813	0.599576	0.605644	0.613304	0.604869	0.609203	0.604278	0.604605	0.583885	0.56589	0.604669	0.597291	0.59755	0.59345	0.601749	0.577714	0.606125	0.601077	0.602058	0.605185	0.607013	0.599628	0.603841	0.605742	0.608974	0.603513	0.603967	0.603399	0.605691	0.604195	0.590357	0.587633	0.602453	0.60153	0.589299	0.60493	0.60719	0.598467	0.603976	0.609037	0.598969
0.612489	0.53876	0.612029	0.594951	0.59513	0.597207	0.602261	0.606286	0.613303	0.571146	0.607215	0.602941	0.605769	0.593525	0.611277	0.607872	0.609073	0.567829	0.588665	0.603049	0.60613	0.606414	0.608156	0.605464	0.597941	0.599398	0.611514	0.59897	0.602484	0.614927	0.589455	0.604357	0.602897	0.606168	0.602778	0.608696	0.60385	0.608463	0.606719	0.609828	0.602417	0.601833	0.60331	0.605825	0.603707	0.604207	0.607493	0.599684	0.586353	0.579375
0.601058	0.547235	0.604238	0.599237	0.609325	0.582007	0.603994	0.598437	0.601979	0.582341	0.606513	0.610577	0.609524	0.598967	0.608667	0.6	0.598758	0.579365	0.572036	0.60114	0.609005	0.602068	0.600085	0.601504	0.584847	0.607191	0.602064	0.602273	0.600968	0.606768	0.598291	0.609227	0.602513	0.612686	0.605711	0.605229	0.606855	0.606865	0.607097	0.590083	0.590943	0.605663	0.604084	0.592175	0.603471	0.607683	0.602709	0.603623	0.595196	0.587452
0.609779	0.540765	0.611586	0.598109	0.598921	0.59476	0.60636	0.609416	0.616587	0.572829	0.604077	0.607875	0.60676	0.596277	0.608787	0.610769	0.611224	0.569231	0.585733	0.609989	0.603728	0.602709	0.605457	0.606025	0.592385	0.603613	0.612381	0.606005	0.607261	0.615201	0.593112	0.60032	0.600105	0.608021	0.606518	0.602062	0.601812	0.609231	0.608696	0.607531	0.603823	0.602592	0.600421	0.601723	0.603834	0.60689	0.611898	0.602029	0.587097	0.587345
0.58123	0.589404	0.571205	0.588592	0.602667	0.541638	0.590147	0.563732	0.594431	0.605485	0.583333	0.588645	0.585437	0.603395	0.582243	0.583799	0.585009	0.596567	0.535181	0.589404	0.573783	0.558544	0.558	0.593381	0.540956	0.586869	0.570561	0.603947	0.584016	0.580569	0.60241	0.589041	0.585227	0.587426	0.568659	0.583794	0.57767	0.580501	0.580909	0.552147	0.553654	0.588889	0.579245	0.552398	0.586576	0.579545	0.571536	0.590708	0.595469	0.603321
0.605063	0.556944	0.605651	0.60781	0.606327	0.577164	0.612199	0.59837	0.613445	0.591422	0.608407	0.613333	0.613569	0.604563	0.605956	0.617524	0.613014	0.589165	0.56529	0.610938	0.604035	0.592475	0.589844	0.614379	0.576212	0.606259	0.606005	0.611901	0.610429	0.608561	0.605973	0.607558	0.603129	0.617518	0.611549	0.615493	0.606936	0.606901	0.607192	0.589713	0.585123	0.613363	0.606686	0.58598	0.610787	0.607923	0.605804	0.61129	0.605523	0.604925
0.609223	0.538522	0.61256	0.595719	0.599878	0.593539	0.607182	0.609842	0.604217	0.575037	0.60455	0.610245	0.607415	0.595395	0.607068	0.608515	0.6125	0.570413	0.58567	0.603157	0.602713	0.60626	0.604893	0.608541	0.594671	0.600322	0.608987	0.603598	0.606264	0.613262	0.595176	0.603243	0.600636	0.607104	0.606931	0.605263	0.604235	0.606438	0.608307	0.60724	0.6039	0.604883	0.604726	0.602234	0.602139	0.609794	0.609256	0.604478	0.5917	0.585062
0.601293	0.521053	0.599209	0.578671	0.577985	0.612749	0.586971	0.598741	0.579499	0.547342	0.585264	0.59079	0.589877	0.568421	0.596216	0.592979	0.594025	0.548265	0.60988	0.585922	0.596437	0.610518	0.607644	0.581989	0.60919	0.587855	0.602869	0.575309	0.585845	0.603004	0.571582	0.588484	0.593083	0.592088	0.601183	0.590561	0.5851	0.59701	0.593112	0.610316	0.615743	0.58966	0.589389	0.611247	0.587055	0.594501	0.599096	0.583611	0.564413	0.556277
0.618421	0.542268	0.616723	0.616348	0.60479	0.585792	0.604681	0.603653	0.606322	0.580292	0.608472	0.610968	0.615136	0.596491	0.612763	0.610641	0.610444	0.582878	0.580178	0.614598	0.610985	0.601443	0.602554	0.611033	0.588217	0.614249	0.617092	0.608067	0.607143	0.610865	0.60209	0.613695	0.614068	0.615187	0.61266	0.610222	0.609475	0.619632	0.611867	0.599776	0.594448	0.611478	0.612944	0.596056	0.607234	0.612319	0.615807	0.612033	0.597682	0.596507
0.585938	0.569328	0.578729	0.594845	0.604857	0.553347	0.595495	0.581114	0.596708	0.596215	0.592014	0.594077	0.593103	0.612374	0.58657	0.592271	0.590484	0.600324	0.544925	0.597378	0.589838	0.56939	0.571025	0.5998	0.553691	0.598276	0.580027	0.611991	0.600368	0.591581	0.60199	0.597561	0.594388	0.592845	0.588365	0.589806	0.592466	0.590476	0.597844	0.569615	0.565343	0.594474	0.589552	0.561932	0.590525	0.589228	0.580623	0.595825	0.590909	0.59375
0.596599	0.560554	0.596689	0.606119	0.611925	0.566429	0.605	0.594438	0.610687	0.604749	0.605008	0.60626	0.600321	0.605727	0.603395	0.599558	0.598097	0.600551	0.557432	0.609842	0.593623	0.583013	0.578657	0.604736	0.56516	0.600962	0.593008	0.608961	0.60101	0.60253	0.604857	0.596338	0.6032	0.610211	0.593836	0.598784	0.594192	0.603659	0.606107	0.581513	0.575975	0.600329	0.600624	0.578753	0.598892	0.605463	0.592426	0.608348	0.600686	0.6025
0.592539	0.567347	0.590909	0.607219	0.607143	0.5583	0.602334	0.58547	0.606472	0.606349	0.600877	0.601232	0.599822	0.610149	0.601653	0.5968	0.594976	0.607843	0.548322	0.604563	0.591311	0.573892	0.576231	0.607287	0.559476	0.601754	0.593315	0.611991	0.598361	0.595474	0.612658	0.6	0.596801	0.598787	0.591716	0.593193	0.60159	0.592417	0.597064	0.573117	0.569547	0.601986	0.597479	0.56888	0.595925	0.598413	0.594499	0.603846	0.678161	0.637462
0.607721	0.549333	0.599755	0.603821	0.614236	0.579401	0.617021	0.600546	0.606723	0.58686	0.603623	0.60963	0.6211	0.606936	0.609244	0.607046	0.604418	0.579909	0.566635	0.603976	0.605493	0.595086	0.590592	0.608766	0.580456	0.608443	0.6	0.611311	0.611614	0.60754	0.617761	0.607511	0.611351	0.608601	0.610968	0.60922	0.605603	0.613014	0.604252	0.586463	0.588349	0.61463	0.613439	0.590764	0.612006	0.607383	0.6	0.61146	0.607495	0.601064
0.593794	0.565637	0.597067	0.606472	0.615801	0.559055	0.602632	0.587879	0.606707	0.604938	0.608734	0.61032	0.604274	0.610149	0.597913	0.600158	0.600318	0.606452	0.550173	0.606285	0.597744	0.579193	0.578524	0.61166	0.560919	0.601536	0.596662	0.612472	0.612844	0.600144	0.613139	0.599315	0.601681	0.601351	0.592297	0.606489	0.605079	0.600159	0.60342	0.57485	0.572735	0.60424	0.598673	0.571429	0.605079	0.59827	0.592517	0.613985	0.608924	0.610482
0.604282	0.535422	0.605723	0.589302	0.591082	0.605223	0.598684	0.610538	0.593605	0.560543	0.598175	0.602014	0.597582	0.580313	0.602487	0.602618	0.601998	0.559735	0.599796	0.59991	0.605685	0.607587	0.609968	0.592864	0.605371	0.598361	0.606973	0.588068	0.594987	0.609921	0.578431	0.599213	0.600779	0.602852	0.600402	0.602728	0.596816	0.605664	0.601095	0.612642	0.610199	0.598949	0.5994	0.608721	0.600264	0.60371	0.603435	0.596206	0.573232	0.570031
0.604588	0.561056	0.606667	0.606542	0.614258	0.567786	0.604575	0.593349	0.614367	0.605978	0.603175	0.607085	0.608696	0.61615	0.614792	0.607303	0.608088	0.598118	0.559281	0.611785	0.598118	0.589094	0.585009	0.614019	0.568449	0.608173	0.602513	0.621976	0.606489	0.602426	0.615721	0.61129	0.606084	0.605512	0.608939	0.603501	0.602848	0.607143	0.606383	0.581081	0.586617	0.609299	0.607367	0.581914	0.602504	0.605882	0.603154	0.60733	0.611872	0.607407
0.604194	0.561688	0.608527	0.610909	0.613027	0.569968	0.617021	0.596591	0.62037	0.598485	0.609621	0.615689	0.6051	0.614979	0.606618	0.610866	0.609827	0.593023	0.560165	0.617647	0.598555	0.588679	0.590209	0.613158	0.572435	0.607031	0.603737	0.619883	0.6048	0.606675	0.608921	0.607812	0.607634	0.609034	0.60473	0.608631	0.6049	0.607504	0.607988	0.584951	0.585919	0.611905	0.605422	0.586515	0.606595	0.602546	0.605196	0.611675	0.612108	0.603081
0.582171	0.578125	0.583964	0.596471	0.605583	0.549716	0.589423	0.578947	0.605747	0.60687	0.592105	0.595644	0.591589	0.61396	0.589631	0.591379	0.587248	0.616	0.538977	0.599589	0.581538	0.563776	0.562804	0.597588	0.547734	0.588235	0.582596	0.608861	0.602459	0.591549	0.617898	0.587687	0.590654	0.592803	0.579278	0.592857	0.590395	0.586621	0.588596	0.562335	0.556723	0.588571	0.587156	0.559669	0.592593	0.589194	0.583333	0.600642	0.602339	0.609215
0.604598	0.547357	0.608945	0.6059	0.610143	0.584044	0.612925	0.60202	0.61086	0.589921	0.60809	0.612551	0.612569	0.607143	0.613695	0.611596	0.614412	0.586705	0.572931	0.610253	0.604408	0.59485	0.597998	0.617037	0.581131	0.607612	0.609966	0.60925	0.608368	0.613426	0.604553	0.605438	0.609091	0.612583	0.612903	0.608142	0.605125	0.613636	0.615335	0.592857	0.594885	0.614483	0.604922	0.59	0.608037	0.60688	0.605438	0.610791	0.603327	0.594843
0.604677	0.542254	0.6	0.597718	0.605067	0.587789	0.610818	0.609485	0.603004	0.587954	0.606003	0.604994	0.606003	0.5992	0.600243	0.605295	0.604762	0.580586	0.575646	0.602151	0.608475	0.596639	0.603363	0.60405	0.585178	0.604962	0.600872	0.603008	0.611036	0.610368	0.598558	0.610968	0.599127	0.610332	0.597065	0.607673	0.606234	0.607229	0.610222	0.596591	0.591631	0.604651	0.60388	0.594891	0.604666	0.603571	0.603467	0.599596	0.58804	0.587979
0.57803	0.579268	0.573661	0.588506	0.604534	0.54873	0.587719	0.571703	0.59289	0.597328	0.583178	0.58444	0.589118	0.602857	0.586679	0.57872	0.58124	0.594231	0.537905	0.586735	0.577982	0.568134	0.565803	0.591314	0.548554	0.596838	0.575332	0.594763	0.590361	0.578462	0.603693	0.583799	0.582878	0.587571	0.585622	0.58087	0.58944	0.582203	0.583333	0.559216	0.556208	0.584139	0.582428	0.556741	0.583794	0.579125	0.575444	0.588727	0.608232	0.607266
0.604007	0.534916	0.604219	0.594608	0.594891	0.606117	0.603531	0.609718	0.598964	0.562791	0.603107	0.607796	0.603908	0.583965	0.606422	0.605856	0.606306	0.56113	0.594635	0.600392	0.607051	0.604699	0.610095	0.597881	0.606663	0.601679	0.606124	0.593291	0.601825	0.612201	0.584227	0.602746	0.600554	0.604967	0.599483	0.604416	0.598605	0.602622	0.602552	0.611604	0.608175	0.599905	0.607477	0.610373	0.605189	0.604578	0.602819	0.59561	0.576253	0.56957
0.598111	0.528836	0.596677	0.575523	0.57687	0.610129	0.585113	0.601905	0.578062	0.546604	0.587041	0.588292	0.589677	0.566341	0.590506	0.592429	0.593907	0.545815	0.607734	0.583937	0.595907	0.604277	0.608108	0.579614	0.610797	0.588235	0.597281	0.573832	0.582682	0.597872	0.568263	0.587838	0.588292	0.588028	0.590604	0.587327	0.586859	0.595193	0.592628	0.60709	0.609126	0.586028	0.587691	0.608949	0.586859	0.59174	0.596339	0.584218	0.563296	0.5531
0.60874	0.535596	0.599801	0.596734	0.601961	0.593391	0.607647	0.606102	0.596875	0.574451	0.599432	0.601251	0.612587	0.588154	0.607973	0.604413	0.604925	0.575758	0.579344	0.597156	0.606851	0.602453	0.602964	0.598773	0.596007	0.607184	0.604063	0.595052	0.603651	0.608012	0.591034	0.606164	0.604284	0.605682	0.602987	0.602845	0.597395	0.602606	0.609989	0.6022	0.602608	0.598174	0.606818	0.601104	0.605085	0.604502	0.602941	0.603281	0.596774	0.584821
0.578377	0.52666	0.583002	0.557346	0.556832	0.605699	0.567063	0.58597	0.558371	0.532379	0.566289	0.567979	0.570268	0.548318	0.575839	0.575171	0.574579	0.533555	0.613476	0.56445	0.579114	0.593863	0.595554	0.563304	0.606742	0.568671	0.584541	0.556386	0.564871	0.581757	0.550171	0.56905	0.569866	0.569196	0.578801	0.571746	0.568504	0.573577	0.573176	0.600975	0.604138	0.569114	0.570762	0.602839	0.567851	0.574657	0.580949	0.563913	0.546396	0.539665
0.602041	0.555072	0.60493	0.60453	0.610185	0.571293	0.607585	0.598999	0.60614	0.595588	0.608828	0.609663	0.615815	0.603	0.60942	0.606844	0.611732	0.600737	0.564376	0.609776	0.602581	0.599531	0.590345	0.611301	0.574183	0.610856	0.608056	0.608614	0.608215	0.604695	0.616495	0.61305	0.610448	0.604354	0.609562	0.608321	0.60177	0.607042	0.606169	0.590426	0.589945	0.606811	0.605109	0.59076	0.60961	0.608571	0.604167	0.603896	0.622601	0.613272
0.598383	0.561644	0.604027	0.604808	0.611562	0.565415	0.610084	0.591813	0.60735	0.611748	0.60802	0.607438	0.605565	0.608989	0.600154	0.606317	0.602853	0.603693	0.555825	0.611693	0.597147	0.583172	0.580332	0.606227	0.564379	0.597913	0.595144	0.610766	0.605396	0.604447	0.611359	0.599194	0.603531	0.610114	0.596528	0.603715	0.596032	0.6	0.609105	0.58222	0.57599	0.603853	0.600954	0.574717	0.605987	0.599698	0.597911	0.604569	0.601617	0.608808
0.580371	0.594512	0.578295	0.5978	0.601542	0.543493	0.586558	0.57013	0.591549	0.613169	0.59073	0.590643	0.585714	0.60355	0.577876	0.585258	0.583333	0.603004	0.538187	0.5875	0.587793	0.558698	0.557214	0.592135	0.546148	0.582192	0.57079	0.6	0.589249	0.576336	0.606607	0.583815	0.583826	0.592184	0.570189	0.587273	0.583821	0.575993	0.585165	0.557932	0.55531	0.586106	0.593023	0.555556	0.58932	0.579723	0.580123	0.592873	0.594427	0.611913
0.60545	0.547393	0.607809	0.603261	0.61246	0.58027	0.605634	0.60703	0.60625	0.598925	0.606019	0.608575	0.611342	0.608084	0.609293	0.613256	0.60687	0.579158	0.570962	0.609898	0.60095	0.600885	0.59754	0.606657	0.582855	0.603914	0.606936	0.607261	0.603521	0.614657	0.604021	0.605335	0.609543	0.611262	0.60475	0.606815	0.601915	0.606041	0.604545	0.595571	0.593278	0.610482	0.606568	0.591047	0.606326	0.609948	0.602403	0.609145	0.603074	0.598077
0.606448	0.555858	0.608059	0.606969	0.610269	0.57995	0.611852	0.599152	0.609677	0.592391	0.609929	0.612554	0.606488	0.610487	0.612551	0.611333	0.609868	0.590713	0.567154	0.613077	0.605392	0.59246	0.590753	0.616987	0.579436	0.607815	0.611645	0.615318	0.615097	0.614495	0.615385	0.604225	0.605956	0.607994	0.609114	0.611717	0.604782	0.606481	0.610354	0.591654	0.589094	0.606734	0.605997	0.588394	0.609618	0.615385	0.608929	0.611621	0.60728	0.602249
0.57837	0.587879	0.574924	0.592105	0.600254	0.545723	0.587302	0.56491	0.598109	0.612705	0.587209	0.596234	0.588409	0.601173	0.578431	0.585923	0.580342	0.603659	0.536598	0.597458	0.582006	0.559385	0.557884	0.593607	0.54318	0.584493	0.576443	0.597911	0.588296	0.57907	0.606154	0.589942	0.588015	0.585849	0.577114	0.585455	0.582061	0.583627	0.584699	0.555022	0.550381	0.589899	0.587255	0.55477	0.587287	0.58056	0.577465	0.602594	0.604918	0.618182
0.603919	0.540888	0.603147	0.598892	0.602007	0.580855	0.616348	0.604101	0.605181	0.584375	0.600416	0.609551	0.610181	0.602377	0.612231	0.608355	0.605844	0.582816	0.569885	0.606932	0.604217	0.594727	0.590407	0.60514	0.580162	0.599185	0.601863	0.610649	0.60271	0.608076	0.601243	0.606501	0.606658	0.602582	0.602091	0.600132	0.597015	0.601552	0.603699	0.5945	0.589793	0.601826	0.602582	0.590038	0.60274	0.602448	0.597938	0.593979	0.591241	0.597633
0.609756	0.54818	0.613861	0.606936	0.609756	0.583829	0.610026	0.608803	0.608665	0.579422	0.607781	0.60864	0.617458	0.59793	0.614002	0.607057	0.610979	0.578853	0.575778	0.611111	0.607023	0.596506	0.595907	0.609484	0.585241	0.608005	0.612144	0.612121	0.607843	0.611356	0.599213	0.608365	0.606211	0.61034	0.603273	0.607843	0.608999	0.607664	0.610771	0.597714	0.590714	0.604725	0.605721	0.596012	0.604403	0.609264	0.60973	0.613014	0.591853	0.591623
0.608549	0.547872	0.60512	0.607771	0.612782	0.582886	0.612418	0.602463	0.605263	0.586996	0.607643	0.608472	0.608779	0.601115	0.606618	0.608485	0.611314	0.582418	0.57326	0.608345	0.611364	0.602716	0.601473	0.610014	0.585558	0.608333	0.607574	0.603423	0.614458	0.612903	0.601438	0.61399	0.6025	0.610969	0.609195	0.606357	0.610256	0.607784	0.609394	0.595431	0.592965	0.613158	0.610828	0.592431	0.609355	0.606635	0.610077	0.607735	0.595432	0.592241
0.560193	0.603306	0.563403	0.579576	0.580601	0.536683	0.572785	0.559805	0.587766	0.606436	0.583144	0.575569	0.568228	0.596346	0.5625	0.570874	0.568431	0.598985	0.526	0.577566	0.557166	0.544229	0.549073	0.59456	0.531637	0.566456	0.560606	0.586835	0.577342	0.568259	0.58254	0.569742	0.56213	0.571575	0.554276	0.571017	0.56841	0.56367	0.567108	0.542185	0.543726	0.571279	0.565558	0.539858	0.574338	0.561706	0.560748	0.571594	0.592657	0.597107
0.614726	0.545055	0.611982	0.600146	0.601048	0.584741	0.613032	0.607972	0.606414	0.58349	0.609518	0.610602	0.607742	0.602291	0.615578	0.609816	0.613553	0.58624	0.575269	0.60989	0.603527	0.602399	0.599425	0.613506	0.582617	0.607235	0.608575	0.61042	0.608579	0.611174	0.604098	0.607143	0.608527	0.611757	0.6	0.611321	0.606547	0.60899	0.613171	0.596341	0.594298	0.611851	0.605696	0.59675	0.608108	0.612469	0.607222	0.604972	0.593333	0.59707
0.596078	0.560185	0.601449	0.606679	0.6125	0.568445	0.60778	0.599311	0.611722	0.600264	0.603476	0.608215	0.608491	0.612832	0.607362	0.601017	0.606352	0.599206	0.557259	0.609797	0.602547	0.583333	0.584234	0.617486	0.569111	0.606299	0.602979	0.614258	0.610927	0.604849	0.613147	0.606635	0.602446	0.610502	0.601499	0.602853	0.609524	0.606287	0.60597	0.584421	0.578989	0.613086	0.609204	0.584312	0.601393	0.60262	0.598845	0.608062	0.605033	0.602941
0.57047	0.594488	0.5648	0.586022	0.586777	0.533582	0.571875	0.556643	0.581633	0.599515	0.572016	0.578288	0.579007	0.593443	0.572115	0.572957	0.567935	0.607143	0.528647	0.579241	0.569204	0.551705	0.546185	0.582915	0.536258	0.582983	0.565769	0.596821	0.575431	0.566667	0.602606	0.587196	0.579381	0.573441	0.566164	0.568571	0.574447	0.572761	0.575962	0.544434	0.542958	0.576842	0.572549	0.544292	0.568548	0.567029	0.561644	0.577726	0.596154	0.600418
0.600917	0.552308	0.594268	0.601266	0.60322	0.573015	0.606858	0.596921	0.605925	0.594629	0.597542	0.603583	0.602941	0.605649	0.603858	0.607299	0.60485	0.596561	0.560687	0.608153	0.591797	0.584579	0.581769	0.603839	0.569851	0.601708	0.594663	0.608654	0.604839	0.603403	0.608193	0.603906	0.602428	0.600153	0.593834	0.59882	0.596451	0.602601	0.601322	0.581583	0.584323	0.603476	0.599085	0.581224	0.601527	0.598582	0.593476	0.600334	0.6	0.608273
0.580165	0.588235	0.577335	0.596296	0.600775	0.545934	0.583832	0.567057	0.597087	0.609442	0.587174	0.59165	0.592629	0.604863	0.583179	0.581579	0.58	0.607595	0.534855	0.596491	0.578025	0.559313	0.557711	0.593607	0.54357	0.58624	0.576104	0.601828	0.590722	0.575385	0.606825	0.587426	0.58444	0.590909	0.572347	0.578378	0.583174	0.586453	0.583032	0.554618	0.559347	0.589357	0.586629	0.552748	0.581418	0.582609	0.574184	0.598341	0.600639	0.606884
0.592827	0.564706	0.597902	0.614017	0.611231	0.561081	0.603512	0.587195	0.611458	0.602201	0.605903	0.604348	0.605401	0.60688	0.596721	0.600324	0.59685	0.599057	0.550839	0.608534	0.594017	0.579602	0.579072	0.612103	0.560454	0.601375	0.59564	0.610865	0.603047	0.595804	0.614634	0.605925	0.604061	0.612457	0.593294	0.600813	0.603873	0.602381	0.603084	0.574957	0.5763	0.612319	0.597315	0.570074	0.603066	0.595827	0.594945	0.606604	0.604859	0.604225
0.612939	0.541667	0.612903	0.605956	0.600282	0.589851	0.609217	0.605518	0.602055	0.588235	0.610905	0.610212	0.608642	0.59771	0.616125	0.620048	0.610081	0.581597	0.578311	0.610672	0.608079	0.600249	0.599522	0.606658	0.590307	0.613723	0.613808	0.601865	0.60687	0.614629	0.601838	0.608158	0.61152	0.609181	0.611672	0.608124	0.60688	0.609685	0.616223	0.59811	0.601075	0.607366	0.608748	0.598195	0.607807	0.615475	0.609611	0.607856	0.596546	0.593854
0.6	0.567729	0.596888	0.607362	0.610994	0.559648	0.606195	0.591961	0.615226	0.608232	0.605035	0.60567	0.608997	0.615291	0.595659	0.602219	0.606583	0.596386	0.552037	0.603448	0.592827	0.577224	0.578257	0.610136	0.562246	0.597128	0.595467	0.614379	0.608541	0.598601	0.60782	0.60119	0.59777	0.605354	0.590188	0.603252	0.603215	0.595349	0.604575	0.575847	0.569862	0.602763	0.60299	0.569787	0.602867	0.595712	0.594595	0.602588	0.6067	0.609859
0.604798	0.556164	0.620382	0.612762	0.609403	0.570577	0.61034	0.594923	0.608547	0.581797	0.609118	0.611782	0.608371	0.617234	0.613343	0.605118	0.607438	0.588095	0.564054	0.612878	0.606777	0.591201	0.589947	0.613065	0.573944	0.609118	0.614465	0.609489	0.607088	0.608091	0.612871	0.606447	0.603048	0.616244	0.605229	0.607244	0.605812	0.613764	0.611429	0.58751	0.587345	0.61938	0.610947	0.584779	0.610207	0.604651	0.615481	0.607085	0.610883	0.599781
0.567514	0.522611	0.567346	0.547077	0.548164	0.605604	0.559008	0.577832	0.54962	0.526287	0.558774	0.559354	0.558883	0.541215	0.564633	0.561811	0.564283	0.525799	0.606242	0.5544	0.569601	0.586943	0.590108	0.551837	0.604832	0.56055	0.568518	0.547882	0.555782	0.568744	0.54046	0.558963	0.559926	0.560555	0.567089	0.560815	0.559912	0.564777	0.561359	0.589621	0.595352	0.558444	0.561546	0.596813	0.560117	0.562941	0.567921	0.551995	0.536126	0.533135
0.595116	0.52341	0.595991	0.572409	0.571026	0.608785	0.583434	0.600815	0.575513	0.543825	0.583935	0.585928	0.584731	0.563101	0.589433	0.589233	0.588785	0.543115	0.607106	0.581552	0.592068	0.606733	0.602036	0.57911	0.608489	0.583683	0.597167	0.571474	0.581627	0.596427	0.56491	0.584946	0.585808	0.584524	0.593624	0.587213	0.58205	0.593879	0.58808	0.610154	0.609224	0.584188	0.585808	0.607852	0.584076	0.592344	0.596546	0.580073	0.560567	0.552941
0.610619	0.535658	0.620178	0.604551	0.597893	0.596591	0.602007	0.602293	0.599034	0.566092	0.610122	0.618778	0.609392	0.592617	0.618093	0.61	0.607741	0.573746	0.588509	0.609122	0.612214	0.607972	0.608402	0.608383	0.596839	0.616985	0.618602	0.596996	0.60473	0.615005	0.600133	0.61851	0.617188	0.616461	0.619121	0.607906	0.605033	0.619251	0.61551	0.607714	0.611111	0.609797	0.615215	0.608562	0.611607	0.619483	0.617104	0.608645	0.591837	0.583931
0.545305	0.610465	0.546281	0.5625	0.561605	0.522253	0.555315	0.543605	0.570856	0.594828	0.558017	0.557484	0.560897	0.584942	0.552577	0.55625	0.555215	0.601796	0.522933	0.564792	0.550467	0.533443	0.538413	0.565333	0.523111	0.558057	0.545752	0.567568	0.569921	0.550086	0.578358	0.559165	0.553879	0.556485	0.549195	0.554475	0.561381	0.552987	0.553922	0.529359	0.530176	0.558758	0.569149	0.528736	0.555556	0.54944	0.546326	0.565693	0.583004	0.590909
0.602767	0.564236	0.60612	0.607537	0.61165	0.566349	0.605556	0.594457	0.613553	0.602302	0.605799	0.611727	0.610236	0.607595	0.608793	0.609579	0.607604	0.602094	0.560378	0.605785	0.599462	0.586548	0.584608	0.611993	0.568211	0.605873	0.603979	0.620079	0.610569	0.608609	0.619198	0.611821	0.607306	0.608696	0.598118	0.603093	0.602603	0.605797	0.608048	0.585316	0.580378	0.611022	0.60181	0.58121	0.60571	0.600141	0.603295	0.604907	0.605832	0.609005
0.594614	0.582589	0.589583	0.609015	0.61	0.560768	0.600534	0.587484	0.601852	0.606688	0.603147	0.609712	0.604203	0.609453	0.602178	0.602124	0.599671	0.604502	0.548622	0.604323	0.590517	0.573486	0.574074	0.614345	0.557344	0.60195	0.591549	0.611486	0.602004	0.596567	0.618159	0.61194	0.601536	0.602431	0.595238	0.599834	0.609712	0.596338	0.603993	0.569924	0.569479	0.603757	0.608275	0.566695	0.600343	0.596698	0.592847	0.607921	0.600257	0.61756
0.596026	0.560261	0.601706	0.603383	0.61002	0.565637	0.600969	0.588571	0.602564	0.593915	0.601106	0.603531	0.601587	0.6122	0.604387	0.603886	0.607456	0.600817	0.556984	0.609029	0.593209	0.585167	0.583486	0.611517	0.568886	0.616145	0.601085	0.604582	0.632582	0.599593	0.652074	0.599206	0.602686	0.600471	0.601108	0.601056	0.599518	0.606083	0.606657	0.578455	0.580113	0.600969	0.600154	0.58927	0.601404	0.60277	0.600645	0.606771	0.603645	0.619289
0.586892	0.584951	0.586676	0.600649	0.61655	0.555853	0.596408	0.583851	0.6	0.598993	0.594595	0.599091	0.599822	0.610236	0.591062	0.593443	0.594968	0.611111	0.546465	0.60058	0.594494	0.573737	0.571777	0.60499	0.556795	0.595365	0.58547	0.611511	0.607211	0.598519	0.612565	0.599284	0.593695	0.602541	0.585843	0.595477	0.600355	0.595238	0.592654	0.570931	0.564838	0.597967	0.59809	0.566387	0.601802	0.592949	0.582985	0.600791	0.607843	0.614329
0.608312	0.553385	0.60723	0.607563	0.61032	0.580584	0.608108	0.598007	0.601821	0.587104	0.609306	0.613433	0.604651	0.607486	0.623748	0.608516	0.605121	0.592255	0.566827	0.614173	0.607595	0.599535	0.590157	0.61293	0.579897	0.610866	0.606396	0.611702	0.611702	0.610138	0.616054	0.612351	0.615552	0.612094	0.611989	0.606294	0.606368	0.612329	0.61243	0.591667	0.594288	0.611446	0.611908	0.590731	0.611354	0.605511	0.605549	0.604069	0.606574	0.603004
0.611617	0.546512	0.61521	0.603676	0.610687	0.589863	0.608522	0.606607	0.60767	0.583178	0.613666	0.618316	0.618421	0.608153	0.612374	0.610366	0.609697	0.579926	0.577208	0.610497	0.616997	0.604895	0.602554	0.611908	0.591138	0.611902	0.613662	0.613885	0.611644	0.618557	0.606908	0.616095	0.609335	0.613402	0.605081	0.613551	0.612694	0.615385	0.615094	0.600603	0.599559	0.616622	0.610828	0.598513	0.610895	0.619311	0.614444	0.611898	0.604452	0.599284
0.59465	0.560714	0.601093	0.607073	0.610656	0.563233	0.608247	0.589623	0.617589	0.602564	0.600498	0.606544	0.598522	0.615207	0.60456	0.599848	0.604199	0.59587	0.552785	0.614338	0.59626	0.581395	0.581869	0.614723	0.561184	0.603279	0.596128	0.609474	0.605903	0.600273	0.605682	0.602196	0.6	0.606908	0.597301	0.601089	0.601792	0.601527	0.602025	0.578073	0.576167	0.607509	0.604502	0.573697	0.600162	0.596413	0.592227	0.604356	0.609264	0.612137
0.60989	0.547131	0.607801	0.607703	0.607249	0.585511	0.602185	0.598832	0.605932	0.586957	0.606156	0.609137	0.609848	0.599688	0.608565	0.609134	0.606096	0.589552	0.575502	0.61045	0.604945	0.600083	0.599038	0.610497	0.585138	0.60971	0.610746	0.608889	0.606452	0.609477	0.606973	0.602244	0.604908	0.609102	0.605618	0.609223	0.602372	0.608541	0.6093	0.595971	0.593593	0.608387	0.605948	0.593314	0.610349	0.60867	0.607906	0.605859	0.59539	0.593531
0.606681	0.542146	0.608137	0.605375	0.605824	0.587761	0.607053	0.606621	0.613128	0.584201	0.610834	0.615385	0.608426	0.604328	0.611645	0.611372	0.613797	0.582892	0.574536	0.611328	0.603784	0.598765	0.600958	0.608931	0.589597	0.60679	0.612134	0.607299	0.607868	0.616178	0.601372	0.60396	0.606061	0.609471	0.607778	0.609654	0.606265	0.607935	0.61131	0.59949	0.595018	0.608176	0.609013	0.596554	0.611453	0.610012	0.604822	0.606815	0.595164	0.591973
0.611584	0.532068	0.611959	0.598178	0.596311	0.60047	0.59887	0.60878	0.595904	0.567095	0.606103	0.606704	0.602146	0.585929	0.609132	0.603571	0.601327	0.561003	0.596761	0.603984	0.610017	0.609773	0.605	0.598295	0.599106	0.600646	0.611577	0.594398	0.601435	0.615942	0.584132	0.604771	0.605991	0.608574	0.606989	0.607629	0.597426	0.605993	0.606171	0.612398	0.607383	0.605614	0.600829	0.611317	0.604436	0.607302	0.60995	0.603431	0.581599	0.579392
0.6	0.556579	0.608911	0.608733	0.617229	0.576046	0.606716	0.59632	0.614286	0.598734	0.611686	0.608889	0.610947	0.614341	0.609637	0.60724	0.609439	0.588303	0.564547	0.61042	0.60566	0.593722	0.591623	0.932836	0.574015	0.606676	0.609259	0.613393	0.610769	0.607721	0.61829	0.609145	0.606017	0.608285	0.604353	0.610408	0.610219	0.60473	0.61213	0.591093	0.586406	0.613363	0.605951	0.585992	0.607558	0.604558	0.608273	0.605723	0.607214	0.599788
0.578125	0.588235	0.577863	0.594272	0.601523	0.543848	0.590081	0.570479	0.597122	0.623431	0.585127	0.587891	0.592664	0.60472	0.578853	0.585561	0.583187	0.609705	0.534681	0.590234	0.574303	0.559623	0.559381	0.60023	0.550118	0.584139	0.577795	0.608333	0.598563	0.583062	0.610619	0.580492	0.582375	0.580492	0.573387	0.580817	0.58982	0.580172	0.584545	0.557608	0.557621	0.583004	0.583022	0.553128	0.586338	0.579352	0.576696	0.587852	0.604688	0.61032
0.574048	0.518314	0.576102	0.551531	0.55064	0.605365	0.560351	0.578039	0.553512	0.527929	0.55984	0.563333	0.563486	0.544184	0.571402	0.567632	0.566788	0.527897	0.612454	0.557501	0.571886	0.594975	0.59179	0.556682	0.602488	0.566529	0.577088	0.549757	0.561562	0.57625	0.543973	0.564338	0.567364	0.565655	0.573171	0.564788	0.561974	0.570417	0.567175	0.596589	0.600477	0.56416	0.56591	0.598758	0.563539	0.568822	0.57579	0.556107	0.540234	0.535047
0.589021	0.57346	0.582511	0.588983	0.608076	0.556028	0.595104	0.581366	0.606127	0.602694	0.591562	0.592527	0.595027	0.606101	0.58769	0.588762	0.59202	0.602076	0.544916	0.595146	0.587149	0.57043	0.570813	0.602911	0.554616	0.591873	0.582163	0.609302	0.6	0.590643	0.621011	0.590909	0.589965	0.591388	0.584211	0.59215	0.590747	0.591205	0.587354	0.566265	0.563275	0.594374	0.590051	0.562553	0.592105	0.588481	0.578621	0.596806	0.600267	0.60423
0.602347	0.529709	0.601948	0.578852	0.57712	0.609029	0.58951	0.600484	0.580117	0.548069	0.588721	0.593598	0.591978	0.570449	0.597952	0.598853	0.593396	0.547694	0.608219	0.586742	0.593226	0.61058	0.608411	0.583274	0.609347	0.591191	0.601864	0.577663	0.591549	0.602913	0.575758	0.591286	0.59573	0.589078	0.601253	0.593134	0.586242	0.598311	0.595109	0.610967	0.614424	0.586266	0.590192	0.610204	0.591724	0.594712	0.5993	0.584866	0.569391	0.559859
0.613662	0.547672	0.607503	0.607519	0.609589	0.580878	0.609333	0.607107	0.608824	0.590559	0.610013	0.612218	0.60752	0.60396	0.609494	0.613383	0.613358	0.585687	0.574306	0.609722	0.610209	0.601549	0.601569	0.612082	0.584	0.607282	0.610862	0.609546	0.610961	0.617009	0.609635	0.610818	0.604381	0.612338	0.607855	0.610063	0.610677	0.609202	0.609787	0.597076	0.59081	0.615436	0.605732	0.592456	0.607881	0.60801	0.603183	0.609618	0.602369	0.593416
0.580532	0.554688	0.584932	0.597737	0.60177	0.559894	0.600372	0.58414	0.602911	0.610759	0.594991	0.597054	0.590986	0.606618	0.593954	0.596463	0.592271	0.591195	0.549828	0.584404	0.591559	0.575968	0.572642	0.605906	0.559	0.597246	0.581063	0.606828	0.594086	0.59175	0.598321	0.59215	0.587748	0.589916	0.587372	0.59466	0.591906	0.585404	0.591054	0.571549	0.566069	0.594241	0.597479	0.568126	0.59375	0.584746	0.585811	0.586271	0.602067	0.59375
0.593089	0.570513	0.590972	0.602725	0.613734	0.558901	0.601411	0.591241	0.604462	0.597264	0.60431	0.603147	0.599659	0.61165	0.596123	0.60315	0.598602	0.597859	0.549683	0.597985	0.59384	0.58125	0.575843	0.60609	0.557076	0.598985	0.592669	0.610619	0.602862	0.592618	0.612195	0.60327	0.593854	0.596477	0.599265	0.598875	0.600168	0.595944	0.59918	0.572811	0.569162	0.600365	0.598023	0.569008	0.60477	0.600629	0.593071	0.600753	0.603275	0.620397
0.607964	0.52907	0.611429	0.592522	0.592118	0.604274	0.597297	0.610311	0.588571	0.561822	0.602078	0.603697	0.604672	0.5842	0.606206	0.608544	0.605263	0.564424	0.597349	0.599258	0.609362	0.608768	0.611111	0.597909	0.605593	0.601339	0.610885	0.590594	0.600183	0.607259	0.58554	0.607692	0.602746	0.607367	0.605833	0.608753	0.602232	0.608355	0.602263	0.609593	0.611578	0.605096	0.606572	0.608238	0.603387	0.605811	0.6044	0.595459	0.580526	0.572417
0.614011	0.539474	0.61036	0.597023	0.598647	0.602796	0.602656	0.604852	0.599237	0.570413	0.602808	0.608452	0.605954	0.591392	0.615269	0.610895	0.609779	0.574099	0.591299	0.606428	0.604809	0.612132	0.608357	0.602397	0.60199	0.607903	0.610711	0.599202	0.603199	0.617512	0.591765	0.606673	0.611836	0.605184	0.612512	0.60767	0.602794	0.61084	0.613524	0.60915	0.61054	0.605344	0.606753	0.609692	0.605395	0.615723	0.610169	0.603704	0.590522	0.585586
0.608621	0.545759	0.61086	0.606175	0.61146	0.582328	0.608108	0.605984	0.608597	0.587891	0.60582	0.608898	0.640884	0.606655	0.611682	0.609665	0.607494	0.580952	0.574126	0.611732	0.608469	0.600604	0.598842	0.61038	0.58267	0.605229	0.609909	0.607812	0.607534	0.620392	0.604553	0.605643	0.603493	0.615027	0.608568	0.608723	0.605882	0.60794	0.608312	0.597275	0.591108	0.610054	0.608301	0.593496	0.606815	0.607448	0.608939	0.611588	0.595034	0.596014
0.606132	0.550971	0.609375	0.605919	0.6088	0.581552	0.609331	0.608333	0.608629	0.585828	0.604082	0.611264	0.639007	0.602763	0.615385	0.605732	0.607323	0.582495	0.572172	0.609738	0.605735	0.595113	0.596057	0.608926	0.579728	0.604167	0.606078	0.605645	0.610632	0.612602	0.6	0.600942	0.607713	0.613388	0.607618	0.607004	0.599201	0.609335	0.601923	0.593511	0.589867	0.604138	0.606	0.590943	0.603059	0.609572	0.609518	0.616071	0.601093	0.597538
0.594067	0.574661	0.596154	0.608742	0.618778	0.555482	0.606814	0.582921	0.606383	0.611296	0.603203	0.605735	0.600352	0.615183	0.597338	0.597087	0.597289	0.612795	0.548474	0.606119	0.596182	0.575576	0.575772	0.610883	0.559946	0.601064	0.596591	0.611239	0.602778	0.59479	0.617949	0.59754	0.595034	0.610899	0.590498	0.599834	0.602496	0.597581	0.601852	0.570513	0.566419	0.605978	0.596055	0.564156	0.600349	0.593949	0.593089	0.603482	0.61186	0.613433
0.606926	0.539658	0.603229	0.59147	0.595085	0.600265	0.600865	0.602745	0.593142	0.567367	0.59924	0.601151	0.603349	0.58453	0.607743	0.603182	0.602529	0.569202	0.589873	0.6	0.602597	0.604399	0.609184	0.59797	0.599676	0.60237	0.604237	0.593418	0.612488	0.60877	0.585153	0.599237	0.598414	0.599146	0.599913	0.600184	0.598684	0.602283	0.605483	0.605678	0.601778	0.597222	0.598605	0.602612	0.599338	0.602437	0.604289	0.594059	0.579533	0.573563
0.56872	0.591549	0.567073	0.590331	0.592932	0.544543	0.579545	0.569751	0.594458	0.62212	0.581	0.589744	0.584211	0.602524	0.566728	0.576577	0.574956	0.603365	0.532765	0.58114	0.572006	0.550265	0.551619	0.594724	0.537638	0.573786	0.571203	0.601389	0.582803	0.579352	0.600629	0.579798	0.581264	0.580235	0.561897	0.57885	0.579724	0.567979	0.576996	0.550725	0.548049	0.578189	0.574427	0.54636	0.584646	0.576923	0.570216	0.583726	0.593023	0.603448
0.573892	0.590909	0.566616	0.58933	0.595855	0.538124	0.583333	0.567942	0.593596	0.624444	0.578529	0.582	0.580972	0.597561	0.573636	0.575221	0.573555	0.603982	0.532944	0.589327	0.569268	0.550052	0.553838	0.589157	0.539283	0.576402	0.567221	0.592742	0.586498	0.573416	0.596037	0.576389	0.570356	0.581238	0.56993	0.578755	0.580198	0.573214	0.573636	0.550661	0.547975	0.576375	0.578794	0.54632	0.579961	0.577061	0.567164	0.585812	0.602273	0.616412
0.58033	0.580645	0.575403	0.589773	0.595694	0.547954	0.595745	0.57197	0.60274	0.611321	0.596838	0.589888	0.59847	0.600551	0.586655	0.589286	0.59083	0.618217	0.541124	0.593686	0.581395	0.564168	0.562319	0.599781	0.549753	0.588991	0.577875	0.596814	0.589567	0.590076	0.607542	0.587638	0.58467	0.588182	0.577042	0.58737	0.590659	0.581513	0.588388	0.563163	0.556904	0.589251	0.585409	0.559423	0.58574	0.587288	0.579971	0.595137	0.605491	0.606908
0.603891	0.526371	0.606729	0.58958	0.593432	0.604104	0.596581	0.608743	0.590622	0.56	0.601363	0.60431	0.601449	0.579752	0.600582	0.605132	0.604812	0.562762	0.598549	0.596422	0.605098	0.614781	0.609918	0.593107	0.604061	0.596447	0.610334	0.588508	0.599048	0.61303	0.584473	0.59721	0.597071	0.600677	0.600946	0.604446	0.598651	0.599106	0.600579	0.610294	0.610822	0.5994	0.59908	0.609485	0.6011	0.602762	0.605364	0.597122	0.577369	0.571074
0.602685	0.568662	0.603947	0.615602	0.612621	0.575823	0.606678	0.590753	0.611213	0.600264	0.609873	0.611557	0.614767	0.606838	0.616031	0.605926	0.599281	0.600536	0.560591	0.614841	0.600536	0.587204	0.582656	0.616216	0.570487	0.606858	0.603539	0.614851	0.604478	0.607239	0.617325	0.606349	0.611285	0.606518	0.606383	0.605303	0.605181	0.604227	0.60574	0.580081	0.578137	0.609656	0.603846	0.582725	0.605304	0.60101	0.60143	0.607573	0.61758	0.60794
0.605514	0.540112	0.615834	0.606513	0.603933	0.585614	0.604039	0.604344	0.605615	0.574751	0.611247	0.614198	0.604369	0.596608	0.610012	0.603955	0.606576	0.575707	0.580455	0.605464	0.608065	0.597738	0.601808	0.605366	0.586607	0.608643	0.613971	0.606188	0.607277	0.615096	0.594535	0.608354	0.609189	0.612981	0.607961	0.610397	0.605137	0.611429	0.606813	0.600291	0.596559	0.609665	0.609264	0.595526	0.608434	0.611623	0.616632	0.615435	0.597372	0.586538
0.564516	0.59375	0.564892	0.584184	0.589431	0.538575	0.574534	0.559023	0.583333	0.605769	0.574297	0.572449	0.582796	0.592063	0.573786	0.575397	0.57016	0.615196	0.527861	0.581858	0.560897	0.552859	0.550607	0.585366	0.539343	0.573589	0.563505	0.591922	0.581345	0.566188	0.595469	0.573146	0.571984	0.575937	0.565724	0.569583	0.576613	0.571168	0.569703	0.545053	0.545296	0.583333	0.572407	0.5459	0.572835	0.565836	0.560213	0.577878	0.604895	0.607724
0.587183	0.566667	0.585044	0.595506	0.612903	0.554181	0.596408	0.576005	0.599558	0.604693	0.590164	0.592251	0.6	0.608401	0.601073	0.589527	0.587561	0.59894	0.543618	0.599	0.585219	0.572841	0.570519	0.607375	0.556957	0.604089	0.59084	0.613466	0.594175	0.590841	0.607046	0.600184	0.591398	0.595153	0.585648	0.589965	0.589837	0.596021	0.597345	0.564587	0.563078	0.599229	0.595018	0.564991	0.588551	0.589404	0.593465	0.593939	0.613372	0.612745
0.607633	0.530895	0.609932	0.592857	0.599687	0.602273	0.605212	0.6094	0.597748	0.570665	0.602358	0.602186	0.603416	0.590959	0.604224	0.606528	0.608047	0.565064	0.594926	0.600779	0.611111	0.611423	0.612474	0.599698	0.602564	0.601408	0.611064	0.598091	0.6069	0.611206	0.592613	0.603514	0.603738	0.604421	0.608392	0.602482	0.601592	0.603604	0.606158	0.608354	0.609606	0.605187	0.604597	0.606126	0.604049	0.608206	0.607893	0.60427	0.58315	0.577907
0.596336	0.562016	0.593708	0.606031	0.608081	0.565499	0.605396	0.586527	0.591078	0.594101	0.594814	0.59772	0.602606	0.6082	0.607199	0.599537	0.595697	0.594901	0.554132	0.595321	0.589674	0.582924	0.577555	0.597967	0.567194	0.60356	0.592175	0.604675	0.594755	0.593792	0.606095	0.601461	0.603698	0.592857	0.598453	0.595274	0.588748	0.601657	0.598765	0.576792	0.580502	0.597862	0.59434	0.575326	0.590764	0.595414	0.592568	0.594406	0.614914	0.602667
0.610022	0.540385	0.614754	0.614569	0.60271	0.589307	0.604592	0.603365	0.603164	0.575862	0.612923	0.612296	0.614375	0.596923	0.610241	0.607935	0.607351	0.57931	0.579909	0.611185	0.611356	0.6025	0.602823	0.610505	0.587725	0.614322	0.618378	0.600575	0.605867	0.61165	0.601695	0.613065	0.615621	0.614622	0.611298	0.612864	0.614713	0.616667	0.611244	0.600148	0.598349	0.617458	0.610024	0.597192	0.612562	0.605324	0.617773	0.612667	0.599049	0.597479
0.60878	0.537429	0.606513	0.589686	0.591697	0.604709	0.597375	0.611752	0.59478	0.556613	0.595496	0.601695	0.600507	0.580264	0.601814	0.6	0.601124	0.557302	0.599157	0.596287	0.604118	0.613519	0.60826	0.595027	0.60468	0.598813	0.607663	0.588643	0.598375	0.608443	0.58619	0.59799	0.600674	0.60186	0.600784	0.599338	0.59958	0.601537	0.600902	0.609329	0.609554	0.597034	0.598919	0.609942	0.599167	0.602823	0.603631	0.591342	0.577745	0.567327
0.603053	0.562102	0.603405	0.607452	0.6125	0.570352	0.603631	0.594714	0.604949	0.592506	0.609118	0.614155	0.607576	0.603922	0.614719	0.604603	0.604508	0.592941	0.563249	0.609076	0.602317	0.586996	0.587743	0.60601	0.57299	0.602206	0.603214	0.606557	0.604455	0.608586	0.602339	0.609187	0.605994	0.616244	0.597798	0.611429	0.602639	0.606501	0.609687	0.586317	0.57945	0.608663	0.60438	0.581577	0.612927	0.602881	0.60679	0.608306	0.604462	0.600218
0.603887	0.567944	0.602749	0.611524	0.623274	0.568621	0.606159	0.591484	0.609489	0.599734	0.612261	0.614332	0.611288	0.612661	0.608108	0.607463	0.602158	0.603774	0.560554	0.616402	0.604195	0.584746	0.586661	0.616697	0.570776	0.605769	0.607895	0.615385	0.608985	0.608434	0.614967	0.603937	0.606037	0.609546	0.606789	0.606015	0.603744	0.602026	0.606175	0.58279	0.579536	0.606159	0.604489	0.582126	0.606698	0.603175	0.602999	0.608062	0.6125	0.607579
0.608817	0.545455	0.614317	0.605685	0.609865	0.584036	0.607702	0.60668	0.610549	0.582721	0.612403	0.610246	0.607051	0.605008	0.613466	0.607748	0.609581	0.580586	0.576302	0.611637	0.612684	0.599578	0.600328	0.615	0.586344	0.612549	0.611233	0.613251	0.616644	0.617946	0.607431	0.610825	0.609079	0.621762	0.604452	0.609938	0.613577	0.613276	0.61505	0.602094	0.596237	0.612205	0.608228	0.594585	0.607868	0.609375	0.612514	0.613194	0.597844	0.595951
0.560484	0.596639	0.558085	0.580263	0.590909	0.532625	0.574492	0.553668	0.579843	0.615591	0.571882	0.571429	0.568607	0.598246	0.572144	0.570265	0.566474	0.609948	0.526681	0.573363	0.561375	0.548315	0.543967	0.575377	0.533591	0.576923	0.558685	0.585507	0.574777	0.563866	0.593525	0.574194	0.573684	0.567623	0.560914	0.56543	0.571586	0.564695	0.571869	0.540761	0.541367	0.575163	0.573276	0.543562	0.567149	0.563551	0.56328	0.573286	0.591255	0.606383
0.608475	0.548017	0.611672	0.609559	0.605105	0.588092	0.611406	0.606076	0.612832	0.585981	0.608021	0.611695	0.620211	0.603448	0.620886	0.615479	0.611179	0.585577	0.575976	0.609524	0.604966	0.600597	0.60074	0.616228	0.586957	0.614776	0.612653	0.607527	0.61178	0.612291	0.602917	0.610458	0.609772	0.614194	0.608295	0.611675	0.606178	0.609394	0.611042	0.600226	0.596727	0.605505	0.611183	0.594367	0.608108	0.612332	0.612088	0.606501	0.600334	0.595153
0.592431	0.573059	0.583216	0.600849	0.607865	0.55442	0.602022	0.578144	0.599788	0.593645	0.594903	0.599099	0.598057	0.603316	0.598319	0.590836	0.593949	0.60596	0.545432	0.601156	0.586608	0.573	0.57395	0.604294	0.556088	0.6	0.587079	0.610599	0.593578	0.591429	0.614173	0.6	0.604348	0.594991	0.590705	0.5925	0.592401	0.59901	0.59809	0.569878	0.567839	0.599634	0.590136	0.56866	0.591222	0.599668	0.584022	0.597868	0.61	0.605655
0.609449	0.535616	0.610936	0.586114	0.589532	0.600942	0.595137	0.607271	0.589928	0.559448	0.59983	0.603935	0.601036	0.579772	0.601318	0.600977	0.601874	0.556452	0.600162	0.598604	0.60734	0.610645	0.610867	0.591556	0.60181	0.596057	0.608629	0.586957	0.597592	0.607585	0.583665	0.603507	0.595771	0.60101	0.603721	0.601814	0.598298	0.600734	0.599836	0.607143	0.611594	0.597696	0.59924	0.609877	0.597826	0.602606	0.60728	0.596171	0.576369	0.570273
0.612323	0.54499	0.61242	0.600829	0.604552	0.585942	0.610266	0.604831	0.603994	0.582143	0.604938	0.609938	0.610905	0.596505	0.609168	0.606471	0.605991	0.580589	0.577626	0.609456	0.608814	0.6	0.603517	0.602823	0.58597	0.604938	0.610756	0.605072	0.613489	0.609375	0.604006	0.60953	0.610024	0.612346	0.609497	0.603529	0.609665	0.610526	0.608592	0.596224	0.597084	0.60826	0.607927	0.597739	0.604396	0.610526	0.608351	0.608839	0.596573	0.589167
0.602013	0.573801	0.60119	0.613333	0.62	0.570158	0.602694	0.590596	0.61257	0.609116	0.614428	0.619529	0.607955	0.605664	0.606107	0.600735	0.60279	0.602426	0.557749	0.606838	0.600812	0.589595	0.590481	0.613346	0.569993	0.602524	0.605402	0.618126	0.610924	0.602	0.622197	0.606452	0.603421	0.610143	0.600142	0.609546	0.61039	0.604012	0.61	0.580379	0.575975	0.612583	0.609076	0.580567	0.617987	0.60994	0.597044	0.612478	0.605023	0.60733
0.602169	0.526157	0.601584	0.581156	0.585542	0.606323	0.596198	0.60918	0.584385	0.554196	0.593493	0.595705	0.596327	0.576412	0.595168	0.599417	0.600146	0.550906	0.6025	0.593194	0.603086	0.605124	0.607905	0.589835	0.609143	0.591214	0.601034	0.58449	0.589666	0.602288	0.57562	0.592371	0.593472	0.594262	0.597467	0.595534	0.594705	0.599564	0.598168	0.613177	0.608072	0.593067	0.594675	0.608812	0.59375	0.597622	0.603153	0.586553	0.568522	0.565139
0.536606	0.598684	0.539867	0.559066	0.566154	0.524605	0.550114	0.536918	0.549333	0.564865	0.550891	0.548507	0.551064	0.56	0.540541	0.545918	0.541509	0.586705	0.517468	0.553571	0.541039	0.529768	0.530398	0.563889	0.520578	0.545842	0.537891	0.562305	0.562044	0.540636	0.574627	0.547404	0.552463	0.550976	0.543937	0.540323	0.546436	0.549116	0.545918	0.524889	0.524336	0.554632	0.545842	0.526364	0.542194	0.542514	0.541322	0.561224	0.562977	0.569767
0.605425	0.555402	0.600606	0.605833	0.609672	0.577187	0.607038	0.598913	0.612211	0.592428	0.608633	0.609898	0.608947	0.608286	0.606703	0.611036	0.611631	0.596512	0.564789	0.607143	0.605948	0.591809	0.590086	0.610577	0.58138	0.605524	0.599762	0.610915	0.606984	0.61	0.602778	0.606628	0.607143	0.602941	0.605464	0.610497	0.604403	0.611797	0.608815	0.586247	0.594584	0.606083	0.608298	0.584109	0.607244	0.608904	0.602125	0.603077	0.60058	0.597713
0.594093	0.565637	0.596361	0.60609	0.613071	0.564717	0.606838	0.590689	0.613	0.597701	0.604553	0.604478	0.602796	0.607226	0.599057	0.59771	0.596557	0.603499	0.553598	0.60461	0.594613	0.579612	0.575229	0.603612	0.566157	0.603477	0.5917	0.61588	0.603093	0.599301	0.619767	0.597064	0.598071	0.605351	0.596728	0.600155	0.596434	0.601824	0.6	0.575719	0.572522	0.599831	0.596184	0.573171	0.60049	0.599099	0.591207	0.599819	0.602625	0.610963
0.604598	0.545964	0.608372	0.611111	0.60625	0.577155	0.604588	0.604781	0.607196	0.578998	0.61502	0.611339	0.612772	0.60101	0.612965	0.608479	0.610202	0.58577	0.573748	0.631732	0.622585	0.595095	0.595771	0.612999	0.581231	0.632192	0.611366	0.608453	0.610335	0.607471	0.611207	0.624487	0.629206	0.711747	0.621287	0.607918	0.61828	0.627285	0.609475	0.592551	0.594514	0.628531	0.617881	0.591146	0.607237	0.607905	0.606061	0.632684	0.597902	0.598282
0.610413	0.533608	0.608482	0.600646	0.59695	0.598013	0.603397	0.610432	0.601402	0.568408	0.608028	0.609064	0.60225	0.589848	0.606763	0.605787	0.604108	0.563041	0.592616	0.605155	0.606535	0.603597	0.605336	0.598525	0.599511	0.602564	0.60793	0.594714	0.602823	0.613596	0.585519	0.602262	0.601843	0.610563	0.604977	0.606867	0.60274	0.608902	0.60728	0.607925	0.608503	0.60398	0.600966	0.605714	0.606373	0.602041	0.608639	0.600927	0.581395	0.574761
0.58526	0.569869	0.587019	0.601911	0.598018	0.553831	0.598113	0.582721	0.607527	0.602349	0.596803	0.59767	0.597884	0.606684	0.588682	0.598446	0.598976	0.608247	0.546415	0.598249	0.586735	0.570415	0.573288	0.605428	0.554155	0.595614	0.591691	0.610345	0.600935	0.591896	0.622047	0.595915	0.594454	0.597884	0.590433	0.592965	0.595614	0.597862	0.59817	0.570374	0.564344	0.597273	0.591453	0.567037	0.589255	0.595847	0.582869	0.602339	0.608108	0.602985
0.598845	0.559347	0.599232	0.599647	0.614151	0.568533	0.601089	0.598876	0.60689	0.593052	0.605666	0.608865	0.61353	0.603061	0.594286	0.602401	0.604255	0.59601	0.560029	0.604538	0.597386	0.584958	0.58935	0.611592	0.571334	0.597907	0.594645	0.608696	0.6104	0.60347	0.604888	0.600763	0.597938	0.608761	0.593298	0.606414	0.601669	0.599576	0.605531	0.58367	0.576803	0.606635	0.603293	0.581245	0.607903	0.602564	0.601621	0.607627	0.59806	0.595402
0.609581	0.556122	0.606848	0.607937	0.61093	0.581073	0.610953	0.603249	0.6184	0.59188	0.608183	0.608787	0.609875	0.606752	0.606383	0.617955	0.614489	0.590249	0.569224	0.613402	0.608479	0.59331	0.592671	0.609907	0.583651	0.61165	0.607521	0.622881	0.611511	0.610583	0.605405	0.609959	0.607629	0.615014	0.602673	0.608179	0.606267	0.604113	0.607427	0.593041	0.588369	0.610169	0.608071	0.588636	0.610193	0.606003	0.606236	0.610283	0.59692	0.592233
0.571317	0.593548	0.567629	0.589588	0.59126	0.542537	0.590909	0.569012	0.593366	0.619048	0.584	0.586481	0.583333	0.596386	0.579395	0.576786	0.578014	0.598291	0.532931	0.581053	0.56964	0.553534	0.555667	0.598522	0.546048	0.577735	0.569018	0.598143	0.584189	0.574387	0.594675	0.582031	0.579108	0.584008	0.567633	0.57804	0.588172	0.573555	0.576302	0.551709	0.552702	0.583333	0.583333	0.550215	0.57729	0.574742	0.564065	0.583696	0.59019	0.597122
0.608947	0.544037	0.61024	0.595675	0.601626	0.591574	0.607795	0.600186	0.600133	0.573171	0.600711	0.604916	0.606421	0.597907	0.611561	0.605856	0.604561	0.589878	0.576131	0.606156	0.604211	0.604082	0.603922	0.609211	0.592082	0.606888	0.607884	0.605409	0.654714	0.610763	0.609792	0.606675	0.606383	0.606802	0.605687	0.601705	0.600352	0.609287	0.612353	0.600434	0.596875	0.608092	0.602549	0.597956	0.604019	0.607623	0.606231	0.600751	0.596478	0.587637
0.608094	0.546	0.607368	0.601488	0.612216	0.586464	0.606516	0.60951	0.614958	0.576858	0.604242	0.608589	0.616625	0.601515	0.608108	0.611047	0.60984	0.575503	0.577427	0.606734	0.607833	0.602869	0.602534	0.609854	0.589797	0.607879	0.60703	0.605036	0.605721	0.610934	0.598361	0.602533	0.606755	0.613196	0.605895	0.609727	0.605549	0.612269	0.608314	0.596472	0.595205	0.608561	0.604067	0.596935	0.606627	0.610723	0.608515	0.612484	0.591047	0.594417
0.604839	0.533987	0.605551	0.593434	0.590909	0.603284	0.600852	0.601466	0.589731	0.56185	0.597957	0.6	0.599813	0.581906	0.608656	0.607078	0.60374	0.563446	0.59298	0.597303	0.606346	0.610069	0.610811	0.598108	0.601708	0.60084	0.608567	0.592805	0.601151	0.609694	0.587568	0.604892	0.599445	0.606542	0.601032	0.601758	0.602996	0.604223	0.603182	0.60523	0.606903	0.602186	0.603896	0.603512	0.598708	0.602404	0.604913	0.600099	0.585284	0.574971
0.60177	0.557584	0.610473	0.614912	0.604839	0.570755	0.60091	0.593886	0.610635	0.58528	0.60994	0.610606	0.606399	0.599415	0.603814	0.598361	0.606796	0.588372	0.565777	0.618464	0.612192	0.586351	0.585827	0.611204	0.571156	0.604258	0.608942	0.612727	0.603846	0.608005	0.609127	0.61649	0.606831	0.621439	0.604954	0.606429	0.613394	0.619597	0.601826	0.587182	0.586682	0.620342	0.613737	0.582358	0.610448	0.604312	0.607626	0.643836	0.598361	0.603795
0.583832	0.576531	0.584328	0.603529	0.596698	0.549258	0.592803	0.575662	0.598876	0.609259	0.593284	0.596408	0.596623	0.614846	0.584629	0.588235	0.585526	0.605948	0.541456	0.594378	0.588762	0.567625	0.563531	0.596154	0.55031	0.582883	0.576259	0.60401	0.598441	0.589177	0.596817	0.596929	0.586239	0.603516	0.574695	0.589161	0.599806	0.586207	0.591463	0.563811	0.558376	0.592453	0.589127	0.559513	0.595194	0.589615	0.585489	0.601911	0.598011	0.608766
0.588921	0.571782	0.579208	0.597614	0.6082	0.550428	0.595865	0.580584	0.597403	0.59727	0.600926	0.603636	0.60219	0.606771	0.593489	0.593443	0.592742	0.605263	0.546046	0.599798	0.585294	0.571946	0.571499	0.611925	0.55322	0.593972	0.583099	0.61007	0.602662	0.591971	0.612137	0.596774	0.597002	0.593694	0.588326	0.594958	0.59612	0.594549	0.594828	0.565441	0.563538	0.605214	0.602467	0.568354	0.593695	0.598847	0.579944	0.60102	0.601093	0.607029
0.610288	0.538522	0.611592	0.594917	0.592217	0.600637	0.601358	0.609562	0.597837	0.569544	0.602772	0.603068	0.602786	0.588496	0.606611	0.605601	0.604853	0.566229	0.59412	0.597345	0.607018	0.603147	0.606143	0.602041	0.599089	0.599432	0.61025	0.59375	0.599607	0.610294	0.589485	0.601622	0.602927	0.605614	0.604056	0.602791	0.603728	0.605576	0.608007	0.608159	0.604744	0.601059	0.604265	0.603791	0.60123	0.60392	0.609974	0.600701	0.581633	0.575704
0.615558	0.542424	0.610132	0.606214	0.605926	0.587283	0.607792	0.604352	0.604552	0.585165	0.607006	0.610465	0.612323	0.603865	0.621554	0.615244	0.612575	0.588409	0.577594	0.60929	0.607303	0.603952	0.602723	0.614184	0.586719	0.609897	0.614317	0.611195	0.610226	0.613712	0.601926	0.612468	0.61378	0.607683	0.60907	0.607759	0.605696	0.614964	0.609069	0.597705	0.600801	0.613072	0.612516	0.598148	0.607188	0.608124	0.609597	0.605156	0.608333	0.594406
0.605541	0.557508	0.610961	0.614391	0.608818	0.569872	0.602894	0.591373	0.612226	0.596401	0.603421	0.611465	0.606532	0.610638	0.612782	0.60492	0.608443	0.595908	0.561953	0.608403	0.603586	0.598077	0.587568	0.615591	0.573684	0.614173	0.603737	0.615686	0.606796	0.604439	0.609937	0.609968	0.607527	0.605873	0.604366	0.602659	0.602151	0.603597	0.609281	0.58374	0.585317	0.606518	0.611196	0.584814	0.602919	0.600567	0.605643	0.602349	0.622768	0.610714
0.608204	0.524651	0.606443	0.581608	0.586851	0.611511	0.593607	0.605315	0.584123	0.554291	0.593208	0.596285	0.599164	0.577277	0.605302	0.600954	0.601095	0.552493	0.608434	0.593266	0.602889	0.617258	0.610209	0.59116	0.609204	0.593609	0.606346	0.583063	0.593415	0.608374	0.576826	0.598255	0.605083	0.597662	0.605963	0.598519	0.592036	0.6036	0.601036	0.612418	0.615821	0.593465	0.598868	0.616457	0.593563	0.600512	0.601514	0.588691	0.575811	0.563417
0.586283	0.57243	0.582489	0.59713	0.602088	0.550864	0.598131	0.576155	0.60274	0.610108	0.594096	0.601664	0.59246	0.619505	0.59253	0.589934	0.593081	0.605839	0.542793	0.593373	0.584592	0.573876	0.567502	0.605319	0.551144	0.595841	0.583453	0.608959	0.597115	0.589365	0.606952	0.593128	0.594255	0.593128	0.582701	0.593697	0.591964	0.592715	0.596187	0.564404	0.561404	0.589744	0.59419	0.563345	0.599265	0.585246	0.584046	0.595573	0.607872	0.611465
0.60102	0.536713	0.607325	0.5894	0.601198	0.595406	0.604043	0.600926	0.596154	0.570189	0.60908	0.60551	0.61	0.596126	0.611174	0.603889	0.600653	0.571315	0.582919	0.599757	0.613326	0.607488	0.613386	0.606959	0.598989	0.60373	0.609806	0.597055	0.604091	0.61312	0.598431	0.608696	0.60252	0.607683	0.605597	0.601676	0.601744	0.604857	0.6069	0.601136	0.60028	0.608462	0.603448	0.608357	0.60069	0.60596	0.604839	0.59768	0.585366	0.58067
0.587313	0.590909	0.587278	0.596847	0.606808	0.549799	0.591429	0.578086	0.59713	0.603943	0.594796	0.597928	0.599038	0.608219	0.59083	0.592437	0.590985	0.615094	0.542632	0.596806	0.586989	0.570459	0.569052	0.603261	0.550676	0.589837	0.583936	0.604567	0.605108	0.585546	0.612637	0.595104	0.587766	0.596539	0.578626	0.590206	0.594495	0.590829	0.590674	0.564935	0.565378	0.593511	0.594812	0.562715	0.594495	0.593368	0.584302	0.598765	0.601408	0.612013
0.609885	0.533163	0.609266	0.592999	0.59491	0.599624	0.60439	0.608022	0.593652	0.571063	0.600575	0.606477	0.605058	0.588004	0.606642	0.607572	0.60495	0.565114	0.591988	0.596742	0.60524	0.611348	0.609504	0.599587	0.597581	0.604127	0.607021	0.595572	0.60355	0.611448	0.592135	0.607977	0.604027	0.607177	0.609263	0.605535	0.604986	0.60553	0.606032	0.609505	0.608655	0.601646	0.601511	0.604803	0.600668	0.605215	0.606048	0.601917	0.584755	0.575087
0.600136	0.524267	0.60394	0.581664	0.589372	0.607176	0.589142	0.604978	0.583784	0.551304	0.594208	0.595115	0.594298	0.575733	0.592593	0.5947	0.595339	0.550293	0.60269	0.589888	0.601579	0.604275	0.61235	0.591016	0.605581	0.591008	0.604675	0.583267	0.59403	0.60663	0.572984	0.591174	0.58853	0.59708	0.597107	0.598266	0.594395	0.599714	0.597842	0.611831	0.609359	0.594096	0.591991	0.60911	0.594941	0.598582	0.604377	0.588546	0.566721	0.560084
0.604094	0.545035	0.608721	0.607199	0.612179	0.582259	0.607192	0.607741	0.612676	0.587702	0.607978	0.60929	0.611187	0.602253	0.605433	0.604592	0.608503	0.582653	0.570657	0.617862	0.609581	0.596422	0.600254	0.616031	0.584424	0.599599	0.607266	0.613748	0.609756	0.614744	0.613309	0.611111	0.609772	0.614011	0.604567	0.606397	0.608784	0.60641	0.60414	0.595785	0.589021	0.609267	0.61193	0.593208	0.606711	0.608974	0.603904	0.60767	0.600713	0.593156
0.607186	0.547847	0.611176	0.613965	0.609656	0.577914	0.604603	0.595238	0.609621	0.579268	0.611657	0.612273	0.610882	0.60461	0.610964	0.603205	0.606914	0.583857	0.570621	0.617257	0.605861	0.598673	0.59635	0.604387	0.577757	0.606207	0.610588	0.604305	0.608108	0.611507	0.607651	0.605227	0.614384	0.623596	0.617246	0.611554	0.607094	0.613874	0.611702	0.591963	0.595869	0.615385	0.612772	0.592421	0.610417	0.611255	0.607639	0.62481	0.602941	0.591876
0.612315	0.54878	0.60962	0.60994	0.609327	0.582883	0.607856	0.604251	0.614583	0.588462	0.615385	0.620458	0.610236	0.604132	0.613579	0.614002	0.610024	0.585526	0.574662	0.611724	0.605114	0.601556	0.60033	0.61103	0.583079	0.611257	0.609253	0.61303	0.610811	0.615341	0.600813	0.60608	0.61399	0.607831	0.605814	0.610266	0.606494	0.608108	0.616412	0.6	0.595665	0.612601	0.607051	0.595094	0.613072	0.614339	0.607064	0.607143	0.599494	0.590018
0.604153	0.530994	0.601846	0.580045	0.581501	0.609511	0.591106	0.605775	0.58234	0.550689	0.592171	0.592924	0.591815	0.572656	0.596571	0.598053	0.597308	0.551104	0.605827	0.5877	0.597278	0.606026	0.610956	0.587994	0.609346	0.593594	0.601124	0.578647	0.59266	0.606689	0.572763	0.58978	0.59322	0.595442	0.596515	0.594142	0.591938	0.596752	0.600702	0.610587	0.611944	0.592181	0.592281	0.609693	0.592291	0.597385	0.602556	0.590406	0.567504	0.559756
0.606599	0.559829	0.604637	0.607081	0.604056	0.571608	0.615385	0.595395	0.626316	0.595238	0.610613	0.609091	0.61203	0.608268	0.609353	0.606354	0.609203	0.589074	0.564078	0.607765	0.602054	0.586618	0.590669	0.611577	0.570058	0.601515	0.599752	0.619224	0.607704	0.609114	0.603346	0.60429	0.606259	0.607771	0.60143	0.60699	0.606667	0.604861	0.604701	0.587371	0.582692	0.608067	0.603774	0.585356	0.605417	0.604651	0.604608	0.611021	0.60142	0.600656
0.59271	0.587571	0.578171	0.60122	0.600973	0.546959	0.58874	0.572152	0.602299	0.611321	0.597143	0.603883	0.596805	0.609244	0.58642	0.587585	0.586811	0.610236	0.541371	0.591278	0.583589	0.566316	0.56409	0.601099	0.551319	0.587963	0.577151	0.607969	0.597826	0.586336	0.602459	0.589623	0.586592	0.590741	0.575385	0.59419	0.592081	0.581788	0.59292	0.566336	0.55598	0.591778	0.588448	0.560473	0.596805	0.590452	0.580692	0.604626	0.598266	0.600993
0.610778	0.547101	0.604583	0.598918	0.613748	0.589937	0.605783	0.595734	0.601236	0.579477	0.605082	0.607735	0.607682	0.602293	0.621803	0.609598	0.605464	0.578093	0.571027	0.604499	0.605735	0.603832	0.599318	0.613601	0.588535	0.610577	0.607433	0.609736	0.60515	0.61052	0.608348	0.613731	0.607724	0.603659	0.610559	0.607612	0.605874	0.613636	0.609211	0.591571	0.596081	0.608787	0.616071	0.591767	0.608696	0.606914	0.601491	0.599854	0.603261	0.590038
0.610845	0.538339	0.606773	0.600707	0.59734	0.593437	0.609716	0.60947	0.600703	0.574543	0.60255	0.605634	0.611593	0.596154	0.611053	0.609295	0.609868	0.577827	0.586795	0.607143	0.60697	0.609673	0.604121	0.604745	0.5979	0.604454	0.612216	0.600122	0.605292	0.612488	0.596879	0.607066	0.605263	0.606992	0.608504	0.607069	0.607487	0.609231	0.613375	0.603844	0.60355	0.60512	0.610521	0.60106	0.603924	0.610143	0.604167	0.602874	0.589844	0.584918
0.597518	0.534755	0.597911	0.587327	0.589857	0.5936	0.601101	0.615829	0.599465	0.566167	0.597512	0.599005	0.599803	0.585812	0.593542	0.601518	0.601983	0.560759	0.584878	0.595408	0.600357	0.599364	0.60124	0.596234	0.596102	0.590204	0.598175	0.592004	0.596192	0.605379	0.576271	0.591087	0.589218	0.599409	0.5935	0.600575	0.591481	0.593838	0.599432	0.607722	0.597812	0.595808	0.594385	0.596458	0.598529	0.599813	0.598792	0.590349	0.577546	0.570999
0.608546	0.544677	0.607246	0.601212	0.604245	0.59777	0.608744	0.607584	0.599761	0.57478	0.609756	0.61204	0.611973	0.592037	0.606349	0.608038	0.605481	0.570301	0.586726	0.606078	0.616349	0.607858	0.607383	0.608929	0.599479	0.603692	0.610308	0.600249	0.605889	0.610787	0.594702	0.61427	0.604952	0.609597	0.607823	0.608094	0.605895	0.610879	0.605374	0.603436	0.60241	0.609865	0.610326	0.606608	0.606791	0.609781	0.608095	0.605324	0.593666	0.585592
0.608252	0.539669	0.607006	0.599398	0.601852	0.591214	0.610112	0.616801	0.609091	0.57971	0.606791	0.611607	0.607811	0.598525	0.605932	0.615789	0.613021	0.572886	0.587225	0.608447	0.608611	0.604278	0.603474	0.609712	0.595211	0.602273	0.611379	0.599876	0.606145	0.612027	0.593099	0.60596	0.603966	0.612144	0.605055	0.607749	0.606791	0.607106	0.610169	0.606726	0.600671	0.60906	0.605263	0.602151	0.606061	0.610248	0.61	0.603784	0.588624	0.585573
0.577496	0.578534	0.582845	0.600928	0.600484	0.545789	0.588632	0.579092	0.601136	0.606343	0.595825	0.59619	0.590476	0.616809	0.582465	0.591463	0.593857	0.605469	0.539351	0.596741	0.583077	0.56135	0.562069	0.599781	0.546991	0.584699	0.58542	0.60468	0.593688	0.584475	0.610335	0.584428	0.584699	0.59537	0.576923	0.590035	0.585009	0.586149	0.59893	0.560225	0.557709	0.593992	0.584079	0.557349	0.592593	0.589194	0.583333	0.601911	0.603198	0.610368
0.60124	0.573477	0.601478	0.607414	0.61477	0.565558	0.602459	0.596379	0.605263	0.59863	0.606452	0.609375	0.609016	0.607692	0.604167	0.601481	0.603524	0.59863	0.556962	0.610424	0.6	0.582139	0.585502	0.616054	0.565174	0.602381	0.598952	0.608961	0.612054	0.603495	0.613687	0.6094	0.597674	0.605388	0.598053	0.606366	0.605136	0.604198	0.605344	0.580313	0.573123	0.605	0.608766	0.577544	0.601896	0.60162	0.602347	0.604021	0.603248	0.612694
0.601978	0.550824	0.604839	0.610829	0.607452	0.575235	0.608796	0.602606	0.613752	0.591954	0.610542	0.61226	0.602601	0.605513	0.607091	0.607046	0.603748	0.587699	0.568009	0.609231	0.60199	0.591324	0.593557	0.60628	0.576999	0.601707	0.602657	0.608581	0.606015	0.607626	0.610577	0.607353	0.608633	0.609353	0.603034	0.608484	0.603175	0.609673	0.608033	0.585882	0.586922	0.617069	0.607801	0.587142	0.606475	0.604914	0.602163	0.607644	0.592308	0.592708
0.561632	0.588235	0.559968	0.579156	0.585635	0.528853	0.569474	0.553793	0.578167	0.602439	0.574777	0.574157	0.571283	0.586093	0.56403	0.568441	0.570356	0.612821	0.527409	0.581422	0.563368	0.543269	0.544885	0.580247	0.532526	0.568277	0.559748	0.586626	0.578409	0.562193	0.595563	0.571134	0.567194	0.575569	0.564246	0.568789	0.571875	0.564007	0.566414	0.542593	0.536638	0.57611	0.567677	0.541667	0.571903	0.561131	0.56063	0.580986	0.583045	0.601322
0.6	0.553435	0.605359	0.614478	0.608997	0.574845	0.60219	0.592259	0.604878	0.586364	0.609262	0.613703	0.60879	0.608738	0.615385	0.602785	0.599476	0.591422	0.568451	0.613497	0.610276	0.593863	0.593858	0.612825	0.57511	0.610072	0.606796	0.608131	0.605381	0.605839	0.606805	0.614265	0.615495	0.622271	0.609415	0.604905	0.605375	0.604418	0.605479	0.587891	0.58855	0.61991	0.613798	0.588691	0.60951	0.606803	0.609844	0.621212	0.603482	0.601677
0.569573	0.594017	0.561489	0.578534	0.586835	0.53463	0.573404	0.55826	0.583763	0.606965	0.569672	0.572383	0.574236	0.593023	0.567061	0.567698	0.567029	0.611702	0.525981	0.584112	0.560656	0.545996	0.544524	0.581454	0.537997	0.573118	0.561389	0.603604	0.573144	0.565147	0.601667	0.569358	0.567194	0.570265	0.565836	0.566057	0.569246	0.56797	0.566414	0.542781	0.542214	0.574627	0.568588	0.542909	0.566	0.569608	0.559055	0.574766	0.594444	0.609914
0.608863	0.54188	0.612717	0.599408	0.600484	0.59474	0.607811	0.608261	0.619249	0.574363	0.604614	0.609477	0.606371	0.595882	0.606061	0.609519	0.612087	0.570629	0.587965	0.604848	0.60473	0.603631	0.6068	0.608899	0.592187	0.600423	0.605833	0.603067	0.604075	0.612981	0.58976	0.601822	0.598849	0.603284	0.602427	0.607106	0.599047	0.604995	0.608333	0.603729	0.600662	0.604461	0.60084	0.605034	0.60676	0.60874	0.608818	0.602608	0.58605	0.586088
0.596251	0.517809	0.598721	0.573655	0.571296	0.606941	0.582001	0.594616	0.573494	0.54307	0.582499	0.582992	0.584306	0.563204	0.59033	0.588876	0.586364	0.541748	0.612625	0.579464	0.591186	0.60936	0.605024	0.575375	0.609095	0.586197	0.599667	0.568293	0.579906	0.593698	0.562811	0.581294	0.588407	0.586308	0.593539	0.585978	0.581348	0.589174	0.587457	0.612799	0.612602	0.583873	0.585125	0.610073	0.58309	0.590438	0.598514	0.579403	0.56053	0.55156
0.588821	0.570776	0.585014	0.60793	0.608796	0.552632	0.596296	0.581606	0.599138	0.610345	0.594495	0.602022	0.598198	0.618351	0.59322	0.591433	0.591354	0.602837	0.543886	0.595703	0.58841	0.57523	0.569364	0.600629	0.555669	0.601338	0.584397	0.602113	0.599048	0.594575	0.61126	0.595194	0.593206	0.598375	0.589231	0.5954	0.595109	0.591887	0.595601	0.564212	0.565017	0.596685	0.595707	0.567695	0.595406	0.591721	0.585091	0.598802	0.616667	0.617555
0.595588	0.56689	0.600801	0.609615	0.617234	0.561375	0.606612	0.596266	0.623077	0.610028	0.603896	0.603728	0.602439	0.612723	0.59531	0.6	0.602507	0.591922	0.554515	0.61082	0.601915	0.578619	0.579797	0.61326	0.564453	0.599684	0.601469	0.61336	0.608475	0.600543	0.598468	0.597896	0.590909	0.606331	0.590723	0.599848	0.6056	0.596465	0.603744	0.579631	0.573365	0.601806	0.601721	0.5712	0.6	0.598083	0.595052	0.604938	0.6	0.604271
0.57357	0.517185	0.574443	0.552083	0.551687	0.601743	0.5614	0.57886	0.552027	0.529132	0.563636	0.563845	0.561428	0.543863	0.567159	0.568833	0.567779	0.529376	0.609219	0.557713	0.571035	0.590106	0.591429	0.55617	0.600602	0.562588	0.575256	0.548584	0.559382	0.573903	0.54372	0.562127	0.563442	0.562766	0.57222	0.565559	0.563512	0.568245	0.565923	0.592428	0.598775	0.563058	0.564805	0.596948	0.564487	0.570321	0.57506	0.557872	0.540247	0.536081
0.608921	0.538462	0.60696	0.599346	0.600404	0.589766	0.601665	0.596313	0.595703	0.572816	0.600933	0.606722	0.607647	0.591822	0.612514	0.610112	0.607735	0.573387	0.583333	0.603301	0.606771	0.611971	0.601794	0.606914	0.588804	0.607901	0.606816	0.597429	0.607013	0.606591	0.596429	0.609929	0.617122	0.602445	0.61141	0.606613	0.607268	0.605993	0.605473	0.598647	0.60077	0.606587	0.60706	0.601826	0.604651	0.606395	0.601602	0.600493	0.596582	0.589968
0.581454	0.517094	0.579285	0.560512	0.563654	0.608063	0.570528	0.580021	0.562811	0.541667	0.567792	0.570364	0.576251	0.555447	0.581209	0.576676	0.577823	0.538672	0.596088	0.56438	0.575673	0.607724	0.599362	0.571562	0.601994	0.580694	0.579153	0.560837	0.571603	0.581369	0.556488	0.574074	0.576236	0.567901	0.587596	0.571763	0.569007	0.576856	0.576356	0.592986	0.604533	0.56629	0.57646	0.599122	0.569816	0.572539	0.579224	0.561968	0.555919	0.547397
0.603535	0.558824	0.605927	0.607388	0.603723	0.570929	0.608828	0.600664	0.61235	0.590909	0.610945	0.61086	0.59824	0.608268	0.601132	0.600968	0.604938	0.592326	0.561761	0.609776	0.601523	0.587177	0.586192	0.609244	0.568845	0.59562	0.600866	0.611624	0.606923	0.606827	0.601942	0.606876	0.594151	0.606775	0.59219	0.610473	0.607829	0.604022	0.605932	0.583202	0.582303	0.604827	0.602158	0.580582	0.607195	0.601223	0.598063	0.60628	0.603696	0.593886
0.593151	0.565217	0.595302	0.600195	0.610309	0.565232	0.612457	0.597307	0.610119	0.603746	0.604553	0.606723	0.608696	0.613953	0.602236	0.600614	0.602603	0.597923	0.554934	0.603943	0.596394	0.579126	0.579461	0.611328	0.564784	0.59851	0.59527	0.612632	0.60431	0.599861	0.607306	0.593443	0.6	0.606845	0.588778	0.597027	0.599511	0.598935	0.606804	0.578138	0.573339	0.608362	0.601124	0.575394	0.602291	0.595665	0.595238	0.607861	0.599762	0.608579
0.589751	0.517603	0.591362	0.570639	0.571698	0.608678	0.579459	0.60467	0.575305	0.545141	0.58427	0.58433	0.582111	0.562222	0.588752	0.588895	0.589647	0.543139	0.606346	0.578963	0.591188	0.600244	0.606763	0.576528	0.603912	0.582746	0.589384	0.569359	0.579243	0.595543	0.559673	0.582598	0.582553	0.587335	0.587955	0.585897	0.582647	0.586	0.586267	0.607537	0.608163	0.580904	0.582408	0.60344	0.583969	0.588506	0.591662	0.575494	0.55768	0.552614
0.609696	0.541894	0.616813	0.604848	0.601227	0.595667	0.605642	0.610071	0.599881	0.572662	0.609649	0.610865	0.609513	0.598425	0.614194	0.611228	0.609278	0.573638	0.588472	0.607675	0.6165	0.607663	0.606825	0.605077	0.596516	0.607379	0.615795	0.601748	0.605381	0.613327	0.600133	0.607692	0.608414	0.616228	0.611836	0.610934	0.610867	0.61001	0.612646	0.606703	0.606734	0.607383	0.609783	0.606608	0.610446	0.6125	0.613372	0.607558	0.592246	0.587781
0.610429	0.538128	0.606855	0.596958	0.602883	0.594074	0.607433	0.610907	0.602028	0.57396	0.605956	0.605991	0.610012	0.592669	0.609513	0.607801	0.606142	0.570216	0.582295	0.606459	0.610711	0.608954	0.60758	0.60375	0.594334	0.601016	0.604352	0.599473	0.601399	0.61648	0.592087	0.604358	0.603468	0.609339	0.601141	0.604626	0.607062	0.605664	0.610988	0.604725	0.600478	0.606025	0.606862	0.604514	0.602247	0.608342	0.60382	0.600121	0.590523	0.581979
0.600752	0.526026	0.602963	0.584052	0.588391	0.605986	0.598023	0.614316	0.591854	0.558341	0.595373	0.598039	0.59878	0.577273	0.599603	0.603175	0.603218	0.559499	0.59996	0.594245	0.601727	0.612232	0.610533	0.595361	0.606594	0.596185	0.605419	0.588889	0.596586	0.611747	0.580365	0.593775	0.592903	0.600568	0.604167	0.597852	0.596605	0.598824	0.597938	0.615896	0.609639	0.595666	0.59759	0.609251	0.595411	0.59705	0.601614	0.589808	0.573339	0.567517
0.584324	0.516468	0.577586	0.559963	0.562025	0.607721	0.571815	0.582094	0.563433	0.539142	0.566706	0.56913	0.57741	0.556263	0.580856	0.576251	0.577752	0.537717	0.595679	0.566004	0.575588	0.608232	0.598678	0.569695	0.60266	0.581048	0.57971	0.561826	0.570096	0.580808	0.554627	0.573643	0.574834	0.568489	0.584005	0.571345	0.570364	0.575758	0.574237	0.589908	0.601792	0.56554	0.575269	0.598757	0.568986	0.573115	0.579778	0.563444	0.555	0.546088
0.555281	0.596639	0.557052	0.580863	0.581871	0.52927	0.56867	0.553597	0.581744	0.598985	0.57287	0.570022	0.576271	0.592282	0.553271	0.563771	0.56485	0.611413	0.524029	0.576739	0.564815	0.54281	0.542381	0.581886	0.532975	0.564155	0.557662	0.588406	0.572687	0.563032	0.589404	0.57033	0.56163	0.571575	0.556588	0.566265	0.575	0.566729	0.564516	0.539835	0.541958	0.569296	0.57033	0.539486	0.569296	0.563089	0.557187	0.571599	0.584229	0.594017
0.565289	0.577519	0.565113	0.590789	0.58908	0.536538	0.573222	0.557665	0.588235	0.591981	0.575789	0.57906	0.57684	0.596721	0.572534	0.575605	0.578411	0.601485	0.526395	0.57461	0.570547	0.551454	0.548126	0.585185	0.53464	0.575051	0.562986	0.597015	0.577922	0.570598	0.594156	0.585393	0.577479	0.578571	0.562709	0.570175	0.575212	0.573148	0.570476	0.545066	0.553776	0.579618	0.577963	0.54627	0.571856	0.565814	0.560213	0.585784	0.593103	0.604082
0.603529	0.526372	0.597158	0.584167	0.590521	0.60662	0.596038	0.603986	0.587135	0.556865	0.597911	0.597686	0.601542	0.581553	0.599834	0.601821	0.600575	0.559599	0.598251	0.595595	0.607372	0.608908	0.612277	0.588262	0.607343	0.59778	0.602113	0.588899	0.596774	0.601708	0.581147	0.601386	0.60119	0.600941	0.603834	0.598251	0.597199	0.602235	0.60355	0.60889	0.61543	0.599392	0.601884	0.611176	0.600259	0.596985	0.599462	0.591562	0.575472	0.566767
0.589838	0.57598	0.594225	0.603486	0.603211	0.555517	0.597328	0.576687	0.597403	0.603147	0.594255	0.595941	0.594595	0.605744	0.596581	0.592985	0.594118	0.606897	0.547524	0.612326	0.589153	0.568136	0.566794	0.611579	0.556098	0.603682	0.593431	0.609375	0.598113	0.588064	0.618421	0.597649	0.601754	0.600177	0.590979	0.593003	0.59767	0.599167	0.603952	0.565709	0.563281	0.608571	0.596491	0.565824	0.59292	0.592437	0.592514	0.59623	0.610169	0.610759
0.608108	0.539423	0.611708	0.600551	0.604585	0.593545	0.609434	0.608043	0.608127	0.578179	0.612422	0.616352	0.613524	0.597117	0.618961	0.610981	0.604811	0.57483	0.579797	0.61039	0.606325	0.60795	0.607431	0.609756	0.594545	0.608456	0.609342	0.605644	0.606959	0.611892	0.602151	0.607143	0.615809	0.610771	0.608768	0.607867	0.606357	0.614252	0.612038	0.600146	0.602427	0.610619	0.609606	0.602659	0.611043	0.61345	0.606918	0.604712	0.595462	0.590083
0.559774	0.59901	0.557166	0.58094	0.584722	0.533308	0.577878	0.553668	0.581186	0.6	0.570842	0.574236	0.57384	0.581967	0.558271	0.566474	0.568431	0.615169	0.529287	0.575342	0.569811	0.544469	0.546632	0.584171	0.531427	0.57064	0.55721	0.59104	0.573497	0.560386	0.596154	0.573499	0.57461	0.574074	0.56087	0.565714	0.570408	0.580931	0.569632	0.543774	0.542471	0.579775	0.575	0.539839	0.570565	0.560579	0.557994	0.576744	0.586397	0.596234
0.610502	0.538588	0.611712	0.597439	0.596284	0.600382	0.605102	0.615192	0.601093	0.56824	0.604651	0.607034	0.604814	0.589074	0.603533	0.60939	0.608549	0.566841	0.590325	0.606618	0.606393	0.608	0.607143	0.601722	0.600549	0.5995	0.609767	0.595613	0.607032	0.609657	0.589881	0.604945	0.600794	0.608543	0.604972	0.605392	0.599702	0.608252	0.607949	0.610164	0.607029	0.61024	0.599117	0.61071	0.605634	0.607692	0.609375	0.599369	0.585337	0.578358
0.59555	0.557432	0.590677	0.596014	0.613592	0.566472	0.604334	0.590498	0.60219	0.591623	0.602201	0.603175	0.601881	0.608137	0.59716	0.597842	0.598846	0.58377	0.557444	0.599502	0.589895	0.583889	0.585077	0.60727	0.564755	0.593893	0.597925	0.604247	0.60342	0.599351	0.607368	0.595794	0.593093	0.602009	0.58745	0.601351	0.597372	0.591896	0.605381	0.582496	0.577165	0.601115	0.595166	0.577796	0.599071	0.601935	0.587173	0.598139	0.601562	0.598063
0.602052	0.538776	0.603804	0.601248	0.603276	0.588026	0.595268	0.595284	0.591837	0.568966	0.599265	0.60665	0.601476	0.59326	0.603325	0.600694	0.599078	0.569588	0.574253	0.601948	0.607692	0.600914	0.595635	0.599057	0.587393	0.604192	0.604189	0.596126	0.602696	0.599468	0.596302	0.600985	0.605263	0.609125	0.603219	0.602488	0.602217	0.608412	0.597877	0.590074	0.597222	0.602372	0.605746	0.599853	0.602439	0.59954	0.597471	0.600785	0.590625	0.582508
0.602302	0.557018	0.602516	0.599825	0.614469	0.571383	0.611285	0.600338	0.610915	0.590024	0.607143	0.609831	0.614439	0.612371	0.609898	0.606838	0.605413	0.594431	0.56357	0.606913	0.603493	0.59261	0.588919	0.61399	0.572686	0.609256	0.601899	0.616038	0.608491	0.609897	0.605847	0.606107	0.605655	0.608828	0.607527	0.604197	0.599554	0.610482	0.607771	0.585278	0.582426	0.605547	0.606509	0.584853	0.601783	0.60824	0.601368	0.604235	0.607368	0.604966
0.607521	0.546171	0.606025	0.599374	0.6088	0.581331	0.608484	0.605016	0.606759	0.581325	0.601488	0.607143	0.615118	0.60312	0.612713	0.605634	0.605429	0.582828	0.573274	0.603989	0.606675	0.601673	0.592314	0.61796	0.584063	0.606164	0.608469	0.614428	0.609463	0.611372	0.603299	0.608755	0.613514	0.606081	0.606627	0.60686	0.600267	0.614249	0.608301	0.592835	0.600302	0.605372	0.605263	0.596518	0.607776	0.613462	0.603763	0.605225	0.60987	0.597303
0.608799	0.553165	0.603093	0.602524	0.617253	0.583385	0.605809	0.604712	0.606977	0.583162	0.604366	0.612656	0.612948	0.601222	0.613032	0.61104	0.607868	0.585417	0.569206	0.611111	0.60693	0.600881	0.594276	0.613567	0.584894	0.616438	0.602403	0.615257	0.608146	0.609357	0.60241	0.610111	0.621191	0.607817	0.610909	0.609008	0.607578	0.611326	0.60719	0.595843	0.598032	0.609722	0.604914	0.592453	0.605691	0.609217	0.607877	0.605882	0.600539	0.598619
0.612219	0.552835	0.606135	0.607926	0.609862	0.579249	0.606932	0.602052	0.609917	0.590703	0.611192	0.616691	0.615328	0.603383	0.607586	0.612105	0.610204	0.587248	0.566998	0.608563	0.602003	0.592812	0.589364	0.6048	0.581956	0.598722	0.603888	0.613958	0.616794	0.612963	0.6079	0.608538	0.603424	0.613603	0.600376	0.608543	0.606887	0.607578	0.616134	0.592666	0.585866	0.609882	0.605932	0.591932	0.606125	0.611869	0.60479	0.614961	0.606931	0.598532
0.609771	0.555402	0.612575	0.605431	0.623917	0.578652	0.609914	0.603522	0.6104	0.587924	0.609859	0.61588	0.614894	0.606227	0.612466	0.60733	0.607612	0.58742	0.571429	0.615845	0.609489	0.599188	0.598537	0.621044	0.582905	0.611268	0.612903	0.616782	0.616228	0.612923	0.615596	0.612606	0.608484	0.612903	0.605853	0.610067	0.610719	0.609211	0.618513	0.593556	0.587991	0.610709	0.612117	0.591852	0.609331	0.609804	0.611176	0.612538	0.603352	0.599398
0.601085	0.557047	0.594687	0.602857	0.609467	0.56363	0.594926	0.587283	0.604717	0.592992	0.597111	0.60342	0.60306	0.600218	0.602134	0.596439	0.598675	0.596953	0.557712	0.608202	0.59618	0.587379	0.581651	0.605893	0.56566	0.605305	0.597113	0.607505	0.611111	0.59641	0.608989	0.610114	0.607765	0.601124	0.596639	0.593985	0.602729	0.602086	0.600304	0.582687	0.57961	0.607203	0.603175	0.580658	0.592767	0.593886	0.591321	0.603387	0.607798	0.601504
0.582956	0.589189	0.58	0.598341	0.601695	0.549428	0.592912	0.573418	0.598639	0.604779	0.58785	0.598859	0.593809	0.605556	0.593146	0.587288	0.5875	0.624	0.540465	0.597336	0.580425	0.566495	0.562863	0.601099	0.5517	0.596045	0.578986	0.602469	0.588694	0.583086	0.609116	0.599806	0.596364	0.592491	0.586342	0.587108	0.585299	0.598958	0.591463	0.561674	0.565966	0.592131	0.589606	0.559423	0.59537	0.589916	0.581738	0.593168	0.608563	0.612957
0.598958	0.560458	0.597452	0.59893	0.609641	0.577139	0.61246	0.59954	0.602151	0.593909	0.602782	0.606698	0.604167	0.612869	0.60597	0.606259	0.600284	0.58625	0.560067	0.606544	0.603038	0.585594	0.586937	0.60689	0.57101	0.599078	0.596378	0.604008	0.610749	0.608016	0.610647	0.60046	0.592954	0.604421	0.592543	0.603858	0.601227	0.604467	0.602659	0.58367	0.581862	0.60489	0.60181	0.580748	0.605344	0.600282	0.599371	0.595552	0.603896	0.605012
0.596248	0.51988	0.596154	0.575478	0.575779	0.609974	0.586842	0.598547	0.575394	0.547566	0.584918	0.588467	0.588389	0.567972	0.594194	0.593112	0.593231	0.546652	0.607726	0.587542	0.592866	0.605123	0.607741	0.579338	0.60982	0.590314	0.599326	0.577927	0.585762	0.596626	0.568537	0.587524	0.590613	0.589987	0.595268	0.587859	0.58479	0.596216	0.59208	0.608028	0.612586	0.585845	0.587476	0.605868	0.58642	0.59369	0.596002	0.581434	0.564457	0.555353
0.613744	0.554187	0.609249	0.608129	0.615323	0.58442	0.610882	0.598884	0.606269	0.58498	0.609987	0.614966	0.610807	0.607759	0.616142	0.613462	0.612579	0.59018	0.573474	0.610953	0.609412	0.601411	0.598651	0.612199	0.58473	0.610067	0.61345	0.608347	0.617232	0.611111	0.613715	0.615332	0.612517	0.612686	0.610048	0.614379	0.612092	0.611252	0.617035	0.598775	0.593126	0.609053	0.608983	0.593353	0.613423	0.612374	0.607588	0.608382	0.601968	0.599617
0.609903	0.527871	0.609287	0.586896	0.592646	0.60157	0.598065	0.607064	0.59595	0.562836	0.59965	0.605565	0.604203	0.587675	0.606897	0.603101	0.605882	0.559811	0.598003	0.600272	0.606134	0.613364	0.61036	0.597132	0.603996	0.596552	0.610714	0.591965	0.601357	0.620114	0.58226	0.59869	0.601724	0.600173	0.605863	0.601876	0.60026	0.604132	0.607792	0.612933	0.609347	0.598246	0.599227	0.608773	0.600694	0.605551	0.606025	0.598093	0.582406	0.572095
0.605369	0.529586	0.608626	0.587523	0.590472	0.599899	0.599911	0.611152	0.591674	0.565027	0.59669	0.597561	0.600873	0.582587	0.606804	0.603463	0.603261	0.558947	0.597387	0.597197	0.602564	0.605402	0.606731	0.599344	0.602354	0.59861	0.606973	0.590909	0.596962	0.612195	0.58794	0.596271	0.600173	0.60061	0.605134	0.599576	0.597222	0.602435	0.607886	0.612651	0.608888	0.599206	0.598115	0.606339	0.596859	0.603853	0.6094	0.597222	0.578313	0.573235
0.590387	0.568889	0.588072	0.594262	0.61	0.559039	0.602703	0.587093	0.60102	0.608974	0.597054	0.597028	0.600176	0.607407	0.602142	0.598993	0.598185	0.590909	0.549631	0.598672	0.588953	0.580339	0.573182	0.60198	0.558883	0.59965	0.58852	0.610987	0.600726	0.592593	0.61125	0.599476	0.59661	0.600349	0.592676	0.596667	0.590278	0.594787	0.593851	0.571795	0.571247	0.595365	0.593322	0.57155	0.598459	0.590484	0.592776	0.597847	0.609948	0.613235
0.604074	0.527186	0.606485	0.585438	0.587826	0.602885	0.591162	0.608368	0.586773	0.55934	0.5917	0.596955	0.60024	0.576377	0.600943	0.600921	0.600382	0.553803	0.60087	0.59291	0.600515	0.612973	0.607421	0.590833	0.601211	0.594637	0.605818	0.583621	0.592308	0.606149	0.577709	0.595635	0.596319	0.597003	0.606687	0.596661	0.594266	0.599614	0.595146	0.611615	0.611173	0.59385	0.597027	0.613419	0.592987	0.600617	0.604243	0.591845	0.572529	0.563586
0.598914	0.525	0.599102	0.576254	0.576975	0.609589	0.585797	0.600738	0.577483	0.54793	0.590006	0.588498	0.590242	0.567633	0.589944	0.590373	0.593052	0.547115	0.609162	0.585414	0.597687	0.606918	0.610681	0.584273	0.610751	0.585723	0.599042	0.57345	0.587183	0.599338	0.568763	0.587372	0.587957	0.590446	0.591843	0.590025	0.587786	0.595253	0.594893	0.61225	0.611833	0.586705	0.589241	0.608434	0.588684	0.593905	0.598629	0.584479	0.56422	0.555235
0.613191	0.543517	0.610424	0.598081	0.59607	0.600054	0.603072	0.615729	0.598205	0.569136	0.603128	0.606436	0.606299	0.588737	0.608612	0.608902	0.605948	0.568069	0.592285	0.60233	0.611211	0.608758	0.608484	0.604873	0.598113	0.602041	0.612676	0.595838	0.605131	0.614362	0.589205	0.604024	0.600768	0.610186	0.608656	0.602662	0.604331	0.606403	0.60789	0.608863	0.607345	0.6055	0.607843	0.609981	0.605648	0.608083	0.611063	0.607925	0.584296	0.583655
0.596343	0.577922	0.591398	0.59902	0.608471	0.561137	0.605035	0.587854	0.611332	0.59824	0.600666	0.599829	0.609294	0.60514	0.600954	0.598024	0.603077	0.598266	0.552275	0.608379	0.592567	0.57928	0.574814	0.606464	0.561314	0.602142	0.593039	0.60654	0.599481	0.595109	0.602804	0.604341	0.604065	0.597245	0.598974	0.597484	0.594771	0.597201	0.597809	0.574043	0.576756	0.598139	0.601461	0.573311	0.594617	0.604167	0.594164	0.608656	0.6133	0.609333
0.605923	0.544699	0.60962	0.619335	0.60181	0.581515	0.604775	0.597	0.607771	0.577425	0.612137	0.609948	0.608583	0.592532	0.606742	0.607494	0.609337	0.582375	0.576153	0.642753	0.62075	0.59661	0.598441	0.60515	0.582822	0.634877	0.607222	0.608629	0.604418	0.608597	0.598214	0.619174	0.64863	0.62953	0.633374	0.610063	0.619174	0.636829	0.60826	0.594149	0.594161	0.730952	0.617955	0.598811	0.607374	0.610501	0.61	0.625358	0.597826	0.592362
0.6	0.553476	0.607054	0.617347	0.611979	0.572139	0.60355	0.595391	0.60601	0.586323	0.60275	0.605685	0.608285	0.604962	0.606501	0.59787	0.601864	0.585366	0.566163	0.622611	0.61231	0.59095	0.592059	0.61102	0.575864	0.622239	0.610501	0.610619	0.602256	0.604396	0.609195	0.613166	0.614778	0.628148	0.629577	0.608183	0.614583	0.618421	0.610335	0.588538	0.583587	0.620482	0.610632	0.587227	0.609353	0.61413	0.605516	0.744253	0.601365	0.603191
0.601432	0.547101	0.604801	0.612	0.603161	0.582302	0.601695	0.587963	0.601097	0.573469	0.600138	0.60405	0.604426	0.594356	0.620902	0.607702	0.607742	0.586279	0.57025	0.617691	0.610976	0.603697	0.592295	0.603687	0.579624	0.659879	0.60545	0.605705	0.606734	0.600352	0.607527	0.629842	0.6411	0.619247	0.637306	0.60119	0.618812	0.628706	0.609043	0.585943	0.595292	0.61769	0.62763	0.595423	0.596622	0.607603	0.60323	0.615326	0.601664	0.59252
0.604496	0.559621	0.607314	0.617003	0.61545	0.575309	0.611516	0.598404	0.608239	0.587284	0.610556	0.613235	0.610632	0.606285	0.611951	0.610963	0.609211	0.588362	0.566918	0.632605	0.618719	0.594144	0.597561	0.610935	0.577362	0.647281	0.612048	0.611111	0.614583	0.610437	0.616105	0.630499	0.638932	0.63135	0.625969	0.614011	0.632006	0.629477	0.613543	0.590202	0.589083	0.6375	0.635965	0.590838	0.608146	0.611409	0.609058	0.622047	0.603612	0.599182
0.571654	0.593103	0.566667	0.59125	0.591837	0.536888	0.584402	0.568151	0.592548	0.6	0.584536	0.587683	0.582341	0.597264	0.576852	0.574692	0.579407	0.608511	0.534377	0.583153	0.569291	0.555326	0.556594	0.591549	0.541164	0.580925	0.568913	0.599715	0.591476	0.57382	0.599398	0.580868	0.583495	0.585603	0.569355	0.58631	0.579961	0.573944	0.577199	0.554137	0.547639	0.583333	0.579096	0.5497	0.580798	0.572165	0.564801	0.575922	0.592187	0.606227
0.593305	0.571429	0.588599	0.601434	0.609071	0.555919	0.598579	0.584439	0.600207	0.605346	0.59965	0.603509	0.599309	0.608802	0.591129	0.591264	0.593023	0.599678	0.55033	0.60283	0.591691	0.576845	0.573516	0.612676	0.55764	0.601027	0.589459	0.605145	0.600901	0.595578	0.613415	0.594549	0.594167	0.597808	0.593323	0.597879	0.598472	0.596154	0.592444	0.570168	0.56949	0.602518	0.595	0.570819	0.60017	0.592391	0.58728	0.597378	0.615486	0.612392
0.609966	0.546025	0.610491	0.614458	0.608629	0.583434	0.605718	0.600099	0.604839	0.579143	0.612946	0.614625	0.614829	0.602627	0.61519	0.609681	0.6133	0.581767	0.573312	0.637733	0.626036	0.599574	0.598361	0.611756	0.584165	0.624834	0.612921	0.608025	0.610734	0.612867	0.603279	0.623482	0.645862	0.633737	0.639464	0.615676	0.62234	0.64388	0.611111	0.596859	0.59628	0.647472	0.623514	0.598743	0.608949	0.617907	0.60896	0.631004	0.598662	0.594474
0.60354	0.533955	0.600957	0.593248	0.589382	0.597528	0.601493	0.612111	0.59	0.568182	0.601185	0.600688	0.603042	0.586583	0.603828	0.605815	0.606363	0.568484	0.590021	0.598477	0.60351	0.604137	0.601724	0.595711	0.596039	0.599112	0.602967	0.59867	0.599699	0.608889	0.5876	0.598814	0.599034	0.598639	0.602808	0.597642	0.599318	0.600373	0.605263	0.606061	0.60334	0.598117	0.602726	0.600756	0.598058	0.603352	0.6	0.593047	0.581882	0.578049
0.596797	0.574713	0.595404	0.606426	0.610417	0.560745	0.602234	0.593863	0.602941	0.613846	0.604377	0.604811	0.610068	0.609155	0.60311	0.603476	0.604294	0.605655	0.555165	0.601802	0.595339	0.579334	0.580979	0.617878	0.564386	0.601171	0.597107	0.614807	0.606702	0.600281	0.620773	0.606474	0.598695	0.606312	0.597403	0.598257	0.6025	0.605305	0.6056	0.57548	0.573043	0.605172	0.601307	0.573591	0.608696	0.600775	0.592617	0.610694	0.607579	0.610811
0.595491	0.57554	0.596732	0.603545	0.605416	0.565653	0.610197	0.591484	0.613084	0.60929	0.603339	0.597638	0.604596	0.615385	0.600752	0.605263	0.606881	0.597594	0.556041	0.612543	0.594	0.579373	0.583789	0.614545	0.567301	0.59858	0.595828	0.609684	0.607563	0.596711	0.607375	0.6	0.599845	0.609149	0.593023	0.600149	0.599511	0.6	0.605144	0.582008	0.575758	0.605049	0.600932	0.572108	0.602665	0.60279	0.599081	0.605079	0.601124	0.6075
0.578582	0.594512	0.576692	0.594595	0.598485	0.542177	0.586653	0.569314	0.589499	0.612288	0.586074	0.592702	0.591085	0.602679	0.592308	0.582897	0.584991	0.624413	0.536585	0.5875	0.578783	0.559686	0.561531	0.589888	0.544499	0.583493	0.578947	0.602394	0.590437	0.579877	0.602639	0.591278	0.591346	0.590998	0.582516	0.583784	0.582692	0.585088	0.585432	0.553603	0.552542	0.587945	0.582863	0.558024	0.584601	0.58871	0.582426	0.59632	0.604361	0.610507
0.605594	0.546436	0.601914	0.601493	0.608424	0.580266	0.612162	0.617586	0.607143	0.586372	0.610284	0.606481	0.60841	0.604866	0.6025	0.612516	0.617386	0.583333	0.573211	0.608089	0.609685	0.596318	0.599585	0.609898	0.582255	0.598958	0.605056	0.611987	0.609203	0.616763	0.605172	0.610226	0.60077	0.612352	0.59838	0.605696	0.60958	0.611809	0.605927	0.598789	0.586735	0.608491	0.607881	0.589102	0.60705	0.607362	0.604377	0.605674	0.597079	0.59415
0.604226	0.530127	0.605824	0.585167	0.582781	0.606053	0.591261	0.605053	0.587152	0.554163	0.597222	0.595827	0.595458	0.574043	0.59901	0.596368	0.600298	0.555912	0.604086	0.594595	0.603386	0.607057	0.605155	0.590872	0.604406	0.594491	0.603559	0.583822	0.59098	0.607349	0.57735	0.593774	0.59589	0.598619	0.602182	0.596241	0.591324	0.601048	0.602807	0.610497	0.60846	0.596799	0.59439	0.613991	0.595566	0.599852	0.606992	0.589357	0.56824	0.564889
0.606498	0.5489	0.609467	0.618658	0.610368	0.577206	0.60485	0.59854	0.606918	0.585595	0.607392	0.608033	0.605769	0.601064	0.616263	0.607143	0.610968	0.584025	0.570874	0.64218	0.628892	0.597961	0.595116	0.61042	0.578816	0.658718	0.609799	0.615059	0.607815	0.607948	0.609601	0.639332	0.631579	0.631693	0.61857	0.610596	0.635387	0.630697	0.61126	0.59168	0.588479	0.635556	0.641523	0.59053	0.609267	0.611543	0.614437	0.623622	0.602996	0.602
0.604245	0.550761	0.610366	0.622222	0.610345	0.574442	0.607613	0.602522	0.611842	0.584802	0.606734	0.61103	0.608727	0.610266	0.609739	0.601864	0.606481	0.584245	0.568182	0.636725	0.625161	0.593607	0.595641	0.61129	0.574144	0.639307	0.610976	0.611599	0.604167	0.608776	0.608491	0.635886	0.640271	0.628843	0.617723	0.611034	0.632593	0.631503	0.608368	0.591765	0.586856	0.636434	0.627536	0.591017	0.607801	0.609479	0.611858	0.636286	0.603113	0.596674
0.603859	0.54698	0.607424	0.602699	0.606432	0.580072	0.613297	0.600408	0.605539	0.582205	0.66259	0.669591	0.607477	0.603242	0.607234	0.61194	0.608722	0.587945	0.573222	0.61213	0.606078	0.59253	0.598015	0.604618	0.583691	0.604058	0.609797	0.605016	0.612551	0.608967	0.603161	0.604636	0.606218	0.612205	0.601163	0.664355	0.606021	0.610973	0.613956	0.592244	0.592387	0.612314	0.608161	0.593419	0.672263	0.619048	0.61361	0.610157	0.594755	0.595978
0.60742	0.544792	0.611842	0.602289	0.608567	0.587455	0.609819	0.59951	0.600989	0.583181	0.647297	0.651432	0.608917	0.5976	0.607056	0.611377	0.609727	0.586799	0.574361	0.607143	0.611494	0.597419	0.601702	0.604828	0.589264	0.605031	0.611778	0.610272	0.612352	0.612335	0.602826	0.607235	0.614899	0.61195	0.608571	0.646675	0.608312	0.61432	0.615432	0.596595	0.598168	0.607189	0.608831	0.592067	0.647376	0.61971	0.608485	0.608401	0.592652	0.59161
0.575825	0.515993	0.578752	0.554065	0.553991	0.605931	0.563342	0.582044	0.555024	0.529317	0.563498	0.56677	0.567267	0.54575	0.573988	0.570083	0.570568	0.530676	0.6131	0.561512	0.574425	0.597872	0.594775	0.55823	0.604416	0.567253	0.579807	0.551799	0.561733	0.57881	0.547166	0.566705	0.569799	0.567913	0.578143	0.567941	0.564878	0.571995	0.568319	0.598149	0.604716	0.564776	0.568433	0.601619	0.566108	0.570034	0.577802	0.558552	0.545455	0.536789
0.612786	0.550725	0.61098	0.61244	0.612664	0.577999	0.602778	0.599792	0.606698	0.586316	0.611576	0.610724	0.610882	0.606572	0.604743	0.603871	0.609804	0.5842	0.569555	0.620178	0.608959	0.592105	0.595076	0.609063	0.578481	0.611342	0.610785	0.611853	0.614388	0.616071	0.606327	0.613352	0.615912	0.626404	0.608241	0.609788	0.612881	0.614529	0.611111	0.590214	0.589286	0.616477	0.615912	0.586647	0.610123	0.610304	0.611949	0.632148	0.600726	0.593269
0.592175	0.555	0.589494	0.601134	0.612774	0.566537	0.609167	0.594484	0.602421	0.595946	0.599359	0.602107	0.601124	0.612222	0.593514	0.600917	0.60119	0.592697	0.55804	0.601363	0.601361	0.582212	0.58181	0.61418	0.566557	0.601276	0.589909	0.609631	0.59851	0.599599	0.607456	0.61285	0.594192	0.602848	0.588919	0.605666	0.60626	0.601935	0.595274	0.577741	0.572342	0.602479	0.60306	0.573376	0.600316	0.592297	0.588875	0.600176	0.596998	0.597257
0.608734	0.533829	0.60755	0.593184	0.599114	0.598493	0.603916	0.609756	0.60141	0.566213	0.604167	0.605159	0.606541	0.587629	0.606322	0.603659	0.610057	0.56932	0.592049	0.608628	0.603832	0.607731	0.607217	0.598008	0.59897	0.604902	0.608144	0.599888	0.60497	0.611259	0.591549	0.602652	0.603098	0.60844	0.605525	0.603531	0.602753	0.608262	0.606424	0.605788	0.60864	0.605105	0.604004	0.608307	0.605986	0.609168	0.60879	0.601351	0.584983	0.576598
0.587608	0.52429	0.589944	0.567857	0.568295	0.611837	0.578606	0.598192	0.569155	0.539988	0.578905	0.579521	0.579352	0.55942	0.584299	0.585251	0.585677	0.539062	0.610657	0.576525	0.590445	0.603872	0.605925	0.573311	0.610359	0.580533	0.591392	0.568986	0.577192	0.593225	0.559807	0.580319	0.581871	0.58369	0.5868	0.584385	0.580106	0.585684	0.58444	0.606365	0.612931	0.5776	0.583422	0.608408	0.580319	0.587422	0.591528	0.574144	0.555114	0.548302
0.605923	0.54878	0.607581	0.611028	0.605828	0.576946	0.601342	0.5996	0.611852	0.580224	0.612797	0.613395	0.60612	0.5982	0.605732	0.61125	0.604779	0.581439	0.572089	0.608815	0.601925	0.589527	0.592805	0.605491	0.580776	0.600645	0.607303	0.605222	0.603471	0.605975	0.5937	0.604031	0.607051	0.608866	0.607268	0.612944	0.605161	0.606618	0.609238	0.589061	0.58917	0.606667	0.60177	0.590067	0.60974	0.606061	0.606044	0.611898	0.591973	0.587074
0.605862	0.53382	0.605536	0.591053	0.593817	0.596338	0.599804	0.608119	0.594142	0.568553	0.602913	0.605315	0.60498	0.586343	0.602432	0.607276	0.610233	0.568717	0.59178	0.599198	0.601933	0.605524	0.612959	0.60219	0.596123	0.600193	0.6044	0.593074	0.601291	0.608392	0.593103	0.605161	0.597433	0.606518	0.60625	0.602444	0.600096	0.606413	0.611748	0.60607	0.604673	0.601951	0.599526	0.604271	0.600288	0.607771	0.609862	0.600513	0.579186	0.573857
0.598582	0.56367	0.592087	0.603206	0.611588	0.56138	0.596252	0.583924	0.597826	0.601796	0.595076	0.597973	0.604377	0.613365	0.597756	0.601613	0.602826	0.607251	0.551301	0.604545	0.596591	0.585828	0.576097	0.605973	0.563094	0.602671	0.591768	0.609272	0.605496	0.596343	0.610588	0.607692	0.602627	0.598347	0.592219	0.592126	0.599327	0.598613	0.59984	0.573715	0.572385	0.607639	0.599343	0.57774	0.594684	0.594427	0.591333	0.599631	0.612782	0.609551
0.602464	0.553468	0.60177	0.602655	0.613594	0.571246	0.605845	0.595805	0.60582	0.59375	0.6	0.606481	0.611111	0.606996	0.605994	0.606838	0.606638	0.597015	0.561932	0.605738	0.604468	0.595916	0.590215	0.613913	0.572321	0.601657	0.607554	0.610586	0.605136	0.613072	0.616183	0.609568	0.606447	0.61042	0.599868	0.601744	0.601964	0.603129	0.608247	0.58583	0.579254	0.607644	0.605381	0.582937	0.602874	0.603352	0.599499	0.606612	0.608742	0.605568
0.605485	0.526396	0.606969	0.581948	0.584807	0.607411	0.585757	0.599743	0.578845	0.549475	0.590299	0.592509	0.59588	0.571664	0.603781	0.597605	0.593391	0.551937	0.607226	0.58945	0.597697	0.618247	0.609122	0.587177	0.606211	0.596255	0.605903	0.581855	0.591775	0.603544	0.575291	0.595038	0.600451	0.594705	0.605188	0.591636	0.588626	0.599345	0.597365	0.609869	0.618093	0.591216	0.597598	0.614092	0.589299	0.595683	0.602055	0.58751	0.573406	0.567212
0.589838	0.574661	0.585881	0.598712	0.604966	0.55272	0.595104	0.582908	0.605033	0.599327	0.597403	0.60367	0.596257	0.611842	0.586921	0.589109	0.586922	0.604167	0.542871	0.601942	0.584311	0.57014	0.5689	0.606157	0.55109	0.588752	0.58133	0.608392	0.603025	0.59224	0.613456	0.594474	0.59386	0.600739	0.582836	0.596386	0.590193	0.592834	0.592654	0.567782	0.561551	0.59745	0.59115	0.563675	0.591711	0.593042	0.582869	0.600592	0.607735	0.609034
0.604895	0.546841	0.607306	0.604421	0.608626	0.581757	0.607884	0.606372	0.612557	0.587426	0.604947	0.60969	0.607477	0.602891	0.612403	0.606423	0.614396	0.58563	0.571162	0.612787	0.602564	0.596718	0.5951	0.614048	0.583853	0.607333	0.605562	0.613162	0.60137	0.608046	0.603242	0.602667	0.610158	0.613119	0.608722	0.607326	0.603836	0.60804	0.61399	0.594656	0.591581	0.610505	0.606481	0.592857	0.607143	0.606918	0.60553	0.609827	0.601222	0.593346
0.610286	0.546841	0.611738	0.604012	0.605385	0.58213	0.612551	0.603659	0.613772	0.587165	0.612732	0.616107	0.607096	0.605175	0.611323	0.611252	0.609816	0.58428	0.572727	0.611806	0.605835	0.597519	0.598842	0.610145	0.58381	0.60733	0.609305	0.611199	0.608401	0.612571	0.601485	0.603761	0.608021	0.610246	0.60222	0.611323	0.604167	0.608911	0.610115	0.598024	0.594745	0.610887	0.605534	0.593585	0.612218	0.615432	0.607222	0.605932	0.598123	0.596014
0.6097	0.543897	0.606419	0.609422	0.61	0.5849	0.611413	0.597586	0.611527	0.590116	0.61631	0.613208	0.608378	0.605396	0.610546	0.609181	0.609471	0.589251	0.57507	0.610335	0.604773	0.595544	0.59851	0.607143	0.58567	0.606815	0.611552	0.60815	0.610505	0.611429	0.600993	0.607895	0.610026	0.611257	0.599188	0.607323	0.603113	0.603554	0.611396	0.597021	0.593427	0.606809	0.607603	0.588799	0.609293	0.606173	0.607581	0.607397	0.597623	0.594765
0.591971	0.572368	0.593571	0.608079	0.60643	0.555849	0.604779	0.584464	0.613588	0.613712	0.604436	0.602399	0.603291	0.617268	0.594371	0.60049	0.599507	0.602041	0.547928	0.603282	0.593658	0.57328	0.570616	0.612936	0.556591	0.597902	0.589563	0.610478	0.600372	0.596096	0.603797	0.59419	0.594664	0.603571	0.585926	0.594215	0.591854	0.597738	0.6019	0.571182	0.567364	0.598901	0.591837	0.569697	0.601818	0.597039	0.588194	0.60098	0.605121	0.610092
0.593704	0.572368	0.59188	0.605435	0.605088	0.556112	0.60367	0.583744	0.614894	0.615646	0.603321	0.605751	0.603291	0.617268	0.593388	0.59736	0.600494	0.605085	0.547928	0.604449	0.594535	0.571571	0.570616	0.610429	0.556897	0.596859	0.590395	0.612756	0.598131	0.596096	0.606684	0.599448	0.594178	0.602496	0.586795	0.595199	0.594523	0.596774	0.602113	0.572169	0.568027	0.596715	0.594228	0.568712	0.601818	0.597039	0.589013	0.604508	0.603495	0.610092
0.590599	0.558304	0.587719	0.6	0.614496	0.56526	0.602916	0.585106	0.595192	0.587079	0.597176	0.604061	0.609899	0.605747	0.601106	0.601682	0.594311	0.587537	0.553606	0.596154	0.59216	0.580989	0.578704	0.597948	0.567397	0.603821	0.585865	0.608511	0.604131	0.588949	0.607551	0.597682	0.603618	0.595779	0.600287	0.597134	0.591935	0.598174	0.600316	0.574459	0.577488	0.597152	0.599676	0.575314	0.605833	0.595808	0.589895	0.597148	0.612319	0.606383
0.59948	0.557276	0.593317	0.602334	0.617248	0.573786	0.608347	0.597826	0.603102	0.586849	0.598145	0.603611	0.618671	0.606316	0.604444	0.602289	0.604701	0.581186	0.559644	0.60509	0.602632	0.587629	0.587838	0.602586	0.572356	0.609034	0.593199	0.606383	0.602707	0.597812	0.604124	0.612097	0.601056	0.603211	0.600134	0.604354	0.603211	0.606782	0.60279	0.584215	0.581754	0.606635	0.607798	0.581301	0.605263	0.600989	0.594022	0.606187	0.603896	0.601176
0.605871	0.534586	0.611861	0.600956	0.595238	0.596121	0.603279	0.601556	0.605012	0.571328	0.606094	0.607961	0.605603	0.593023	0.612869	0.608988	0.609907	0.573759	0.586509	0.603157	0.605392	0.608494	0.600809	0.60514	0.596481	0.606028	0.612919	0.605867	0.601667	0.61401	0.594839	0.605748	0.60661	0.608602	0.605986	0.60733	0.603541	0.609261	0.609925	0.607045	0.60507	0.608123	0.611828	0.605866	0.606142	0.611399	0.607815	0.602286	0.592175	0.584722
0.608076	0.526544	0.602246	0.58531	0.594251	0.61032	0.596287	0.603623	0.583107	0.552953	0.59471	0.598031	0.601804	0.578973	0.608714	0.600496	0.597551	0.559783	0.599715	0.592025	0.60327	0.616524	0.613912	0.595023	0.611111	0.597425	0.604344	0.583178	0.595031	0.610103	0.583984	0.598543	0.603004	0.599318	0.609451	0.597245	0.594412	0.608641	0.601844	0.607543	0.619976	0.598446	0.596462	0.613799	0.595925	0.603234	0.605345	0.595982	0.579568	0.566363
0.605301	0.529345	0.606028	0.583333	0.592127	0.605014	0.595128	0.61219	0.585089	0.556829	0.595885	0.596974	0.60132	0.581475	0.599248	0.599036	0.601803	0.555712	0.603295	0.59166	0.603561	0.61158	0.613569	0.592457	0.606184	0.592115	0.604577	0.587156	0.593385	0.608339	0.577674	0.593318	0.593514	0.599158	0.604898	0.598724	0.596404	0.598807	0.601433	0.612002	0.614199	0.59605	0.595004	0.611019	0.594153	0.603654	0.602654	0.59246	0.57247	0.567019
0.602488	0.551378	0.603851	0.598756	0.607431	0.580148	0.603376	0.597725	0.606698	0.583673	0.598505	0.605153	0.608333	0.604056	0.603133	0.607562	0.607742	0.583682	0.568554	0.604348	0.597981	0.602131	0.595682	0.607739	0.579325	0.607341	0.608441	0.601958	0.608477	0.61098	0.60159	0.602617	0.599734	0.603121	0.604496	0.601604	0.601223	0.597977	0.605882	0.590491	0.591317	0.606383	0.602685	0.595583	0.598658	0.598991	0.599202	0.60162	0.608083	0.596304
0.610314	0.532886	0.607965	0.598028	0.594267	0.59973	0.600299	0.605028	0.597548	0.575485	0.596267	0.60297	0.601385	0.588506	0.610516	0.605687	0.603286	0.565	0.594972	0.605208	0.607561	0.610789	0.606671	0.599894	0.597614	0.600985	0.61309	0.593956	0.601515	0.611411	0.584852	0.604455	0.605186	0.610228	0.606752	0.603828	0.598729	0.609005	0.609012	0.610461	0.609375	0.60492	0.605675	0.605818	0.598433	0.609108	0.606272	0.59814	0.591667	0.583641
0.56875	0.604317	0.57277	0.587654	0.594241	0.545599	0.582474	0.566	0.589242	0.624434	0.588176	0.597778	0.579882	0.598462	0.570524	0.579041	0.588235	0.623874	0.532631	0.588785	0.571203	0.553838	0.554124	0.593447	0.541849	0.577071	0.571538	0.595238	0.590717	0.574367	0.601852	0.579051	0.573171	0.579724	0.566828	0.576568	0.57984	0.573284	0.576923	0.551101	0.546684	0.580777	0.578695	0.549776	0.58563	0.573843	0.570776	0.58204	0.596154	0.602996
0.584948	0.590164	0.584475	0.597534	0.605263	0.549729	0.592279	0.574749	0.608744	0.613139	0.595941	0.596442	0.592764	0.599196	0.587329	0.589615	0.590759	0.610701	0.541772	0.597194	0.583208	0.564664	0.567444	0.599567	0.550581	0.58574	0.583584	0.610422	0.596869	0.587888	0.612813	0.588235	0.588968	0.594937	0.579109	0.590278	0.590074	0.586265	0.592692	0.562823	0.559022	0.595283	0.593297	0.562718	0.59854	0.592193	0.582242	0.59898	0.606936	0.611296
0.607143	0.533476	0.60486	0.592048	0.592572	0.597826	0.601927	0.608354	0.592873	0.566456	0.595734	0.597902	0.602912	0.584983	0.603198	0.603946	0.606972	0.56258	0.590462	0.603754	0.602995	0.611516	0.605411	0.596257	0.594654	0.60444	0.606128	0.596154	0.601686	0.609009	0.589202	0.598704	0.604352	0.605578	0.611474	0.599711	0.598808	0.604808	0.602031	0.609008	0.608765	0.59879	0.600493	0.610104	0.595005	0.60728	0.603084	0.601159	0.583531	0.575739
0.614208	0.545639	0.618893	0.610873	0.605714	0.589424	0.60804	0.609329	0.609959	0.578856	0.608776	0.615288	0.613184	0.601838	0.616223	0.616983	0.613372	0.580279	0.580586	0.610169	0.610318	0.606489	0.602636	0.617931	0.586516	0.614178	0.616505	0.612094	0.609195	0.616685	0.606646	0.606527	0.612332	0.610907	0.615991	0.609916	0.611801	0.613932	0.615108	0.603739	0.601997	0.611461	0.613971	0.604592	0.609681	0.613318	0.610053	0.609788	0.598592	0.596315
0.581184	0.573034	0.590491	0.600962	0.600985	0.548573	0.586042	0.571611	0.592255	0.599624	0.588015	0.592412	0.593573	0.604348	0.584063	0.586031	0.585034	0.60687	0.53998	0.596907	0.579268	0.561475	0.561584	0.60426	0.54794	0.59176	0.590015	0.609091	0.597416	0.578009	0.613764	0.591082	0.593928	0.590573	0.586371	0.592199	0.591837	0.584327	0.592527	0.560579	0.555415	0.586832	0.588022	0.55584	0.587638	0.584307	0.587116	0.597015	0.602941	0.604305
0.601242	0.553619	0.608911	0.610922	0.617229	0.574702	0.607963	0.606264	0.609983	0.588838	0.610044	0.613333	0.603774	0.61165	0.609944	0.610028	0.602703	0.592075	0.564833	0.618254	0.605296	0.593352	0.593392	0.616722	0.576553	0.606716	0.607759	0.612816	0.609495	0.612923	0.614087	0.610132	0.607759	0.60917	0.607097	0.60979	0.607456	0.610274	0.610253	0.589074	0.58778	0.613293	0.607349	0.586703	0.610626	0.612569	0.601695	0.606804	0.603	0.603896
0.600372	0.556604	0.607275	0.611775	0.61552	0.575016	0.609663	0.603448	0.612903	0.587302	0.609882	0.613166	0.603623	0.611434	0.608939	0.608276	0.603378	0.586758	0.564802	0.617089	0.608228	0.592727	0.593833	0.612479	0.576136	0.60365	0.611386	0.613718	0.611196	0.615094	0.61144	0.609971	0.605	0.610787	0.605398	0.61049	0.606414	0.60929	0.608451	0.587145	0.587713	0.61036	0.609827	0.584365	0.611354	0.609053	0.605231	0.609524	0.60198	0.603672
0.607863	0.541741	0.605341	0.599246	0.60116	0.588016	0.607433	0.615065	0.60493	0.57657	0.60882	0.608496	0.610092	0.599857	0.61036	0.610749	0.612013	0.570992	0.58491	0.601296	0.606998	0.605118	0.601971	0.608426	0.58783	0.604427	0.607249	0.60425	0.604895	0.612173	0.593407	0.606043	0.605737	0.609091	0.60829	0.605379	0.604402	0.603004	0.607658	0.604415	0.599453	0.604143	0.604938	0.601309	0.606576	0.607104	0.603533	0.600481	0.587622	0.582242
0.610731	0.544211	0.603429	0.599707	0.604863	0.586375	0.609249	0.605025	0.606775	0.587771	0.610013	0.613095	0.648472	0.6	0.610063	0.613243	0.610487	0.583495	0.575358	0.609331	0.604358	0.597613	0.598251	0.606475	0.587531	0.604818	0.609253	0.606481	0.610204	0.610485	0.607794	0.60143	0.605867	0.608247	0.605324	0.608396	0.603093	0.61194	0.609296	0.595345	0.594783	0.61059	0.60523	0.593083	0.608583	0.608589	0.609131	0.608451	0.593802	0.595841
0.608674	0.54	0.608121	0.599138	0.60281	0.603984	0.603409	0.603387	0.597188	0.570692	0.603352	0.607942	0.606111	0.591455	0.6122	0.60956	0.608324	0.565693	0.586345	0.603062	0.605865	0.611462	0.60736	0.606318	0.59913	0.607666	0.608824	0.599872	0.607471	0.613956	0.593583	0.605587	0.607261	0.611422	0.609918	0.606796	0.602762	0.60654	0.607991	0.60283	0.602763	0.604049	0.60848	0.609637	0.605642	0.610699	0.606763	0.600234	0.587312	0.581081
0.602244	0.558496	0.603681	0.606961	0.605903	0.574734	0.606129	0.597933	0.611765	0.592075	0.60963	0.611441	0.613293	0.600379	0.607093	0.615331	0.614227	0.586907	0.565352	0.614173	0.605063	0.596244	0.588465	0.613748	0.577023	0.604803	0.607759	0.612299	0.612654	0.60732	0.606178	0.611437	0.602564	0.616959	0.614267	0.614085	0.607246	0.605548	0.607143	0.588446	0.585703	0.610945	0.607715	0.586113	0.610219	0.606557	0.605583	0.609677	0.605941	0.606681
0.609677	0.541276	0.602213	0.593039	0.598066	0.584359	0.611669	0.608591	0.609244	0.578498	0.605006	0.608642	0.604976	0.599544	0.613152	0.61169	0.610792	0.573729	0.576871	0.599116	0.609426	0.599427	0.596471	0.604558	0.588498	0.604469	0.602941	0.602289	0.61048	0.609325	0.600453	0.607448	0.599287	0.60303	0.601741	0.6	0.606796	0.608295	0.603286	0.598039	0.599717	0.601467	0.605137	0.594729	0.600361	0.606979	0.607741	0.597561	0.594281	0.593443
0.605318	0.544699	0.611052	0.607817	0.60783	0.590504	0.6071	0.603933	0.607237	0.574468	0.711806	0.717021	0.604486	0.592029	0.604931	0.610419	0.608184	0.579661	0.577683	0.60875	0.609524	0.598875	0.602424	0.607932	0.590533	0.612515	0.608673	0.605118	0.608722	0.611285	0.598253	0.608124	0.61013	0.611905	0.608361	0.715147	0.615338	0.60791	0.614269	0.600356	0.59986	0.611316	0.61032	0.599501	0.711538	0.619183	0.606633	0.607459	0.591928	0.589063
0.607744	0.548753	0.610188	0.604076	0.606287	0.583534	0.606061	0.602883	0.605036	0.576007	0.611399	0.610533	0.612338	0.600806	0.611389	0.60983	0.612319	0.582075	0.575472	0.627131	0.637664	0.599403	0.601064	0.61	0.585366	0.62766	0.607616	0.608397	0.613514	0.612684	0.602107	0.644809	0.629552	0.619171	0.614936	0.607453	0.651163	0.62142	0.611735	0.599701	0.593208	0.621968	0.641622	0.599548	0.603797	0.610108	0.613408	0.615385	0.59571	0.588183
0.582822	0.579545	0.582426	0.592857	0.599754	0.545423	0.588583	0.567729	0.593381	0.592308	0.582386	0.587669	0.591633	0.596821	0.58125	0.579623	0.581633	0.60119	0.53591	0.590722	0.573282	0.560185	0.565104	0.593333	0.545113	0.584428	0.582043	0.600257	0.586481	0.577327	0.607353	0.586338	0.58624	0.582218	0.577869	0.580247	0.586142	0.584095	0.584838	0.55619	0.552856	0.583172	0.581967	0.554124	0.584139	0.585198	0.576867	0.595745	0.607034	0.597938
0.597796	0.567669	0.589523	0.597782	0.609856	0.56096	0.598154	0.587814	0.600195	0.598854	0.601027	0.600332	0.603188	0.607143	0.593991	0.598634	0.598645	0.59621	0.552682	0.594571	0.595804	0.575937	0.580903	0.603383	0.56357	0.601307	0.590909	0.606765	0.602431	0.596575	0.603409	0.59901	0.58903	0.596801	0.587744	0.596724	0.595588	0.591667	0.59434	0.574274	0.570225	0.599498	0.596645	0.569692	0.599511	0.593333	0.592297	0.59854	0.60095	0.61126
0.600707	0.550505	0.601273	0.603639	0.609299	0.579545	0.604895	0.593718	0.607644	0.578893	0.600817	0.602351	0.605409	0.597198	0.60752	0.602564	0.60101	0.589027	0.568097	0.600575	0.603345	0.601868	0.597034	0.603945	0.578634	0.607143	0.60453	0.604746	0.60951	0.603651	0.600524	0.601361	0.606757	0.603239	0.616625	0.6	0.596257	0.604487	0.606439	0.591118	0.589686	0.606232	0.604139	0.597084	0.601078	0.603713	0.601143	0.601032	0.607076	0.600592
0.602715	0.552826	0.603027	0.601721	0.60802	0.583228	0.601955	0.59514	0.60935	0.591102	0.608276	0.609944	0.605956	0.599647	0.611554	0.604353	0.609897	0.588477	0.566651	0.612335	0.604946	0.596515	0.593883	0.610429	0.582809	0.60394	0.606596	0.608514	0.608225	0.610382	0.604278	0.610957	0.603079	0.610656	0.597826	0.609043	0.603542	0.603093	0.605643	0.592237	0.587556	0.605375	0.607432	0.589409	0.608071	0.606138	0.600228	0.605498	0.602421	0.597441
0.60449	0.529308	0.609667	0.592397	0.590555	0.600512	0.596068	0.610901	0.592593	0.565574	0.598404	0.601802	0.60396	0.583503	0.598873	0.602322	0.600255	0.55876	0.5956	0.602564	0.605588	0.606809	0.608724	0.59517	0.601453	0.598404	0.608802	0.590367	0.594485	0.60898	0.584858	0.59653	0.598418	0.603125	0.60166	0.602076	0.598673	0.599829	0.599048	0.61155	0.607207	0.600996	0.600176	0.608998	0.599559	0.603345	0.604633	0.596549	0.579557	0.57082
0.575	0.584337	0.571856	0.588095	0.594937	0.54339	0.588957	0.575137	0.598795	1	0.585968	0.587255	0.583333	0.599707	0.58018	0.580702	0.58377	0.605042	0.536929	0.58952	0.575908	0.55625	0.556324	0.590703	0.544579	0.588296	0.571429	0.594805	0.588486	0.577217	0.598802	0.57874	0.574449	0.582231	0.570275	0.580325	0.580739	0.573402	0.579606	0.554801	0.553082	0.581349	0.580705	0.5527	0.583969	0.577055	0.572079	0.587284	0.598765	0.630597
0.606459	0.555128	0.607565	0.6016	0.61194	0.57934	0.61396	0.601266	0.605304	0.588235	0.61057	0.615495	0.609944	0.611624	0.620713	0.609948	0.607881	0.591102	0.569811	0.610457	0.602533	0.595089	0.594203	0.615385	0.58171	0.605153	0.612961	0.607083	0.608477	0.605107	0.608893	0.604861	0.609739	0.608127	0.605425	0.606061	0.60585	0.610236	0.614555	0.59322	0.591353	0.608321	0.60783	0.592075	0.608904	0.607652	0.603949	0.607519	0.605019	0.59761
0.606373	0.538088	0.60247	0.591319	0.6	0.602115	0.603882	0.600921	0.594972	0.569959	0.604663	0.604407	0.600622	0.586585	0.604418	0.601179	0.603858	0.563492	0.584443	0.598919	0.602996	0.609037	0.612527	0.597114	0.602369	0.598657	0.601818	0.594484	0.599047	0.608635	0.588631	0.603141	0.601937	0.604747	0.600852	0.6045	0.602497	0.603877	0.605634	0.600066	0.602589	0.602632	0.602145	0.606061	0.604723	0.603839	0.602529	0.5948	0.586658	0.577419
0.605293	0.557743	0.604994	0.602584	0.602644	0.583435	0.603799	0.598178	0.599702	0.583333	0.609249	0.613451	0.614441	0.606164	0.616688	0.609512	0.607054	0.586481	0.572457	0.599585	0.604312	0.59922	0.599167	0.613024	0.583025	0.60105	0.603837	0.613008	0.613889	0.608945	0.602542	0.607856	0.613395	0.60762	0.607482	0.604695	0.604331	0.60804	0.612777	0.593774	0.590809	0.606412	0.609724	0.592961	0.608609	0.612782	0.605263	0.606581	0.591854	0.588561
0.587808	0.571101	0.58908	0.598925	0.594235	0.554636	0.594595	0.579046	0.600418	0.605351	0.592982	0.590909	0.594718	0.609819	0.599327	0.590909	0.594703	0.605802	0.546843	0.602913	0.586667	0.574223	0.567919	0.603125	0.556841	0.593583	0.587571	0.607143	0.596805	0.590639	0.605398	0.592692	0.595321	0.59083	0.584835	0.590461	0.587034	0.59253	0.594755	0.568394	0.564327	0.590659	0.587884	0.566695	0.591222	0.594059	0.589286	0.59728	0.626039	0.632075
0.607338	0.524845	0.603695	0.584813	0.588341	0.608512	0.596909	0.611271	0.588004	0.562102	0.597521	0.597581	0.600753	0.583096	0.603758	0.600321	0.600559	0.556706	0.60028	0.59335	0.601072	0.607937	0.607099	0.592857	0.604291	0.595885	0.604072	0.588636	0.594937	0.605103	0.578678	0.593698	0.597682	0.598185	0.604507	0.600969	0.594084	0.602894	0.602291	0.613147	0.613181	0.59482	0.593572	0.608971	0.600082	0.60183	0.603526	0.592241	0.574248	0.57045
0.60605	0.525366	0.606765	0.5816	0.585115	0.608025	0.591609	0.606081	0.583533	0.551937	0.594584	0.598002	0.59931	0.575105	0.605383	0.601638	0.601331	0.554078	0.606379	0.593234	0.600212	0.614848	0.609842	0.590072	0.607914	0.596713	0.605762	0.583746	0.59305	0.609599	0.578257	0.595875	0.602159	0.593893	0.606962	0.596702	0.59067	0.600815	0.600448	0.613223	0.614402	0.595073	0.595937	0.614223	0.595076	0.600884	0.60453	0.588627	0.575784	0.564685
0.595989	0.570248	0.59021	0.609705	0.612108	0.561156	0.600181	0.584049	0.607595	0.608974	0.603723	0.609009	0.601054	0.609726	0.600503	0.597738	0.602419	0.601286	0.550025	0.605066	0.591236	0.578764	0.575499	0.609658	0.563259	0.602273	0.594803	0.6082	0.598198	0.595442	0.614713	0.608007	0.600855	0.602655	0.593472	0.602819	0.604839	0.602254	0.597015	0.575397	0.570949	0.607273	0.596639	0.572836	0.600174	0.599518	0.590345	0.604207	0.613874	0.620178
0.58049	0.523493	0.580497	0.557717	0.556476	0.60528	0.566007	0.585654	0.558898	0.531802	0.568369	0.569502	0.569801	0.548817	0.572865	0.573096	0.573547	0.532141	0.61418	0.56508	0.580137	0.595168	0.59583	0.56113	0.607224	0.571278	0.581928	0.55494	0.564919	0.581924	0.549244	0.57158	0.570663	0.571399	0.57728	0.571603	0.569748	0.573529	0.572161	0.601617	0.600661	0.57062	0.572385	0.600596	0.56993	0.573968	0.581205	0.564113	0.545415	0.53743
0.607918	0.543788	0.614754	0.606145	0.603571	0.587693	0.606875	0.602021	0.604508	0.582601	0.610012	0.612015	0.603936	0.596799	0.613993	0.608441	0.608796	0.581152	0.578346	0.611549	0.60872	0.601737	0.59968	0.612259	0.586446	0.606527	0.613978	0.604651	0.610533	0.609914	0.604455	0.607721	0.607711	0.609069	0.608259	0.61032	0.60953	0.608061	0.611111	0.599201	0.599135	0.609217	0.605583	0.597651	0.60928	0.602194	0.608237	0.599869	0.599522	0.593966
0.602857	0.548611	0.608277	0.607413	0.606811	0.584249	0.610512	0.604188	0.607407	0.589669	0.611406	0.606764	0.604468	0.603215	0.610969	0.611111	0.610973	0.582046	0.570864	0.606443	0.604503	0.597509	0.59834	0.614985	0.583795	0.604743	0.612059	0.608661	0.609504	0.614269	0.60678	0.607143	0.607562	0.609788	0.603995	0.606289	0.606439	0.608209	0.609834	0.598639	0.593152	0.609987	0.609211	0.592428	0.607422	0.608776	0.603563	0.604137	0.596581	0.589091
0.609972	0.540164	0.604853	0.595696	0.599882	0.595943	0.602073	0.604845	0.599777	0.569333	0.60102	0.600104	0.608854	0.592593	0.608258	0.603057	0.604514	0.570565	0.586609	0.603243	0.6026	0.605457	0.604211	0.59922	0.595462	0.601842	0.607077	0.597674	0.610397	0.608556	0.591799	0.602296	0.601317	0.602971	0.60084	0.60396	0.601957	0.607639	0.607393	0.604071	0.599871	0.602578	0.602459	0.599096	0.60233	0.602527	0.606335	0.598272	0.58761	0.580334
0.585604	0.518914	0.584845	0.564948	0.566822	0.605867	0.573125	0.583057	0.567901	0.540816	0.572755	0.575454	0.579861	0.557888	0.585298	0.582338	0.581031	0.540694	0.598136	0.568528	0.580047	0.61246	0.599596	0.573976	0.60308	0.583228	0.585131	0.563165	0.571654	0.58485	0.558345	0.576515	0.5825	0.570418	0.594843	0.576829	0.576176	0.580073	0.577798	0.595261	0.606155	0.572278	0.579128	0.601429	0.573674	0.578437	0.585323	0.564915	0.559491	0.54993
0.611111	0.544316	0.612487	0.601248	0.602564	0.584861	0.608668	0.60749	0.60729	0.589539	0.610285	0.610763	0.609453	0.602167	0.611377	0.611896	0.61385	0.582168	0.576519	0.607143	0.604891	0.601323	0.599522	0.604588	0.584877	0.60826	0.607561	0.612018	0.603295	0.610032	0.599541	0.606383	0.607448	0.608241	0.605556	0.606974	0.607587	0.612028	0.61211	0.598909	0.593683	0.608449	0.606487	0.593772	0.6133	0.60578	0.613006	0.603403	0.602057	0.590532
0.615571	0.536098	0.616746	0.60047	0.59759	0.595518	0.603037	0.605852	0.5986	0.570213	0.613436	0.610691	0.607875	0.594629	0.61859	0.609072	0.612986	0.570539	0.588248	0.606027	0.611219	0.609636	0.602471	0.607521	0.596829	0.608742	0.61237	0.601582	0.607379	0.614027	0.596424	0.605376	0.610334	0.609342	0.606621	0.609081	0.607527	0.61134	0.611169	0.608311	0.607784	0.608696	0.607979	0.607718	0.611534	0.609231	0.610177	0.602608	0.589677	0.589088
0.602473	0.554156	0.610981	0.61465	0.605263	0.578125	0.608726	0.602391	0.613003	0.586694	0.608844	0.608966	0.61065	0.608963	0.610747	0.609536	0.610897	0.581818	0.572246	0.611029	0.608513	0.591899	0.594937	0.613497	0.578474	0.605548	0.611628	0.609736	0.603376	0.614066	0.605585	0.603567	0.610887	0.613079	0.607013	0.608442	0.605691	0.613134	0.613158	0.594275	0.591592	0.610644	0.610363	0.59283	0.612991	0.6139	0.613054	0.614754	0.595745	0.594646
0.609689	0.536481	0.605761	0.601685	0.598758	0.595393	0.605128	0.614706	0.60177	0.570375	0.607543	0.610143	0.604806	0.586412	0.60225	0.607317	0.611328	0.569211	0.590811	0.603684	0.607798	0.603198	0.612384	0.601732	0.59934	0.60101	0.606918	0.599656	0.60625	0.61542	0.591018	0.600908	0.602092	0.606061	0.602765	0.606897	0.607107	0.607454	0.604697	0.608278	0.603503	0.610309	0.603277	0.604906	0.609295	0.606526	0.607685	0.600636	0.582536	0.577403
0.608169	0.548857	0.609292	0.593683	0.599119	0.597732	0.601695	0.606296	0.603337	0.569549	0.607249	0.609658	0.603568	0.590326	0.609012	0.603333	0.606433	0.565605	0.592252	0.598873	0.611967	0.60496	0.60824	0.59968	0.59673	0.600394	0.608216	0.596433	0.597292	0.612455	0.588032	0.602679	0.597868	0.60633	0.601364	0.608758	0.60167	0.606363	0.603728	0.606109	0.606688	0.60161	0.602626	0.602922	0.607283	0.603659	0.604569	0.598039	0.584044	0.575702
0.607103	0.544898	0.612815	0.599858	0.604499	0.585475	0.615633	0.610287	0.608848	0.586837	0.607905	0.607781	0.605131	0.6024	0.611383	0.608592	0.607692	0.580357	0.575375	0.61	0.602097	0.595833	0.596852	0.605263	0.584588	0.604768	0.608814	0.608067	0.610602	0.611233	0.593458	0.605196	0.601852	0.607277	0.603058	0.607572	0.602757	0.608722	0.610771	0.598313	0.594517	0.605634	0.604809	0.59436	0.602706	0.60967	0.606796	0.60241	0.596463	0.596747
0.604664	0.547945	0.600892	0.6	0.607034	0.585418	0.601449	0.594124	0.598408	0.577068	0.607984	0.607143	0.607096	0.597199	0.611182	0.602959	0.603155	0.582534	0.571627	0.603591	0.601959	0.601988	0.598662	0.611274	0.584256	0.605882	0.602222	0.601393	0.60929	0.60565	0.611675	0.607143	0.612565	0.605433	0.604215	0.606875	0.598318	0.60679	0.613088	0.592772	0.593864	0.609312	0.601023	0.595326	0.602564	0.607843	0.603429	0.60396	0.597623	0.589029
0.606333	0.53695	0.615203	0.601051	0.597993	0.593923	0.604366	0.606074	0.605658	0.572115	0.607068	0.607906	0.605626	0.591479	0.613424	0.617163	0.617737	0.570248	0.589559	0.60176	0.610048	0.60947	0.608759	0.603429	0.594693	0.604627	0.617536	0.595012	0.608315	0.614683	0.596106	0.605403	0.607106	0.608008	0.610787	0.612423	0.607895	0.611735	0.607252	0.608798	0.605592	0.609358	0.611518	0.603117	0.610294	0.612626	0.615023	0.608108	0.588648	0.582
0.596567	0.524472	0.601351	0.578947	0.576171	0.60786	0.583713	0.602967	0.581007	0.546852	0.590464	0.592262	0.588889	0.56728	0.593629	0.590996	0.592038	0.547072	0.611253	0.585885	0.59784	0.606287	0.606045	0.580405	0.60649	0.587679	0.600429	0.576787	0.584868	0.599815	0.568345	0.588197	0.589494	0.591503	0.594351	0.591811	0.587662	0.594448	0.594977	0.611634	0.612752	0.590728	0.588008	0.610809	0.590584	0.594406	0.60073	0.58283	0.563676	0.559309
0.605105	0.527689	0.610157	0.588438	0.588801	0.604055	0.595024	0.611579	0.589546	0.559281	0.596045	0.597879	0.599756	0.579431	0.599291	0.601801	0.60101	0.553926	0.602988	0.596572	0.602477	0.607654	0.60801	0.591871	0.60396	0.595277	0.606904	0.586252	0.59329	0.60709	0.582273	0.595411	0.593328	0.59879	0.603265	0.596305	0.59385	0.599922	0.599684	0.615984	0.609157	0.596091	0.594766	0.614441	0.595353	0.601787	0.607459	0.591213	0.572793	0.56729
0.607561	0.542406	0.614728	0.607143	0.609843	0.584499	0.601212	0.60745	0.605615	0.583048	0.610169	0.606618	0.607664	0.6	0.604895	0.604545	0.605769	0.572742	0.579365	0.609056	0.612013	0.598941	0.600629	0.61336	0.585596	0.613161	0.612886	0.602528	0.606608	0.609177	0.601682	0.613325	0.611913	0.611985	0.609956	0.606936	0.605897	0.609447	0.610526	0.598208	0.600495	0.607759	0.611511	0.597587	0.604389	0.60984	0.610822	0.607235	0.591185	0.593904
0.5592	0.594828	0.559375	0.580153	0.581989	0.538686	0.575726	0.552139	0.579012	0.6	0.572144	0.57362	0.572727	0.586885	0.570755	0.57	0.573529	0.625628	0.527528	0.576923	0.562298	0.547465	0.545547	0.579903	0.534059	0.573146	0.561719	0.584958	0.588367	0.566506	0.60906	0.573022	0.575697	0.571146	0.564544	0.564576	0.573146	0.569316	0.572519	0.542254	0.542621	0.57839	0.568762	0.541852	0.571709	0.565412	0.556647	0.582759	0.594643	0.603814
0.604089	0.551414	0.605968	0.604478	0.609862	0.573548	0.60262	0.595802	0.610197	0.587838	0.609827	0.610949	0.610305	0.602079	0.614306	0.606513	0.604	0.593533	0.565621	0.603053	0.60589	0.59358	0.587425	0.604878	0.574239	0.611516	0.604268	0.609649	0.606607	0.610697	0.606604	0.610219	0.61	0.610219	0.611038	0.606019	0.601585	0.608548	0.606456	0.589202	0.587807	0.610947	0.607092	0.59246	0.607244	0.604278	0.601907	0.604977	0.61144	0.600213
0.607922	0.552184	0.611111	0.61814	0.615204	0.584653	0.609312	0.603935	0.606241	0.583333	0.611037	0.611559	0.607662	0.602694	0.607955	0.610422	0.610559	0.588757	0.574006	0.641384	0.614302	0.59913	0.596761	0.609898	0.584152	0.629905	0.614237	0.608594	0.612792	0.614857	0.609244	0.621603	0.645007	0.628016	0.690508	0.611111	0.624831	0.699715	0.614158	0.595639	0.596931	0.644587	0.622679	0.594937	0.610672	0.609606	0.610245	0.628655	0.594872	0.592224
0.598226	0.562102	0.606041	0.62204	0.601436	0.56962	0.602584	0.595106	0.606346	0.580986	0.606447	0.612308	0.602564	0.6	0.601852	0.604079	0.605594	0.595355	0.561598	0.62069	0.604005	0.583562	0.589539	0.610635	0.570459	0.613459	0.607326	0.606542	0.605634	0.605196	0.60396	0.604985	0.606195	0.615909	0.602243	0.603693	0.608926	0.611823	0.60704	0.582344	0.579457	0.61215	0.607727	0.581285	0.605613	0.604196	0.607855	0.62862	0.599385	0.602477
0.602823	0.541971	0.608871	0.600255	0.599609	0.594182	0.606358	0.607923	0.604141	0.571651	0.609268	0.610337	0.604333	0.596479	0.610302	0.608152	0.607643	0.571756	0.582583	0.601544	0.608094	0.604317	0.602072	0.603598	0.592853	0.603977	0.605655	0.60719	0.603995	0.611895	0.595238	0.610023	0.60872	0.611301	0.605155	0.604918	0.610218	0.607533	0.602732	0.600487	0.600341	0.612693	0.612187	0.597327	0.60791	0.606949	0.604617	0.607579	0.590327	0.586103
0.576505	0.520719	0.580614	0.558039	0.555694	0.604783	0.566185	0.585526	0.558836	0.530901	0.568037	0.568675	0.568737	0.547719	0.572452	0.5729	0.572752	0.531127	0.610756	0.56483	0.57903	0.59475	0.596837	0.56031	0.605455	0.567692	0.580928	0.554639	0.564133	0.579334	0.547609	0.567227	0.570144	0.571028	0.575828	0.571626	0.568655	0.572954	0.571257	0.601027	0.599459	0.566894	0.569832	0.59915	0.56955	0.574506	0.581558	0.562348	0.544301	0.538363
0.567152	0.582707	0.566993	0.588	0.588949	0.534765	0.579229	0.558091	0.5775	0.594907	0.574268	0.574949	0.582485	0.598039	0.571698	0.568966	0.566972	0.599526	0.528063	0.582955	0.568027	0.551706	0.549595	0.582927	0.534471	0.574447	0.564241	0.595442	0.581839	0.567247	0.591935	0.578189	0.569472	0.583333	0.562292	0.570489	0.573852	0.570652	0.575145	0.545619	0.545082	0.579498	0.570874	0.545045	0.57485	0.571038	0.561069	0.586118	0.589527	0.608
0.608556	0.543186	0.61164	0.602165	0.604167	0.588876	0.605263	0.604485	0.604418	0.585432	0.60983	0.609413	0.612607	0.59697	0.616251	0.617096	0.608894	0.582609	0.579091	0.610039	0.605038	0.599262	0.6	0.605438	0.58969	0.610974	0.610053	0.600563	0.605493	0.610695	0.597615	0.605455	0.614495	0.607317	0.610683	0.60943	0.607488	0.610465	0.611241	0.600072	0.601279	0.607626	0.605232	0.598151	0.606205	0.614055	0.606061	0.602433	0.594181	0.592257
0.592912	0.518759	0.594435	0.576669	0.575168	0.60503	0.581601	0.597588	0.572172	0.545522	0.582968	0.583859	0.586751	0.567867	0.585494	0.589319	0.589264	0.547093	0.60503	0.583927	0.59287	0.603538	0.608495	0.580815	0.607969	0.587217	0.595168	0.571429	0.583067	0.596177	0.56931	0.586435	0.588033	0.586153	0.592771	0.584767	0.585481	0.592512	0.592803	0.607023	0.607755	0.584498	0.587406	0.605641	0.583853	0.589396	0.595308	0.581572	0.561337	0.554891
0.600756	0.561047	0.600487	0.606419	0.609842	0.574702	0.61003	0.598468	0.607321	0.588636	0.607299	0.608148	0.615327	0.606383	0.608696	0.604252	0.608904	0.590069	0.563956	0.606084	0.602904	0.59375	0.590351	0.613977	0.574393	0.609238	0.603175	0.612816	0.610687	0.603342	0.613813	0.612184	0.609375	0.605572	0.603627	0.60625	0.606987	0.607682	0.60979	0.588189	0.585882	0.612043	0.603989	0.586381	0.609104	0.612859	0.601807	0.60828	0.604374	0.599783
0.607143	0.545817	0.609795	0.606581	0.604286	0.589628	0.608861	0.607662	0.603567	0.590485	0.606832	0.608886	0.610487	0.596799	0.614183	0.614657	0.611435	0.579585	0.578755	0.611111	0.606476	0.598354	0.600559	0.611565	0.590882	0.604039	0.614054	0.605797	0.607143	0.614674	0.603803	0.607232	0.60989	0.605488	0.608939	0.610771	0.603832	0.609813	0.614508	0.600443	0.598343	0.612179	0.602923	0.595821	0.602328	0.613583	0.606955	0.600654	0.596215	0.588087
0.604505	0.525961	0.605938	0.583901	0.587379	0.603423	0.59385	0.605209	0.590143	0.560852	0.59588	0.596618	0.594347	0.580413	0.605263	0.597776	0.600541	0.557786	0.60063	0.594262	0.601626	0.61039	0.611413	0.589883	0.605534	0.596902	0.603636	0.58544	0.59058	0.610163	0.576992	0.597289	0.597765	0.600722	0.600674	0.598297	0.593849	0.598689	0.601569	0.611519	0.61139	0.597166	0.599921	0.613778	0.594584	0.597934	0.599712	0.589478	0.574024	0.567593
0.564767	0.574803	0.563545	0.573077	0.580381	0.533214	0.570981	0.553815	0.579146	0.60396	0.570994	0.570981	0.572327	0.585526	0.576238	0.564781	0.568359	0.604369	0.524808	0.576651	0.563047	0.54816	0.544057	0.572639	0.537449	0.578158	0.561709	0.587143	0.573171	0.562701	0.595	0.571281	0.572277	0.567269	0.564125	0.565543	0.572368	0.566421	0.569923	0.541114	0.542898	0.57221	0.574034	0.545723	0.564961	0.564428	0.558015	0.571101	0.597865	0.600877
0.597351	0.5625	0.604194	0.602377	0.609496	0.568653	0.604466	0.594749	0.610909	0.602528	0.606583	0.6072	0.606299	0.61479	0.605697	0.613671	0.608285	0.596257	0.557239	0.611675	0.599867	0.586093	0.585466	0.615108	0.568227	0.600311	0.605366	0.610784	0.604575	0.599869	0.617965	0.602826	0.603555	0.601415	0.60137	0.60355	0.609005	0.605994	0.601949	0.580906	0.580162	0.608943	0.608865	0.578088	0.604777	0.6	0.598214	0.599662	0.618451	0.610697
0.6	0.558282	0.601299	0.604015	0.60775	0.567645	0.603937	0.589165	0.608036	0.591603	0.601382	0.602686	0.612878	0.615385	0.599411	0.60043	0.601997	0.588918	0.558639	0.611017	0.595773	0.589388	0.584456	0.609735	0.567434	0.602151	0.597577	0.61501	0.610744	0.600775	0.608193	0.59858	0.600605	0.604777	0.599462	0.603953	0.598775	0.601156	0.602206	0.582192	0.580709	0.604538	0.596847	0.579762	0.604262	0.609792	0.595839	0.605622	0.615299	0.607914
0.606223	0.545098	0.608858	0.605375	0.603107	0.5892	0.608209	0.606833	0.605156	0.589154	0.606838	0.607807	0.609394	0.595633	0.613095	0.613583	0.610405	0.578498	0.578467	0.609948	0.60555	0.597711	0.599921	0.610363	0.590445	0.60303	0.613076	0.604585	0.606061	0.613685	0.602504	0.606173	0.608827	0.604469	0.607973	0.607394	0.602815	0.608796	0.61342	0.599566	0.597779	0.611041	0.60193	0.595272	0.601796	0.612529	0.606061	0.599612	0.595016	0.586921
0.576863	0.583832	0.573152	0.582353	0.59375	0.542561	0.592814	0.57058	0.593458	0.604938	0.580952	0.583658	0.592955	0.599702	0.582278	0.58422	0.579174	0.614155	0.535306	0.587049	0.572543	0.560043	0.554134	0.593103	0.543706	0.580739	0.572823	0.608753	0.597252	0.577399	0.603604	0.581888	0.579887	0.582685	0.578203	0.579041	0.580271	0.581705	0.583029	0.55643	0.553435	0.577973	0.583178	0.553293	0.581461	0.585664	0.573507	0.583333	0.615016	0.618421
0.582362	0.583333	0.57932	0.590611	0.601382	0.558952	0.593066	0.574349	0.583851	0.595238	0.586268	0.58422	0.593023	0.595607	0.585739	0.587849	0.586817	0.597473	0.544263	0.589942	0.583952	0.576728	0.571291	0.601695	0.556463	0.587971	0.584046	0.595571	0.59619	0.586384	0.599483	0.591892	0.590909	0.589065	0.592126	0.584158	0.582892	0.582382	0.589076	0.562712	0.563644	0.585895	0.590035	0.570688	0.586655	0.588908	0.58226	0.589613	0.597297	0.611987
0.605217	0.535714	0.608997	0.592476	0.59188	0.602303	0.601555	0.606773	0.596273	0.565139	0.597712	0.599325	0.606002	0.586226	0.609641	0.60536	0.604898	0.566626	0.59264	0.6025	0.606579	0.607193	0.609773	0.595506	0.601892	0.599904	0.610147	0.594828	0.6	0.609225	0.584263	0.603398	0.60501	0.607004	0.608036	0.603256	0.594376	0.605556	0.607446	0.609415	0.609473	0.599418	0.599905	0.605709	0.598958	0.606256	0.60834	0.599598	0.584107	0.573443
0.61194	0.540795	0.599668	0.601632	0.615086	0.580325	0.606201	0.607071	0.604499	0.582857	0.60557	0.605125	0.621314	0.604341	0.608449	0.61236	0.608456	0.579696	0.573869	0.607143	0.608247	0.597676	0.596122	0.600865	0.584249	0.600259	0.60022	0.605385	0.606757	0.609481	0.598039	0.612434	0.607051	0.608161	0.604408	0.603832	0.602332	0.602564	0.609296	0.601733	0.592134	0.603175	0.609314	0.597065	0.605634	0.605006	0.602522	0.603186	0.598639	0.59296
0.605456	0.529162	0.606306	0.593596	0.590909	0.603333	0.596444	0.607543	0.591894	0.563677	0.599294	0.603791	0.6	0.58427	0.601651	0.603952	0.603685	0.558065	0.59692	0.596967	0.602033	0.607095	0.606355	0.596117	0.601494	0.598498	0.605645	0.590998	0.595389	0.610121	0.585117	0.596	0.60424	0.598765	0.601313	0.601375	0.60071	0.603168	0.602865	0.609168	0.606087	0.600363	0.601673	0.6071	0.599912	0.604949	0.605915	0.594009	0.577081	0.571203
0.600069	0.526421	0.60102	0.581008	0.583135	0.604995	0.593633	0.608808	0.589272	0.555413	0.593704	0.594955	0.597095	0.574797	0.597182	0.600719	0.600432	0.551621	0.600951	0.591012	0.600276	0.604988	0.610508	0.587963	0.605982	0.59322	0.599391	0.582273	0.591113	0.603767	0.576327	0.592894	0.591437	0.597026	0.594464	0.59589	0.592946	0.594373	0.59632	0.615114	0.608615	0.593119	0.596266	0.607313	0.593636	0.599785	0.600202	0.588392	0.570703	0.563339
0.608906	0.543307	0.612886	0.607044	0.610953	0.588604	0.607721	0.607212	0.610803	0.584359	0.606618	0.613325	0.615816	0.606977	0.617329	0.615294	0.612791	0.583477	0.579488	0.610039	0.611957	0.603462	0.603105	0.609249	0.591592	0.607099	0.612354	0.609914	0.607683	0.615716	0.603631	0.612144	0.610909	0.607533	0.614143	0.609785	0.60219	0.612471	0.611842	0.601025	0.599573	0.609102	0.6071	0.604061	0.613161	0.610472	0.610178	0.610313	0.601246	0.59232
0.606814	0.530992	0.609332	0.593785	0.59711	0.600055	0.605072	0.605593	0.597023	0.564537	0.59909	0.599796	0.606154	0.590361	0.617528	0.608803	0.604956	0.566489	0.590143	0.605573	0.601469	0.614211	0.606125	0.598907	0.603583	0.602145	0.60812	0.593249	0.600535	0.608656	0.597118	0.608136	0.609359	0.600709	0.610795	0.599121	0.597363	0.610128	0.608566	0.605971	0.614631	0.602378	0.602837	0.606051	0.597403	0.606725	0.606047	0.597535	0.588015	0.57874
0.608997	0.548458	0.61149	0.608597	0.609546	0.581261	0.608108	0.605072	0.606557	0.58932	0.61215	0.610738	0.611702	0.603361	0.604035	0.611041	0.613043	0.587771	0.573944	0.606294	0.606481	0.596121	0.600084	0.612666	0.58436	0.602767	0.60771	0.609177	0.604762	0.610599	0.604027	0.603289	0.598845	0.613788	0.603995	0.610398	0.609643	0.607855	0.612532	0.594951	0.590375	0.613297	0.604516	0.593797	0.608268	0.608025	0.608501	0.606232	0.597711	0.604167
0.605562	0.549559	0.60678	0.604012	0.610169	0.584997	0.604468	0.5999	0.608759	0.583962	0.614173	0.612517	0.604922	0.600498	0.613088	0.606135	0.608537	0.583333	0.570966	0.609807	0.607968	0.598616	0.597039	0.605951	0.585336	0.607843	0.60618	0.605919	0.609203	0.60941	0.602694	0.610236	0.605769	0.611111	0.600928	0.609726	0.602448	0.604908	0.607143	0.594937	0.592134	0.605718	0.608472	0.593189	0.609395	0.606667	0.607023	0.605824	0.598459	0.594203
0.606436	0.530397	0.612026	0.592502	0.595405	0.599227	0.596171	0.60687	0.60142	0.565628	0.602821	0.606422	0.603088	0.584025	0.607111	0.607268	0.603986	0.56103	0.595978	0.602914	0.604218	0.613156	0.609571	0.596929	0.599636	0.599819	0.613768	0.594064	0.5967	0.607143	0.583591	0.6	0.60261	0.606881	0.608806	0.608036	0.596154	0.604712	0.605565	0.609375	0.612424	0.600733	0.599733	0.608419	0.606528	0.606957	0.611928	0.604186	0.580189	0.575774
0.604218	0.550258	0.60122	0.598361	0.611492	0.577019	0.604076	0.595112	0.605932	0.587054	0.600719	0.605994	0.613569	0.604915	0.609116	0.604307	0.604084	0.587209	0.566219	0.604704	0.598371	0.597273	0.593094	0.601763	0.578965	0.606017	0.601083	0.602253	0.60747	0.606796	0.599812	0.604167	0.606838	0.609039	0.604326	0.604282	0.60372	0.605586	0.604508	0.590024	0.587452	0.603221	0.601826	0.589258	0.605114	0.607095	0.597993	0.604489	0.611111	0.599165
0.60061	0.548346	0.600476	0.60522	0.604907	0.577688	0.601429	0.593319	0.600954	0.588506	0.607649	0.606734	0.608417	0.59707	0.611111	0.604947	0.605159	0.58026	0.566348	0.599398	0.60111	0.590378	0.591065	0.606635	0.578195	0.60917	0.602518	0.604452	0.60597	0.601818	0.59872	0.598453	0.611582	0.601551	0.603666	0.607287	0.596662	0.603974	0.604588	0.584615	0.583898	0.601156	0.603878	0.585253	0.605153	0.604881	0.601765	0.598645	0.596408	0.60166
0.603075	0.542463	0.595106	0.598214	0.603421	0.583182	0.605333	0.592907	0.592219	0.578794	0.593068	0.595703	0.608696	0.586319	0.605031	0.601737	0.59697	0.575526	0.570471	0.59589	0.599882	0.602293	0.596854	0.600144	0.581595	0.609272	0.597887	0.594615	0.603683	0.604784	0.592346	0.601706	0.602067	0.599346	0.597222	0.594212	0.597641	0.603321	0.601513	0.589153	0.589247	0.593464	0.603604	0.588799	0.595541	0.599148	0.595499	0.59148	0.592174	0.591497
0.600872	0.552632	0.596618	0.596563	0.598472	0.569703	0.609559	0.60532	0.607843	0.603491	0.603424	0.608148	0.606368	0.607008	0.600413	0.609164	0.60425	0.589074	0.56338	0.599384	0.597637	0.586161	0.585492	0.603834	0.573232	0.590656	0.594306	0.608772	0.60574	0.605617	0.596262	0.597143	0.59986	0.603814	0.5925	0.601626	0.594286	0.601615	0.601776	0.589984	0.584534	0.600295	0.59484	0.58455	0.607801	0.600266	0.599164	0.59447	0.59405	0.604167
0.605313	0.536278	0.604673	0.598341	0.60084	0.595318	0.60515	0.607759	0.598964	0.571429	0.605932	0.604639	0.603704	0.589172	0.603696	0.608232	0.605343	0.570539	0.585307	0.603889	0.609436	0.602102	0.605205	0.60333	0.597011	0.608578	0.604186	0.603426	0.60176	0.610371	0.592848	0.604454	0.601147	0.604958	0.605238	0.607692	0.607979	0.604863	0.603909	0.607263	0.603357	0.607684	0.606237	0.602143	0.606092	0.604208	0.602576	0.598647	0.584955	0.581492
0.606914	0.553371	0.601759	0.60327	0.6098	0.570038	0.611621	0.597898	0.618718	0.593824	0.602659	0.608067	0.602832	0.607362	0.606628	0.604457	0.608575	0.587678	0.56152	0.610306	0.598475	0.587581	0.586404	0.610269	0.574297	0.596182	0.599629	0.609665	0.607143	0.607643	0.605315	0.597938	0.602639	0.605067	0.595607	0.606789	0.597668	0.600277	0.604701	0.587908	0.584627	0.603053	0.59842	0.582875	0.601892	0.60137	0.598894	0.605987	0.604124	0.597996
0.597185	0.562092	0.595269	0.603416	0.60757	0.564755	0.601626	0.591754	0.607807	0.595946	0.6048	0.605348	0.605769	0.606904	0.598793	0.604042	0.601048	0.595568	0.554332	0.609185	0.598774	0.57971	0.578341	0.610092	0.568043	0.602585	0.595144	0.610442	0.603188	0.600936	0.608744	0.606969	0.595497	0.6042	0.592877	0.604704	0.609149	0.600769	0.599696	0.578776	0.578201	0.607553	0.603286	0.574759	0.606804	0.601783	0.597898	0.609541	0.605324	0.603015
0.584105	0.580357	0.581465	0.590805	0.607673	0.547252	0.591346	0.572072	0.593049	0.603175	0.595283	0.592912	0.59505	0.616279	0.590494	0.586806	0.586441	0.603448	0.542	0.595238	0.590909	0.562371	0.563672	0.597315	0.547902	0.589216	0.581724	0.60641	0.59481	0.583837	0.620482	0.586754	0.585635	0.590573	0.573576	0.588287	0.586873	0.587329	0.589674	0.559307	0.55913	0.594542	0.581227	0.557511	0.590074	0.589983	0.579063	0.594737	0.604863	0.608108
0.605848	0.546948	0.601022	0.597523	0.605512	0.580037	0.605299	0.601643	0.607089	0.580517	0.603862	0.605874	0.606703	0.605719	0.603604	0.606464	0.612403	0.582669	0.568423	0.600996	0.602017	0.595698	0.598402	0.604911	0.577922	0.599736	0.598083	0.6024	0.617898	0.610337	0.604491	0.601637	0.602362	0.606809	0.601183	0.60369	0.601594	0.608365	0.60705	0.595292	0.587818	0.607044	0.598938	0.590127	0.601573	0.60728	0.595875	0.60438	0.596831	0.589385
0.615942	0.545639	0.614333	0.605824	0.607567	0.585792	0.611538	0.608974	0.606145	0.581705	0.612374	0.615681	0.608586	0.601575	0.609146	0.614922	0.612559	0.578292	0.576729	0.612817	0.606667	0.602521	0.597835	0.607044	0.585956	0.606117	0.612323	0.609955	0.610026	0.611416	0.603774	0.609355	0.606568	0.610276	0.609287	0.610374	0.611041	0.609394	0.615244	0.599119	0.596657	0.610895	0.606265	0.599927	0.613892	0.61415	0.612729	0.607962	0.597424	0.598776
0.574841	0.582803	0.580997	0.598015	0.597686	0.541188	0.585193	0.566493	0.594595	0.602083	0.58498	0.584661	0.584795	0.607692	0.587687	0.580531	0.579861	0.60515	0.533808	0.587097	0.576244	0.56028	0.55583	0.596737	0.543509	0.581693	0.579563	0.609459	0.588298	0.578825	0.611285	0.586777	0.583174	0.579198	0.574434	0.580762	0.580153	0.579041	0.580909	0.554487	0.55095	0.588115	0.583491	0.550173	0.581325	0.582278	0.57837	0.593679	0.606452	0.611524
0.596578	0.523144	0.59454	0.577249	0.577926	0.612658	0.584777	0.602479	0.574427	0.546686	0.587023	0.590994	0.586957	0.563816	0.594702	0.588446	0.588305	0.544467	0.608696	0.583593	0.597433	0.608929	0.60986	0.579064	0.612193	0.589264	0.596087	0.572869	0.581947	0.599884	0.563648	0.58589	0.587895	0.589297	0.592105	0.590964	0.585793	0.592378	0.590744	0.609508	0.613775	0.584923	0.588504	0.611085	0.588127	0.591234	0.595374	0.579987	0.560556	0.553981
0.60942	0.546845	0.611632	0.594828	0.597041	0.596013	0.601803	0.60947	0.600114	0.572524	0.606428	0.606724	0.60844	0.59068	0.613707	0.610548	0.606673	0.57278	0.586672	0.601441	0.605313	0.604276	0.604288	0.60274	0.595051	0.600941	0.611059	0.598921	0.607301	0.611586	0.595358	0.603594	0.606806	0.602818	0.607872	0.606816	0.598532	0.604523	0.613306	0.602326	0.604934	0.602674	0.602083	0.60338	0.60395	0.607107	0.609824	0.601667	0.588501	0.580645
0.609524	0.539711	0.608628	0.599333	0.611034	0.5941	0.611663	0.609195	0.620358	0.583748	0.614583	0.613664	0.608722	0.59576	0.608545	0.613662	0.613402	0.586116	0.579125	0.607009	0.610756	0.603589	0.602514	0.608639	0.590909	0.604415	0.609375	0.610325	0.61063	0.610587	0.599561	0.604513	0.606471	0.611244	0.611292	0.611432	0.60761	0.609729	0.607102	0.600934	0.600211	0.609681	0.608747	0.597183	0.611111	0.61036	0.609343	0.605598	0.593703	0.58954
0.607105	0.546	0.609062	0.605156	0.609773	0.594507	0.614907	0.609628	0.615543	0.578642	0.610231	0.609489	0.612394	0.594993	0.606481	0.6127	0.6125	0.586806	0.579114	0.607955	0.612691	0.60468	0.600548	0.609043	0.589021	0.606242	0.613565	0.609843	0.607054	0.611229	0.597059	0.609168	0.614734	0.607273	0.605405	0.612353	0.607399	0.613924	0.607433	0.600216	0.598735	0.608191	0.607901	0.596317	0.609903	0.607788	0.610766	0.602287	0.599237	0.590982
0.595404	0.569288	0.597015	0.598456	0.610656	0.564379	0.607083	0.590522	0.60728	0.603152	0.598374	0.602159	0.602142	0.611241	0.59891	0.602603	0.6	0.594477	0.552098	0.600176	0.593232	0.581293	0.580751	0.605461	0.564137	0.595161	0.595588	0.617336	0.602234	0.59932	0.608447	0.596563	0.603015	0.601792	0.591608	0.600309	0.601307	0.599848	0.597809	0.577209	0.575694	0.599327	0.60016	0.57329	0.601449	0.602853	0.594415	0.598039	0.60545	0.610512
0.606221	0.546083	0.604143	0.607919	0.60623	0.582411	0.612725	0.603158	0.618421	0.594883	0.607817	0.606369	0.602547	0.607394	0.606632	0.606505	0.61175	0.582164	0.569678	0.604286	0.605988	0.595113	0.592546	0.607681	0.57797	0.608108	0.604691	0.612479	0.606188	0.608721	0.6019	0.604307	0.608871	0.604947	0.600724	0.610608	0.604307	0.605563	0.608301	0.592424	0.592135	0.608575	0.605859	0.589925	0.608667	0.608333	0.600338	0.601892	0.591783	0.596008
0.592449	0.523459	0.598507	0.573219	0.576328	0.607447	0.585878	0.60387	0.580688	0.546388	0.585381	0.584756	0.588347	0.56785	0.593613	0.594956	0.594316	0.544547	0.606417	0.584446	0.597289	0.605414	0.607563	0.582454	0.606761	0.590185	0.600422	0.575569	0.582745	0.599342	0.566347	0.590619	0.58842	0.591463	0.597866	0.592639	0.586326	0.592203	0.590087	0.610169	0.610365	0.586624	0.589849	0.608737	0.588476	0.594972	0.598918	0.581866	0.559573	0.555321
0.589872	0.575221	0.585417	0.600418	0.611857	0.557961	0.602862	0.584568	0.607438	0.601286	0.595855	0.597711	0.602993	0.620779	0.601351	0.596154	0.594146	0.601974	0.547865	0.598131	0.591896	0.580629	0.57696	0.605749	0.559467	0.60424	0.590199	0.611872	0.60348	0.596126	0.61	0.606762	0.606498	0.598432	0.591518	0.592382	0.600733	0.600969	0.600688	0.569024	0.568482	0.603232	0.60274	0.571741	0.593063	0.596672	0.584815	0.600575	0.613757	0.609145
0.604428	0.533934	0.600572	0.592629	0.593558	0.601823	0.59917	0.611801	0.597537	0.570263	0.599909	0.601108	0.597539	0.582632	0.598397	0.603097	0.603251	0.561433	0.594684	0.600668	0.606932	0.606339	0.610403	0.596285	0.60042	0.594937	0.604218	0.590863	0.596082	0.605634	0.581067	0.600926	0.600817	0.60592	0.601351	0.602575	0.600548	0.601852	0.604745	0.610562	0.606473	0.599719	0.601541	0.606273	0.601633	0.602531	0.605025	0.59542	0.578526	0.573238
0.605159	0.551402	0.594028	0.604927	0.601504	0.572973	0.607595	0.59301	0.606762	0.603133	0.606811	0.608934	0.603555	0.606157	0.619048	0.608759	0.60515	0.599227	0.559065	0.607264	0.598675	0.58716	0.581105	0.603327	0.571713	0.607595	0.596692	0.61412	0.603896	0.607471	0.610879	0.607367	0.605505	0.603555	0.602582	0.596098	0.597994	0.599281	0.609212	0.584951	0.579733	0.598437	0.602446	0.578447	0.600453	0.600714	0.598361	0.598333	0.603448	0.603118
0.613736	0.551802	0.609325	0.607692	0.607194	0.583186	0.613148	0.60562	0.609655	0.583187	0.607143	0.609589	0.60679	0.601236	0.615758	0.609357	0.611305	0.578261	0.577416	0.609067	0.60512	0.599753	0.597619	0.611644	0.583483	0.608642	0.609626	0.607402	0.609536	0.614629	0.600306	0.607587	0.605488	0.606748	0.607581	0.605418	0.604523	0.606433	0.612515	0.602339	0.594681	0.611884	0.606538	0.59589	0.604976	0.612998	0.603466	0.607333	0.594384	0.589527
0.597241	0.529021	0.600754	0.580556	0.583738	0.609888	0.588279	0.598083	0.578704	0.549446	0.585464	0.589896	0.59985	0.56925	0.606563	0.592171	0.589915	0.548387	0.604888	0.585932	0.596953	0.615545	0.611303	0.582886	0.608675	0.594165	0.602459	0.578163	0.587858	0.603579	0.57266	0.590641	0.600741	0.592009	0.608819	0.590876	0.585215	0.598195	0.592646	0.609198	0.618294	0.589896	0.59174	0.612999	0.588257	0.595	0.599324	0.588811	0.570008	0.561603
0.597308	0.523949	0.59816	0.581768	0.583401	0.606308	0.590569	0.603816	0.579009	0.549145	0.588365	0.590299	0.595665	0.570555	0.598829	0.596961	0.592751	0.551056	0.602373	0.586989	0.600557	0.613095	0.610694	0.583913	0.606789	0.591617	0.600692	0.579951	0.586452	0.601801	0.575596	0.590103	0.598355	0.597834	0.602962	0.594545	0.586877	0.597614	0.598175	0.609822	0.610728	0.589858	0.59375	0.607162	0.589443	0.598988	0.599864	0.585943	0.56888	0.56383
0.596464	0.522337	0.59951	0.578929	0.574776	0.608573	0.585079	0.603801	0.578125	0.547849	0.590314	0.589744	0.588351	0.56511	0.591678	0.59315	0.594784	0.54676	0.608814	0.58703	0.597145	0.606474	0.60591	0.581237	0.609306	0.590153	0.604889	0.573662	0.583278	0.597359	0.569385	0.587851	0.590643	0.595128	0.597439	0.592807	0.589332	0.59309	0.592963	0.611607	0.609649	0.591451	0.593031	0.609606	0.59082	0.590651	0.600122	0.583893	0.564921	0.557821
0.60981	0.543	0.607533	0.603868	0.605457	0.583234	0.609961	0.604063	0.606082	0.578995	0.609415	0.616385	0.609195	0.599364	0.610294	0.609223	0.607399	0.585343	0.574483	0.604278	0.606027	0.601271	0.598294	0.605447	0.58541	0.609615	0.608862	0.606607	0.609067	0.611359	0.607372	0.608056	0.609434	0.609137	0.608621	0.61411	0.603643	0.610241	0.611383	0.599039	0.597597	0.611111	0.606343	0.597802	0.609296	0.610382	0.607335	0.604871	0.591424	0.592014
0.607184	0.551253	0.605293	0.604012	0.609663	0.583333	0.611333	0.60444	0.615556	0.58577	0.612205	0.609854	0.606299	0.604341	0.610051	0.616438	0.611656	0.579096	0.572979	0.610264	0.605325	0.597686	0.595414	0.606782	0.583799	0.60719	0.605942	0.6184	0.6125	0.611048	0.605351	0.612011	0.608161	0.60974	0.602668	0.61398	0.605297	0.607891	0.612167	0.59389	0.594004	0.60992	0.605905	0.591648	0.612987	0.604496	0.608768	0.609001	0.598472	0.587657
0.575581	0.515488	0.574659	0.552503	0.551306	0.603875	0.561806	0.580991	0.555744	0.532108	0.563492	0.563636	0.564169	0.544326	0.56988	0.56966	0.568871	0.52964	0.61089	0.56009	0.573444	0.592292	0.590834	0.55754	0.601497	0.563498	0.573166	0.551214	0.559665	0.575851	0.545066	0.564564	0.566432	0.565209	0.572704	0.566228	0.563378	0.568972	0.566691	0.599	0.59802	0.563731	0.565571	0.596671	0.563466	0.569521	0.57301	0.557441	0.542423	0.535742
0.607955	0.546771	0.605117	0.60277	0.607843	0.58627	0.611625	0.60947	0.608696	0.584112	0.606178	0.608355	0.611473	0.602124	0.607721	0.609741	0.609091	0.582243	0.574965	0.613668	0.608124	0.599233	0.600494	0.607604	0.586568	0.607235	0.606984	0.606595	0.611869	0.612429	0.599673	0.607792	0.602532	0.616798	0.605568	0.604423	0.601804	0.610565	0.609102	0.59584	0.596097	0.607285	0.606641	0.593727	0.607006	0.613971	0.605148	0.610264	0.591887	0.595196
0.601103	0.546717	0.598921	0.595277	0.604907	0.577236	0.604076	0.605519	0.599034	0.588043	0.602418	0.603026	0.602546	0.601301	0.602582	0.606283	0.607285	0.582057	0.566302	0.599085	0.599631	0.588393	0.58961	0.6072	0.576485	0.599719	0.596108	0.603448	0.600884	0.603012	0.605607	0.605	0.599448	0.599024	0.588779	0.602842	0.607703	0.604278	0.600404	0.589734	0.580571	0.599419	0.603253	0.582435	0.600418	0.599087	0.591754	0.593514	0.588619	0.592668
0.574273	0.565934	0.565407	0.591335	0.58802	0.549746	0.592773	0.570221	0.59611	0.606	0.581157	0.582534	0.583493	0.594286	0.579505	0.577778	0.578547	0.594862	0.537626	0.578351	0.568252	0.563608	0.55943	0.586283	0.55314	0.58463	0.570136	0.594697	0.584677	0.579511	0.588235	0.581439	0.575229	0.583658	0.569984	0.576389	0.580321	0.571066	0.582585	0.557292	0.552321	0.575962	0.575045	0.552946	0.582721	0.576923	0.568413	0.576132	0.592424	0.6
0.603321	0.525095	0.605036	0.582508	0.584882	0.60685	0.593775	0.608163	0.589105	0.554845	0.595408	0.594679	0.594457	0.576722	0.600307	0.598714	0.598645	0.554167	0.600665	0.593952	0.60167	0.608603	0.609589	0.592127	0.60645	0.59038	0.60351	0.585106	0.591627	0.61038	0.574202	0.593994	0.59245	0.597428	0.596633	0.595129	0.593556	0.599393	0.599388	0.647128	0.606692	0.595972	0.594303	0.609116	0.59402	0.600681	0.600992	0.586869	0.572056	0.566968
0.577211	0.584239	0.57756	0.592593	0.595588	0.547094	0.591778	0.576227	0.595982	0.619231	0.592179	0.591082	0.588015	0.603989	0.583916	0.586473	0.587288	0.597015	0.539737	0.594262	0.579632	0.562896	0.562072	0.602679	0.548883	0.582103	0.578102	0.602723	0.588583	0.583084	0.596953	0.581651	0.583633	0.588665	0.574803	0.588542	0.586431	0.583624	0.582322	0.560501	0.564327	0.58932	0.587591	0.555128	0.595764	0.581356	0.575145	0.587318	0.600583	0.601329
0.573132	0.572993	0.567293	0.582927	0.580311	0.540698	0.578351	0.557516	0.580918	0.588889	0.573242	0.576846	0.580808	0.588424	0.591797	0.584428	0.581952	0.606522	0.532002	0.58061	0.567247	0.555263	0.550249	0.583529	0.54021	0.592555	0.568673	0.584656	0.584599	0.566052	0.602564	0.579681	0.587891	0.572394	0.576858	0.567151	0.574324	0.579323	0.578067	0.550137	0.551754	0.578629	0.581574	0.54913	0.56979	0.575306	0.56512	0.571274	0.605611	0.593633
0.589855	0.564103	0.581232	0.592949	0.605204	0.557782	0.598732	0.575832	0.595238	0.602113	0.599115	0.600362	0.601436	0.609661	0.603627	0.596248	0.592084	0.608247	0.54367	0.594697	0.585881	0.576375	0.573487	0.602459	0.559516	0.600179	0.582982	0.6097	0.601869	0.589337	0.621728	0.598921	0.599303	0.593368	0.589608	0.591433	0.595196	0.593496	0.593802	0.567854	0.568085	0.597273	0.594077	0.566551	0.596187	0.590982	0.579092	0.593933	0.617403	0.611963
0.602168	0.534703	0.607291	0.59001	0.596954	0.604265	0.601301	0.610465	0.596838	0.56448	0.599268	0.598436	0.599359	0.583422	0.60555	0.605778	0.608444	0.558989	0.592908	0.597421	0.602596	0.610193	0.610702	0.599206	0.603549	0.598443	0.608569	0.590031	0.600569	0.608459	0.584477	0.5967	0.600909	0.606089	0.605218	0.600355	0.594033	0.605846	0.607304	0.607891	0.606042	0.599814	0.599819	0.606227	0.598279	0.602542	0.605177	0.598077	0.57906	0.574618
0.609244	0.549645	0.608156	0.606013	0.613487	0.578173	0.614245	0.603774	0.61811	0.590426	0.609203	0.609484	0.613668	0.603604	0.609127	0.611399	0.611969	0.585417	0.567864	0.603473	0.602549	0.594987	0.593092	0.610092	0.578407	0.606103	0.602549	0.608553	0.611433	0.611708	0.608036	0.604795	0.606658	0.609354	0.597473	0.603247	0.603659	0.609173	0.612583	0.593032	0.591967	0.607143	0.607094	0.58768	0.602685	0.610968	0.604924	0.608889	0.598182	0.6
0.599105	0.556034	0.598381	0.593322	0.605405	0.571519	0.601208	0.585433	0.597643	0.585511	0.603269	0.603604	0.60479	0.600398	0.609955	0.597917	0.597945	0.584906	0.560707	0.595276	0.596795	0.600939	0.585312	0.606112	0.568722	0.601341	0.594212	0.609665	0.604524	0.597222	0.597633	0.605381	0.606984	0.593343	0.602513	0.594708	0.596012	0.600555	0.596045	0.583531	0.585082	0.599849	0.606509	0.583927	0.597242	0.599315	0.596319	0.599838	0.608193	0.594714
0.611253	0.532379	0.612288	0.595262	0.59514	0.602524	0.602089	0.610938	0.59481	0.562929	0.602326	0.602241	0.601389	0.58547	0.605743	0.60368	0.603982	0.564236	0.597822	0.59818	0.610017	0.609494	0.60969	0.594955	0.603989	0.598255	0.617321	0.593395	0.599038	0.613055	0.583422	0.602886	0.600275	0.60904	0.604024	0.60362	0.60222	0.605476	0.606721	0.610418	0.608522	0.604618	0.6022	0.609034	0.602873	0.603707	0.609908	0.602639	0.583241	0.573928
0.604222	0.557576	0.60414	0.604356	0.617925	0.570468	0.61252	0.59532	0.612299	0.598718	0.611628	0.612245	0.607919	0.618844	0.607353	0.612409	0.608883	0.587342	0.560577	0.613523	0.602243	0.587182	0.589478	0.615929	0.570588	0.609375	0.607189	0.618677	0.611564	0.604651	0.61465	0.605634	0.602853	0.607034	0.602981	0.611029	0.60832	0.607402	0.61276	0.584609	0.583465	0.610143	0.608025	0.581811	0.608828	0.608166	0.598742	0.611298	0.613436	0.611374
0.586667	0.594444	0.584906	0.6	0.613475	0.549072	0.600187	0.577947	0.601952	0.609091	0.598361	0.600962	0.596623	0.61612	0.592401	0.596477	0.598333	0.610108	0.542828	0.599802	0.585202	0.565458	0.570051	0.605996	0.550239	0.592559	0.584052	0.609337	0.599808	0.589706	0.612162	0.595978	0.591727	0.596834	0.583461	0.594388	0.595413	0.590682	0.595447	0.56464	0.559414	0.59749	0.59605	0.563755	0.596429	0.586885	0.584046	0.59519	0.603933	0.614007
0.597771	0.532396	0.602867	0.587137	0.583682	0.607985	0.595987	0.606901	0.587654	0.556175	0.593871	0.596244	0.597809	0.578782	0.599693	0.6	0.598872	0.552968	0.600235	0.590873	0.60277	0.609756	0.611144	0.588716	0.607056	0.594868	0.603943	0.584602	0.596972	0.604197	0.575372	0.596863	0.595736	0.600237	0.598829	0.597191	0.598361	0.604119	0.602317	0.611204	0.61157	0.598497	0.599225	0.610926	0.595367	0.59812	0.601212	0.589558	0.570244	0.566787
0.586283	0.57243	0.582489	0.59713	0.602088	0.550864	0.598131	0.576155	0.60274	0.610108	0.594096	0.601664	0.59246	0.619505	0.59253	0.589934	0.593081	0.605839	0.542793	0.593373	0.584592	0.573876	0.567502	0.605319	0.551144	0.595841	0.583453	0.608959	0.597115	0.589365	0.606952	0.593128	0.594255	0.593128	0.582701	0.593697	0.591964	0.592715	0.596187	0.564404	0.561404	0.589744	0.59419	0.563345	0.599265	0.585246	0.584046	0.595573	0.607872	0.611465
0.605518	0.540614	0.60745	0.59521	0.599127	0.595559	0.602186	0.60774	0.600473	0.573699	0.601722	0.603599	0.612903	0.590909	0.608008	0.603608	0.604209	0.568279	0.584693	0.600338	0.607178	0.610896	0.605477	0.604706	0.593874	0.602747	0.610471	0.597772	0.59933	0.611542	0.592105	0.599459	0.603966	0.607259	0.611056	0.602911	0.596482	0.603306	0.604627	0.602573	0.604069	0.605727	0.603373	0.607264	0.603743	0.607254	0.603205	0.601375	0.590066	0.581944
0.606139	0.542435	0.605236	0.599342	0.604762	0.588133	0.606587	0.608428	0.610013	0.576175	0.61032	0.606762	0.603408	0.594928	0.603881	0.607183	0.608794	0.573864	0.579054	0.6067	0.609705	0.605456	0.59791	0.610964	0.588771	0.607995	0.607843	0.607093	0.603511	0.612042	0.598694	0.611442	0.608156	0.610451	0.607833	0.607143	0.610119	0.610112	0.606371	0.602637	0.595486	0.606242	0.613475	0.598315	0.606768	0.608138	0.606816	0.603125	0.596823	0.586583
0.587963	0.579365	0.582602	0.595556	0.601831	0.550431	0.600394	0.580827	0.608889	0.609155	0.592153	0.596863	0.589091	0.608579	0.583893	0.59464	0.596026	0.601399	0.545168	0.593137	0.583591	0.568983	0.563931	0.598726	0.549562	0.589445	0.583691	0.60119	0.601796	0.587336	0.606383	0.594444	0.589317	0.594982	0.578788	0.589831	0.591408	0.585265	0.590832	0.566873	0.562556	0.58972	0.589286	0.561493	0.593416	0.585265	0.58169	0.595723	0.59726	0.60625
0.608545	0.551471	0.615385	0.602273	0.606366	0.57949	0.609312	0.606045	0.613363	0.591897	0.612667	0.612686	0.610147	0.612652	0.61104	0.615044	0.615681	0.586481	0.571395	0.611814	0.606852	0.595361	0.594706	0.619335	0.580368	0.606242	0.612187	0.615385	0.61157	0.613479	0.603885	0.611336	0.603381	0.60686	0.605201	0.612102	0.605578	0.610063	0.614883	0.597958	0.594705	0.606081	0.609354	0.592105	0.609436	0.612015	0.611991	0.611429	0.60052	0.601504
0.612219	0.552835	0.606135	0.607926	0.609862	0.579249	0.606932	0.602052	0.609917	0.590703	0.611192	0.616691	0.615328	0.603383	0.607586	0.612105	0.610204	0.587248	0.566998	0.608563	0.602003	0.592812	0.589364	0.6048	0.581956	0.598722	0.603888	0.613958	0.616794	0.612963	0.6079	0.608538	0.603424	0.613603	0.600376	0.608543	0.606887	0.607578	0.616134	0.592666	0.585866	0.609882	0.605932	0.591932	0.606125	0.611869	0.60479	0.614961	0.606931	0.598532
0.602923	0.549598	0.605676	0.602627	0.610357	0.575635	0.603924	0.59734	0.606852	0.5883	0.607604	0.615497	0.609039	0.600926	0.605048	0.604359	0.609788	0.591904	0.565585	0.60698	0.601966	0.593327	0.591845	0.606973	0.578829	0.604372	0.602748	0.609948	0.605613	0.609413	0.606942	0.609756	0.609309	0.606892	0.604768	0.607337	0.605337	0.60425	0.616829	0.592694	0.589823	0.610542	0.605118	0.587375	0.609687	0.610067	0.601885	0.602151	0.61306	0.603306
0.605721	0.566176	0.606838	0.607023	0.605489	0.574354	0.612199	0.599783	0.62457	0.596998	0.607456	0.609238	0.612738	0.608238	0.615385	0.608071	0.611637	0.58764	0.564929	0.607088	0.605395	0.588819	0.591543	0.616969	0.57476	0.601719	0.602469	0.615865	0.609351	0.609102	0.605114	0.607715	0.604435	0.607349	0.609211	0.608392	0.606628	0.607046	0.607789	0.59116	0.589804	0.60767	0.603667	0.589105	0.605	0.604278	0.604442	0.611811	0.6	0.605832
0.588152	0.565126	0.592105	0.597561	0.594538	0.555919	0.601802	0.581395	0.604294	0.598101	0.595525	0.596886	0.59589	0.609337	0.6075	0.593005	0.595313	0.616041	0.548703	0.600935	0.58711	0.581571	0.576303	0.607143	0.557487	0.60241	0.59022	0.605322	0.599462	0.592254	0.616708	0.600862	0.598993	0.600524	0.597615	0.590545	0.592749	0.595968	0.611111	0.567669	0.567678	0.601073	0.593543	0.569536	0.593277	0.593944	0.58728	0.599812	0.615789	0.610465
0.605455	0.5489	0.60945	0.607955	0.610642	0.578302	0.606429	0.600324	0.61236	0.59375	0.61174	0.609843	0.612536	0.606814	0.609459	0.60809	0.615229	0.594978	0.569995	0.611782	0.604878	0.594704	0.590831	0.61882	0.579245	0.606188	0.606332	0.612652	0.610704	0.608485	0.611418	0.604372	0.611034	0.607843	0.610553	0.606283	0.60376	0.611851	0.610661	0.59278	0.589394	0.613869	0.607586	0.59229	0.60749	0.608781	0.603509	0.60698	0.606936	0.60041
0.595788	0.554795	0.589844	0.601887	0.605	0.56254	0.599026	0.583047	0.598165	0.585106	0.596519	0.598546	0.604369	0.60307	0.603976	0.6	0.60177	0.59887	0.553476	0.598446	0.591837	0.589669	0.579743	0.604396	0.565303	0.605348	0.592448	0.599	0.602867	0.591333	0.604167	0.602107	0.602362	0.595728	0.599301	0.597598	0.590409	0.593058	0.59488	0.57561	0.577448	0.597064	0.594679	0.577607	0.59953	0.591304	0.593669	0.597391	0.616279	0.603015
0.607709	0.542226	0.60352	0.594203	0.603472	0.589065	0.60628	0.610266	0.603154	0.578254	0.6	0.603842	0.604513	0.596182	0.604383	0.609215	0.613946	0.573529	0.57453	0.60199	0.598746	0.596278	0.604396	0.604818	0.589243	0.600592	0.605998	0.598485	0.603301	0.60625	0.594023	0.599646	0.59965	0.603428	0.602248	0.606164	0.596154	0.604377	0.607639	0.597726	0.594056	0.602286	0.604583	0.59183	0.597335	0.602564	0.604082	0.594221	0.585799	0.583333
0.603643	0.550546	0.605817	0.608062	0.613074	0.577045	0.609848	0.598793	0.606599	0.590596	0.605302	0.609281	0.613264	0.608949	0.608911	0.607044	0.608516	0.58912	0.56584	0.610759	0.60101	0.598703	0.593722	0.608804	0.575913	0.610619	0.603576	0.607207	0.603053	0.60826	0.608187	0.607143	0.605755	0.606259	0.609436	0.604895	0.607195	0.613352	0.607444	0.58663	0.587326	0.612462	0.610465	0.585882	0.605951	0.604478	0.602564	0.605939	0.614837	0.609649
0.601904	0.523878	0.602797	0.584739	0.586136	0.608737	0.592466	0.602101	0.584658	0.555556	0.594932	0.596257	0.593561	0.57481	0.603073	0.598893	0.594771	0.55354	0.606615	0.591765	0.600495	0.6081	0.608367	0.58744	0.608031	0.597106	0.60328	0.582226	0.591538	0.604006	0.57715	0.595728	0.6	0.597128	0.602453	0.595063	0.594697	0.602222	0.597697	0.607667	0.615176	0.593968	0.596241	0.613848	0.594595	0.601177	0.602706	0.590766	0.571246	0.562827
0.603663	0.526	0.602705	0.580565	0.584116	0.605482	0.593973	0.604762	0.586794	0.553439	0.595987	0.595804	0.593234	0.577093	0.600543	0.597561	0.5954	0.553753	0.600746	0.59516	0.59934	0.608175	0.607784	0.592839	0.607265	0.590105	0.602019	0.587425	0.59168	0.602033	0.577229	0.591765	0.592996	0.601186	0.597907	0.592466	0.592344	0.595745	0.598456	0.609121	0.611449	0.592063	0.589314	0.606548	0.592391	0.596664	0.602305	0.5865	0.572898	0.563579
0.605325	0.551151	0.605937	0.602964	0.60789	0.576524	0.610335	0.608947	0.608796	0.594845	0.607923	0.60824	0.607143	0.609929	0.602731	0.605534	0.606505	0.577869	0.568966	0.607463	0.605012	0.590712	0.589271	0.608729	0.576208	0.60068	0.603806	0.605263	0.607244	0.609871	0.598604	0.607789	0.602667	0.611035	0.600365	0.606632	0.604683	0.604756	0.608268	0.593654	0.585412	0.600699	0.599596	0.585908	0.604558	0.607237	0.601367	0.608728	0.593416	0.596339
0.577882	0.571856	0.575077	0.587379	0.589421	0.541414	0.582016	0.566207	0.586047	0.598712	0.583815	0.5861	0.588957	0.60596	0.582714	0.577265	0.583333	0.616228	0.533885	0.584211	0.570872	0.559459	0.553254	0.589041	0.54334	0.58577	0.572543	0.602394	0.589691	0.57121	0.617188	0.581888	0.585249	0.58365	0.576606	0.578712	0.582341	0.582878	0.583491	0.551829	0.550213	0.586957	0.583658	0.552259	0.580979	0.582593	0.56994	0.584615	0.610749	0.608209
0.607062	0.548628	0.609497	0.605457	0.60458	0.584388	0.608179	0.595238	0.607558	0.573665	0.609091	0.610013	0.609948	0.596091	0.61514	0.60732	0.60989	0.57845	0.575454	0.61662	0.606613	0.600429	0.595745	0.611919	0.583691	0.618758	0.611924	0.602761	0.604139	0.607788	0.605705	0.612797	0.627152	0.614776	0.626506	0.604321	0.602632	0.618602	0.605328	0.594354	0.596562	0.618529	0.606234	0.596183	0.606777	0.609622	0.6086	0.639761	0.596477	0.595644
0.584425	0.577114	0.585714	0.593074	0.601351	0.557551	0.59246	0.577351	0.605485	0.602694	0.594025	0.601277	0.602941	0.602828	0.598305	0.593954	0.593548	0.606419	0.545409	0.595146	0.585546	0.576324	0.567015	0.599794	0.553644	0.59894	0.586402	0.608235	0.597015	0.586925	0.606494	0.591711	0.596491	0.593913	0.583086	0.594371	0.589878	0.58871	0.596581	0.567912	0.564463	0.600926	0.590909	0.565436	0.594291	0.593344	0.585077	0.604255	0.61326	0.615854
0.57309	0.6	0.57267	0.5925	0.590789	0.542766	0.578	0.558246	0.588305	0.599099	0.57767	0.578732	0.586735	0.591463	0.587669	0.57971	0.576649	0.620773	0.531681	0.582057	0.571314	0.557421	0.550797	0.589202	0.543034	0.586444	0.573228	0.597923	0.581053	0.575353	0.603077	0.584493	0.584466	0.584479	0.57977	0.57491	0.57767	0.583483	0.57919	0.550394	0.550514	0.58215	0.585685	0.548485	0.576046	0.572664	0.573529	0.580752	0.596091	0.594796
0.606855	0.529621	0.607114	0.59233	0.591128	0.602979	0.597691	0.608744	0.594286	0.561432	0.60285	0.600089	0.602824	0.58478	0.601027	0.604096	0.609115	0.559422	0.597656	0.598457	0.605178	0.608019	0.607235	0.594331	0.599692	0.598585	0.608574	0.589844	0.598478	0.608032	0.58781	0.600355	0.60328	0.605872	0.60123	0.603448	0.603616	0.6076	0.603522	0.607873	0.606239	0.600534	0.601481	0.604982	0.60285	0.607417	0.608333	0.595347	0.579381	0.575167
0.602748	0.551213	0.603896	0.614634	0.606312	0.576537	0.60493	0.596033	0.60675	0.578288	0.609331	0.612464	0.600416	0.59605	0.603748	0.607378	0.602564	0.578675	0.568526	0.62519	0.610976	0.591192	0.591915	0.61042	0.574875	0.610028	0.604953	0.603853	0.605908	0.604887	0.603636	0.608392	0.617524	0.616783	0.619108	0.60809	0.60824	0.625506	0.604111	0.587089	0.591152	0.618459	0.608726	0.584485	0.610193	0.604439	0.601734	0.622291	0.592937	0.590818
0.592983	0.523043	0.595898	0.573217	0.57638	0.609776	0.582931	0.600433	0.575031	0.543783	0.584233	0.584694	0.586123	0.56567	0.589774	0.588097	0.588045	0.544087	0.607106	0.583385	0.595115	0.605726	0.606561	0.577841	0.60817	0.585483	0.596208	0.571156	0.579891	0.596756	0.565693	0.585447	0.586269	0.586799	0.591432	0.588009	0.586165	0.589728	0.585841	0.607492	0.60988	0.584345	0.585176	0.607308	0.587178	0.590029	0.593574	0.57984	0.560847	0.551849
0.596899	0.525373	0.60129	0.575234	0.578194	0.609459	0.586266	0.596512	0.577309	0.547713	0.586585	0.591259	0.592902	0.566642	0.59727	0.594295	0.592518	0.552282	0.604475	0.586097	0.594805	0.610426	0.606656	0.583635	0.608273	0.594053	0.601477	0.574523	0.586303	0.597875	0.571158	0.588581	0.597789	0.589384	0.603987	0.591582	0.586018	0.600408	0.594429	0.606997	0.616923	0.589385	0.588859	0.610426	0.588336	0.595702	0.598158	0.5811	0.568445	0.558022
0.592121	0.519259	0.596933	0.571525	0.576117	0.606649	0.582741	0.593519	0.572333	0.541908	0.58046	0.585043	0.585271	0.560237	0.595376	0.588512	0.589103	0.544107	0.606001	0.58021	0.588415	0.606036	0.601558	0.577309	0.605765	0.590408	0.59656	0.570403	0.582949	0.591401	0.565309	0.584955	0.596229	0.58328	0.600938	0.582707	0.578275	0.594784	0.588945	0.601942	0.617546	0.585036	0.585271	0.6086	0.579899	0.588938	0.594199	0.57754	0.563565	0.554094
0.607523	0.526876	0.608387	0.583066	0.583333	0.604362	0.588191	0.600717	0.584328	0.553144	0.592607	0.595655	0.595979	0.57481	0.599625	0.597931	0.593977	0.551226	0.602238	0.593477	0.60362	0.611011	0.612119	0.589897	0.605801	0.597308	0.604561	0.582845	0.591821	0.604668	0.576466	0.59269	0.597212	0.600455	0.603226	0.596954	0.591729	0.596478	0.59785	0.609051	0.612851	0.594086	0.592399	0.614333	0.593419	0.601714	0.606817	0.594392	0.568702	0.562554
0.600725	0.523233	0.606437	0.582565	0.580252	0.605681	0.587363	0.596731	0.582923	0.553232	0.589535	0.595987	0.595686	0.573464	0.605138	0.599542	0.596677	0.552438	0.603022	0.5893	0.598039	0.620852	0.605718	0.585867	0.602651	0.59878	0.60696	0.577311	0.587886	0.602174	0.576203	0.595761	0.602041	0.591932	0.607196	0.596037	0.588622	0.601372	0.597458	0.609375	0.61515	0.590873	0.595351	0.61677	0.590069	0.600228	0.598221	0.586851	0.5748	0.564312
0.600149	0.523124	0.597417	0.581046	0.592164	0.61324	0.596376	0.602288	0.582977	0.557199	0.593268	0.595997	0.602627	0.576498	0.607258	0.603668	0.599686	0.552303	0.599643	0.584583	0.60098	0.623465	0.614693	0.594828	0.611638	0.602058	0.600894	0.583407	0.595059	0.604827	0.578154	0.595918	0.601461	0.591787	0.612189	0.595787	0.590289	0.603968	0.597835	0.606857	0.616306	0.591687	0.598308	0.611429	0.592158	0.597428	0.60177	0.587468	0.569266	0.565322
0.602041	0.524697	0.603767	0.581367	0.58368	0.605981	0.593871	0.606927	0.587398	0.554005	0.593246	0.593436	0.59322	0.575601	0.599014	0.597461	0.597398	0.553327	0.6	0.592681	0.60043	0.607488	0.608491	0.590834	0.60558	0.589204	0.602265	0.583893	0.590413	0.609025	0.573129	0.592764	0.591255	0.596154	0.595445	0.595131	0.592337	0.598127	0.598113	0.645906	0.605707	0.5947	0.593085	0.608101	0.591945	0.599402	0.59979	0.585703	0.570996	0.565954
0.600214	0.524178	0.605	0.58415	0.584241	0.602649	0.594186	0.606952	0.58583	0.555455	0.593942	0.593871	0.598138	0.573316	0.597653	0.59657	0.599109	0.552441	0.600969	0.594444	0.602019	0.608027	0.606389	0.592502	0.606522	0.593032	0.603546	0.58222	0.592168	0.607399	0.577222	0.594303	0.595165	0.596626	0.598337	0.59588	0.59447	0.598348	0.597736	0.64687	0.606371	0.595164	0.596257	0.608648	0.59633	0.598434	0.601969	0.591894	0.571305	0.56383
0.60219	0.524781	0.605588	0.583472	0.585751	0.603977	0.595652	0.607604	0.585809	0.553211	0.595853	0.595837	0.598819	0.575111	0.602167	0.598024	0.598491	0.55394	0.600783	0.593371	0.60051	0.610872	0.610945	0.589892	0.606179	0.593333	0.603746	0.583405	0.592326	0.612132	0.575612	0.596078	0.595703	0.598039	0.599338	0.598699	0.5947	0.599393	0.600154	0.644543	0.610927	0.594937	0.595128	0.611235	0.595497	0.604396	0.605244	0.590465	0.574458	0.565336
0.595427	0.519044	0.592849	0.57181	0.573064	0.606852	0.585852	0.607764	0.575979	0.546931	0.584234	0.583867	0.586748	0.56341	0.588365	0.589688	0.591729	0.544428	0.605188	0.582844	0.59457	0.599896	0.604424	0.577815	0.609592	0.579545	0.591017	0.572207	0.580968	0.595668	0.565854	0.586662	0.582438	0.586679	0.587393	0.587133	0.586929	0.587648	0.584582	0.612745	0.60675	0.585907	0.585335	0.607108	0.584756	0.58642	0.589781	0.577404	0.558518	0.552223
0.595732	0.5195	0.598158	0.573744	0.573482	0.607335	0.58308	0.599291	0.574028	0.545115	0.582981	0.585276	0.586744	0.563275	0.594397	0.59039	0.591583	0.545993	0.607118	0.580235	0.595238	0.608795	0.607178	0.579345	0.607307	0.588253	0.595415	0.573084	0.584104	0.598432	0.566734	0.587089	0.586957	0.587036	0.594169	0.5882	0.583836	0.590125	0.588182	0.609492	0.614916	0.584929	0.587364	0.611189	0.584236	0.589296	0.597151	0.580575	0.562046	0.553774
0.595801	0.557453	0.603175	0.610701	0.613153	0.568734	0.611293	0.598952	0.615809	0.596899	0.605512	0.606181	0.605181	0.615302	0.605381	0.603953	0.61038	0.601064	0.558006	0.611876	0.600533	0.587187	0.583784	0.61449	0.567917	0.605222	0.602785	0.790201	0.603896	0.60596	0.613006	0.606571	0.600457	0.608255	0.598106	0.6059	0.606864	0.600579	0.606241	0.584559	0.580632	0.609047	0.608025	0.577635	0.606132	0.602582	0.604111	0.611015	0.600218	0.604423
0.594524	0.562883	0.602448	0.606618	0.611969	0.568559	0.609578	0.592317	0.613843	0.599476	0.606349	0.608833	0.604069	0.611702	0.601182	0.605994	0.606061	0.598425	0.559363	0.614796	0.596053	0.584817	0.586191	0.615455	0.568108	0.602964	0.60116	0.725917	0.608838	0.60425	0.606992	0.600624	0.599849	0.606646	0.59973	0.6059	0.605754	0.60698	0.600735	0.58476	0.577708	0.607029	0.60458	0.581583	0.606037	0.606734	0.600257	0.610445	0.605895	0.60628
0.611262	0.532624	0.609123	0.598677	0.596738	0.596966	0.605477	0.611343	0.598272	0.568878	0.603792	0.604733	0.606747	0.585781	0.611493	0.613107	0.610471	0.569858	0.590206	0.601141	0.612179	0.607324	0.606892	0.602151	0.600165	0.603811	0.608289	0.599658	0.603323	0.616697	0.593261	0.608519	0.606893	0.608629	0.608233	0.611328	0.604396	0.609073	0.607495	0.608979	0.608264	0.604675	0.608566	0.606383	0.605655	0.609721	0.61121	0.601387	0.582738	0.578027
0.604895	0.533333	0.603733	0.589342	0.59805	0.604526	0.599708	0.600318	0.587001	0.561446	0.599328	0.599226	0.602998	0.583053	0.610161	0.598987	0.60222	0.559424	0.590008	0.592445	0.604056	0.611588	0.614017	0.591931	0.605492	0.602726	0.605786	0.590129	0.599112	0.60786	0.583614	0.600971	0.603865	0.599617	0.605451	0.601024	0.595489	0.60305	0.605313	0.606667	0.608573	0.597182	0.602576	0.604548	0.597723	0.6022	0.601789	0.59666	0.58248	0.569849
0.6	0.550125	0.60119	0.605738	0.610727	0.582222	0.608225	0.591675	0.600794	0.579229	0.60922	0.609442	0.607955	0.6	0.60631	0.606999	0.605782	0.583878	0.566761	0.605263	0.603704	0.593387	0.593885	0.611378	0.580995	0.606941	0.605137	0.602716	0.60994	0.604523	0.605948	0.602436	0.606742	0.606534	0.605528	0.607962	0.607898	0.610661	0.60473	0.589992	0.588012	0.612974	0.607639	0.588574	0.609244	0.604359	0.603306	0.605223	0.600189	0.591376
0.6121	0.542506	0.60197	0.603236	0.602236	0.579865	0.607143	0.606618	0.605303	0.58871	0.601469	0.605956	0.611413	0.598616	0.611111	0.611253	0.609974	0.584521	0.572832	0.608382	0.604389	0.600527	0.59216	0.60089	0.579061	0.60361	0.60182	0.606504	0.608204	0.610012	0.60453	0.610959	0.608378	0.608054	0.605327	0.606041	0.604082	0.604061	0.600641	0.597021	0.590875	0.604539	0.605511	0.59375	0.604775	0.605131	0.601351	0.604227	0.597345	0.598859
0.553686	0.594828	0.553772	0.574468	0.576705	0.529923	0.573404	0.554545	0.585271	0.619681	0.565173	0.562757	0.562887	0.583893	0.563025	0.562384	0.564246	0.591837	0.524384	0.57037	0.553746	0.540366	0.541322	0.581186	0.53062	0.561587	0.553686	0.589855	0.569231	0.561576	0.589091	0.5607	0.556102	0.562374	0.554404	0.558989	0.566528	0.555556	0.564547	0.539007	0.536532	0.568129	0.561368	0.537879	0.560396	0.565353	0.552262	0.562937	0.582437	0.609091
0.607107	0.538907	0.610494	0.599873	0.609211	0.589766	0.613583	0.613573	0.603513	0.578053	0.603859	0.605991	0.607595	0.598053	0.603846	0.613861	0.609071	0.577223	0.579414	0.606024	0.605102	0.601335	0.602662	0.602978	0.589275	0.598988	0.60668	0.602243	0.609654	0.613821	0.599719	0.602169	0.597887	0.605323	0.604964	0.607692	0.601351	0.605292	0.610865	0.601813	0.597411	0.604389	0.604214	0.596008	0.605293	0.605717	0.607356	0.604167	0.585196	0.589339
0.616193	0.545455	0.614271	0.605744	0.604111	0.585198	0.606221	0.601742	0.603954	0.571429	0.607764	0.610583	0.606768	0.59591	0.606943	0.605408	0.60765	0.579901	0.580652	0.609547	0.611169	0.600238	0.602229	0.601513	0.587995	0.609685	0.61264	0.606183	0.604916	0.613944	0.602985	0.615112	0.606407	0.614936	0.603665	0.607461	0.610526	0.611915	0.609305	0.59993	0.596311	0.611842	0.612399	0.599508	0.608496	0.60872	0.609422	0.611389	0.592219	0.581325
0.610197	0.543651	0.610629	0.598326	0.610132	0.586401	0.605031	0.60575	0.605809	0.582601	0.607453	0.610971	0.612015	0.603906	0.612048	0.615523	0.610785	0.580106	0.577566	0.607096	0.607064	0.599249	0.6	0.608368	0.587417	0.604348	0.610931	0.609955	0.609314	0.610503	0.606918	0.606875	0.606618	0.609665	0.606027	0.608592	0.604809	0.606383	0.613196	0.600733	0.597412	0.609632	0.609202	0.594672	0.607494	0.615752	0.608672	0.608	0.592271	0.592282
0.605909	0.548936	0.606044	0.602322	0.604669	0.583034	0.612058	0.605368	0.638346	0.586271	0.608974	0.611911	0.608161	0.605049	0.607855	0.61448	0.610241	0.58209	0.574066	0.610123	0.606539	0.596829	0.594179	0.61127	0.583434	0.603558	0.607497	0.604669	0.606101	0.615034	0.599839	0.608892	0.606423	0.60828	0.602506	0.610086	0.610115	0.605327	0.61208	0.597923	0.595134	0.606439	0.606784	0.596834	0.608228	0.612923	0.604891	0.604651	0.602024	0.597691
0.608004	0.535604	0.614674	0.597865	0.598549	0.596546	0.606557	0.606486	0.600939	0.574893	0.600854	0.603355	0.608814	0.594716	0.610936	0.609667	0.612033	0.571835	0.589223	0.608154	0.608358	0.609793	0.607459	0.613341	0.595361	0.607259	0.618817	0.60396	0.604097	0.613153	0.597025	0.604437	0.608906	0.606452	0.612052	0.606438	0.600213	0.608428	0.610587	0.60775	0.606475	0.607811	0.603284	0.604839	0.604145	0.610256	0.612965	0.600793	0.588699	0.586685
0.599648	0.549505	0.604191	0.602826	0.603728	0.581424	0.609637	0.59514	0.603369	0.573293	0.60394	0.609875	0.606849	0.598214	0.611111	0.606452	0.605196	0.584034	0.565635	0.607091	0.599408	0.594086	0.594388	0.607306	0.581926	0.61396	0.603129	0.604269	0.609914	0.603774	0.622921	0.603683	0.607287	0.604762	0.605359	0.602199	0.603121	0.609091	0.606439	0.584842	0.592105	0.603329	0.605511	0.586128	0.604839	0.603822	0.600686	0.603524	0.594203	0.588803
0.609409	0.541257	0.610629	0.610563	0.604137	0.585919	0.606023	0.60498	0.610264	0.584656	0.610697	0.610553	0.609079	0.600309	0.612048	0.609338	0.608265	0.576789	0.578068	0.613546	0.607692	0.604167	0.60209	0.616667	0.586165	0.606436	0.612608	0.607456	0.604859	0.610509	0.601538	0.608479	0.606135	0.608831	0.607503	0.61244	0.610212	0.608952	0.608982	0.601757	0.598074	0.609217	0.608589	0.597031	0.612963	0.604408	0.611407	0.603675	0.598892	0.592965
0.604911	0.546778	0.613762	0.609078	0.608594	0.582886	0.60974	0.609155	0.608417	0.581056	0.609974	0.611834	0.610608	0.599518	0.61063	0.612805	0.613196	0.579044	0.573786	0.608254	0.605618	0.59983	0.599349	0.61533	0.584392	0.606274	0.614191	0.609422	0.61215	0.614478	0.601763	0.608866	0.606918	0.611893	0.60274	0.609413	0.609974	0.609697	0.613103	0.599777	0.599032	0.611111	0.612883	0.595713	0.609079	0.612121	0.605519	0.60783	0.598684	0.590351
0.611504	0.54188	0.604743	0.603405	0.605707	0.590702	0.607798	0.605239	0.604969	0.575734	0.607223	0.606897	0.614319	0.593197	0.607221	0.60973	0.613441	0.57622	0.5827	0.604363	0.608806	0.605263	0.611541	0.601829	0.59324	0.6069	0.609841	0.597671	0.610785	0.61022	0.597376	0.609909	0.604561	0.613068	0.603077	0.606406	0.60694	0.601488	0.610066	0.604312	0.598849	0.608469	0.608501	0.597878	0.609305	0.609023	0.607248	0.60801	0.591226	0.585903
0.59375	0.576	0.591521	0.602362	0.611925	0.561064	0.603565	0.585919	0.606796	0.593931	0.601821	0.604414	0.608586	0.608899	0.599369	0.601097	0.599393	0.603659	0.551774	0.606618	0.591794	0.580471	0.577066	0.608445	0.562584	0.600826	0.595142	0.615385	0.614769	0.598901	0.644254	0.601836	0.602819	0.599338	0.595	0.6	0.602058	0.601246	0.601911	0.573967	0.573675	0.602716	0.602439	0.575557	0.598055	0.599848	0.593834	0.599458	0.602439	0.608992
0.586283	0.57619	0.580576	0.598174	0.606308	0.553897	0.594444	0.581321	0.597849	0.614964	0.596014	0.596226	0.593578	0.608108	0.591767	0.593333	0.595638	0.616364	0.541709	0.596078	0.581361	0.566701	0.567251	0.604034	0.550789	0.594765	0.578947	0.612069	0.599808	0.586637	0.604775	0.593066	0.591497	0.591964	0.583205	0.590372	0.593156	0.588576	0.593913	0.565068	0.5625	0.590573	0.595327	0.561798	0.593085	0.587028	0.581378	0.595723	0.606232	0.603774
0.615058	0.546382	0.611686	0.604222	0.600806	0.58856	0.607656	0.607577	0.608639	0.584732	0.608491	0.611779	0.605917	0.60277	0.612385	0.617045	0.609497	0.575243	0.579279	0.608344	0.608535	0.601128	0.598761	0.609375	0.588287	0.607647	0.609856	0.606648	0.607186	0.613257	0.598561	0.608205	0.604046	0.609412	0.604813	0.610227	0.605047	0.609111	0.612959	0.602847	0.598401	0.604442	0.609155	0.598512	0.609942	0.608575	0.605051	0.607053	0.592047	0.589286
0.606587	0.549398	0.606221	0.604596	0.61194	0.578462	0.612766	0.602455	0.612598	0.592949	0.612813	0.613861	0.61057	0.61413	0.609707	0.613816	0.612272	0.592357	0.56899	0.614009	0.605932	0.59528	0.593112	0.614308	0.58103	0.611111	0.612161	0.613176	0.607504	0.611708	0.603203	0.604861	0.608458	0.608666	0.60122	0.608179	0.608425	0.605744	0.610519	0.594449	0.589615	0.609843	0.608016	0.591994	0.606948	0.608387	0.606025	0.607463	0.605751	0.597441
0.590116	0.563025	0.585894	0.596436	0.59632	0.557769	0.600534	0.58512	0.605967	0.606796	0.598787	0.599115	0.591388	0.6075	0.595238	0.597087	0.593005	0.603618	0.547267	0.599437	0.585672	0.568812	0.568762	0.613265	0.55802	0.588889	0.588983	0.615561	0.596189	0.594059	0.607232	0.592362	0.59887	0.593322	0.580552	0.595935	0.594077	0.586888	0.592683	0.571912	0.563925	0.593466	0.587646	0.566695	0.593909	0.588283	0.583447	0.589286	0.601036	0.607353
0.590299	0.568493	0.595168	0.607143	0.602941	0.553608	0.592391	0.580524	0.600423	0.606164	0.604693	0.59872	0.593416	0.605469	0.595076	0.598347	0.596694	0.611111	0.544594	0.602339	0.592934	0.569556	0.568248	0.613006	0.55544	0.601802	0.59675	0.605386	0.596805	0.589725	0.622951	0.59296	0.595707	0.600901	0.588369	0.594324	0.598214	0.596217	0.598985	0.563029	0.562706	0.60541	0.593913	0.563545	0.597368	0.588141	0.589235	0.604294	0.606557	0.613846
0.597458	0.565134	0.598464	0.59703	0.601042	0.56213	0.597104	0.585337	0.605315	0.592647	0.599498	0.602389	0.608547	0.599045	0.610282	0.594828	0.592508	0.60423	0.55096	0.602564	0.592697	0.577224	0.574697	0.605469	0.565101	0.604452	0.593923	0.607143	0.605124	0.5961	0.627737	0.60477	0.605833	0.602196	0.597489	0.592044	0.59817	0.601404	0.59984	0.573627	0.572422	0.602941	0.597879	0.57544	0.595745	0.604489	0.596491	0.602588	0.61125	0.613445
0.60258	0.560831	0.605897	0.609817	0.60477	0.572884	0.604076	0.597966	0.60773	0.59141	0.609579	0.610787	0.608538	0.608902	0.605624	0.608054	0.607048	0.589404	0.566445	0.614792	0.60388	0.596206	0.59087	0.617073	0.574346	0.615274	0.606627	0.614973	0.610448	0.606527	0.614662	0.609489	0.611898	0.60699	0.602757	0.608368	0.605263	0.607672	0.608368	0.592771	0.588167	0.609078	0.607444	0.591156	0.608571	0.609416	0.607995	0.61042	0.601727	0.60166
0.609723	0.535252	0.610717	0.591489	0.601751	0.598444	0.599607	0.610885	0.592284	0.565351	0.601555	0.606151	0.607426	0.58908	0.60389	0.607481	0.608655	0.566584	0.590272	0.600505	0.608482	0.606762	0.608952	0.598437	0.598002	0.597478	0.608049	0.594875	0.606747	0.612689	0.592166	0.601961	0.599615	0.604902	0.604054	0.607787	0.602827	0.603448	0.607619	0.609365	0.602766	0.600791	0.602031	0.604048	0.6069	0.609492	0.605013	0.599795	0.579611	0.577061
0.609023	0.540404	0.608209	0.59532	0.597173	0.592532	0.608395	0.607901	0.598982	0.572011	0.602804	0.607181	0.606092	0.596491	0.605397	0.603689	0.606647	0.571133	0.5838	0.603373	0.607852	0.602897	0.605187	0.60419	0.593837	0.603018	0.611891	0.5987	0.609663	0.607607	0.595268	0.606618	0.601643	0.604688	0.601896	0.606963	0.603842	0.605	0.606168	0.606454	0.600324	0.60627	0.605561	0.598243	0.604747	0.607784	0.606881	0.60176	0.587596	0.578844
0.576724	0.6	0.574281	0.593827	0.592405	0.54334	0.5818	0.569784	0.593671	0.622172	0.578585	0.582653	0.582016	0.602484	0.58209	0.579041	0.580762	0.603896	0.534038	0.5898	0.575331	0.556197	0.557	0.593897	0.544981	0.576998	0.57319	0.602493	0.588486	0.57764	0.603395	0.582016	0.580739	0.585938	0.572426	0.579044	0.577885	0.57672	0.57919	0.554637	0.550737	0.584008	0.581594	0.55231	0.582205	0.576724	0.57263	0.597468	0.603226	0.603261
0.604506	0.557584	0.60445	0.607143	0.609319	0.573594	0.605341	0.592873	0.6075	0.584091	0.610866	0.610044	0.607613	0.604697	0.607692	0.606993	0.60137	0.596963	0.563815	0.607981	0.598002	0.589908	0.592117	0.61102	0.574427	0.602471	0.605556	0.609515	0.611283	0.600372	0.611111	0.604227	0.602857	0.605951	0.601152	0.611189	0.602601	0.610028	0.608321	0.588189	0.585197	0.60994	0.6	0.585016	0.607504	0.608666	0.605425	0.606181	0.598394	0.59628
0.596394	0.564576	0.586115	0.604536	0.601833	0.562056	0.607083	0.590106	0.605916	0.597143	0.596278	0.605351	0.600164	0.599548	0.593702	0.597859	0.600302	0.604046	0.551313	0.600529	0.595881	0.575772	0.575393	0.60397	0.562458	0.592593	0.591212	0.613347	0.608423	0.598238	0.607306	0.593193	0.596184	0.597913	0.588936	0.60108	0.596091	0.596651	0.599688	0.580083	0.567063	0.59799	0.596955	0.57178	0.600321	0.592262	0.588933	0.598022	0.593458	0.602597
0.59564	0.568273	0.595598	0.606925	0.610262	0.559154	0.605035	0.584455	0.602564	0.59403	0.604237	0.601211	0.604274	0.605012	0.601958	0.59409	0.596875	0.602761	0.550342	0.603291	0.591678	0.576205	0.575047	0.601744	0.561141	0.599659	0.589918	0.613995	0.621572	0.597734	0.647355	0.602564	0.600666	0.602787	0.59635	0.600318	0.598319	0.604101	0.601133	0.573394	0.569444	0.603839	0.598185	0.572396	0.600332	0.598765	0.589933	0.602099	0.59901	0.608146
0.603157	0.524462	0.59877	0.579233	0.581849	0.607229	0.589865	0.604707	0.584027	0.553439	0.590055	0.589582	0.59116	0.572183	0.597362	0.594368	0.597254	0.554004	0.598903	0.58568	0.597048	0.613495	0.606287	0.587967	0.601456	0.598016	0.601738	0.582109	0.592608	0.60263	0.573439	0.591627	0.594288	0.589652	0.597915	0.59032	0.587685	0.592944	0.594688	0.608586	0.606453	0.589968	0.592751	0.60798	0.587461	0.593656	0.597849	0.585158	0.569902	0.561252
0.573209	0.586826	0.581019	0.589499	0.597964	0.545824	0.584314	0.566667	0.590069	0.59919	0.581749	0.589494	0.582857	0.60119	0.582117	0.57699	0.578947	0.613924	0.536831	0.595085	0.572981	0.559896	0.555	0.586712	0.544662	0.584762	0.573906	0.604054	0.590535	0.575501	0.605655	0.581107	0.581784	0.583804	0.572006	0.577601	0.584778	0.582456	0.583029	0.553866	0.554777	0.588294	0.583647	0.553763	0.581006	0.585389	0.569444	0.596452	0.602894	0.608541
0.597765	0.567347	0.598372	0.602362	0.616702	0.563654	0.59799	0.584559	0.602687	0.589744	0.605307	0.604202	0.605528	0.61385	0.601426	0.598145	0.598174	0.609467	0.55326	0.603047	0.594274	0.582924	0.578386	0.609162	0.565745	0.603215	0.596491	0.609937	0.625899	0.600416	0.715633	0.601681	0.602439	0.611014	0.594864	0.603125	0.60231	0.600614	0.603175	0.573311	0.57392	0.612263	0.602159	0.576187	0.602439	0.601824	0.594954	0.610169	0.603365	0.608696
0.597493	0.563241	0.589744	0.59901	0.602725	0.558958	0.607759	0.587035	0.599806	0.594118	0.598837	0.602041	0.606239	0.607399	0.6056	0.593364	0.59771	0.61	0.551276	0.604505	0.591226	0.576735	0.576087	0.601905	0.563133	0.607325	0.591463	0.604034	0.6121	0.594556	0.625301	0.59401	0.605351	0.598139	0.593257	0.596094	0.598673	0.597222	0.597619	0.573859	0.572304	0.602916	0.594814	0.575885	0.598039	0.595745	0.593039	0.602564	0.60468	0.61326
0.610302	0.557796	0.605176	0.605603	0.610272	0.582729	0.609032	0.607213	0.601683	0.58167	0.607731	0.61399	0.614987	0.5992	0.606707	0.611312	0.609785	0.577818	0.57476	0.608108	0.614657	0.595896	0.598127	0.606695	0.584451	0.607188	0.606161	0.607843	0.607713	0.610802	0.600318	0.607643	0.606423	0.608668	0.599327	0.606667	0.613666	0.607784	0.607099	0.598083	0.591896	0.607742	0.607635	0.592324	0.610063	0.611645	0.607759	0.609375	0.591205	0.592267
0.594353	0.566176	0.593838	0.59901	0.615304	0.559454	0.603741	0.586698	0.614173	0.599415	0.595082	0.596667	0.603885	0.603488	0.602236	0.601404	0.596626	0.593842	0.55142	0.604651	0.595105	0.576329	0.577861	0.610153	0.561137	0.59571	0.590054	0.610375	0.603659	0.593836	0.605814	0.596346	0.590836	0.602142	0.590199	0.593653	0.594215	0.595566	0.598884	0.574979	0.569702	0.602058	0.595122	0.57102	0.592444	0.59771	0.588079	0.602727	0.608108	0.610054
0.594576	0.561567	0.598303	0.593504	0.60515	0.560225	0.596774	0.582437	0.60609	0.590379	0.595199	0.596965	0.602024	0.604706	0.610561	0.598131	0.595975	0.604615	0.550439	0.607273	0.587989	0.580217	0.577247	0.604808	0.561252	0.607083	0.602128	0.612691	0.613393	0.592541	0.6475	0.600355	0.608514	0.60118	0.59811	0.595611	0.598976	0.605799	0.605348	0.573982	0.574459	0.602452	0.597826	0.574833	0.592532	0.601382	0.589096	0.597248	0.615	0.614525
0.602815	0.552835	0.605932	0.606436	0.610535	0.57757	0.614706	0.596257	0.602894	0.58443	0.605114	0.607659	0.604769	0.601301	0.608516	0.608345	0.608234	0.592379	0.566858	0.608828	0.601138	0.5967	0.590633	0.609952	0.578964	0.607604	0.607664	0.608772	0.614286	0.612144	0.610169	0.604552	0.605337	0.609929	0.612694	0.603239	0.606734	0.618715	0.612569	0.587733	0.593968	0.61194	0.606592	0.589009	0.606892	0.600923	0.60454	0.606811	0.608566	0.600629
0.594937	0.563492	0.597544	0.607143	0.61465	0.562795	0.601019	0.584464	0.603883	0.592262	0.605351	0.602389	0.60017	0.610588	0.604538	0.597962	0.59816	0.61128	0.550944	0.606691	0.60089	0.580613	0.578037	0.60214	0.566058	0.599502	0.600871	0.609071	0.618492	0.594633	0.659548	0.596346	0.597403	0.606723	0.593123	0.596724	0.601724	0.599071	0.602381	0.574627	0.57004	0.603986	0.6	0.572208	0.603448	0.6	0.592543	0.604478	0.596618	0.609589
0.597107	0.555749	0.600543	0.607214	0.602851	0.563927	0.596506	0.584423	0.606731	0.588983	0.602796	0.60199	0.605307	0.603211	0.597826	0.594985	0.596478	0.606825	0.553981	0.61302	0.592361	0.580116	0.580093	0.607008	0.565476	0.608333	0.596904	0.60587	0.610333	0.598474	0.640777	0.600166	0.606383	0.599187	0.602582	0.599845	0.602329	0.601382	0.601256	0.576446	0.57385	0.609881	0.596491	0.57623	0.597111	0.600917	0.595973	0.608133	0.604513	0.603175
0.598238	0.558065	0.602243	0.608902	0.613412	0.567691	0.609299	0.595954	0.610906	0.600271	0.603639	0.60628	0.610129	0.616998	0.61026	0.60503	0.602041	0.598649	0.557274	0.607692	0.596904	0.589817	0.585623	0.618785	0.569868	0.604265	0.605263	0.611776	0.613675	0.609103	0.613687	0.603668	0.60514	0.604724	0.601418	0.599106	0.601426	0.604599	0.607034	0.583061	0.581862	0.604918	0.604265	0.580645	0.608491	0.605147	0.6	0.608734	0.616972	0.606965
0.609659	0.547619	0.607666	0.60355	0.606154	0.584643	0.607378	0.605817	0.602305	0.583647	0.610677	0.608268	0.612565	0.606902	0.607232	0.606135	0.605651	0.586338	0.572883	0.611034	0.611047	0.5994	0.598837	0.607872	0.584503	0.605844	0.607942	0.603211	0.611565	0.609797	0.604651	0.610236	0.603871	0.612272	0.603368	0.606436	0.608949	0.608108	0.605459	0.60015	0.592364	0.607048	0.60728	0.594326	0.609897	0.606577	0.605408	0.60221	0.59129	0.594203
0.611167	0.539474	0.611443	0.594678	0.600633	0.593375	0.60182	0.607561	0.605328	0.577912	0.607223	0.609339	0.60872	0.593919	0.608932	0.608954	0.608485	0.579425	0.583998	0.607355	0.605711	0.60549	0.606545	0.606707	0.592816	0.605942	0.609467	0.606218	0.620261	0.615112	0.604138	0.609729	0.60419	0.605117	0.605799	0.602162	0.605587	0.609626	0.610383	0.607692	0.603175	0.606735	0.604075	0.604828	0.603448	0.609342	0.604004	0.603099	0.593706	0.581545
0.607579	0.555858	0.60928	0.612664	0.609899	0.574507	0.602983	0.596195	0.607484	0.583333	0.610876	0.616162	0.606039	0.60219	0.606326	0.604881	0.605505	0.590414	0.569326	0.614048	0.614375	0.594694	0.595486	0.613133	0.577947	0.613636	0.610843	0.619048	0.609467	0.609697	0.608133	0.610953	0.608333	0.623926	0.611182	0.611186	0.610719	0.611111	0.611413	0.590487	0.587726	0.617647	0.610335	0.585747	0.616901	0.615912	0.61018	0.635922	0.597143	0.600418
0.60407	0.547669	0.606299	0.601341	0.604167	0.580723	0.606906	0.601917	0.607038	0.582386	0.608639	0.612817	0.61178	0.599668	0.60388	0.61125	0.609606	0.589041	0.571929	0.607884	0.601936	0.591603	0.596535	0.61103	0.579939	0.60143	0.605942	0.6133	0.622222	0.605975	0.610357	0.602883	0.597964	0.608497	0.598958	0.6075	0.60116	0.607673	0.607188	0.593587	0.588192	0.608522	0.602302	0.58884	0.611834	0.608911	0.607383	0.60251	0.597582	0.59462
0.605088	0.547131	0.605033	0.605036	0.601025	0.582437	0.605398	0.60398	0.606383	0.58972	0.610191	0.613195	0.607189	0.598101	0.605231	0.607831	0.610577	0.588803	0.574237	0.605474	0.601441	0.597479	0.599676	0.609551	0.584597	0.604798	0.606638	0.6059	0.631651	0.611543	0.608871	0.606641	0.60223	0.603383	0.6	0.605327	0.60583	0.607879	0.608191	0.597417	0.590452	0.60705	0.60274	0.591172	0.606383	0.606421	0.603875	0.602426	0.59466	0.593588
0.609719	0.539539	0.60844	0.602484	0.604651	0.591686	0.60739	0.606115	0.602612	0.574405	0.607666	0.609605	0.603911	0.59527	0.605178	0.607333	0.609275	0.575149	0.581974	0.605792	0.608936	0.601708	0.603175	0.602906	0.591628	0.602876	0.608504	0.596424	0.616374	0.615653	0.602861	0.606502	0.60483	0.611982	0.606925	0.607684	0.60678	0.608324	0.607991	0.602626	0.59851	0.60882	0.606828	0.599047	0.607701	0.60911	0.608632	0.603428	0.589041	0.580576
0.609281	0.53754	0.605289	0.595179	0.600254	0.591141	0.604402	0.597788	0.597694	0.568759	0.603219	0.603816	0.612302	0.589453	0.611232	0.607864	0.605678	0.575457	0.582818	0.603428	0.602794	0.606719	0.600299	0.603636	0.594524	0.60299	0.609804	0.597826	0.633172	0.609127	0.597826	0.604469	0.612472	0.599124	0.606816	0.601171	0.597146	0.612432	0.612323	0.602273	0.598505	0.599888	0.605843	0.599523	0.598691	0.607407	0.604046	0.596604	0.589849	0.585903
0.612888	0.537313	0.610701	0.597506	0.601626	0.596154	0.607895	0.610687	0.600562	0.572861	0.605481	0.607555	0.61024	0.595326	0.617195	0.611056	0.613387	0.569519	0.589572	0.60455	0.604967	0.606533	0.609071	0.605263	0.591814	0.608921	0.60796	0.596244	0.602769	0.612349	0.592937	0.605318	0.60572	0.607955	0.608468	0.605289	0.601129	0.606574	0.610212	0.609375	0.604044	0.607527	0.606667	0.601634	0.606776	0.610672	0.610858	0.604097	0.589664	0.586275
0.613685	0.54291	0.614728	0.601626	0.604225	0.586358	0.607362	0.604862	0.605087	0.57646	0.606755	0.608589	0.612195	0.597727	0.619134	0.613295	0.608894	0.582322	0.578912	0.604061	0.606638	0.604719	0.600867	0.608667	0.588235	0.609223	0.60982	0.604552	0.608091	0.613856	0.603163	0.607879	0.610437	0.615764	0.607886	0.607889	0.604317	0.607429	0.609857	0.601298	0.599858	0.608911	0.609189	0.599073	0.606802	0.612773	0.613445	0.610533	0.596006	0.589806
0.610397	0.542718	0.612234	0.601223	0.608011	0.588339	0.604908	0.603711	0.6	0.579258	0.604343	0.606618	0.614532	0.600302	0.616029	0.606651	0.603881	0.580372	0.577697	0.605598	0.607527	0.616681	0.604216	0.609479	0.5882	0.606409	0.613177	0.604167	0.607635	0.614516	0.60241	0.607448	0.612727	0.607831	0.607025	0.605568	0.602764	0.60842	0.607394	0.601591	0.598792	0.608426	0.601775	0.598627	0.604415	0.615607	0.608446	0.602696	0.605304	0.59329
0.593706	0.573276	0.593793	0.603909	0.611231	0.558459	0.6	0.59	0.60757	0.601515	0.60339	0.602586	0.606713	0.611922	0.597756	0.596573	0.595827	0.603503	0.549607	0.604015	0.591549	0.574074	0.572693	0.610784	0.561333	0.602369	0.589674	0.610989	0.618397	0.594183	0.64557	0.596121	0.59736	0.600688	0.590774	0.6032	0.595833	0.59953	0.596645	0.573935	0.568033	0.599825	0.595745	0.57037	0.599502	0.601721	0.591768	0.595903	0.605528	0.615169
0.595007	0.565455	0.598757	0.604208	0.608471	0.565099	0.601351	0.587035	0.603083	0.598551	0.603648	0.60371	0.602671	0.606977	0.599843	0.602151	0.598624	0.604294	0.552317	0.609689	0.594406	0.578155	0.575603	0.609943	0.562044	0.601151	0.596708	0.611738	0.612875	0.597544	0.635266	0.598333	0.601133	0.600329	0.593172	0.597826	0.602479	0.601881	0.607029	0.575871	0.570445	0.612847	0.602107	0.571957	0.603758	0.600152	0.592593	0.602914	0.602657	0.608
0.595821	0.568	0.593927	0.598778	0.604301	0.559399	0.604167	0.587139	0.60396	0.605678	0.599327	0.602273	0.599315	0.614355	0.595694	0.592248	0.593272	0.600917	0.551077	0.600917	0.591105	0.57373	0.572558	0.604331	0.55996	0.605263	0.59353	0.612445	0.619705	0.595745	0.645995	0.600688	0.595868	0.597436	0.587808	0.595426	0.599665	0.595462	0.597444	0.572977	0.566749	0.597002	0.601498	0.572614	0.596376	0.598726	0.58871	0.596475	0.605985	0.611421
0.594223	0.567416	0.591521	0.604582	0.612266	0.562008	0.603041	0.589074	0.60501	0.59824	0.603306	0.602007	0.608514	0.610849	0.592736	0.596626	0.600457	0.600932	0.551075	0.60772	0.593838	0.57659	0.576531	0.607008	0.564094	0.600168	0.594595	0.609474	0.62276	0.598757	0.649144	0.598673	0.594814	0.599836	0.59446	0.600467	0.609532	0.607477	0.598425	0.577114	0.572363	0.604949	0.598387	0.57172	0.601461	0.59697	0.591029	0.601103	0.6	0.610512
0.600281	0.563433	0.599436	0.60338	0.609015	0.563039	0.60119	0.582742	0.612426	0.599407	0.604515	0.605442	0.605396	0.610849	0.604633	0.600471	0.599848	0.611963	0.550876	0.607468	0.594101	0.581108	0.576046	0.606731	0.563709	0.611205	0.600138	0.612554	0.616964	0.598066	0.631961	0.605574	0.607794	0.603535	0.599275	0.601415	0.601161	0.602326	0.605645	0.576123	0.572068	0.603448	0.600813	0.574583	0.605611	0.603528	0.593333	0.606061	0.609606	0.614754
0.609589	0.543088	0.605128	0.597113	0.602288	0.585938	0.604167	0.605164	0.599355	0.578734	0.602924	0.607057	0.61071	0.595683	0.603409	0.606982	0.604651	0.580134	0.578253	0.608479	0.603992	0.60008	0.601708	0.605905	0.588218	0.6027	0.60502	0.598782	0.638462	0.606328	0.613433	0.60047	0.603009	0.605386	0.603082	0.606215	0.606257	0.604329	0.608646	0.598233	0.594353	0.602625	0.600581	0.59432	0.605814	0.607023	0.604569	0.600625	0.592784	0.585516
0.608933	0.537901	0.60205	0.587121	0.597065	0.593092	0.605102	0.604785	0.597177	0.571242	0.602204	0.603535	0.604335	0.586369	0.602539	0.605695	0.605062	0.57124	0.584717	0.596774	0.602087	0.602092	0.601819	0.598272	0.59363	0.59801	0.606345	0.591986	0.613757	0.609502	0.588968	0.599099	0.595098	0.597923	0.593722	0.603883	0.599198	0.600764	0.603902	0.606771	0.59739	0.598684	0.594794	0.598726	0.6	0.603448	0.601673	0.596013	0.581731	0.575249
0.61095	0.538162	0.606161	0.595406	0.593976	0.59147	0.600541	0.599053	0.593859	0.566429	0.600106	0.603896	0.607143	0.586404	0.615302	0.6	0.599598	0.570922	0.583151	0.600224	0.602119	0.610046	0.604121	0.602564	0.594587	0.60722	0.608159	0.591687	0.631792	0.606292	0.597671	0.602578	0.607257	0.600636	0.608028	0.603199	0.594409	0.608763	0.608038	0.599933	0.603448	0.600872	0.598636	0.603286	0.602116	0.611626	0.607143	0.597973	0.592693	0.582305
0.605642	0.55198	0.605667	0.61165	0.612985	0.57659	0.610242	0.599369	0.607874	0.588608	0.606103	0.613248	0.608392	0.607468	0.601325	0.610158	0.611184	0.600233	0.567626	0.608148	0.60193	0.58782	0.591724	0.617694	0.574798	0.602069	0.606796	0.611298	0.614202	0.606843	0.619266	0.603107	0.599864	0.609179	0.601103	0.613119	0.606103	0.607096	0.61126	0.591224	0.585531	0.610157	0.605153	0.585627	0.609504	0.607004	0.601156	0.611111	0.605263	0.598394
0.60761	0.549161	0.608235	0.616747	0.607492	0.579439	0.603616	0.597906	0.609813	0.581967	0.605335	0.61057	0.603967	0.605925	0.616216	0.608949	0.610026	0.590437	0.569817	0.607715	0.605137	0.598317	0.594953	0.612308	0.580543	0.615438	0.61	0.608514	0.628319	0.611442	0.627757	0.610957	0.612705	0.610497	0.609665	0.610672	0.609354	0.611039	0.615541	0.590458	0.59269	0.610876	0.610884	0.593227	0.607046	0.606274	0.606936	0.606876	0.601277	0.598425
0.60422	0.55848	0.602117	0.611404	0.612844	0.570347	0.614615	0.593304	0.609402	0.592637	0.611862	0.613914	0.608859	0.612903	0.602128	0.607293	0.611111	0.596618	0.562104	0.603803	0.600384	0.584481	0.586055	0.613752	0.56993	0.598958	0.600621	0.61326	0.609375	0.605598	0.616	0.607367	0.597968	0.609701	0.597529	0.613897	0.603704	0.60405	0.608417	0.585646	0.581948	0.609831	0.601597	0.580836	0.61276	0.604828	0.599633	0.608838	0.606405	0.59933
0.571767	0.586207	0.570747	0.585242	0.599741	0.540428	0.586694	0.563075	0.589074	0.600427	0.583984	0.585567	0.590816	0.607595	0.57377	0.576029	0.579181	0.595339	0.531469	0.592466	0.576014	0.556197	0.555	0.59229	0.541872	0.578794	0.567176	0.598093	0.587318	0.574419	0.607029	0.580198	0.574953	0.586172	0.568994	0.57971	0.582685	0.580616	0.582569	0.551709	0.550262	0.58502	0.581749	0.548653	0.584453	0.58125	0.565574	0.592971	0.600977	0.605166
0.608428	0.540728	0.607396	0.597577	0.598814	0.586571	0.608441	0.601364	0.604061	0.583468	0.607843	0.606852	0.606358	0.594499	0.605	0.604575	0.607298	0.582248	0.580225	0.610501	0.601738	0.597244	0.600692	0.604768	0.588545	0.603311	0.603586	0.599734	0.622249	0.608274	0.604816	0.601607	0.601914	0.605172	0.602604	0.606195	0.601375	0.603392	0.608063	0.6	0.597061	0.604924	0.598988	0.594353	0.605114	0.602592	0.606151	0.601978	0.589928	0.585347
0.600065	0.520833	0.601221	0.575126	0.577932	0.610139	0.588419	0.604345	0.578248	0.548742	0.587791	0.591413	0.593015	0.569109	0.596259	0.596556	0.594667	0.545991	0.60619	0.586037	0.594254	0.604972	0.609656	0.582319	0.612198	0.593103	0.600064	0.576159	0.585774	0.601482	0.572568	0.59022	0.59537	0.589481	0.602445	0.591981	0.585948	0.599387	0.595593	0.608662	0.620442	0.592399	0.590287	0.612255	0.586617	0.596709	0.599744	0.583156	0.567609	0.557781
0.602422	0.52281	0.601852	0.579377	0.582278	0.605288	0.592565	0.607189	0.58677	0.554911	0.596296	0.597744	0.595167	0.574939	0.594702	0.599853	0.600072	0.554281	0.603919	0.590668	0.604064	0.612227	0.61191	0.588509	0.607395	0.594214	0.603709	0.584135	0.590602	0.605208	0.576987	0.592825	0.592904	0.597263	0.600492	0.602041	0.594514	0.593907	0.596549	0.612069	0.609582	0.593773	0.594118	0.61007	0.595956	0.604027	0.606186	0.588821	0.570168	0.565789
0.584962	0.581152	0.587888	0.593258	0.607656	0.55109	0.595644	0.574655	0.598018	0.60687	0.591743	0.594162	0.589118	0.609418	0.595455	0.590372	0.592809	0.607547	0.54077	0.60395	0.581694	0.56875	0.564279	0.60643	0.552871	0.587273	0.586384	0.613184	0.598039	0.585926	0.6125	0.590573	0.593002	0.588608	0.588189	0.588185	0.58908	0.587479	0.590674	0.561909	0.561139	0.593567	0.595745	0.560068	0.593128	0.589316	0.579286	0.596842	0.609281	0.614094
0.604452	0.525391	0.60332	0.583526	0.582165	0.608434	0.588857	0.603306	0.585245	0.552941	0.595551	0.593796	0.596126	0.572749	0.599639	0.597153	0.598442	0.553155	0.604642	0.593032	0.601573	0.614773	0.612479	0.588349	0.609991	0.593979	0.605299	0.57975	0.59317	0.60631	0.576292	0.595325	0.596154	0.598463	0.598548	0.598214	0.595186	0.598442	0.594306	0.612327	0.61378	0.594256	0.597365	0.610905	0.596084	0.597449	0.605866	0.592003	0.571018	0.562708
0.598611	0.564576	0.593117	0.605368	0.610759	0.560261	0.602369	0.586288	0.611328	0.602639	0.598684	0.603448	0.605574	0.610723	0.601106	0.597978	0.598039	0.60303	0.552161	0.602313	0.595105	0.57874	0.57308	0.612621	0.561544	0.603741	0.592339	0.61435	0.613475	0.597107	0.648649	0.599502	0.597581	0.599835	0.595272	0.596899	0.600847	0.597692	0.605388	0.575331	0.57172	0.604452	0.594703	0.573737	0.596931	0.601372	0.590608	0.599634	0.609069	0.608108
0.594744	0.576	0.593243	0.598826	0.606846	0.561064	0.604592	0.584524	0.602119	0.594203	0.598847	0.602369	0.603506	0.603488	0.600316	0.600781	0.597579	0.603659	0.551238	0.600893	0.590153	0.581463	0.576816	0.608481	0.562584	0.602159	0.596599	0.606316	0.616964	0.596708	0.644254	0.600833	0.59918	0.600332	0.593305	0.6	0.59901	0.603125	0.606742	0.575871	0.5688	0.601695	0.601626	0.574608	0.597087	0.601682	0.591455	0.599458	0.605392	0.610656
0.610947	0.540429	0.608277	0.597839	0.606383	0.59073	0.60643	0.604405	0.602151	0.571019	0.607886	0.606512	0.607143	0.594737	0.600315	0.603774	0.605998	0.572993	0.584147	0.605384	0.60936	0.603991	0.60597	0.607186	0.592075	0.60231	0.606383	0.598002	0.618938	0.613949	0.601852	0.612059	0.600322	0.612637	0.60199	0.607595	0.608361	0.606882	0.605932	0.604778	0.599732	0.608018	0.604099	0.599329	0.609902	0.60766	0.606393	0.605903	0.585885	0.580668
0.578844	0.513033	0.577238	0.557487	0.55931	0.604174	0.566832	0.578099	0.555479	0.531415	0.566607	0.567915	0.570591	0.546375	0.576958	0.57452	0.57336	0.533156	0.601325	0.563607	0.577174	0.598361	0.598589	0.561751	0.602956	0.571106	0.578879	0.553721	0.567181	0.57784	0.550967	0.569652	0.570498	0.569175	0.579271	0.571904	0.570369	0.5748	0.573635	0.59601	0.599183	0.566591	0.571912	0.601918	0.567797	0.575321	0.578406	0.564256	0.547766	0.538608
0.551505	0.524223	0.554014	0.53531	0.533434	0.584328	0.542524	0.55923	0.536191	0.523479	0.543771	0.543525	0.545384	0.529446	0.547948	0.54838	0.548159	0.521855	0.594743	0.541575	0.551812	0.568756	0.570582	0.537793	0.584672	0.544266	0.553893	0.532705	0.542309	0.553537	0.528506	0.543796	0.545201	0.545131	0.552172	0.546395	0.544916	0.549387	0.546298	0.5743	0.579153	0.544098	0.545142	0.576869	0.544027	0.547594	0.554586	0.539847	0.527189	0.523535
0.592238	0.530707	0.593023	0.567762	0.568461	0.608987	0.578758	0.594771	0.570736	0.544532	0.579658	0.580134	0.582123	0.558319	0.588367	0.587123	0.585738	0.54506	0.609813	0.576124	0.587129	0.60207	0.599587	0.57331	0.608274	0.581118	0.593189	0.568461	0.579629	0.594289	0.56209	0.579241	0.586265	0.582682	0.590278	0.583515	0.57959	0.587897	0.585259	0.608227	0.611402	0.576966	0.58225	0.605711	0.580814	0.585916	0.593963	0.576661	0.556427	0.551863
0.5905	0.520152	0.591212	0.570012	0.572455	0.61182	0.580952	0.593319	0.571078	0.541503	0.578327	0.583879	0.585511	0.559779	0.587719	0.587486	0.587928	0.541833	0.606786	0.577805	0.591577	0.606166	0.607212	0.577512	0.612033	0.582054	0.594361	0.569644	0.579154	0.594663	0.560433	0.583782	0.586982	0.583284	0.594286	0.584306	0.580882	0.587145	0.585373	0.607739	0.610601	0.58076	0.585445	0.612217	0.582349	0.589669	0.592295	0.57851	0.558296	0.551451
0.609217	0.537178	0.614497	0.594866	0.595757	0.598572	0.602472	0.60795	0.601554	0.568241	0.60696	0.608628	0.611111	0.590909	0.60961	0.611332	0.606796	0.572306	0.590416	0.604478	0.608818	0.61236	0.605639	0.597814	0.597406	0.604913	0.613615	0.602125	0.602833	0.614884	0.590244	0.605749	0.60874	0.607543	0.608757	0.607319	0.60051	0.612613	0.610331	0.609499	0.608668	0.608307	0.606851	0.60612	0.603935	0.611057	0.607532	0.600967	0.58794	0.580892
0.595994	0.568182	0.602817	0.609	0.605967	0.561568	0.602521	0.585882	0.611434	0.598551	0.602796	0.607083	0.604811	0.603409	0.603448	0.605223	0.598943	0.6	0.552887	0.610612	0.592233	0.577703	0.578997	0.606262	0.562209	0.60396	0.597446	0.612288	0.608772	0.598774	0.612009	0.599332	0.60356	0.601142	0.588608	0.598918	0.596591	0.599231	0.600781	0.577401	0.573446	0.610345	0.594595	0.573952	0.600969	0.599393	0.597693	0.599083	0.603118	0.60992
0.5905	0.520152	0.591212	0.570012	0.572455	0.61182	0.580952	0.593319	0.571078	0.541503	0.578327	0.583879	0.585511	0.559779	0.587719	0.587486	0.587928	0.541833	0.606786	0.577805	0.591577	0.606166	0.607212	0.577512	0.612033	0.582054	0.594361	0.569644	0.579154	0.594663	0.560433	0.583782	0.586982	0.583284	0.594286	0.584306	0.580882	0.587145	0.585373	0.607739	0.610601	0.58076	0.585445	0.612217	0.582349	0.589669	0.592295	0.57851	0.558296	0.551451
0.607442	0.536898	0.607241	0.590858	0.599652	0.600666	0.60587	0.611584	0.596433	0.570748	0.602881	0.607781	0.604253	0.589066	0.607179	0.609562	0.60224	0.565188	0.590652	0.598719	0.60892	0.607567	0.606705	0.602679	0.600224	0.601026	0.60613	0.596222	0.605096	0.614272	0.589416	0.609081	0.599695	0.606549	0.603205	0.606394	0.603608	0.60664	0.608629	0.607687	0.606307	0.604737	0.604806	0.604728	0.602956	0.612376	0.602344	0.596548	0.585305	0.579663
0.583591	0.566986	0.587928	0.592308	0.596774	0.551819	0.592081	0.581806	0.604121	0.658915	0.590502	0.584838	0.594096	0.605898	0.592241	0.592308	0.587805	0.6	0.543558	0.596	0.580717	0.569815	0.563592	0.605996	0.550715	0.588078	0.583211	0.595294	0.590996	0.583455	0.601583	0.590328	0.588908	0.589539	0.582953	0.58612	0.58422	0.585265	0.588136	0.564585	0.56366	0.594569	0.586842	0.565461	0.587719	0.590244	0.586232	0.600216	0.61396	0.605678
0.603073	0.558559	0.604403	0.612789	0.621723	0.577071	0.610329	0.596882	0.611213	0.594937	0.612135	0.611198	0.608232	0.605051	0.61217	0.605783	0.610638	0.597291	0.561667	0.608696	0.604275	0.590065	0.592825	0.612931	0.576948	0.605697	0.608779	0.615679	0.612342	0.607969	0.621875	0.607034	0.606928	0.608271	0.597132	0.610949	0.614329	0.605524	0.612573	0.583801	0.581704	0.614353	0.611194	0.58419	0.609351	0.608787	0.603856	0.616279	0.604384	0.597973
0.565147	0.599174	0.558962	0.579576	0.58309	0.532335	0.571577	0.554233	0.578164	0.618557	0.569138	0.574689	0.565923	0.586957	0.563208	0.570158	0.567829	0.598039	0.525449	0.581081	0.559871	0.545405	0.544162	0.57797	0.532951	0.56544	0.5625	0.587087	0.572354	0.563191	0.593333	0.570526	0.573171	0.570707	0.56043	0.564935	0.571903	0.568352	0.574227	0.541887	0.54287	0.576509	0.569149	0.54437	0.569882	0.567362	0.558104	0.578271	0.6	0.608796
0.60419	0.549669	0.612684	0.607463	0.60274	0.582039	0.607285	0.602134	0.609238	0.584762	0.610602	0.610743	0.613395	0.599507	0.614597	0.610075	0.608537	0.593561	0.573903	0.603851	0.606529	0.600086	0.596346	0.609489	0.581197	0.60705	0.609921	0.60815	0.613636	0.617613	0.603648	0.606536	0.609436	0.606536	0.607268	0.610138	0.604275	0.610834	0.609434	0.592056	0.592674	0.61186	0.605634	0.593565	0.610608	0.610767	0.60962	0.608511	0.602058	0.598891
0.608084	0.53655	0.611111	0.595005	0.596325	0.595676	0.602319	0.608553	0.599567	0.56824	0.607322	0.605343	0.602897	0.59327	0.605545	0.607109	0.608987	0.568211	0.587457	0.604847	0.606267	0.603986	0.601962	0.603337	0.594365	0.599801	0.605684	0.596847	0.602273	0.609964	0.589202	0.599502	0.603277	0.605788	0.605046	0.609436	0.605422	0.609827	0.604651	0.609304	0.602783	0.600604	0.604455	0.600382	0.606753	0.608716	0.610663	0.601784	0.583832	0.576543
0.606043	0.544944	0.606383	0.602811	0.61042	0.582017	0.603699	0.604592	0.603499	0.587165	0.609436	0.61008	0.613697	0.604341	0.610266	0.609159	0.608456	0.583168	0.573264	0.605809	0.605505	0.595137	0.594084	0.609882	0.58359	0.604331	0.607877	0.610585	0.630127	0.608447	0.620102	0.603133	0.603737	0.605707	0.605077	0.606742	0.602214	0.605037	0.611742	0.596702	0.58926	0.607095	0.60347	0.593865	0.606314	0.613243	0.605823	0.604749	0.596581	0.594545
0.607176	0.535868	0.606383	0.59322	0.599068	0.595499	0.609062	0.607445	0.596433	0.571716	0.604124	0.606806	0.605181	0.591698	0.607972	0.604331	0.607178	0.571526	0.58491	0.600108	0.605833	0.602583	0.606551	0.601336	0.595119	0.602472	0.607897	0.602029	0.609325	0.609926	0.595471	0.601546	0.598784	0.607106	0.604167	0.605184	0.600716	0.611277	0.608916	0.604483	0.60278	0.602618	0.604273	0.60098	0.606667	0.608847	0.607078	0.598907	0.585518	0.579501
0.597857	0.564576	0.594613	0.600202	0.608879	0.559974	0.600855	0.584323	0.60609	0.6	0.60134	0.606655	0.598827	0.612319	0.604502	0.593077	0.596799	0.610063	0.55422	0.608656	0.594767	0.577897	0.577281	0.614706	0.561959	0.602867	0.594816	0.607906	0.623162	0.592593	0.65601	0.604592	0.599502	0.6	0.590974	0.600158	0.601498	0.599374	0.603365	0.574938	0.568145	0.600343	0.596405	0.575041	0.600329	0.600769	0.592617	0.602444	0.603912	0.611264
0.600368	0.529642	0.605437	0.586104	0.587413	0.608685	0.595736	0.605862	0.591603	0.556872	0.5988	0.596477	0.596169	0.578829	0.598824	0.605098	0.600232	0.559767	0.598428	0.592623	0.602821	0.60679	0.610842	0.591176	0.606388	0.596477	0.607879	0.586522	0.597621	0.604121	0.581835	0.594573	0.598491	0.599839	0.599102	0.599766	0.597756	0.602873	0.601655	0.608169	0.60756	0.594932	0.596582	0.607623	0.597464	0.601002	0.60444	0.594403	0.56932	0.56384
0.600255	0.559871	0.603774	0.607774	0.613139	0.573109	0.606107	0.595792	0.603066	0.586747	0.604478	0.605581	0.613222	0.603622	0.610457	0.612857	0.609637	0.603947	0.561542	0.606571	0.6	0.598223	0.589539	0.612628	0.573077	0.612903	0.603383	0.616761	0.622735	0.608021	0.641631	0.606818	0.612687	0.606716	0.60582	0.603399	0.598811	0.608069	0.61103	0.584591	0.586463	0.612056	0.605498	0.586415	0.60279	0.609244	0.605031	0.605863	0.611691	0.609195
0.59517	0.562745	0.589481	0.597782	0.606765	0.559868	0.602609	0.582619	0.606786	0.599698	0.598818	0.596939	0.599659	0.607656	0.600482	0.595462	0.595054	0.601562	0.549645	0.600554	0.591231	0.58004	0.576199	0.610119	0.559627	0.602234	0.595436	0.605664	0.625698	0.591413	0.641414	0.595439	0.599338	0.600877	0.58777	0.593997	0.597479	0.595164	0.598558	0.575021	0.571675	0.598604	0.595238	0.572864	0.597844	0.591884	0.587919	0.604247	0.601235	0.610335
0.59751	0.560714	0.597973	0.610883	0.609312	0.564229	0.600993	0.586002	0.610687	0.592179	0.599354	0.604907	0.600164	0.610731	0.608386	0.597451	0.597923	0.597183	0.555142	0.602273	0.591221	0.585945	0.577808	0.606403	0.565612	0.60626	0.597297	0.607292	0.620175	0.597841	0.644893	0.603279	0.603365	0.603226	0.598303	0.59589	0.597111	0.601838	0.606084	0.580165	0.574059	0.60084	0.597003	0.579765	0.597619	0.599698	0.594241	0.603291	0.609375	0.610526
0.59375	0.562264	0.602257	0.604582	0.60766	0.561358	0.598305	0.58	0.606654	0.595308	0.597682	0.60339	0.603361	0.606808	0.603834	0.595712	0.595599	0.602719	0.55217	0.606033	0.594937	0.581293	0.57635	0.613189	0.562834	0.603015	0.59931	0.607447	0.611408	0.598846	0.64375	0.599665	0.603477	0.596854	0.597778	0.599686	0.598185	0.600156	0.600954	0.577212	0.573831	0.604631	0.599026	0.575495	0.595935	0.597859	0.594758	0.605893	0.614144	0.611413
0.5957	0.559783	0.60014	0.600394	0.604508	0.561749	0.597623	0.586105	0.607708	0.607784	0.600833	0.604553	0.609107	0.603972	0.609149	0.606804	0.601527	0.60994	0.552901	0.607985	0.597887	0.583916	0.575603	0.613372	0.562209	0.60327	0.600823	0.609342	0.605124	0.593793	0.616945	0.604202	0.609635	0.600329	0.599424	0.598257	0.599835	0.596774	0.605136	0.575606	0.573984	0.608247	0.596931	0.57412	0.600164	0.598323	0.59498	0.608656	0.615099	0.612466
0.601911	0.52784	0.607991	0.592505	0.587287	0.605263	0.596338	0.610865	0.594156	0.559349	0.601216	0.5993	0.599649	0.579882	0.605308	0.605729	0.606124	0.561413	0.598975	0.596601	0.601911	0.613395	0.609686	0.594582	0.606279	0.597835	0.606777	0.588577	0.596205	0.609562	0.580138	0.598432	0.597938	0.59922	0.601128	0.600168	0.595259	0.603275	0.603653	0.612575	0.60977	0.59754	0.599828	0.610486	0.597175	0.60342	0.607928	0.589973	0.574627	0.571946
0.603774	0.565657	0.595979	0.607678	0.612305	0.567929	0.607143	0.589143	0.600739	0.588773	0.604	0.610032	0.607029	0.602151	0.604704	0.598665	0.59479	0.597035	0.560957	0.607325	0.59919	0.582778	0.585623	0.605027	0.569362	0.601575	0.597276	0.611222	0.606788	0.598155	0.606452	0.606452	0.605919	0.607087	0.597796	0.605919	0.601097	0.603093	0.606175	0.578926	0.575577	0.608264	0.601695	0.581879	0.604724	0.600725	0.597436	0.607143	0.603795	0.601716
0.598427	0.52403	0.59632	0.575466	0.573265	0.606281	0.582062	0.599015	0.576218	0.545579	0.585158	0.587346	0.587855	0.565146	0.590661	0.590311	0.590963	0.545359	0.605823	0.582452	0.596154	0.609007	0.606166	0.578264	0.605384	0.586491	0.595609	0.573749	0.582048	0.594649	0.565174	0.584404	0.587022	0.586626	0.592582	0.590036	0.585644	0.590882	0.589813	0.607042	0.607325	0.584005	0.586375	0.611111	0.586364	0.589934	0.597533	0.582235	0.560265	0.553596
0.599607	0.533784	0.605341	0.596035	0.60369	0.598489	0.600562	0.597507	0.59228	0.567064	0.60412	0.60565	0.608277	0.588394	0.606717	0.602225	0.599269	0.563971	0.582552	0.604556	0.607107	0.606333	0.604072	0.602906	0.595665	0.60823	0.606164	0.597686	0.603211	0.608803	0.592617	0.606371	0.606866	0.60255	0.606524	0.605914	0.605705	0.604034	0.603149	0.601584	0.596568	0.599887	0.605438	0.601573	0.600877	0.604233	0.603865	0.602732	0.587345	0.577475
0.600575	0.530397	0.607553	0.595098	0.593035	0.604524	0.596642	0.5997	0.593147	0.559669	0.597934	0.597826	0.599726	0.582726	0.60389	0.604439	0.604185	0.566327	0.597061	0.599528	0.60601	0.610204	0.610707	0.594919	0.605194	0.600901	0.606764	0.5895	0.602791	0.60626	0.588021	0.603748	0.598222	0.599821	0.606329	0.597476	0.602262	0.607895	0.600704	0.606882	0.610609	0.604801	0.603232	0.610465	0.596444	0.601293	0.601525	0.590739	0.57914	0.56867
0.606897	0.534976	0.609162	0.596598	0.598381	0.596471	0.609921	0.600529	0.596407	0.565982	0.600656	0.609428	0.606111	0.59127	0.618002	0.60673	0.60447	0.571642	0.583958	0.601499	0.606046	0.607812	0.603281	0.598802	0.597286	0.610925	0.607977	0.599359	0.603859	0.609252	0.592715	0.611298	0.614745	0.603166	0.61653	0.602537	0.602298	0.612234	0.604255	0.599864	0.611793	0.600559	0.610746	0.606092	0.598812	0.607966	0.606833	0.599303	0.591281	0.583451
0.602433	0.559486	0.591925	0.602293	0.604015	0.573492	0.616588	0.597765	0.603952	0.593827	0.602545	0.601362	0.606107	0.60102	0.60273	0.602322	0.603616	0.580144	0.560382	0.605136	0.590621	0.585967	0.588869	0.598827	0.574641	0.59985	0.593789	0.608939	0.604232	0.599747	0.600604	0.598054	0.602832	0.604042	0.59633	0.602418	0.597243	0.594744	0.604348	0.583599	0.580545	0.60061	0.600295	0.579154	0.602659	0.603208	0.593023	0.602107	0.591002	0.595506
0.607303	0.553118	0.612403	0.607558	0.606509	0.582487	0.603539	0.600688	0.601429	0.58	0.608214	0.606041	0.61018	0.604369	0.610149	0.603241	0.605263	0.581204	0.575185	0.612637	0.605975	0.598562	0.601556	0.611588	0.585793	0.60728	0.615084	0.609231	0.61828	0.606748	0.617599	0.606959	0.606557	0.61054	0.604784	0.601829	0.606734	0.610641	0.611591	0.59918	0.592247	0.612861	0.605	0.591371	0.602015	0.602959	0.610142	0.605479	0.602891	0.59375
0.598621	0.568015	0.59808	0.603282	0.603831	0.561693	0.598347	0.583138	0.604167	0.590278	0.598706	0.599343	0.604785	0.603371	0.603744	0.596823	0.600149	0.597421	0.552759	0.604693	0.593407	0.582126	0.576676	0.607143	0.562624	0.604746	0.598495	0.609148	0.62167	0.600271	0.652812	0.604825	0.6016	0.601363	0.594633	0.594225	0.601307	0.599092	0.599845	0.57459	0.57377	0.599002	0.600813	0.576167	0.596979	0.601351	0.597055	0.597884	0.614558	0.604922
0.603462	0.527624	0.601746	0.58056	0.584386	0.601582	0.591854	0.604108	0.588391	0.558702	0.593982	0.597199	0.597257	0.581913	0.601059	0.596632	0.596352	0.555996	0.594422	0.589983	0.59439	0.607006	0.605507	0.59163	0.602794	0.592409	0.601979	0.585455	0.596186	0.601746	0.579642	0.588115	0.597107	0.595041	0.602104	0.598546	0.588716	0.5984	0.597729	0.606463	0.609672	0.594458	0.590171	0.606793	0.596549	0.60016	0.601204	0.590831	0.574267	0.572708
0.59078	0.560417	0.58597	0.605809	0.603672	0.561373	0.601232	0.588631	0.604251	0.608974	0.596416	0.59612	0.59913	0.611111	0.597479	0.603589	0.600316	0.60231	0.548642	0.604869	0.587176	0.574093	0.573864	0.599602	0.55741	0.596354	0.586987	0.610987	0.604015	0.590909	0.616337	0.594178	0.59464	0.597293	0.586735	0.595659	0.597148	0.600321	0.598055	0.573777	0.569079	0.598182	0.594948	0.569198	0.599662	0.589783	0.583333	0.594925	0.607235	0.606628
0.599265	0.553985	0.599878	0.605	0.605719	0.573566	0.613333	0.595264	0.611203	0.584444	0.602857	0.609898	0.601429	0.603416	0.605082	0.605191	0.601604	0.588367	0.561316	0.606923	0.60281	0.59	0.589083	0.601115	0.574968	0.605225	0.596755	0.608963	0.606335	0.603727	0.604406	0.600714	0.602401	0.60271	0.601923	0.602721	0.607195	0.604082	0.603591	0.584627	0.58622	0.605302	0.600704	0.583333	0.602113	0.604447	0.597006	0.60514	0.602362	0.600636
0.60537	0.528474	0.604016	0.586998	0.590068	0.59766	0.595982	0.600669	0.588596	0.560195	0.596205	0.597681	0.60385	0.584521	0.605148	0.603342	0.59983	0.563698	0.591521	0.594607	0.602199	0.611074	0.60414	0.596973	0.597787	0.601521	0.605028	0.586037	0.607373	0.605093	0.586823	0.598206	0.601411	0.597788	0.605154	0.597854	0.59507	0.606218	0.601997	0.605596	0.60761	0.594619	0.596306	0.604055	0.595801	0.600171	0.603023	0.590826	0.578452	0.568638
0.61134	0.541237	0.608916	0.600515	0.603699	0.590145	0.61323	0.609926	0.603871	0.576138	0.610268	0.612941	0.605324	0.602222	0.612429	0.609392	0.611842	0.579805	0.583109	0.606796	0.611635	0.600714	0.602159	0.607506	0.59192	0.612089	0.611055	0.600134	0.609903	0.611566	0.603152	0.608847	0.607306	0.611628	0.608051	0.611048	0.610915	0.607143	0.61661	0.603534	0.599448	0.609799	0.617096	0.600905	0.608295	0.60989	0.613265	0.604908	0.587518	0.59084
0.604752	0.549528	0.608511	0.60221	0.609599	0.586493	0.608125	0.608738	0.615811	0.586726	0.608856	0.6125	0.605296	0.603876	0.610846	0.606025	0.610465	0.585185	0.577394	0.606865	0.604258	0.598435	0.596261	0.610204	0.586457	0.605488	0.607333	0.605797	0.609834	0.613095	0.600306	0.60794	0.609013	0.607664	0.603846	0.607185	0.608241	0.607226	0.609394	0.600727	0.595238	0.609217	0.601441	0.591946	0.608141	0.610405	0.604167	0.605366	0.589425	0.590083
0.607901	0.552058	0.604023	0.606084	0.609656	0.576618	0.604396	0.600827	0.609831	0.585714	0.606225	0.612117	0.608904	0.609929	0.608781	0.604326	0.608301	0.591837	0.567424	0.611192	0.599045	0.593915	0.595339	0.608333	0.575907	0.602685	0.605293	0.606159	0.60922	0.604408	0.611111	0.604651	0.603862	0.610135	0.600239	0.604381	0.601342	0.608161	0.610092	0.590152	0.588213	0.608543	0.60119	0.588906	0.605474	0.607282	0.607551	0.611446	0.600901	0.595969
0.601212	0.554863	0.604887	0.599515	0.612331	0.580426	0.607091	0.595037	0.605519	0.596882	0.609579	0.61038	0.603546	0.605166	0.613855	0.615854	0.607947	0.600679	0.566166	0.612633	0.60061	0.593274	0.591767	0.614035	0.576415	0.611032	0.604887	0.608434	0.617164	0.612805	0.611624	0.610556	0.603878	0.602241	0.602484	0.607191	0.600418	0.60184	0.610505	0.589774	0.585985	0.608538	0.604426	0.589089	0.609155	0.609868	0.608284	0.606132	0.599057	0.602041
0.608924	0.53352	0.608958	0.589248	0.592316	0.59778	0.597502	0.603721	0.594456	0.562652	0.598953	0.605416	0.603298	0.584444	0.612274	0.604167	0.604972	0.565947	0.592999	0.601908	0.605424	0.609187	0.608219	0.599794	0.599034	0.600476	0.608564	0.589798	0.600295	0.607298	0.588629	0.600764	0.604962	0.597549	0.608444	0.602778	0.599524	0.608233	0.60403	0.606376	0.610972	0.601852	0.597183	0.609918	0.599622	0.604927	0.608062	0.595691	0.583145	0.579009
0.600118	0.547847	0.607351	0.603476	0.603226	0.580037	0.608392	0.597396	0.604006	0.586598	0.609354	0.611888	0.605479	0.600885	0.613788	0.610092	0.609677	0.595388	0.570393	0.61276	0.607748	0.59051	0.592954	0.604421	0.584177	0.60989	0.605972	0.603821	0.633185	0.609005	0.628913	0.610417	0.607483	0.606019	0.602906	0.608126	0.612725	0.605534	0.612382	0.589041	0.591597	0.610876	0.608254	0.590152	0.607724	0.610115	0.604263	0.606825	0.595668	0.59668
0.596369	0.563218	0.592266	0.607863	0.610526	0.562085	0.59661	0.581368	0.602339	0.599112	0.602007	0.601351	0.603041	0.609929	0.597464	0.596395	0.593797	0.601515	0.552792	0.603791	0.595775	0.580788	0.579621	0.604046	0.561122	0.601019	0.593023	0.609783	0.616697	0.599017	0.634804	0.605932	0.6	0.604825	0.596377	0.594384	0.603853	0.606467	0.605769	0.572494	0.569749	0.604386	0.598534	0.573777	0.59918	0.606109	0.596231	0.604436	0.610697	0.610497
0.60153	0.582996	0.592617	0.604743	0.617204	0.562256	0.604096	0.587367	0.609344	0.590909	0.597039	0.600166	0.605482	0.607143	0.600313	0.599693	0.597598	0.599099	0.55519	0.607143	0.594142	0.581317	0.579093	0.606119	0.562542	0.604825	0.594631	0.611229	0.619893	0.597931	0.676471	0.599502	0.603896	0.602671	0.602356	0.596546	0.604515	0.60108	0.607765	0.575934	0.573446	0.602024	0.600326	0.574459	0.599349	0.603343	0.593254	0.612339	0.606205	0.606952
0.605293	0.545861	0.6	0.597744	0.608985	0.58	0.612398	0.610248	0.602222	0.583992	0.603562	0.602136	0.609987	0.598651	0.596815	0.606383	0.607635	0.57529	0.569902	0.604895	0.600806	0.588889	0.588332	0.60292	0.582767	0.595176	0.598324	0.605136	0.603283	0.607595	0.600168	0.602785	0.59371	0.59883	0.592334	0.603405	0.604388	0.601242	0.604326	0.599164	0.584789	0.601215	0.601307	0.583947	0.601299	0.6	0.6	0.593315	0.586473	0.591932
0.569467	0.587248	0.567851	0.590226	0.592105	0.536961	0.577778	0.558433	0.582734	0.617512	0.576621	0.576042	0.578313	0.594136	0.568306	0.572993	0.572333	0.621495	0.530041	0.589404	0.570826	0.554891	0.549652	0.595588	0.539035	0.579798	0.566613	0.59673	0.589744	0.566558	0.602484	0.576541	0.578488	0.581532	0.570132	0.568716	0.577621	0.572695	0.578505	0.54877	0.544337	0.579918	0.573386	0.548803	0.568311	0.572183	0.565891	0.584668	0.595745	0.606426
0.600871	0.527513	0.600934	0.581115	0.583756	0.604618	0.592054	0.601922	0.582991	0.553917	0.592751	0.591267	0.59708	0.574236	0.593059	0.597496	0.598789	0.558027	0.597813	0.590289	0.601095	0.604319	0.609712	0.590421	0.603723	0.595519	0.605054	0.582838	0.597992	0.601517	0.579825	0.597387	0.592996	0.594584	0.595674	0.595655	0.594214	0.600152	0.599307	0.6108	0.604235	0.592885	0.590979	0.607936	0.592421	0.597884	0.600356	0.585622	0.56861	0.562784
0.612118	0.546382	0.609142	0.602445	0.607013	0.593388	0.606045	0.607143	0.604691	0.569973	0.603018	0.610932	0.606688	0.590853	0.607215	0.610881	0.60495	0.570345	0.588966	0.60636	0.606262	0.604833	0.606214	0.603604	0.595332	0.608395	0.611737	0.599408	0.615512	0.60904	0.600629	0.607595	0.609884	0.605619	0.604485	0.610885	0.602833	0.610944	0.60998	0.604983	0.603651	0.605882	0.603323	0.604743	0.60559	0.608674	0.607735	0.602793	0.587372	0.583784
0.585737	0.515704	0.585366	0.559819	0.564702	0.615293	0.57722	0.594109	0.565352	0.537764	0.571855	0.57387	0.577453	0.555849	0.585346	0.583874	0.582483	0.53638	0.607797	0.570989	0.578605	0.601126	0.600734	0.568555	0.61246	0.580752	0.585537	0.563401	0.571786	0.589361	0.558859	0.574795	0.578775	0.574225	0.586564	0.574826	0.569685	0.584603	0.57909	0.605815	0.60983	0.5725	0.573984	0.607937	0.572973	0.582347	0.585877	0.564453	0.553254	0.546211
0.601717	0.564626	0.604468	0.603102	0.606403	0.56931	0.602362	0.590493	0.605169	0.589744	0.607309	0.610143	0.605016	0.607527	0.605697	0.605644	0.601865	0.597187	0.557279	0.611775	0.593915	0.586239	0.583183	0.611504	0.571335	0.602151	0.600259	0.61068	0.621035	0.600906	0.642058	0.603286	0.605784	0.6051	0.59931	0.6	0.599078	0.603774	0.608048	0.579984	0.581166	0.61236	0.596241	0.583066	0.606432	0.607194	0.599874	0.610544	0.610132	0.603081
0.596336	0.559122	0.600136	0.603682	0.607582	0.563589	0.608985	0.584393	0.604869	0.598066	0.600321	0.607261	0.604441	0.605381	0.599693	0.601964	0.600596	0.609195	0.55439	0.606643	0.597931	0.582849	0.581181	0.610266	0.566088	0.610368	0.600399	0.605906	0.625659	0.598118	0.641686	0.600813	0.604134	0.607605	0.600846	0.599393	0.597756	0.601657	0.602326	0.576923	0.575203	0.60601	0.600475	0.579935	0.604299	0.597202	0.594401	0.603571	0.611511	0.60641
0.590028	0.561798	0.598878	0.604628	0.610187	0.561724	0.599831	0.584146	0.608398	0.595588	0.602159	0.602389	0.601884	0.612676	0.595126	0.600309	0.598462	0.602941	0.553707	0.604317	0.592567	0.577821	0.577498	0.608317	0.562375	0.602329	0.594262	0.607676	0.619176	0.592896	0.652778	0.598154	0.60082	0.599327	0.592539	0.600156	0.595552	0.595274	0.605892	0.574089	0.568164	0.602058	0.592593	0.576285	0.599349	0.598485	0.593414	0.606589	0.605327	0.605898
0.596575	0.571685	0.596622	0.610766	0.615632	0.562707	0.598333	0.585006	0.611219	0.597143	0.600655	0.601836	0.604825	0.605568	0.598131	0.597876	0.600453	0.612094	0.55533	0.601054	0.592847	0.581703	0.575967	0.613118	0.563036	0.605132	0.593834	0.60625	0.621454	0.598495	0.670025	0.605954	0.599839	0.605263	0.595881	0.599691	0.598023	0.602603	0.600939	0.576383	0.57329	0.603041	0.596618	0.574225	0.599839	0.600917	0.593008	0.609779	0.601896	0.608179
0.595339	0.581683	0.594245	0.605372	0.603004	0.55719	0.600694	0.580048	0.59901	0.59009	0.59596	0.5954	0.598787	0.606618	0.602585	0.596244	0.595426	0.594512	0.548762	0.605214	0.593145	0.574238	0.573917	0.600195	0.559556	0.598139	0.589163	0.606828	0.607401	0.594142	0.650943	0.593063	0.608014	0.596639	0.588745	0.594295	0.595477	0.597134	0.604167	0.572742	0.568237	0.599653	0.596535	0.57202	0.592409	0.602848	0.590403	0.594444	0.611538	0.601124
0.602635	0.566667	0.592914	0.601562	0.616842	0.562094	0.604027	0.584895	0.606119	0.591549	0.598374	0.598522	0.607794	0.606164	0.604466	0.600917	0.598802	0.601493	0.554238	0.608541	0.592798	0.582126	0.579871	0.605313	0.562665	0.606136	0.594126	0.606472	0.619048	0.596575	0.678117	0.602819	0.606159	0.60199	0.600877	0.598462	0.602819	0.602362	0.609005	0.577686	0.574134	0.604377	0.599676	0.576123	0.601449	0.602719	0.593544	0.610401	0.605201	0.609043
0.604361	0.525559	0.602998	0.587397	0.58894	0.603198	0.596088	0.605263	0.592793	0.557692	0.597808	0.598131	0.599915	0.577471	0.602819	0.604441	0.601307	0.558554	0.599879	0.593124	0.603137	0.611147	0.60645	0.592082	0.600552	0.597551	0.601688	0.5878	0.593373	0.608034	0.58063	0.59949	0.598574	0.598229	0.603244	0.600329	0.593645	0.6	0.597131	0.612125	0.608444	0.591639	0.595674	0.606581	0.596909	0.603013	0.601521	0.595773	0.580853	0.569849
0.597724	0.560606	0.597769	0.607008	0.608055	0.566167	0.600162	0.584204	0.601648	0.587533	0.602381	0.60356	0.603531	0.607221	0.607362	0.599237	0.597968	0.601695	0.556269	0.606897	0.597297	0.584066	0.582569	0.606227	0.565729	0.606383	0.597959	0.60743	0.628696	0.598658	0.636674	0.607085	0.601562	0.607377	0.595304	0.60045	0.602381	0.609351	0.607798	0.577642	0.57899	0.609091	0.601562	0.578624	0.597826	0.59927	0.594595	0.614964	0.603881	0.604271
0.604359	0.558917	0.603651	0.604167	0.61355	0.572351	0.604633	0.587937	0.605214	0.586683	0.599071	0.607256	0.610675	0.60251	0.613534	0.605839	0.608128	0.595607	0.560096	0.608153	0.594488	0.591556	0.587671	0.610229	0.575453	0.614961	0.603539	0.614258	0.626957	0.600259	0.645556	0.607425	0.613386	0.603236	0.604651	0.599259	0.602308	0.610949	0.60905	0.578352	0.583794	0.611736	0.60747	0.586747	0.60061	0.605603	0.601911	0.606419	0.621348	0.603819
0.594301	0.559567	0.597297	0.606383	0.610101	0.564748	0.59901	0.590036	0.609316	0.593838	0.604065	0.613145	0.605392	0.614943	0.604361	0.598793	0.598068	0.603989	0.552849	0.604425	0.596022	0.582198	0.579926	0.607345	0.564527	0.604918	0.595618	0.610537	0.63465	0.600135	0.643541	0.606557	0.599678	0.606965	0.596017	0.601994	0.60522	0.600601	0.602344	0.577714	0.577178	0.602329	0.598726	0.579248	0.605136	0.59584	0.595618	0.603791	0.604215	0.603846
0.605077	0.548837	0.607477	0.609524	0.606969	0.582595	0.611732	0.600836	0.604135	0.592784	0.611111	0.611806	0.606501	0.602812	0.609724	0.612418	0.61104	0.59322	0.56834	0.609078	0.606971	0.590551	0.596007	0.608994	0.579284	0.607337	0.607558	0.606612	0.631075	0.611702	0.618492	0.608726	0.606183	0.610656	0.605804	0.611257	0.605156	0.614919	0.610964	0.593583	0.589791	0.615113	0.610661	0.588855	0.608637	0.604666	0.601482	0.60503	0.595707	0.595969
0.60559	0.550649	0.605549	0.609322	0.611111	0.572187	0.60492	0.597522	0.601926	0.580396	0.605974	0.608601	0.611433	0.60206	0.60411	0.606426	0.603038	0.588915	0.565547	0.608828	0.60049	0.599362	0.592641	0.609149	0.575929	0.602564	0.600478	0.607774	0.616333	0.605488	0.62	0.608443	0.607345	0.607194	0.604193	0.602426	0.602899	0.603333	0.609504	0.590094	0.590385	0.61136	0.61127	0.589202	0.604342	0.610963	0.600354	0.609813	0.610136	0.608742
0.595994	0.556985	0.594429	0.60396	0.607505	0.563357	0.598497	0.581882	0.604406	0.59322	0.60082	0.599834	0.604377	0.602975	0.602201	0.598473	0.599544	0.615031	0.554909	0.602837	0.59388	0.582192	0.578825	0.604167	0.563709	0.607794	0.597315	0.611579	0.630672	0.592992	0.632775	0.608919	0.600482	0.605128	0.593927	0.597994	0.601473	0.603555	0.598756	0.57225	0.573151	0.603419	0.600321	0.573845	0.599034	0.596702	0.59127	0.605263	0.607317	0.61008
0.595745	0.570281	0.594911	0.607143	0.606681	0.560436	0.598628	0.578107	0.601179	0.589552	0.602024	0.604167	0.600855	0.603118	0.606036	0.596724	0.59845	0.610063	0.550393	0.605311	0.588652	0.577833	0.577954	0.604288	0.561107	0.607204	0.595568	0.613483	0.625461	0.592361	0.650633	0.600688	0.597338	0.599498	0.589928	0.597156	0.598967	0.596875	0.605049	0.571429	0.570016	0.604895	0.597541	0.573367	0.601161	0.601393	0.593117	0.598485	0.606599	0.610028
0.596369	0.564576	0.597035	0.60274	0.611691	0.56332	0.597338	0.582847	0.60076	0.590395	0.599673	0.60084	0.606845	0.609954	0.599842	0.596067	0.598174	0.604412	0.552889	0.603908	0.594576	0.582104	0.582104	0.601887	0.567827	0.605785	0.598303	0.608974	0.619893	0.595759	0.675949	0.603015	0.601777	0.609091	0.593617	0.597994	0.606788	0.603077	0.604596	0.574959	0.571782	0.604414	0.600644	0.575456	0.599839	0.602118	0.596154	0.607011	0.602871	0.612466
0.609605	0.546973	0.604715	0.601906	0.60994	0.585337	0.603205	0.598619	0.603107	0.581374	0.60493	0.609032	0.613134	0.602894	0.617537	0.607961	0.607914	0.582714	0.574006	0.605898	0.603157	0.604255	0.599511	0.610638	0.585732	0.60828	0.608197	0.60687	0.619785	0.609081	0.603503	0.603846	0.605493	0.605164	0.608746	0.605455	0.599749	0.607358	0.612963	0.597858	0.594118	0.602317	0.60388	0.596491	0.60274	0.61018	0.604752	0.603709	0.598856	0.595652
0.597339	0.573276	0.592798	0.598196	0.614807	0.560261	0.598305	0.584123	0.604288	0.595029	0.600666	0.607204	0.600334	0.602353	0.605475	0.595532	0.59633	0.608359	0.550465	0.599462	0.592407	0.579232	0.576602	0.607143	0.561908	0.605574	0.59375	0.603814	0.622283	0.591781	0.650498	0.598497	0.598695	0.603015	0.590844	0.598746	0.603853	0.597523	0.6016	0.574274	0.57278	0.606401	0.598055	0.573967	0.599836	0.595599	0.592	0.605566	0.609069	0.605691
0.580621	0.583333	0.581514	0.595078	0.601449	0.555306	0.599812	0.578382	0.595032	0.609665	0.58935	0.595865	0.596654	0.603542	0.590035	0.590444	0.584967	0.601476	0.540984	0.597804	0.586508	0.565831	0.563892	0.600868	0.549828	0.588889	0.579063	0.604819	0.594412	0.585949	0.604	0.590494	0.592251	0.592058	0.583333	0.588983	0.592351	0.591906	0.591222	0.562928	0.560914	0.591932	0.590164	0.559307	0.59605	0.591711	0.576869	0.59776	0.610465	0.609477
0.607809	0.547235	0.611949	0.60061	0.609776	0.581089	0.607923	0.600723	0.603604	0.585317	0.608054	0.612483	0.610264	0.600515	0.611257	0.609911	0.60665	0.592133	0.570462	0.612143	0.606096	0.59497	0.592779	0.610613	0.58323	0.606469	0.612281	0.606678	0.627155	0.608092	0.630824	0.610181	0.609707	0.605859	0.604665	0.606914	0.608054	0.610828	0.613784	0.590361	0.589272	0.607884	0.60686	0.592649	0.608898	0.604798	0.606455	0.605603	0.599291	0.605769
0.598453	0.566929	0.59905	0.604536	0.617585	0.563816	0.595638	0.583632	0.599609	0.591168	0.600503	0.601351	0.604341	0.607889	0.601276	0.601708	0.600924	0.608955	0.552967	0.606631	0.59824	0.581201	0.579757	0.607075	0.563455	0.606312	0.601284	0.611714	0.623878	0.597796	0.682519	0.603535	0.598387	0.607794	0.597421	0.596367	0.605307	0.606366	0.605096	0.575997	0.572908	0.607945	0.604065	0.575166	0.601974	0.603501	0.594164	0.607607	0.60875	0.613388
0.600785	0.558923	0.602999	0.59982	0.610266	0.570733	0.604724	0.587444	0.60354	0.590551	0.598473	0.603611	0.608491	0.611814	0.607357	0.609489	0.609039	0.601333	0.558909	0.610553	0.596711	0.588068	0.585804	0.610424	0.569066	0.611551	0.605782	0.613412	0.623946	0.60568	0.644796	0.605799	0.608729	0.609546	0.609203	0.600291	0.597117	0.605378	0.609212	0.58119	0.582154	0.608521	0.602761	0.582108	0.601362	0.609827	0.5971	0.608844	0.609031	0.607914
0.607348	0.549438	0.611429	0.605463	0.607585	0.582878	0.608725	0.60203	0.607249	0.582375	0.607237	0.609333	0.609643	0.601523	0.612883	0.607098	0.608696	0.587426	0.572093	0.61338	0.606358	0.596453	0.597826	0.614476	0.583487	0.608179	0.611678	0.607087	0.631579	0.609464	0.624348	0.610667	0.609375	0.613095	0.605047	0.608449	0.603651	0.614899	0.611607	0.595865	0.591679	0.615595	0.605943	0.59368	0.608866	0.610625	0.611486	0.608665	0.606771	0.594322
0.614315	0.539062	0.613265	0.603604	0.600658	0.593245	0.60511	0.606422	0.601258	0.575077	0.605956	0.613879	0.609447	0.594972	0.615039	0.611784	0.61391	0.575879	0.585005	0.60628	0.610881	0.611794	0.607226	0.60665	0.593586	0.608997	0.60999	0.605228	0.607143	0.611168	0.598592	0.609375	0.615075	0.60842	0.614979	0.609081	0.604214	0.608527	0.610102	0.603086	0.604022	0.605917	0.611048	0.601389	0.608077	0.613385	0.611723	0.605617	0.594203	0.58797
0.604214	0.547191	0.60904	0.601796	0.60514	0.584256	0.609249	0.598286	0.602489	0.57935	0.605366	0.606764	0.612	0.599167	0.614249	0.604192	0.603321	0.587475	0.572258	0.60749	0.60669	0.600173	0.595947	0.609145	0.583282	0.611185	0.609163	0.602826	0.623603	0.607143	0.622414	0.611185	0.61749	0.60705	0.615431	0.605131	0.603947	0.612155	0.607595	0.593937	0.595768	0.609312	0.606218	0.595238	0.603871	0.607407	0.607701	0.604635	0.602609	0.603545
0.595973	0.565657	0.596306	0.603053	0.609252	0.565372	0.602773	0.592326	0.60463	0.598886	0.602073	0.606036	0.604502	0.60596	0.604294	0.601493	0.603116	0.606648	0.55607	0.605172	0.594723	0.585495	0.578351	0.607735	0.566138	0.605939	0.596859	0.609533	0.625	0.606613	0.648235	0.603698	0.599844	0.603698	0.5961	0.597451	0.597619	0.599852	0.60274	0.578367	0.576	0.60049	0.597027	0.578883	0.599374	0.603397	0.594034	0.604982	0.610092	0.605263
0.608053	0.537931	0.607359	0.599617	0.605859	0.58878	0.603248	0.601742	0.6	0.572785	0.6	0.604287	0.612602	0.59375	0.611738	0.603917	0.608152	0.570093	0.581806	0.602994	0.608428	0.607827	0.607336	0.602868	0.591254	0.606236	0.60885	0.596946	0.620245	0.613265	0.602546	0.605724	0.60882	0.60739	0.613998	0.603297	0.59966	0.610011	0.603201	0.599442	0.607242	0.604094	0.599553	0.605965	0.601466	0.606176	0.6105	0.605488	0.599711	0.58953
0.603428	0.546512	0.608222	0.609952	0.607553	0.578915	0.609551	0.600526	0.603395	0.583162	0.60631	0.607939	0.605409	0.605169	0.602094	0.606771	0.611183	0.588358	0.569314	0.610542	0.61185	0.587979	0.593141	0.60687	0.580522	0.603851	0.602549	0.609899	0.629438	0.606596	0.616637	0.611657	0.603914	0.609655	0.600851	0.610818	0.610497	0.60608	0.610067	0.589695	0.587426	0.61119	0.607724	0.587547	0.609673	0.607097	0.602874	0.60279	0.597096	0.596304
0.592486	0.566532	0.589636	0.604822	0.61039	0.557012	0.598949	0.584263	0.611452	0.599688	0.60241	0.596522	0.601739	0.611386	0.599511	0.596338	0.59375	0.614094	0.548639	0.605805	0.591311	0.577081	0.572097	0.605	0.55786	0.604491	0.591851	0.606667	0.605647	0.593137	0.623116	0.599115	0.593333	0.601604	0.589102	0.597424	0.604754	0.59271	0.599187	0.571309	0.56626	0.597865	0.60241	0.569282	0.600507	0.594531	0.587312	0.606654	0.601266	0.60452
0.594595	0.565217	0.595238	0.608742	0.608315	0.55754	0.598958	0.584767	0.604	0.603125	0.603419	0.602632	0.605172	0.606436	0.596278	0.60311	0.600806	0.607372	0.548403	0.605556	0.597139	0.573835	0.573724	0.607287	0.558744	0.605634	0.594011	0.613636	0.61326	0.594193	0.621622	0.60327	0.599498	0.608247	0.584052	0.5984	0.608131	0.599206	0.603618	0.573345	0.566529	0.608541	0.60473	0.571008	0.599332	0.604466	0.58931	0.612745	0.606494	0.5961
0.604959	0.527231	0.606705	0.58925	0.58867	0.603063	0.596642	0.599624	0.585238	0.558231	0.592609	0.593722	0.603636	0.580478	0.613861	0.606514	0.602243	0.562081	0.595692	0.599247	0.602415	0.619377	0.608466	0.594621	0.605042	0.603902	0.60832	0.589268	0.598794	0.605588	0.585938	0.601541	0.608577	0.596789	0.61182	0.594372	0.594365	0.6078	0.601673	0.608364	0.612591	0.601313	0.600448	0.610908	0.592314	0.601724	0.605949	0.593868	0.583155	0.573449
0.572884	0.584416	0.57197	0.590799	0.586076	0.541262	0.583503	0.561438	0.59201	0.608051	0.579102	0.579102	0.582341	0.607477	0.575419	0.578237	0.573529	0.605932	0.532506	0.584582	0.570644	0.552795	0.554446	0.592548	0.54209	0.579612	0.569486	0.597884	0.58781	0.573758	0.598802	0.579151	0.576996	0.580952	0.573311	0.575318	0.586032	0.575175	0.576642	0.55	0.547538	0.584168	0.582677	0.548359	0.581107	0.575521	0.569892	0.582073	0.599678	0.599631
0.606838	0.530612	0.610068	0.591278	0.591815	0.601286	0.600284	0.604249	0.592685	0.562645	0.599347	0.599624	0.598788	0.583062	0.611368	0.606364	0.606047	0.567551	0.592276	0.5999	0.601796	0.612324	0.60787	0.600301	0.600584	0.608468	0.60956	0.593651	0.608398	0.608155	0.590255	0.606262	0.60541	0.60149	0.610327	0.600996	0.598513	0.605978	0.608957	0.606542	0.611455	0.606017	0.600739	0.608449	0.599445	0.606884	0.608475	0.594055	0.585011	0.57363
0.609056	0.557971	0.604298	0.604491	0.612226	0.570533	0.607413	0.596026	0.602521	0.590588	0.609375	0.615325	0.611364	0.608434	0.605452	0.607242	0.60749	0.595694	0.562144	0.607425	0.602548	0.594304	0.588468	0.606489	0.57417	0.607784	0.600877	0.615314	0.619685	0.605429	0.637681	0.604042	0.607353	0.608148	0.606719	0.609065	0.608955	0.606546	0.604735	0.585375	0.586516	0.616535	0.600579	0.582602	0.604076	0.604651	0.603067	0.609477	0.605317	0.604911
0.606527	0.5563	0.603081	0.607143	0.614796	0.575062	0.606734	0.593122	0.603968	0.598214	0.606892	0.612335	0.612645	0.610694	0.608992	0.609479	0.60841	0.588745	0.565808	0.612538	0.604809	0.590383	0.59456	0.610143	0.577869	0.609155	0.609244	0.612457	0.611111	0.611179	0.616822	0.608665	0.603329	0.610408	0.603598	0.607383	0.607746	0.608812	0.608401	0.589258	0.586596	0.615899	0.60749	0.590732	0.606944	0.611038	0.601407	0.609907	0.597538	0.596349
0.600551	0.562712	0.596752	0.607843	0.610998	0.565833	0.60327	0.583431	0.606936	0.591429	0.59901	0.608221	0.604377	0.6082	0.615262	0.603817	0.607367	0.606105	0.555393	0.601232	0.593445	0.589391	0.581308	0.609962	0.56965	0.610561	0.608368	0.606625	0.632246	0.597931	0.647561	0.604167	0.612561	0.598673	0.604317	0.59953	0.594507	0.608462	0.603876	0.575377	0.576613	0.603215	0.600482	0.580795	0.602439	0.605828	0.600402	0.607477	0.622449	0.614247
0.603822	0.563444	0.60375	0.610229	0.605839	0.571248	0.603631	0.595638	0.604414	0.590047	0.601182	0.605422	0.61036	0.610101	0.602691	0.606338	0.608089	0.592326	0.561627	0.607656	0.599359	0.590529	0.584656	0.611298	0.572305	0.609774	0.602117	0.609665	0.627229	0.602532	0.6375	0.597923	0.602639	0.612229	0.602749	0.598739	0.602659	0.606592	0.605951	0.587112	0.583788	0.603631	0.600871	0.581768	0.604839	0.604138	0.604245	0.6133	0.605809	0.610855
0.595938	0.564202	0.596073	0.597938	0.607066	0.560465	0.599315	0.579693	0.604331	0.599698	0.600671	0.605903	0.602891	0.606715	0.598865	0.600639	0.6	0.608359	0.549467	0.610185	0.590717	0.578529	0.572693	0.607356	0.560257	0.605719	0.591794	0.613391	0.62135	0.595506	0.64625	0.596965	0.604341	0.602024	0.593795	0.595912	0.594842	0.60315	0.604538	0.57375	0.574121	0.608581	0.592834	0.575616	0.600826	0.600924	0.591946	0.599442	0.611959	0.610193
0.61164	0.543388	0.60931	0.600134	0.604539	0.592452	0.604442	0.596475	0.600391	0.567524	0.603896	0.605263	0.610646	0.597651	0.618575	0.606818	0.605889	0.579867	0.583448	0.609925	0.601686	0.608607	0.602121	0.609724	0.590372	0.614734	0.611691	0.602962	0.610559	0.60808	0.606984	0.609189	0.621248	0.602924	0.615594	0.605802	0.596737	0.611301	0.611561	0.597942	0.608588	0.606884	0.603027	0.602774	0.600465	0.608305	0.614984	0.599499	0.603687	0.586614
0.60568	0.560458	0.604621	0.611732	0.616541	0.570546	0.607981	0.592737	0.610424	0.588089	0.601669	0.607256	0.6146	0.607368	0.610518	0.608477	0.607296	0.5975	0.560577	0.606908	0.59883	0.588868	0.583259	0.61324	0.572325	0.607798	0.608108	0.614563	0.627907	0.608949	0.642857	0.607143	0.606767	0.610518	0.605121	0.603473	0.600304	0.60704	0.605417	0.584337	0.584328	0.617314	0.601048	0.585714	0.602699	0.608262	0.604534	0.612521	0.61039	0.607059
0.596515	0.568627	0.598814	0.61284	0.608268	0.562987	0.598387	0.583238	0.605166	0.592033	0.603503	0.606383	0.607908	0.603753	0.597412	0.604599	0.607988	0.60218	0.557214	0.61082	0.592992	0.581418	0.581893	0.606557	0.565563	0.597946	0.599206	0.608961	0.622359	0.597333	0.643026	0.600962	0.607313	0.606349	0.599168	0.606061	0.600946	0.601935	0.603715	0.578176	0.575517	0.605785	0.601708	0.579204	0.603611	0.603524	0.594072	0.608229	0.606407	0.617647
0.602381	0.566563	0.604762	0.611022	0.607667	0.578499	0.608392	0.597701	0.606811	0.58642	0.611878	0.612745	0.606103	0.603723	0.603403	0.606494	0.61018	0.590437	0.566946	0.611193	0.605549	0.591549	0.593458	0.61	0.577185	0.608219	0.605826	0.608878	0.626657	0.609005	0.619782	0.609028	0.603634	0.607387	0.599278	0.612137	0.611878	0.607881	0.607477	0.594014	0.585375	0.612606	0.610734	0.588813	0.611035	0.604695	0.603567	0.605926	0.598901	0.597847
0.600275	0.524025	0.602669	0.582748	0.58618	0.610615	0.591414	0.60347	0.585593	0.554978	0.592946	0.594635	0.597315	0.575286	0.59949	0.599352	0.59907	0.55234	0.603738	0.592185	0.600972	0.611078	0.618092	0.593187	0.607093	0.593704	0.605281	0.581723	0.594033	0.605028	0.580821	0.596211	0.594802	0.59712	0.60084	0.595255	0.593658	0.59849	0.597605	0.609534	0.609763	0.594241	0.594505	0.611528	0.596112	0.602158	0.602582	0.59084	0.569787	0.564027
0.601737	0.531756	0.604852	0.589391	0.58995	0.600415	0.597159	0.603448	0.592502	0.559978	0.599091	0.598075	0.597995	0.579084	0.601695	0.603815	0.602005	0.562783	0.593971	0.603039	0.605528	0.607483	0.613302	0.594294	0.599059	0.60137	0.607762	0.589666	0.604128	0.607469	0.587987	0.607407	0.600271	0.602914	0.605929	0.599119	0.602955	0.610963	0.601695	0.606552	0.605263	0.6026	0.602283	0.60843	0.599729	0.603057	0.606296	0.596466	0.57619	0.571507
0.59987	0.555718	0.602828	0.604464	0.613806	0.569162	0.603876	0.596847	0.611111	0.592732	0.60687	0.605919	0.604294	0.609603	0.603676	0.603276	0.605226	0.596447	0.560258	0.616221	0.600533	0.584264	0.586607	0.609185	0.570261	0.605183	0.602171	0.612167	0.619902	0.60608	0.647936	0.607253	0.606657	0.608729	0.607962	0.603896	0.606269	0.607143	0.606083	0.584202	0.580078	0.61041	0.604167	0.583333	0.608761	0.60493	0.603904	0.611765	0.60661	0.602299
0.601725	0.525383	0.603067	0.585336	0.584108	0.608947	0.592679	0.600866	0.58232	0.552416	0.591994	0.595944	0.595645	0.574236	0.610156	0.600987	0.600605	0.557746	0.603651	0.589014	0.599495	0.612844	0.610517	0.590347	0.607091	0.598284	0.604943	0.584034	0.596108	0.610584	0.582353	0.596648	0.599381	0.596724	0.608599	0.595328	0.593653	0.604483	0.60046	0.612472	0.614365	0.597542	0.597759	0.613344	0.591673	0.599775	0.604626	0.587811	0.574156	0.56621
0.59116	0.572519	0.597025	0.604208	0.611925	0.560729	0.599315	0.586905	0.603143	0.601493	0.599498	0.604237	0.605219	0.610849	0.603279	0.601404	0.601682	0.600592	0.550318	0.605263	0.593484	0.577713	0.578873	0.610895	0.560225	0.602349	0.590909	0.605996	0.603203	0.598338	0.628993	0.605622	0.595935	0.604478	0.592672	0.598884	0.603679	0.598602	0.605987	0.574105	0.57067	0.607452	0.599511	0.574183	0.597862	0.597264	0.599432	0.609162	0.612346	0.611429
0.604801	0.549412	0.6097	0.604167	0.604396	0.580635	0.611111	0.606328	0.608926	0.583992	0.607909	0.606225	0.603634	0.602058	0.607603	0.602532	0.606516	0.584178	0.571831	0.612069	0.605792	0.592641	0.593802	0.610195	0.579385	0.605228	0.606813	0.608766	0.61844	0.60943	0.617077	0.609823	0.601573	0.614035	0.5987	0.609114	0.607764	0.605563	0.606632	0.593419	0.5875	0.612725	0.608466	0.593726	0.607947	0.604348	0.60625	0.604566	0.59386	0.593284
0.600817	0.5625	0.599734	0.60381	0.61168	0.566712	0.597064	0.586906	0.604869	0.589918	0.597444	0.602291	0.60522	0.61036	0.607812	0.6	0.599099	0.600567	0.554828	0.610714	0.59618	0.583576	0.579504	0.604824	0.564559	0.611296	0.60274	0.60404	0.617444	0.594504	0.631336	0.603789	0.61246	0.598086	0.613193	0.597727	0.5992	0.605023	0.601527	0.576923	0.579011	0.604167	0.603639	0.576078	0.601426	0.605224	0.597386	0.606572	0.614929	0.608974
0.593535	0.568182	0.59527	0.602204	0.615304	0.56	0.60118	0.590458	0.601727	0.591691	0.606489	0.608844	0.607744	0.617021	0.599213	0.600769	0.603528	0.608108	0.554668	0.604464	0.59375	0.579024	0.577066	0.614173	0.562753	0.605042	0.599721	0.609914	0.625	0.59726	0.953237	0.597015	0.604202	0.606164	0.597561	0.603448	0.603477	0.601695	0.605263	0.578138	0.574104	0.605128	0.601133	0.57479	0.607553	0.606595	0.59429	0.607143	0.608537	0.611111
0.582443	0.597633	0.584356	0.59881	0.611825	0.546582	0.598214	0.570332	0.600917	0.60566	0.589454	0.590133	0.59405	0.612857	0.585366	0.587884	0.590986	0.606589	0.540707	0.599792	0.581664	0.566667	0.563291	0.599119	0.549553	0.58829	0.583707	0.606061	0.607741	0.583582	0.630117	0.588679	0.593573	0.597561	0.579937	0.585814	0.590909	0.587436	0.589631	0.56145	0.557216	0.593992	0.590909	0.558849	0.589649	0.585142	0.581752	0.599562	0.604412	0.60596
0.604049	0.547991	0.612994	0.603348	0.603448	0.58865	0.608839	0.603916	0.610132	0.587523	0.611257	0.609661	0.610381	0.601626	0.611252	0.612069	0.614251	0.587571	0.575498	0.616183	0.604284	0.596499	0.597951	0.612717	0.585784	0.611039	0.610925	0.613386	0.611111	0.612867	0.613445	0.609661	0.610614	0.611757	0.606148	0.614304	0.607051	0.616667	0.612641	0.596798	0.597981	0.609934	0.606692	0.592963	0.609375	0.602748	0.606325	0.608183	0.5975	0.59657
0.610356	0.541746	0.615505	0.610734	0.602459	0.591068	0.603571	0.60223	0.601816	0.578151	0.60517	0.610778	0.613365	0.602963	0.612644	0.606264	0.607581	0.578151	0.581485	0.610973	0.607407	0.607143	0.603825	0.608668	0.590241	0.609058	0.61134	0.602599	0.607186	0.609896	0.602356	0.611377	0.614522	0.611442	0.609611	0.60565	0.607901	0.60904	0.61234	0.6	0.60028	0.609639	0.607809	0.60291	0.60453	0.609989	0.610941	0.605131	0.595697	0.589457
0.582467	0.579787	0.573571	0.595982	0.607477	0.549403	0.587736	0.575032	0.601996	0.608929	0.589416	0.595547	0.597561	0.602667	0.586441	0.58887	0.587993	0.611111	0.542971	0.598592	0.586287	0.566834	0.566184	0.595949	0.550779	0.593466	0.577305	0.600962	0.600971	0.582849	0.606183	0.60452	0.592199	0.59319	0.582181	0.588136	0.601301	0.591443	0.59161	0.563574	0.563184	0.595703	0.596085	0.561973	0.590747	0.582651	0.576977	0.596674	0.595304	0.606796
0.607234	0.52934	0.604534	0.588	0.592631	0.603175	0.600564	0.605078	0.591857	0.563101	0.600186	0.604323	0.603368	0.583601	0.606752	0.606949	0.603556	0.558382	0.596388	0.595098	0.603669	0.619619	0.611824	0.59841	0.6	0.604049	0.608074	0.589783	0.597526	0.608511	0.585761	0.605833	0.599265	0.600652	0.606586	0.599641	0.597776	0.599103	0.600814	0.609346	0.607296	0.597938	0.604921	0.612492	0.599174	0.600177	0.603247	0.590778	0.585714	0.575029
0.580882	0.587379	0.582729	0.593541	0.603044	0.553789	0.594925	0.578815	0.598468	0.606498	0.587114	0.591328	0.602996	0.602394	0.589438	0.592749	0.587748	0.594545	0.542448	0.59505	0.589399	0.567665	0.573441	0.60148	0.55281	0.591575	0.584906	0.611111	0.599222	0.588279	0.613573	0.597889	0.584359	0.590659	0.580916	0.5918	0.590416	0.591751	0.587986	0.5625	0.563793	0.592871	0.591727	0.563136	0.590827	0.587171	0.585384	0.597917	0.606017	0.618729
0.612903	0.55119	0.615725	0.603814	0.604839	0.585999	0.606599	0.603902	0.609244	0.581851	0.611321	0.610759	0.608668	0.600787	0.609564	0.612768	0.611967	0.582301	0.574613	0.60809	0.610122	0.592486	0.599677	0.610724	0.586058	0.610553	0.606874	0.606667	0.610966	0.610687	0.599219	0.60804	0.604779	0.609726	0.603645	0.607314	0.609434	0.610451	0.615196	0.599413	0.595203	0.611469	0.61194	0.596377	0.609046	0.609209	0.608021	0.611036	0.598706	0.592401
0.602288	0.564748	0.603586	0.605505	0.604915	0.56982	0.609698	0.60454	0.610413	0.598972	0.602308	0.605678	0.600614	0.615974	0.608761	0.607143	0.606782	0.593506	0.559852	0.604651	0.594327	0.585056	0.583034	0.608541	0.56799	0.603011	0.601673	0.612774	0.607317	0.603289	0.614471	0.603035	0.60229	0.604851	0.59905	0.601312	0.599537	0.60101	0.604167	0.581255	0.581146	0.606678	0.602896	0.576768	0.600605	0.602983	0.601017	0.602024	0.603486	0.610979
0.606152	0.55483	0.601064	0.605348	0.613367	0.574749	0.608571	0.59968	0.608903	0.591202	0.610408	0.612464	0.610399	0.600726	0.598118	0.603539	0.605091	0.58617	0.566353	0.608631	0.602906	0.591837	0.595443	0.609546	0.57572	0.597781	0.59789	0.610535	0.611274	0.607186	0.601083	0.60405	0.597662	0.609331	0.591076	0.608289	0.607444	0.599609	0.605369	0.592105	0.584081	0.603448	0.602195	0.582197	0.611266	0.608037	0.599188	0.605463	0.600187	0.601434
0.612051	0.540892	0.616965	0.605369	0.60394	0.588663	0.608434	0.607143	0.607895	0.581699	0.614371	0.608774	0.611575	0.599854	0.615295	0.610734	0.612486	0.583756	0.581475	0.612516	0.609159	0.607755	0.601093	0.612648	0.589888	0.606509	0.612435	0.604022	0.611042	0.613971	0.602056	0.607995	0.607602	0.611507	0.608342	0.610286	0.604019	0.615561	0.611047	0.60114	0.597569	0.613916	0.605263	0.598101	0.609283	0.610056	0.611511	0.605429	0.592319	0.593553
0.612323	0.544	0.609442	0.600551	0.600846	0.585483	0.609649	0.604147	0.603401	0.578534	0.610494	0.61553	0.61208	0.600153	0.611312	0.612808	0.612791	0.58045	0.577484	0.611258	0.607338	0.597862	0.596749	0.609079	0.585989	0.608374	0.61123	0.606569	0.607918	0.608369	0.601838	0.607407	0.609013	0.608059	0.609375	0.607185	0.606135	0.606308	0.612306	0.600801	0.597449	0.609296	0.607807	0.594982	0.605327	0.610337	0.608765	0.607753	0.596367	0.59182
0.570841	0.515195	0.572653	0.554217	0.550509	0.601007	0.559397	0.574939	0.5511	0.526871	0.560301	0.561657	0.562847	0.54173	0.56685	0.564657	0.565723	0.531648	0.60367	0.55628	0.569206	0.587804	0.58998	0.555348	0.601371	0.561097	0.571251	0.549453	0.559489	0.572642	0.543706	0.559882	0.56367	0.561606	0.572256	0.563227	0.557664	0.566158	0.564987	0.590664	0.595823	0.560816	0.559832	0.593075	0.560036	0.56776	0.571657	0.555762	0.540618	0.533525
0.573952	0.513224	0.575213	0.552224	0.553262	0.603034	0.560576	0.573929	0.552664	0.528952	0.559944	0.56195	0.566209	0.542739	0.571057	0.567456	0.566903	0.530714	0.60753	0.558883	0.572427	0.593569	0.591522	0.555759	0.602348	0.566212	0.5753	0.550973	0.56278	0.575029	0.545379	0.565034	0.572618	0.562749	0.575423	0.565363	0.559944	0.569301	0.567209	0.592952	0.600206	0.561171	0.563344	0.598456	0.561459	0.570158	0.573292	0.55812	0.545929	0.536476
0.606613	0.545161	0.607987	0.602526	0.600758	0.584601	0.605159	0.5985	0.605109	0.576779	0.607702	0.609707	0.612583	0.60299	0.619231	0.613466	0.609681	0.58365	0.572191	0.605118	0.602975	0.599398	0.594963	0.607558	0.586366	0.60958	0.610112	0.606416	0.612175	0.608277	0.609508	0.610964	0.617801	0.606865	0.609799	0.608125	0.602731	0.614662	0.614504	0.595291	0.595308	0.607383	0.607004	0.594444	0.603073	0.613103	0.607539	0.601257	0.599321	0.595281
0.574185	0.52151	0.576607	0.552766	0.555735	0.605506	0.561942	0.579747	0.554267	0.529829	0.564063	0.566914	0.564019	0.543989	0.569642	0.569281	0.570506	0.528195	0.607742	0.559736	0.574137	0.589032	0.594941	0.558046	0.605149	0.565561	0.576794	0.551206	0.563326	0.57737	0.546157	0.566191	0.565109	0.56485	0.573851	0.567444	0.565738	0.569413	0.56826	0.594639	0.599077	0.563446	0.566411	0.59788	0.5649	0.570449	0.576237	0.559282	0.543048	0.534851
0.605877	0.535878	0.608195	0.594701	0.596774	0.593494	0.606394	0.60956	0.60101	0.575172	0.605263	0.608051	0.605839	0.5882	0.605984	0.606859	0.605419	0.568212	0.588515	0.599787	0.608513	0.608389	0.604559	0.599558	0.592613	0.603183	0.606752	0.597762	0.60266	0.609462	0.589199	0.604663	0.604379	0.602551	0.603318	0.606287	0.601135	0.603941	0.603811	0.606812	0.603437	0.602213	0.599898	0.605123	0.603466	0.610672	0.607985	0.599782	0.585714	0.57987
0.593664	0.56044	0.589189	0.599609	0.609731	0.563036	0.60101	0.584606	0.601533	0.586705	0.599343	0.598827	0.603215	0.603972	0.603834	0.594411	0.598793	0.591954	0.550507	0.602151	0.594972	0.584721	0.580241	0.603025	0.565552	0.597541	0.590054	0.601677	0.604203	0.60153	0.605814	0.60601	0.605263	0.604269	0.595442	0.592025	0.595779	0.601866	0.604098	0.576636	0.573969	0.605442	0.601449	0.574836	0.595659	0.593233	0.588933	0.600181	0.616915	0.605333
0.584813	0.51679	0.582319	0.5632	0.565862	0.612121	0.578044	0.59577	0.567144	0.537339	0.577062	0.576784	0.579361	0.555677	0.582736	0.582059	0.58089	0.536054	0.607878	0.572289	0.585112	0.602627	0.603765	0.569011	0.610392	0.576804	0.584887	0.56324	0.57128	0.588617	0.555252	0.577162	0.579669	0.576093	0.585037	0.580153	0.57802	0.580637	0.579349	0.602911	0.610926	0.57394	0.579938	0.608778	0.576037	0.58186	0.583374	0.570128	0.552083	0.546049
0.601129	0.534562	0.602326	0.5879	0.598109	0.604765	0.599788	0.599745	0.596682	0.567586	0.601891	0.600529	0.603066	0.583645	0.605858	0.596517	0.597112	0.564944	0.586387	0.599666	0.604862	0.616181	0.610213	0.6	0.601994	0.600946	0.604457	0.588166	0.600109	0.606874	0.591024	0.602116	0.602926	0.605567	0.609037	0.601215	0.598019	0.60402	0.601634	0.601464	0.605523	0.60515	0.599793	0.609879	0.603233	0.6055	0.604052	0.597898	0.585878	0.584879
0.603448	0.545455	0.603943	0.606804	0.613065	0.584005	0.605447	0.596674	0.600769	0.57971	0.603967	0.604716	0.608877	0.601083	0.610215	0.605943	0.604891	0.581612	0.568458	0.608567	0.608959	0.596546	0.593644	0.607919	0.583648	0.614525	0.603165	0.602142	0.607759	0.603408	0.610507	0.610719	0.612259	0.60783	0.61577	0.606955	0.604683	0.611619	0.606341	0.587966	0.594197	0.607801	0.605121	0.593511	0.604054	0.606178	0.602417	0.60994	0.599634	0.595285
0.599125	0.56	0.592992	0.59668	0.608333	0.571677	0.610035	0.585042	0.603883	0.582386	0.600677	0.602178	0.598847	0.614849	0.613115	0.598765	0.597542	0.594556	0.553389	0.599641	0.596774	0.587278	0.58209	0.600943	0.568399	0.605263	0.592493	0.611814	0.60531	0.602837	0.603211	0.607021	0.602273	0.605042	0.593208	0.596094	0.596376	0.605223	0.609177	0.574059	0.576016	0.598319	0.60231	0.576728	0.599662	0.603286	0.596575	0.597248	0.610577	0.605691
0.59252	0.522344	0.592127	0.569547	0.573186	0.612531	0.581257	0.598348	0.572738	0.543493	0.583235	0.582986	0.585062	0.564372	0.591123	0.589224	0.591121	0.543492	0.608201	0.580606	0.593821	0.606716	0.608887	0.576711	0.611272	0.585157	0.595092	0.57125	0.580781	0.596965	0.565705	0.585629	0.588743	0.583136	0.591401	0.588681	0.582842	0.592075	0.588252	0.608395	0.610958	0.582533	0.586675	0.608276	0.584756	0.590567	0.591938	0.578883	0.558824	0.551623
0.60804	0.556	0.611111	0.625	0.607706	0.573701	0.604167	0.599133	0.607023	0.582589	0.608824	0.612519	0.611929	0.606936	0.614085	0.606658	0.605156	0.590909	0.567664	0.620253	0.612595	0.590372	0.591586	0.612295	0.57457	0.614934	0.611931	0.607651	0.604511	0.615723	0.604651	0.619581	0.629247	0.620235	0.625171	0.610719	0.612006	0.626761	0.613445	0.590047	0.588326	0.624417	0.617515	0.589723	0.60492	0.613573	0.611314	0.636139	0.606786	0.603261
0.58006	0.587571	0.578267	0.59589	0.605583	0.548679	0.595238	0.572519	0.589716	0.598148	0.584854	0.587079	0.592593	0.599162	0.589317	0.581803	0.58941	0.604478	0.539315	0.595092	0.578267	0.566872	0.562439	0.589912	0.549271	0.592937	0.580502	0.598522	0.599802	0.581602	0.599723	0.58785	0.587862	0.588504	0.582803	0.583761	0.583636	0.5867	0.5918	0.558798	0.560781	0.598266	0.581705	0.560308	0.583184	0.588136	0.578746	0.591942	0.604106	0.608197
0.591712	0.572549	0.592742	0.599222	0.612266	0.561933	0.605042	0.590426	0.613153	0.598011	0.603279	0.601821	0.604269	0.607798	0.59447	0.599848	0.59716	0.601796	0.553501	0.60746	0.598053	0.576402	0.580149	0.616635	0.563287	0.597862	0.592123	0.613347	0.606218	0.600275	0.608945	0.6075	0.595694	0.601461	0.586111	0.596774	0.597896	0.605008	0.596273	0.580083	0.569823	0.603215	0.59793	0.572705	0.600482	0.6	0.590186	0.604693	0.596927	0.602362
0.607108	0.542266	0.607843	0.600372	0.597854	0.590986	0.605381	0.606601	0.603888	0.574184	0.60419	0.608063	0.606312	0.59	0.615092	0.606688	0.607822	0.577273	0.579491	0.610199	0.605184	0.603825	0.604214	0.601918	0.590598	0.610426	0.609589	0.599872	0.607348	0.609576	0.6	0.604651	0.609635	0.606828	0.612525	0.607257	0.601545	0.607333	0.61039	0.603709	0.601078	0.606862	0.603261	0.600407	0.604258	0.612937	0.608801	0.608156	0.591781	0.585612
0.604624	0.548165	0.606857	0.601064	0.607256	0.58473	0.609141	0.601031	0.604042	0.583992	0.60119	0.604167	0.606757	0.602058	0.608021	0.604899	0.603985	0.579681	0.570432	0.600699	0.602207	0.600437	0.598657	0.612855	0.581993	0.604278	0.601695	0.605939	0.609859	0.606236	0.60119	0.605653	0.607713	0.608108	0.604291	0.602662	0.602273	0.608861	0.607097	0.595527	0.59768	0.608071	0.601316	0.593189	0.600522	0.6075	0.600671	0.6	0.600176	0.591932
0.60274	0.545852	0.602709	0.604387	0.606481	0.583794	0.610363	0.607543	0.609955	0.59144	0.605643	0.609626	0.608609	0.599167	0.609974	0.605985	0.608831	0.589463	0.572093	0.606695	0.607477	0.595973	0.595851	0.610947	0.583948	0.605053	0.60426	0.606467	0.608219	0.611812	0.609428	0.608378	0.601673	0.611554	0.604338	0.609217	0.608179	0.606156	0.608365	0.598113	0.590212	0.605369	0.604005	0.589102	0.605707	0.607009	0.600993	0.607296	0.594549	0.595588
0.614208	0.545639	0.618893	0.610873	0.605714	0.589424	0.60804	0.609329	0.609959	0.578856	0.608776	0.615288	0.613184	0.601838	0.616223	0.616983	0.613372	0.580279	0.580586	0.610169	0.610318	0.606489	0.602636	0.617931	0.586516	0.614178	0.616505	0.612094	0.609195	0.616685	0.606646	0.606527	0.612332	0.610907	0.615991	0.609916	0.611801	0.613932	0.615108	0.603739	0.601997	0.611461	0.613971	0.604592	0.609681	0.613318	0.610053	0.609788	0.598592	0.596315
0.604167	0.532468	0.601536	0.590766	0.593312	0.601064	0.603965	0.607656	0.601344	0.564439	0.599526	0.600382	0.600952	0.583793	0.604846	0.603704	0.600272	0.565693	0.589226	0.5985	0.603223	0.605245	0.604817	0.592725	0.599677	0.607418	0.603918	0.596739	0.601879	0.60847	0.584916	0.602109	0.604839	0.602857	0.60097	0.603974	0.598299	0.60988	0.603093	0.609424	0.604385	0.597983	0.605014	0.602421	0.599624	0.601902	0.603242	0.598873	0.577137	0.57385
0.607027	0.548596	0.603376	0.600823	0.601124	0.586412	0.607721	0.603927	0.608755	0.580756	0.603406	0.60732	0.608374	0.595975	0.604118	0.611435	0.61014	0.577513	0.572907	0.608442	0.605349	0.599753	0.599441	0.604558	0.586983	0.606707	0.607791	0.607402	0.608779	0.611588	0.598634	0.605425	0.601553	0.610565	0.603297	0.605386	0.601212	0.605202	0.608747	0.599275	0.592346	0.603856	0.605295	0.594084	0.605676	0.604811	0.605428	0.604575	0.592879	0.59129
0.599727	0.56446	0.602804	0.608654	0.614919	0.564169	0.606788	0.596154	0.613852	0.604167	0.607955	0.612957	0.604878	0.609865	0.608865	0.60423	0.605105	0.606017	0.555852	0.613958	0.59673	0.581809	0.579358	0.612245	0.566337	0.601792	0.598798	0.612016	0.604553	0.605556	0.607539	0.602751	0.600475	0.60778	0.589903	0.60474	0.59984	0.601048	0.597727	0.581137	0.575904	0.602671	0.601415	0.575647	0.608974	0.600443	0.597222	0.605872	0.610588	0.609819
0.575311	0.58046	0.57413	0.587617	0.598465	0.544561	0.588867	0.571133	0.59289	0.602767	0.591778	0.588757	0.588123	0.593123	0.581395	0.580034	0.583624	0.62395	0.534466	0.591398	0.576087	0.560733	0.56143	0.59276	0.544975	0.583493	0.571429	0.598168	0.591734	0.575114	0.602305	0.581418	0.580258	0.588292	0.572816	0.583922	0.585849	0.581174	0.587344	0.556957	0.55156	0.588583	0.581502	0.555851	0.586592	0.583929	0.568741	0.588675	0.597859	0.611511
0.610837	0.536392	0.608121	0.600973	0.602258	0.593269	0.605205	0.610419	0.608092	0.575802	0.606674	0.610862	0.605811	0.592715	0.604762	0.610348	0.609781	0.573939	0.586678	0.607595	0.608847	0.602603	0.605224	0.607314	0.593037	0.600653	0.606178	0.600126	0.606164	0.612035	0.590909	0.602186	0.601075	0.60765	0.601485	0.603882	0.607456	0.606172	0.611111	0.605677	0.598938	0.607023	0.605405	0.602703	0.604752	0.609081	0.610048	0.604829	0.590483	0.582633
0.595368	0.556338	0.595816	0.60835	0.609184	0.565217	0.603333	0.593149	0.608779	0.594101	0.602606	0.605042	0.607759	0.610478	0.599533	0.60458	0.602545	0.599432	0.555805	0.604056	0.597765	0.581395	0.582407	0.610586	0.565059	0.600326	0.598106	0.614165	0.609948	0.606638	0.611494	0.602479	0.59984	0.606331	0.590336	0.600614	0.600486	0.601362	0.60625	0.58126	0.575061	0.606239	0.601438	0.577049	0.598884	0.602699	0.592641	0.606481	0.603286	0.608466
0.613113	0.541742	0.608333	0.6	0.602417	0.595143	0.608597	0.609473	0.607054	0.577444	0.607023	0.606215	0.609977	0.597826	0.612134	0.615261	0.61485	0.576515	0.585285	0.603949	0.606	0.605284	0.603979	0.606884	0.597769	0.605292	0.609436	0.608442	0.60842	0.61413	0.595588	0.605469	0.607221	0.607143	0.604523	0.606371	0.606785	0.605207	0.60546	0.603053	0.600403	0.603139	0.610865	0.602311	0.606585	0.608995	0.610145	0.604389	0.590164	0.587349
0.599526	0.526688	0.599296	0.584488	0.590779	0.607763	0.600615	0.602423	0.592593	0.56017	0.60026	0.602103	0.596635	0.579467	0.602629	0.602359	0.600668	0.56028	0.595531	0.592543	0.601918	0.611442	0.605751	0.591324	0.606006	0.600694	0.601642	0.587812	0.592593	0.606459	0.581121	0.598261	0.605377	0.599655	0.606098	0.601351	0.596899	0.604641	0.601523	0.607546	0.605432	0.596943	0.599485	0.60858	0.599828	0.60125	0.602504	0.591644	0.574553	0.569864
0.608028	0.546296	0.609357	0.600311	0.610569	0.58027	0.608333	0.603358	0.61034	0.587185	0.607483	0.612813	0.616134	0.603691	0.610304	0.604756	0.604298	0.584711	0.57119	0.609104	0.603428	0.599823	0.59898	0.609091	0.582812	0.604905	0.608974	0.606612	0.612536	0.614744	0.608275	0.606267	0.604558	0.615595	0.603386	0.609661	0.612881	0.608752	0.607471	0.597617	0.589046	0.609637	0.607287	0.593111	0.610811	0.609694	0.608746	0.610294	0.602041	0.596899
0.604662	0.535022	0.605335	0.596521	0.594828	0.597701	0.603502	0.606873	0.598677	0.565508	0.601824	0.604424	0.601344	0.58802	0.608826	0.603415	0.605882	0.571327	0.589286	0.598621	0.60904	0.607196	0.606353	0.600993	0.595645	0.603046	0.605	0.599769	0.599579	0.607175	0.588129	0.605919	0.606168	0.604569	0.605164	0.602351	0.605181	0.607037	0.603941	0.602214	0.605026	0.607482	0.606998	0.605143	0.603119	0.603764	0.603495	0.603486	0.584165	0.57314
0.605814	0.542857	0.602169	0.596386	0.603011	0.581862	0.608016	0.598879	0.596608	0.578895	0.597769	0.60498	0.611264	0.595726	0.614829	0.608942	0.60347	0.579208	0.568637	0.6	0.596532	0.59669	0.593776	0.59708	0.582921	0.609249	0.599773	0.599049	0.602778	0.603211	0.602234	0.603748	0.612968	0.600396	0.609639	0.604695	0.595828	0.608005	0.601533	0.591867	0.593565	0.599865	0.602731	0.591317	0.605782	0.608312	0.59933	0.604735	0.59375	0.595283
0.603541	0.534387	0.60274	0.60166	0.599858	0.590612	0.596577	0.598104	0.59973	0.572034	0.602673	0.60258	0.607453	0.592145	0.603995	0.602326	0.599202	0.568611	0.580019	0.600255	0.612583	0.607769	0.603118	0.602667	0.589575	0.60723	0.61016	0.59059	0.602548	0.604145	0.594554	0.609801	0.606926	0.605488	0.607616	0.602564	0.602549	0.602653	0.601636	0.595821	0.596603	0.60799	0.606152	0.601152	0.606409	0.60496	0.607368	0.602258	0.593114	0.585124
0.603556	0.543977	0.610063	0.603634	0.605479	0.589819	0.61084	0.605288	0.604881	0.582492	0.608722	0.609168	0.605826	0.601481	0.607471	0.609464	0.609729	0.578947	0.580616	0.60388	0.612311	0.605887	0.604003	0.608497	0.590479	0.606971	0.610187	0.608757	0.610138	0.608787	0.599851	0.605988	0.598722	0.610429	0.60722	0.613295	0.606888	0.609714	0.607143	0.603374	0.596706	0.609547	0.608952	0.596127	0.607311	0.605823	0.608108	0.600126	0.592537	0.588328
0.609321	0.54814	0.60123	0.604322	0.60474	0.584046	0.607856	0.60559	0.606305	0.585938	0.60719	0.613485	0.610596	0.603188	0.606827	0.608426	0.607099	0.585742	0.572487	0.608033	0.604839	0.598712	0.600666	0.608918	0.582048	0.604222	0.601562	0.607812	0.615226	0.612443	0.608177	0.607048	0.604651	0.610236	0.601754	0.603856	0.602865	0.604423	0.614543	0.597671	0.593058	0.60762	0.605058	0.592018	0.606452	0.609741	0.60066	0.605447	0.597956	0.589029
0.60537	0.530979	0.605685	0.590996	0.592718	0.601272	0.601877	0.613037	0.594811	0.56391	0.599384	0.602404	0.604185	0.585193	0.605536	0.604274	0.606048	0.560065	0.599506	0.596523	0.604642	0.60897	0.613607	0.596591	0.603466	0.597691	0.606544	0.591887	0.597639	0.611831	0.584435	0.597778	0.5993	0.602746	0.603618	0.600941	0.59755	0.6	0.607298	0.624229	0.609264	0.596875	0.598005	0.607931	0.597391	0.604592	0.603819	0.596402	0.581026	0.573081
0.586548	0.516348	0.590382	0.564089	0.565423	0.611854	0.575063	0.59116	0.566237	0.539496	0.576518	0.577738	0.576396	0.556976	0.583208	0.582589	0.579803	0.537138	0.613535	0.573468	0.58702	0.603275	0.603656	0.569258	0.609829	0.580172	0.591193	0.563155	0.574046	0.588959	0.556	0.579695	0.579798	0.578471	0.586628	0.578921	0.57475	0.585323	0.582045	0.607553	0.611293	0.576431	0.579198	0.607771	0.577539	0.581769	0.58729	0.56938	0.555051	0.546246
0.568254	0.586806	0.564241	0.590778	0.594415	0.537037	0.580612	0.561333	0.587591	0.606481	0.575937	0.578947	0.575301	0.597792	0.57393	0.574449	0.57377	0.59375	0.528579	0.579646	0.565	0.551309	0.549254	0.584746	0.536476	0.571573	0.563077	0.60137	0.583514	0.57309	0.594463	0.567594	0.564639	0.579281	0.56199	0.577491	0.569444	0.568345	0.574627	0.549339	0.544934	0.578029	0.571012	0.545658	0.575435	0.573084	0.563566	0.574777	0.597973	0.599617
0.607059	0.543764	0.602052	0.6049	0.609105	0.580134	0.609053	0.612565	0.607413	0.587255	0.612092	0.609756	0.614654	0.603741	0.603448	0.611323	0.6075	0.581854	0.572638	0.610157	0.604094	0.596204	0.594583	0.605302	0.583698	0.602	0.604638	0.602544	0.604022	0.611372	0.603066	0.60093	0.601299	0.60809	0.598467	0.608247	0.606568	0.60665	0.604459	0.59611	0.588626	0.604762	0.601695	0.59067	0.609479	0.608176	0.604931	0.602453	0.596021	0.600564
0.566057	0.59434	0.561847	0.571625	0.57781	0.530153	0.566667	0.547965	0.571244	0.585561	0.565625	0.567982	0.567181	0.574576	0.563765	0.561321	0.559853	0.593583	0.524707	0.56582	0.559423	0.540884	0.540966	0.568878	0.529133	0.566737	0.559022	0.578635	0.568233	0.555008	0.587108	0.565957	0.571429	0.569161	0.556897	0.564672	0.566176	0.567797	0.566879	0.535556	0.535549	0.574519	0.566735	0.538198	0.565306	0.557196	0.558874	0.575419	0.587209	0.588889
0.600893	0.532913	0.60302	0.589536	0.59196	0.59762	0.59761	0.600728	0.590042	0.567465	0.600791	0.601515	0.604895	0.583045	0.602021	0.597183	0.599526	0.562344	0.588861	0.595581	0.604809	0.602224	0.606114	0.594754	0.59846	0.598723	0.602632	0.590705	0.596465	0.605684	0.586527	0.6001	0.598735	0.6	0.598013	0.604227	0.600791	0.606972	0.601442	0.603859	0.602079	0.5999	0.599512	0.608481	0.603839	0.605238	0.6028	0.595213	0.58414	0.572034
0.6061	0.531638	0.611634	0.593082	0.593619	0.601641	0.601808	0.605989	0.598477	0.565371	0.603676	0.604662	0.604186	0.583514	0.608796	0.603731	0.604317	0.564193	0.592742	0.597763	0.606926	0.607516	0.608328	0.598584	0.602619	0.604087	0.610307	0.592729	0.602515	0.609725	0.585512	0.604265	0.602708	0.603093	0.61121	0.604662	0.601326	0.60812	0.604244	0.609091	0.609877	0.607109	0.604421	0.606944	0.603738	0.60351	0.608234	0.595215	0.58011	0.574713
0.606818	0.547826	0.608305	0.605498	0.607198	0.582527	0.605541	0.607362	0.605531	0.581132	0.614474	0.609724	0.609948	0.608844	0.612595	0.607759	0.611179	0.577213	0.574731	0.606456	0.607922	0.601462	0.599752	0.609262	0.584559	0.605366	0.608501	0.61146	0.604027	0.613326	0.603477	0.60612	0.605769	0.61045	0.607143	0.613836	0.603761	0.60723	0.610759	0.597753	0.594326	0.61186	0.608387	0.593888	0.610465	0.613325	0.607973	0.601108	0.601386	0.596715
0.602378	0.564189	0.60719	0.610801	0.609756	0.569329	0.609968	0.599542	0.613799	0.607612	0.611975	0.611288	0.607704	0.614807	0.608048	0.60917	0.604885	0.595178	0.561776	0.616041	0.604082	0.59161	0.586897	0.610619	0.570136	0.607752	0.60705	0.613372	0.607143	0.611765	0.607368	0.604489	0.604777	0.608192	0.596667	0.609559	0.602919	0.604317	0.600583	0.584746	0.581304	0.608414	0.606383	0.580032	0.608232	0.602983	0.599241	0.600671	0.605895	0.607565
0.602302	0.552342	0.601368	0.607143	0.611418	0.575159	0.603631	0.59247	0.605442	0.581585	0.602071	0.606383	0.61128	0.607356	0.609756	0.604635	0.6053	0.590692	0.563367	0.601749	0.6	0.597948	0.592444	0.606845	0.573454	0.617512	0.600998	0.603978	0.603555	0.602273	0.60355	0.610182	0.603372	0.604948	0.609459	0.601124	0.604599	0.601379	0.600704	0.58618	0.582303	0.605183	0.608664	0.586661	0.60219	0.603878	0.599749	0.599839	0.609959	0.60181
0.613187	0.540541	0.611765	0.601379	0.602546	0.589021	0.610332	0.609268	0.605372	0.57872	0.609181	0.609863	0.618239	0.595129	0.620899	0.610656	0.608796	0.578179	0.577465	0.605844	0.607574	0.607621	0.598406	0.612483	0.585534	0.610767	0.612661	0.607038	0.612965	0.616431	0.60571	0.6067	0.610771	0.608722	0.612598	0.614046	0.600606	0.61385	0.610382	0.601391	0.602143	0.609296	0.607013	0.600508	0.609337	0.61124	0.60654	0.608037	0.604265	0.597015
0.57047	0.590226	0.561538	0.583123	0.591033	0.535106	0.580579	0.561806	0.581907	0.607798	0.575697	0.570565	0.577778	0.59306	0.573171	0.577064	0.574007	0.598131	0.529851	0.583527	0.566828	0.54878	0.549039	0.589024	0.536338	0.577079	0.56365	0.595506	0.585779	0.5703	0.590909	0.581761	0.570328	0.57515	0.568878	0.565693	0.57551	0.57326	0.573694	0.546778	0.543178	0.580208	0.578156	0.544493	0.575195	0.572779	0.564163	0.574492	0.597643	0.600394
0.559253	0.596491	0.559429	0.585635	0.584958	0.531119	0.575221	0.552989	0.576425	0.609195	0.572354	0.573144	0.569937	0.586735	0.571142	0.568665	0.565465	0.613757	0.52363	0.576271	0.557818	0.546525	0.542901	0.582447	0.532198	0.572765	0.560918	0.592593	0.576749	0.564924	0.592282	0.578022	0.570552	0.570378	0.561017	0.566075	0.568323	0.572581	0.566794	0.540278	0.54318	0.575328	0.569697	0.54333	0.566667	0.567108	0.553681	0.581731	0.603113	0.606987
0.605682	0.547778	0.605322	0.605882	0.607198	0.582027	0.609396	0.605343	0.609281	0.58427	0.624663	0.62349	0.606632	0.60082	0.603856	0.61194	0.611585	0.587255	0.572946	0.60724	0.612089	0.596416	0.596405	0.606887	0.580357	0.605026	0.611422	0.608491	0.605615	0.610799	0.600649	0.611336	0.610026	0.614024	0.601375	0.620229	0.612667	0.607843	0.651798	0.599615	0.593251	0.608667	0.610473	0.594347	0.618611	0.651495	0.608911	0.612745	0.595798	0.593978
0.600746	0.551389	0.602104	0.600498	0.599309	0.57072	0.604258	0.595802	0.599187	0.589862	0.607971	0.607038	0.60709	0.603448	0.594005	0.601351	0.602547	0.588435	0.563967	0.602919	0.600499	0.584991	0.584914	0.607553	0.573586	0.602601	0.597442	0.602632	0.604072	0.605721	0.602079	0.603774	0.591292	0.60917	0.590164	0.604396	0.597143	0.60054	0.600137	0.586787	0.58289	0.606495	0.596208	0.578041	0.606277	0.604698	0.597139	0.601866	0.596457	0.597458
0.605202	0.543919	0.60842	0.607143	0.61526	0.588091	0.60631	0.598985	0.603501	0.580392	0.605898	0.611637	0.610738	0.599656	0.612403	0.611602	0.60826	0.581055	0.573925	0.606941	0.610588	0.599565	0.59609	0.605457	0.58818	0.615854	0.608871	0.605723	0.612273	0.607968	0.608062	0.614227	0.614874	0.609479	0.612651	0.606003	0.606383	0.613291	0.607189	0.59522	0.599032	0.613573	0.610964	0.599773	0.608812	0.60799	0.603468	0.610632	0.598261	0.594041
0.610918	0.549451	0.601367	0.599259	0.612578	0.586175	0.608784	0.603378	0.604387	0.578244	0.606061	0.606623	0.636238	0.604202	0.611607	0.60826	0.603301	0.580709	0.571329	0.606398	0.604383	0.595626	0.593081	0.607613	0.585714	0.607239	0.603816	0.608661	0.610803	0.609195	0.613014	0.602362	0.609661	0.603922	0.601051	0.604828	0.607048	0.606568	0.607781	0.59176	0.594783	0.603862	0.602865	0.592086	0.602332	0.609665	0.608597	0.606488	0.595563	0.590659
0.575843	0.516139	0.577304	0.557156	0.559485	0.610612	0.568161	0.586055	0.556604	0.53601	0.566368	0.567568	0.573665	0.548913	0.571747	0.572723	0.571491	0.533518	0.605006	0.563951	0.578397	0.594482	0.59949	0.564041	0.609969	0.567114	0.576857	0.555398	0.569412	0.580799	0.551156	0.568795	0.569189	0.569951	0.575414	0.571619	0.568548	0.575791	0.57213	0.595665	0.604268	0.568027	0.571973	0.598171	0.567459	0.574647	0.576594	0.561248	0.546274	0.541372
0.608981	0.54142	0.615639	0.605375	0.604286	0.586197	0.604141	0.604674	0.611576	0.578671	0.608831	0.611041	0.612944	0.598613	0.613333	0.614744	0.61643	0.579787	0.576572	0.61045	0.607973	0.600749	0.599038	0.610497	0.588111	0.610349	0.61141	0.608309	0.610246	0.609967	0.607087	0.609649	0.606227	0.608025	0.606095	0.607015	0.606832	0.609394	0.610577	0.60154	0.594239	0.61054	0.609877	0.596182	0.607362	0.608619	0.609979	0.612162	0.596825	0.594118
[truncated: 681 more columns]

## Sheet: Similarity 2
1	0.869	0.181	0	0	0.26	0.154	0.165	0	0	0	0	0.193	0	0	0.193	0.171	0.166	0	0.275	0	0.291	0.152	0	0	0.258	0	0.304	0.244	0.45	0	0.15	0.191	0.2	0	0	0.183	0	0	0.209	0	0	0	0	0	0	0.179	0.186	0	0
0.869	1	0.154	0.194	0	0.179	0.353	0.429	0	0.163	0	0.163	0.234	0.24	0	0.326	0.256	0.189	0	0.396	0	0.586	0.285	0	0.187	0.19	0.266	0.608	0.511	0.357	0	0	0.245	0.242	0.215	0	0	0	0.196	0.282	0.156	0	0	0	0	0	0.236	0.303	0.193	0.457
0.181	0.154	1	0	0	0	0	0	0.152	0	0.309	0.287	0	0	0	0.565	0.687	0	0	0.432	0.222	0	0.15	0	0	0.686	0	0	0	0	0	0.354	0.475	0.702	0.575	0.224	0.306	0.524	0.266	0	0.288	0.658	0.208	0	0.216	0.159	0	0.468	0	0
0	0.194	0	1	0	0	0.171	0.261	0	0.206	0	0.181	0	0.194	0	0	0	0	0	0.42	0	0	0	0	0	0.381	0.183	0	0	0	0	0.263	0.695	0.258	0.244	0	0	0.211	0	0	0.179	0.18	0	0	0	0	0.184	0.25	0	0
0	0	0	0	1	0	0	0	0	0	0	0	0	0	0	0	0	0	0	0	0	0	0	0	0	0	0	0	0	0	0	0	0	0	0	0	0	0	0	0	0	0	0	0	0	0	0	0	0	0
0.26	0.179	0	0	0	1	0	0.31	0	0	0	0	0.999	0	0	0	0	0	0	0	0	0.81	0.432	0	0.986	0	0	0	0	0	0	0	0	0	0	0	0	0	0	0	0	0.195	0	0	0	0	0	0	0	0
0.154	0.353	0	0.171	0	0	1	0.465	0.238	0	0	0	0	0.201	0	0	0	0	0	0.165	0	0	0.168	0	0	0	0	0.48	0	0	0	0	0	0	0	0	0	0	0	0.261	0	0	0	0	0	0	0	0	0	0
0.165	0.429	0	0.261	0	0.31	0.465	1	0.969	0.887	0.157	0.157	0.178	0.203	0	0.263	0.291	0	0.153	0.329	0	0.996	0.941	0	0.329	0	0	0.315	0.195	0.192	0	0	0	0	0	0.157	0	0	0	0.295	0.982	0	0	0	0.157	0	0.157	0	0.55	0.284
0	0	0.152	0	0	0	0.238	0.969	1	0.649	0	0	0	0	0	0	0	0	0.638	0.224	0	0.9	0	0	0	0	0.152	0	0	0	0	0	0.173	0	0	0	0	0	0	0	0.251	0.285	0	0.746	0	0	0.167	0	0.219	0.8
0	0.163	0	0.206	0	0	0	0.887	0.649	1	0	0	0	0	0	0	0.15	0	0.943	0	0	0.291	0	0	0	0	0	0	0	0	0	0	0	0	0	0	0	0	0	0.222	0.267	0.157	0	0	0	0	0	0	0	0
0	0	0.309	0	0	0	0	0.157	0	0	1	0.917	0	0	0	0.171	0.517	0	0	0	0.29	0	0	0.465	0	0.36	0.405	0	0	0	0	0.32	0	0.411	0.194	0.912	0.739	0	0.179	0	0	0.461	0	0	0.91	0.236	0.619	0.633	0	0
0	0.163	0.287	0.181	0	0	0	0.157	0	0	0.917	1	0	0	0	0.176	0.244	0	0.177	0.181	0.338	0	0	0.181	0	0.176	0.323	0	0	0	0	0.592	0.163	0.494	0.224	0.925	0.423	0.322	0.203	0	0	0.544	0.197	0	0.933	0.302	0.414	0.388	0	0
0.193	0.234	0	0	0	0.999	0	0.178	0	0	0	0	1	0	0	0	0	0	0	0	0	0	0.206	0	0.999	0	0	0	0	0	0	0	0	0	0	0	0	0	0	0	0	0	0	0	0	0	0	0	0.901	0
0	0.24	0	0.194	0	0	0.201	0.203	0	0	0	0	0	1	0	0	0	0	0.173	0	0	0.154	0.163	0	0	0	0	0.206	0	0	0	0	0	0	0	0	0	0	0	0	0	0	0	0	0	0	0	0.271	0	0
0	0	0	0	0	0	0	0	0	0	0	0	0	0	1	0	0	0	0	0	0	0	0	0	0	0	0	0	0	0	0	0	0	0	0	0	0	0	0	0	0	0	0	0	0	0	0	0	0	0
0.193	0.326	0.565	0	0	0	0	0.263	0	0	0.171	0.176	0	0	0	1	0.88	0	0	0.236	0.154	0	0	0.738	0	0.366	0.785	0.323	0.173	0.16	0	0.228	0.194	0.611	0.235	0	0.409	0.301	0.199	0	0.221	0.566	0	0	0	0.152	0.695	0.258	0	0
0.171	0.256	0.687	0	0	0	0	0.291	0	0.15	0.517	0.244	0	0	0	0.88	1	0	0	0.341	0	0.174	0.327	0.757	0	0.44	0.804	0.33	0.185	0	0	0.201	0.295	0.782	0.321	0.249	0.373	0.285	0.297	0	0.211	0.614	0	0	0	0.193	0.887	0.52	0	0
0.166	0.189	0	0	0	0	0	0	0	0	0	0	0	0	0	0	0	1	0	0	0	0	0	0	0	0	0	0	0	0.165	0	0	0	0	0	0	0	0	0	0.216	0	0	0	0	0	0	0	0	0	0
0	0	0	0	0	0	0	0.153	0.638	0.943	0	0.177	0	0.173	0	0	0	0	1	0.355	0	0	0	0	0	0	0	0	0	0	0	0	0.376	0.178	0.369	0	0	0.229	0	0.165	0.96	0	0	0	0.151	0	0.176	0	0	0
0.275	0.396	0.432	0.42	0	0	0.165	0.329	0.224	0	0	0.181	0	0	0	0.236	0.341	0	0.355	1	0.177	0	0.319	0	0	0.226	0.381	0.355	0	0.293	0	0.915	0.839	0.19	0.178	0	0.592	0.915	0.247	0.349	0.323	0	0.158	0.338	0	0.209	0.465	0.274	0	0
0	0	0.222	0	0	0	0	0	0	0	0.29	0.338	0	0	0	0.154	0	0	0	0.177	1	0	0	0	0	0.214	0.194	0	0	0	0	0.823	0.191	0.215	0.229	0.297	0	0.172	0.674	0	0.206	0.221	0	0	0.242	0.515	0.267	0.194	0	0
0.291	0.586	0	0	0	0.81	0	0.996	0.9	0.291	0	0	0	0.154	0	0	0.174	0	0	0	0	1	0.658	0	0.996	0	0	0.163	0.402	0.17	0	0	0	0	0	0	0	0	0	0.198	0	0.188	0	0	0	0	0	0.654	0.264	0.164
0.152	0.285	0.15	0	0	0.432	0.168	0.941	0	0	0	0	0.206	0.163	0	0	0.327	0	0	0.319	0	0.658	1	0	0.928	0.158	0.182	0	0	0	0	0	0.331	0.219	0.173	0	0	0.17	0	0.33	0	0.202	0	0.154	0	0	0.414	0.196	0	0
0	0	0	0	0	0	0	0	0	0	0.465	0.181	0	0	0	0.738	0.757	0	0	0	0	0	0	1	0	0	0.156	0.366	0	0	0	0	0	0	0	0	0.349	0	0	0	0	0	0	0	0	0	0.323	0.321	0	0
0	0.187	0	0	0	0.986	0	0.329	0	0	0	0	0.999	0	0	0	0	0	0	0	0	0.996	0.928	0	1	0	0	0	0	0	0	0	0	0	0	0	0	0	0	0	0	0	0	0	0	0	0	0	0	0
0.258	0.19	0.686	0.381	0	0	0	0	0	0	0.36	0.176	0	0	0	0.366	0.44	0	0	0.226	0.214	0	0.158	0	0	1	0.563	0	0.16	0	0.164	0.215	0.371	0.242	0.231	0.357	0.188	0.212	0.436	0.172	0.179	0.229	0.199	0	0	0.455	0.571	0.339	0	0
0	0.266	0	0.183	0	0	0	0	0.152	0	0.405	0.323	0	0	0	0.785	0.804	0	0	0.381	0.194	0	0.182	0.156	0	0.563	1	0	0	0	0	0.317	0.317	0.718	0.478	0.31	0.281	0.42	0.427	0	0.248	0.829	0.188	0	0.258	0.403	0	0.686	0	0
0.304	0.608	0	0	0	0	0.48	0.315	0	0	0	0	0	0.206	0	0.323	0.33	0	0	0.355	0	0.163	0	0.366	0	0	0	1	0.199	0	0	0	0	0	0	0	0.156	0	0	0	0	0	0	0	0	0	0	0	0	0
0.244	0.511	0	0	0	0	0	0.195	0	0	0	0	0	0	0	0.173	0.185	0	0	0	0	0.402	0	0	0	0.16	0	0.199	1	0	0	0	0	0	0	0	0	0	0	0	0	0	0	0	0	0	0	0	0	0
0.45	0.357	0	0	0	0	0	0.192	0	0	0	0	0	0	0	0.16	0	0.165	0	0.293	0	0.17	0	0	0	0	0	0	0	1	0	0	0	0	0	0	0	0	0	0	0	0	0	0	0	0	0	0	0	0
0	0	0	0	0	0	0	0	0	0	0	0	0	0	0	0	0	0	0	0	0	0	0	0	0	0.164	0	0	0	0	1	0	0	0	0	0	0	0	0	0	0	0	0	0	0	0	0	0	0	0
0.15	0	0.354	0.263	0	0	0	0	0	0	0.32	0.592	0	0	0	0.228	0.201	0	0	0.915	0.823	0	0	0	0	0.215	0.317	0	0	0	0	1	0.199	0.293	0.227	0.186	0.815	0.918	0.528	0.604	0.377	0.429	0.184	0	0.328	0.551	0.319	0.191	0	0
0.191	0.245	0.475	0.695	0	0	0	0	0.173	0	0	0.163	0	0	0	0.194	0.295	0	0.376	0.839	0.191	0	0.331	0	0	0.371	0.317	0	0	0	0	0.199	1	0.17	0.196	0	0.246	0.186	0.239	0.304	0.382	0	0	0.295	0	0.237	0.379	0.235	0	0
0.2	0.242	0.702	0.258	0	0	0	0	0	0	0.411	0.494	0	0	0	0.611	0.782	0	0.178	0.19	0.215	0	0.219	0	0	0.242	0.718	0	0	0	0	0.293	0.17	1	0.217	0.256	0.231	0.179	0.506	0	0.42	0.286	0.247	0	0.313	0.168	0.914	0.289	0	0
0	0.215	0.575	0.244	0	0	0	0	0	0	0.194	0.224	0	0	0	0.235	0.321	0	0.369	0.178	0.229	0	0.173	0	0	0.231	0.478	0	0	0	0	0.227	0.196	0.217	1	0	0.25	0.866	0.445	0	0.335	0.216	0.179	0.181	0.169	0.305	0.485	0.187	0	0
0	0	0.224	0	0	0	0	0.157	0	0	0.912	0.925	0	0	0	0	0.249	0	0	0	0.297	0	0	0	0	0.357	0.31	0	0	0	0	0.186	0	0.256	0	1	0	0.335	0.216	0	0	0.322	0.209	0	0.937	0	0.302	0.317	0	0
0.183	0	0.306	0	0	0	0	0	0	0	0.739	0.423	0	0	0	0.409	0.373	0	0	0.592	0	0	0	0.349	0	0.188	0.281	0.156	0	0	0	0.815	0.246	0.231	0.25	0	1	0.199	0.545	0.613	0.261	0.242	0.325	0	0	0.699	0.483	0.245	0	0
0	0	0.524	0.211	0	0	0	0	0	0	0	0.322	0	0	0	0.301	0.285	0	0.229	0.915	0.172	0	0.17	0	0	0.212	0.42	0	0	0	0	0.918	0.186	0.179	0.866	0.335	0.199	1	0.292	0	0.223	0.263	0.179	0	0.271	0.294	0.451	0.18	0	0
0	0.196	0.266	0	0	0	0	0	0	0	0.179	0.203	0	0	0	0.199	0.297	0	0	0.247	0.674	0	0	0	0	0.436	0.427	0	0	0	0	0.528	0.239	0.506	0.445	0.216	0.545	0.292	1	0	0	0.566	0.526	0	0.448	0.928	0.461	0.235	0	0
0.209	0.282	0	0	0	0	0.261	0.295	0	0.222	0	0	0	0	0	0	0	0.216	0.165	0.349	0	0.198	0.33	0	0	0.172	0	0	0	0	0	0.604	0.304	0	0	0	0.613	0	0	1	0	0	0	0.712	0	0	0	0	0.268	0
0	0.156	0.288	0.179	0	0	0	0.982	0.251	0.267	0	0	0	0	0	0.221	0.211	0	0.96	0.323	0.206	0	0	0	0	0.179	0.248	0	0	0	0	0.377	0.382	0.42	0.335	0	0.261	0.223	0	0	1	0.16	0.226	0.152	0.162	0	0.358	0.209	0	0
0	0	0.658	0.18	0	0.195	0	0	0.285	0.157	0.461	0.544	0	0	0	0.566	0.614	0	0	0	0.221	0.188	0.202	0	0	0.229	0.829	0	0	0	0	0.429	0	0.286	0.216	0.322	0.242	0.263	0.566	0	0.16	1	0.278	0	0.428	0.432	0.731	0.266	0.158	0
0	0	0.208	0	0	0	0	0	0	0	0	0.197	0	0	0	0	0	0	0	0.158	0	0	0	0	0	0.199	0.188	0	0	0	0	0.184	0	0.247	0.179	0.209	0.325	0.179	0.526	0	0.226	0.278	1	0	0	0.701	0.199	0.189	0	0
0	0	0	0	0	0	0	0	0.746	0	0	0	0	0	0	0	0	0	0	0.338	0	0	0.154	0	0	0	0	0	0	0	0	0	0.295	0	0.181	0	0	0	0	0.712	0.152	0	0	1	0	0	0	0	0	0
0	0	0.216	0	0	0	0	0.157	0	0	0.91	0.933	0	0	0	0	0	0	0.151	0	0.242	0	0	0	0	0	0.258	0	0	0	0	0.328	0	0.313	0.169	0.937	0	0.271	0.448	0	0.162	0.428	0	0	1	0.174	0.309	0.211	0	0
0	0	0.159	0	0	0	0	0	0	0	0.236	0.302	0	0	0	0.152	0.193	0	0	0.209	0.515	0	0	0	0	0.455	0.403	0	0	0	0	0.551	0.237	0.168	0.305	0	0.699	0.294	0.928	0	0	0.432	0.701	0	0.174	1	0.359	0.399	0	0
0.179	0.236	0	0.184	0	0	0	0.157	0.167	0	0.619	0.414	0	0	0	0.695	0.887	0	0.176	0.465	0.267	0	0.414	0.323	0	0.571	0	0	0	0	0	0.319	0.379	0.914	0.485	0.302	0.483	0.451	0.461	0	0.358	0.731	0.199	0	0.309	0.359	1	0.686	0	0
0.186	0.303	0.468	0.25	0	0	0	0	0	0	0.633	0.388	0	0.271	0	0.258	0.52	0	0	0.274	0.194	0.654	0.196	0.321	0	0.339	0.686	0	0	0	0	0.191	0.235	0.289	0.187	0.317	0.245	0.18	0.235	0	0.209	0.266	0.189	0	0.211	0.399	0.686	1	0	0
0	0.193	0	0	0	0	0	0.55	0.219	0	0	0	0.901	0	0	0	0	0	0	0	0	0.264	0	0	0	0	0	0	0	0	0	0	0	0	0	0	0	0	0	0.268	0	0.158	0	0	0	0	0	0	1	0.998
0	0.457	0	0	0	0	0	0.284	0.8	0	0	0	0	0	0	0	0	0	0	0	0	0.164	0	0	0	0	0	0	0	0	0	0	0	0	0	0	0	0	0	0	0	0	0	0	0	0	0	0	0.998	1
0.198	0.568	0	0.161	0	0	0.325	0.572	0	0	0	0	0	0	0	0.163	0	0	0	0	0	0.282	0	0	0	0	0.157	0.225	0.187	0	0	0	0	0	0	0	0	0	0	0.33	0	0	0	0	0	0	0	0	0.581	0.834
0.325	0.745	0	0.294	0	0.432	0.475	0.755	0.824	0.189	0	0	0.363	0.467	0	0.241	0.193	0.482	0.151	0.301	0	0.637	0.275	0	0.965	0	0.201	0.38	0.502	0	0	0.902	0.211	0.167	0	0	0	0.177	0	0.398	0	0.186	0	0	0	0	0.163	0.243	0.286	0.558
0.324	0.721	0	0.4	0	0	0.364	0.833	0	0.209	0	0	0.21	0.21	0	0.415	0.285	0.191	0	0.271	0	0.509	0.183	0	0	0	0.378	0.401	0.333	0	0	0	0.204	0.169	0	0	0	0	0.182	0.369	0.203	0.184	0	0	0	0	0.205	0.206	0.818	0.899
0.189	0.538	0	0.155	0	0	0.214	0.544	0	0	0	0	0.15	0	0	0	0	0	0	0	0	0.335	0	0	0	0	0	0.195	0.288	0	0	0	0	0	0	0	0	0	0	0.281	0	0	0	0	0	0	0	0	0.838	0.796
0.174	0.417	0	0.734	0	0	0.314	0.947	0	0	0	0.183	0.905	0	0	0	0	0	0.302	0.333	0	0.202	0	0	0	0.677	0.826	0.252	0.218	0	0	0	0.274	0	0	0	0	0.33	0	0.365	0	0.165	0	0	0	0	0	0.174	0.258	0
0.372	0.59	0	0.219	0	0	0.187	0.261	0	0	0	0	0.19	0	0	0	0	0.186	0.271	0.263	0	0.326	0.276	0	0	0	0	0.278	0.439	0	0	0.227	0.156	0.168	0	0	0	0	0	0.196	0	0	0	0	0	0	0	0	0.161	0.26
0.171	0.26	0	0	0	0	0	0	0	0	0	0	0	0	0	0.182	0	0	0	0.218	0	0	0	0.188	0	0	0.195	0.249	0.226	0	0	0	0.185	0	0	0	0	0	0	0	0	0	0	0	0	0	0	0	0	0
0	0.238	0	0.314	0	0	0	0.219	0.409	0.331	0.158	0.25	0	0	0	0.151	0	0	0	0	0	0	0	0	0	0	0.386	0	0	0	0	0.23	0	0.164	0	0.156	0.577	0	0	0	0	0.207	0	0.177	0.192	0	0.168	0	0	0
0	0	0.412	0	0	0	0	0	0	0	0.238	0.219	0	0	0	0.439	0.519	0	0	0.262	0.346	0	0	0	0	0.434	0.405	0	0	0	0	0.373	0.215	0.756	0.411	0	0.43	0.248	0.289	0	0.234	0.432	0.365	0	0.167	0	0.71	0.456	0	0
0	0	0	0	0	0	0	0	0	0	0	0	0	0	0	0	0	0	0	0	0	0	0	0	0	0	0	0	0	0	0.723	0	0	0	0	0	0	0	0	0	0	0.164	0	0	0	0	0	0	0	0
0.161	0.355	0	0	0	0	0.472	0.162	0	0	0	0	0	0	0	0	0	0	0	0.15	0	0	0.289	0	0	0	0	0.404	0.262	0.227	0.282	0	0	0	0	0	0	0	0	0	0.166	0	0	0	0	0	0	0.186	0	0
0.231	0.633	0	0	0	0	0.495	0.627	0.345	0.274	0	0	0.391	0	0	0.196	0.341	0	0	0.292	0	0.85	0.238	0	0	0	0	0.297	0.244	0.162	0	0	0.249	0	0	0	0	0	0	0.409	0	0	0	0	0	0	0.203	0.193	0.316	0.232
0	0	0	0	0	0	0	0	0.998	0	0	0	0	0	0	0	0	0	0	0	0	0	0	0	0	0	0	0	0	0	0	0.151	0	0	0	0	0	0	0	0	0	0	0	0	0.156	0	0	0	0	0
0.416	0.838	0	0	0	0	0.191	0.963	0	0.952	0	0	0.903	0	0	0.226	0.169	0.392	0.166	0.211	0	0	0.158	0	0	0	0.21	0.228	0.17	0.429	0	0	0	0.214	0	0	0	0	0	0.229	0	0	0	0	0	0	0.196	0.416	0.203	0.195
0.169	0.421	0	0	0	0.999	0.238	0.999	0.905	0.16	0	0	0.22	0	0	0.265	0.335	0	0	0.28	0	0.677	0.728	0	0.999	0.186	0.154	0.155	0.293	0	0	0	0	0	0.172	0	0	0.222	0	0.256	0.156	0	0	0	0	0	0	0	0.174	0.273
0.525	0.862	0	0.205	0	0.999	0.572	0.782	0	0	0	0	0.998	0.163	0	0.295	0.238	0.196	0.152	0.465	0	0.242	0.2	0.173	0.999	0.23	0.169	0.466	0.277	0.204	0	0	0.359	0.221	0	0	0	0	0	0.252	0.173	0	0	0	0	0	0.207	0.179	0.175	0.333
0	0	0	0	0	0	0	0	0	0	0	0	0	0	0	0	0	0	0	0	0	0	0	0	0	0	0	0	0.32	0	0	0	0	0	0	0	0	0	0	0	0	0	0	0	0	0	0	0	0	0
0.556	0.705	0.194	0.207	0	0	0.444	0.999	0.911	0.985	0	0	0.263	0	0	0.267	0.268	0	0.317	0.518	0	0.254	0.477	0	0	0.154	0.242	0.476	0.216	0.279	0	0	0.426	0.346	0.23	0	0	0.171	0	0.344	0.183	0	0	0.238	0	0	0.351	0	0	0.358
0.256	0.477	0.284	0	0	0	0.269	0.262	0	0	0.171	0.249	0	0.324	0	0.687	0.628	0	0	0.296	0.398	0	0.156	0	0	0.185	0.454	0.278	0.159	0.258	0	0.605	0.201	0.394	0	0	0.474	0	0.563	0	0.251	0.344	0.46	0.153	0.192	0.618	0.417	0.286	0	0.193
0	0	0	0	0	0	0	0.292	0	0	0	0	0.915	0	0.211	0	0	0	0.216	0	0	0	0	0	0	0	0	0	0	0	0	0	0	0	0	0	0	0	0	0	0	0	0	0	0	0	0	0	0	0
0.174	0.153	0	0	0	0	0	0	0	0	0	0	0	0	0	0	0	0	0	0	0	0.154	0	0	0	0	0	0	0.296	0	0.184	0	0	0	0.151	0	0	0.205	0	0	0	0	0	0	0	0	0	0	0	0
0.254	0.569	0	0	0	0.214	0.221	0.467	0.976	0	0	0	0.786	0	0	0	0	0	0	0	0	0.599	0	0	0.244	0	0	0.165	0.261	0	0	0.646	0	0	0	0	0	0	0	0.224	0	0	0	0	0	0	0	0	0.327	0
0.185	0.62	0	0	0	0	0.41	0.995	0	0.163	0	0	0	0	0	0	0	0.381	0.529	0.152	0	0.205	0	0	0	0	0	0.169	0.205	0	0	0	0	0	0	0	0	0.22	0	0.37	0	0	0	0	0	0	0	0	0.34	0.175
0.412	0.754	0.219	0.432	0	0.29	0.975	0.999	0.237	0.295	0	0	0.934	0.232	0	0.291	0.28	0.171	0.256	0.528	0.201	0.68	0.392	0	0.294	0.213	0.421	0.44	0.53	0.221	0	0.187	0.412	0.35	0.193	0.178	0.154	0.195	0.465	0.986	0.313	0.295	0	0.458	0	0	0.352	0.333	0.944	0.763
0.222	0.4	0	0	0	0	0	0.252	0	0	0	0	0	0	0	0	0	0.152	0	0	0	0	0	0	0	0	0	0	0.213	0	0	0	0	0	0	0	0	0	0	0.925	0	0	0	0	0	0	0	0	0	0
0	0	0	0	0	0	0	0.999	0	0	0	0	0	0	0	0	0	0	0	0	0	0.328	0	0	0	0	0	0.276	0	0	0	0	0	0	0.17	0	0	0	0	0	0.167	0	0	0	0	0	0	0	0	0
0.181	0.564	0	0.187	0	0	0.383	0.58	0.253	0	0	0	0.91	0	0	0	0	0	0	0.169	0	0.846	0	0	0	0	0	0.181	0.261	0	0	0	0	0	0	0	0	0	0	0.355	0	0.153	0	0	0	0	0	0	0.957	0.952
0.23	0.367	0	0	0	0	0	0	0	0	0	0	0.159	0	0	0.229	0.193	0.228	0	0	0	0.169	0.169	0.225	0	0	0	0.465	0	0	0	0	0	0	0	0	0	0	0	0	0	0	0	0	0	0	0	0	0	0
0.306	0.657	0	0	0	0	0.152	0.202	0	0	0	0	0	0	0	0	0	0.187	0	0.171	0	0.338	0	0	0	0	0	0	0.668	0	0	0	0	0	0	0	0	0	0	0	0	0	0	0	0	0	0	0	0	0
0.21	0.593	0	0.172	0	0.267	0.426	0.942	0	0	0	0	0.347	0	0	0	0	0.24	0	0	0	0.451	0.323	0	0.266	0	0	0.171	0.294	0	0	0	0	0	0	0	0	0.225	0	0.292	0	0	0	0	0	0	0	0	0.174	0.168
0	0.315	0	0	0	0	0.464	0.926	0.244	0.246	0	0	0.907	0	0	0	0	0	0	0	0	0.345	0	0	0.201	0	0	0	0.175	0	0	0	0	0	0	0	0	0	0	0.251	0	0	0	0.219	0	0	0	0	0.715	0.347
0.347	0.754	0	0.216	0	0	0.296	0.465	0	0.168	0	0	0	0	0	0.301	0.206	0.16	0	0	0	0	0	0	0	0	0.246	0.404	0.239	0	0.156	0	0	0	0	0	0	0	0	0	0	0	0	0	0	0	0	0	0.194	0.514
0.27	0.358	0.218	0	0	0.159	0	0.504	0.285	0	0	0	0.439	0.181	0	0.927	0.935	0	0.16	0.235	0	0.418	0.265	0.258	0.457	0.171	0.227	0.225	0.167	0.16	0	0	0.217	0.503	0.15	0	0	0	0	0	0.557	0	0	0	0	0	0.39	0.518	0	0
0.233	0.306	0.25	0	0	0	0	0.26	0	0	0	0	0.255	0	0	0.405	0.436	0	0	0	0	0.234	0	0.183	0	0.165	0.26	0.163	0	0	0	0	0	0.493	0.161	0	0.179	0	0	0	0.475	0.169	0	0	0	0	0.459	0.308	0	0
0.321	0.489	0	0	0	0.922	0	0.596	0	0	0	0	0.945	0	0	0.253	0.228	0	0	0	0	0.423	0	0.323	0.923	0	0	0.239	0.16	0	0	0	0	0.167	0	0	0	0.165	0	0	0	0	0	0	0	0	0.235	0	0	0
0.341	0.728	0	0.172	0	0	0.232	0.34	0	0	0	0	0	0.165	0	0	0	0.169	0	0.282	0	0.209	0.231	0	0	0	0	0.406	0.437	0	0	0	0	0	0	0	0	0	0	0.293	0	0	0	0	0	0	0	0	0	0.267
0.27	0.55	0	0	0	0	0.244	0.193	0	0	0	0	0	0	0	0	0	0	0	0.193	0	0.229	0	0	0	0	0	0.181	0.301	0	0	0	0	0	0	0	0	0	0	0.216	0	0	0	0	0	0	0	0	0	0
0.293	0.667	0	0	0	0	0.273	0.283	0	0	0	0	0	0	0	0	0	0.174	0	0.218	0	0.166	0.193	0	0	0	0	0.281	0.404	0	0	0	0	0	0	0	0	0	0	0.286	0	0	0	0	0	0	0	0	0	0.187
0	0.297	0	0.193	0	0.636	0	0.652	0	0	0	0	0.984	0.167	0	0	0	0	0	0.196	0	0.214	0.159	0	0.999	0	0	0.212	0	0	0	0	0	0	0	0	0	0	0	0	0.244	0	0	0	0	0	0	0.222	0	0
0.285	0.504	0	0	0	0.176	0	0.491	0	0.648	0	0	0.257	0	0	0.289	0.217	0.15	0	0.421	0	0.416	0	0.313	0.179	0	0	0.196	0.167	0	0	0	0	0	0	0	0	0	0	0	0	0	0	0	0	0	0.184	0	0	0
0.973	0.982	0	0	0	0	0.185	0.205	0.334	0	0	0	0	0	0	0	0.16	0.163	0	0.316	0	0	0	0	0	0	0	0.153	0	0.978	0	0	0	0	0	0	0	0	0	0.179	0	0	0	0	0	0	0	0	0	0
0.203	0.625	0	0	0	0	0	0	0	0.19	0	0	0	0	0	0	0	0	0	0	0	0.248	0	0	0	0	0	0	0.288	0	0	0	0	0	0	0	0	0	0	0	0	0	0	0.162	0	0	0	0	0	0
0.202	0.501	0	0	0	0	0.228	0.353	0	0	0	0	0.324	0	0	0.193	0.173	0	0	0.325	0	0.407	0.371	0.772	0	0	0.207	0.523	0.243	0	0	0	0	0.575	0	0	0	0	0	0	0	0	0	0	0	0	0	0	0	0
0.166	0.5	0	0	0	0.654	0	0.999	0	0	0	0	0.377	0.157	0	0	0	0	0	0.154	0	0.44	0.171	0	0.707	0	0	0.204	0.162	0	0	0	0	0	0	0	0	0	0	0	0	0	0	0	0	0	0	0	0	0
0	0	0	0	0	0	0	0.62	0	0	0	0	0	0	0	0	0	0	0	0	0	0	0	0	0	0	0	0	0	0	0	0	0	0	0	0	0	0	0	0	0	0	0	0	0	0	0	0	0	0
0	0.489	0	0	0	0	0.614	0.446	0	0.188	0	0	0.926	0	0	0	0	0	0	0.384	0	0	0.205	0	0.185	0	0.159	0.417	0	0	0	0	0.319	0	0	0	0	0	0	0.314	0	0	0	0	0	0	0	0	0	0
0	0	0	0	0	0.857	0	0.8	0	0	0	0	0.901	0.332	0	0	0	0	0	0	0.185	0.163	0	0.373	0.901	0	0	0	0	0	0	0	0	0	0	0	0	0	0	0	0	0	0	0	0	0	0	0	0	0
0	0.217	0	0	0	0	0.999	0.315	0.163	0.327	0	0	0.296	0	0	0	0.171	0	0	0.76	0	0.236	0.235	0	0.17	0	0	0.166	0.156	0	0	0	0.329	0	0.169	0	0	0	0.226	0.491	0	0	0	0	0	0	0	0	0	0
0	0	0	0	0	0	0	0	0	0	0	0	0	0	0	0	0	0	0	0	0	0	0.16	0	0	0	0	0	0	0	0	0	0	0	0	0	0	0	0	0	0	0	0	0	0	0	0	0	0	0
0	0	0	0	0	0	0	0.64	0.383	0.973	0	0.398	0	0	0	0	0	0	0.275	0.301	0	0	0	0	0	0	0	0	0	0	0	0	0	0.177	0	0	0	0	0	0	0	0	0	0	0.402	0	0.287	0	0.698	0
0.182	0.317	0	0.229	0	0	0	0.206	0	0.162	0	0	0.184	0	0	0.266	0.211	0	0	0.277	0	0.339	0	0.811	0	0	0.181	0.288	0	0	0	0	0	0.204	0	0	0	0	0	0	0	0	0	0	0	0	0.202	0.353	0	0
0	0.235	0	0.409	0	0	0	0.167	0	0.218	0	0	0	0	0	0.152	0	0	0	0	0	0	0	0.731	0	0	0	0.308	0	0	0	0	0	0	0	0	0	0	0	0	0	0	0	0	0	0	0	0	0	0
0.482	0.548	0	0	0	0.179	0	0.181	0	0	0	0	0	0	0	0	0.172	0	0	0	0	0.401	0.169	0.374	0	0	0	0.906	0	0.184	0	0	0	0	0	0	0	0	0	0	0	0	0	0	0	0	0	0	0	0
0	0.211	0	0	0	0	0	0	0	0	0	0	0	0.15	0	0	0	0.426	0	0	0	0.181	0	0	0	0	0	0	0.173	0	0	0	0	0	0	0	0	0	0	0	0	0	0	0	0	0	0	0	0	0
0.309	0.663	0	0.151	0	0	0.212	0.938	0	0	0	0	0	0.171	0	0.167	0.173	0	0	0.217	0	0.426	0.163	0	0	0	0	0.293	0.724	0.296	0.296	0	0.171	0	0	0	0	0	0	0.185	0	0	0	0	0	0	0	0	0.165	0.39
0.171	0.263	0	0.249	0	0.968	0	0	0	0	0	0	0.926	0	0	0.194	0	0	0	0	0	0	0	0	0.762	0.202	0	0	0	0	0	0	0	0	0	0	0	0	0	0	0	0.327	0	0	0	0	0	0	0.901	0
0.27	0.795	0	0	0	0.15	0.477	0.55	0.819	0.176	0	0	0.912	0	0	0	0	0.289	0	0.277	0	0.225	0.16	0	0.18	0	0	0.229	0.397	0	0	0	0	0	0	0	0	0	0	0.367	0	0	0	0	0	0	0	0	0.186	0.378
0.654	0.944	0	0.241	0	0	0.514	0.611	0	0	0	0	0.271	0.235	0	0.293	0.25	0.487	0	0.541	0	0.369	0.329	0	0.161	0.221	0.325	0.39	0.578	0.301	0	0	0.219	0.284	0	0	0	0	0.31	0.362	0	0.188	0	0	0	0	0.43	0.38	0.178	0.469
0.432	0.598	0	0.173	0	0	0	0.512	0	0	0	0	0	0	0	0	0	0.319	0	0.167	0	0	0	0	0	0	0	0	0.152	0.215	0	0	0	0	0	0	0	0	0	0.296	0	0.161	0	0	0	0	0	0	0.332	0.416
0.321	0.643	0	0	0	0	0.914	0.931	0	0	0	0	0.279	0.202	0	0	0	0.319	0	0.257	0	0.232	0.181	0	0	0.155	0	0.154	0.297	0.172	0	0	0	0	0	0	0	0	0	0.335	0	0	0	0	0	0	0.176	0.18	0.167	0.19
0	0.155	0.153	0.276	0	0	0	0	0	0	0.218	0.217	0	0	0	0	0.157	0	0	0.193	0	0.21	0	0	0	0.189	0.286	0	0	0	0	0.189	0.638	0.247	0.217	0.224	0	0	0	0	0	0.687	0	0	0.199	0	0.316	0.167	0	0
0	0	0	0	0	0	0	0.195	0	0	0	0	0	0	0	0	0	0	0	0	0	0	0	0	0	0	0	0	0	0	0	0	0	0	0	0	0	0	0	0	0	0	0	0.23	0	0	0	0	0	0
0	0.297	0	0.178	0	0	0.168	0.207	0.18	0	0	0	0	0	0	0	0	0	0	0	0	0.244	0	0	0	0	0	0	0	0	0	0	0	0	0	0	0	0	0	0.154	0	0	0	0	0	0	0	0	0.169	0
0.301	0.488	0.368	0.182	0	0.999	0.24	0.999	0.919	0.152	0.26	0.183	0.923	0.209	0	0.321	0.565	0	0	0.55	0	0.655	0.814	0	0.999	0.244	0.401	0	0	0	0	0	0.291	0.467	0.187	0	0.186	0	0.181	0.154	0	0.304	0	0	0	0.215	0.686	0.378	0.239	0
0	0.167	0	0.225	0	0	0	0	0.859	0.333	0.239	0.361	0	0.228	0	0	0	0	0.538	0.244	0.186	0	0.209	0	0	0	0	0	0	0	0	0.223	0.224	0.202	0.174	0	0.256	0.231	0	0	0.7	0.277	0.192	0.185	0.204	0.405	0	0.265	0	0
0.203	0.497	0	0.2	0	0	0.521	0.855	0.953	0.291	0	0	0.248	0	0	0.257	0.232	0	0.256	0.213	0	0.279	0.164	0	0.165	0	0.245	0.283	0.239	0	0	0	0.212	0.247	0	0	0	0	0.219	0.396	0.174	0.216	0	0	0	0	0.235	0	0.201	0.477
0	0	0.281	0.16	0	0	0	0.157	0	0	0.915	0.953	0	0	0	0	0.282	0	0.188	0	0.372	0	0.216	0.357	0	0	0.34	0	0	0	0	0.514	0	0.392	0	0.909	0.458	0.195	0.27	0	0	0.342	0.212	0	0.926	0.208	0.47	0.366	0	0
0.198	0.179	0.412	0.323	0	0	0	0	0	0	0	0	0	0	0	0	0.212	0	0	0.239	0.191	0	0	0	0	0.342	0.277	0	0	0	0	0.19	0.223	0.15	0.194	0	0.195	0.2	0.283	0	0.222	0.192	0.173	0	0	0.15	0.381	0.205	0	0
0	0	0.257	0.165	0	0	0	0	0	0	0	0.176	0	0	0	0	0	0	0	0	0.866	0	0	0	0	0.192	0.22	0	0	0	0	0.812	0.185	0.176	0.221	0.197	0	0.197	0.686	0	0.187	0.231	0	0	0.237	0.527	0.256	0.16	0	0
0	0.163	0.335	0.172	0	0	0	0	0	0	0.49	0.338	0	0	0	0.3	0.338	0	0	0.416	0.228	0.163	0	0.195	0	0.219	0.402	0	0	0	0	0.21	0.207	0.229	0.179	0.179	0.246	0	0.464	0	0	0.249	0.231	0	0.201	0.311	0.509	0.658	0	0
0	0	0	0.178	0	0	0	0	0.614	0.89	0	0	0	0	0	0	0	0	0.49	0.32	0.234	0	0	0	0	0	0.308	0	0	0	0	0.169	0.318	0.625	0.288	0.185	0	0.222	0	0	0.464	0	0	0	0	0	0	0	0	0
0.209	0.157	0	0	0	0	0	0.666	0	0.641	0	0	0	0	0	0	0	0	0	0	0	0	0	0	0	0	0	0	0	0	0	0	0	0	0	0	0	0	0	0.819	0	0.166	0.163	0.209	0	0	0	0.186	0	0
0.175	0.477	0	0.192	0	0	0.85	0.992	0.902	0	0	0	0.163	0.162	0	0	0	0	0.219	0.241	0	0.395	0.186	0	0	0	0	0.167	0.417	0	0	0	0	0	0	0	0	0	0	0.52	0.217	0	0	0	0	0	0	0	0	0.181
0.332	0.637	0.174	0.225	0	0.999	0.482	0.999	0.84	0.887	0	0	0.37	0.33	0	0.298	0.355	0	0.266	0.305	0	0.952	0.199	0	0.999	0.175	0.469	0.295	0.463	0	0	0.165	0.217	0.272	0.195	0	0	0	0	0.339	0.181	0.206	0	0	0	0	0.414	0.379	0.924	0.335
0.15	0.403	0	0	0	0.154	0.368	0.869	0.278	0.232	0	0	0.218	0.181	0	0	0	0	0.286	0.153	0	0.83	0	0	0.237	0	0	0.237	0.252	0	0	0	0	0	0	0	0	0	0	0.324	0	0	0	0	0	0	0	0	0.484	0.4
0	0	0	0	0	0	0	0.693	0.498	0.192	0	0	0	0	0	0	0	0	0	0	0	0	0	0	0	0	0	0	0	0	0	0	0	0	0	0	0	0	0	0.268	0.195	0	0	0	0	0	0	0	0.213	0
0	0.211	0	0	0	0	0	0.996	0.345	0	0	0	0	0	0	0	0	0	0	0	0	0.334	0	0	0	0	0	0	0	0	0	0	0	0	0	0	0	0	0	0.421	0	0	0	0	0	0	0	0	0	0.235
0.256	0.527	0	0	0	0.999	0.177	0.964	0.804	0.245	0	0	0.18	0.186	0	0.229	0.312	0	0	0.23	0	0.301	0.171	0	0.999	0	0.295	0.164	0.155	0	0	0	0.206	0.27	0	0	0	0	0	0	0.157	0.179	0	0	0	0	0.386	0.334	0.183	0.261
0.167	0.38	0	0	0	0	0.157	0.437	0.168	0	0	0	0	0	0	0	0	0	0	0	0	0.519	0	0	0.206	0	0	0	0.21	0	0	0	0	0	0	0	0	0	0	0.252	0	0	0	0.218	0	0	0	0	0	0.299
0	0	0	0	0	0	0	0.201	0	0	0	0	0	0.419	0	0	0	0.412	0	0	0	0	0	0	0	0	0	0.211	0	0	0.157	0	0	0	0	0	0	0	0	0	0	0	0	0	0	0	0	0	0	0
0.177	0	0.617	0.292	0	0	0	0	0	0	0.202	0	0	0	0	0.297	0.369	0	0.225	0.262	0.187	0	0.157	0	0	0.535	0.463	0	0	0	0	0.197	0.247	0.2	0.229	0.265	0.197	0.2	0.414	0	0.29	0.23	0.188	0	0	0.476	0.475	0.229	0	0
0	0.214	0.713	0.23	0	0	0	0	0	0.23	0.618	0.439	0	0	0	0.62	0.757	0	0	0.231	0.188	0.278	0.231	0.392	0	0.186	0.997	0	0	0	0	0.267	0.186	0.484	0.227	0.297	0.226	0.198	0.569	0	0.317	0.44	0.247	0	0.292	0.435	0.855	0.353	0	0
0	0	0	0	0	0.937	0	0	0	0	0	0	0.905	0	0	0	0	0	0	0	0	0	0	0	0.824	0	0	0	0	0.157	0	0	0	0	0	0	0	0	0	0	0	0	0	0	0	0	0	0	0.903	0
0	0	0	0	0	0	0	0.155	0	0.773	0	0	0	0	0	0	0	0	0	0	0	0	0	0	0	0	0	0.182	0	0	0	0.764	0	0	0	0	0	0	0	0	0	0	0	0	0	0	0	0	0	0
0	0.176	0	0	0	0	0	0	0	0	0.63	0.278	0	0	0	0.728	0.942	0	0	0	0	0	0	0.94	0	0	0.257	0.383	0	0	0	0	0	0.165	0	0	0.412	0	0	0	0	0.309	0	0	0	0	0.422	0.459	0	0
0	0.154	0.222	0.16	0	0.163	0	0.176	0.807	0.202	0.514	0.676	0	0	0	0.27	0.203	0	0.154	0.321	0.352	0	0	0	0	0.261	0.415	0	0	0	0	0.498	0.27	0.543	0.208	0.607	0.262	0.233	0.254	0	0.21	0.552	0.368	0	0.467	0.177	0.282	0.332	0	0
0	0.288	0	0.249	0	0	0	0.176	0.783	0.16	0	0	0	0	0	0	0	0	0	0.922	0	0	0.153	0	0	0.233	0.238	0	0	0	0	0	0.398	0.207	0	0	0	0	0	0.377	0.23	0.288	0	0.423	0	0	0.222	0	0	0
0.216	0.486	0	0	0	0	0	0.912	0.284	0	0	0	0.189	0	0	0	0	0	0	0	0	0.536	0	0	0.173	0	0	0	0.324	0	0	0	0	0	0	0	0	0	0	0	0	0	0	0	0	0	0	0	0.299	0.515
0.161	0.45	0	0	0	0	0.21	0.361	0	0	0	0	0	0	0	0	0	0	0	0	0	0.335	0	0	0.186	0	0	0	0.379	0	0	0	0	0	0	0	0	0	0	0.801	0.949	0	0	0	0	0	0	0	0	0.167
0.373	0.76	0	0.187	0	0	0.24	0.452	0	0	0	0	0.193	0.469	0	0	0	0.309	0	0.333	0	0.499	0.203	0	0.165	0	0	0.288	0.738	0.298	0.902	0	0.194	0	0	0	0	0	0	0.294	0	0	0	0	0	0	0	0	0.209	0.451
0.408	0.642	0	0.375	0	0.342	0.956	0.951	0	0.195	0	0	0.199	0.261	0	0	0	0.181	0.186	0.32	0	0.692	0.184	0.327	0.236	0	0.23	0.252	0.566	0.155	0	0	0.208	0.153	0	0	0	0.151	0.188	0.384	0	0	0	0.159	0	0	0.161	0.215	0.169	0.282
0.294	0.994	0	0.216	0	0.508	0.413	0.999	0	0.15	0	0.164	0.365	0.202	0	0.217	0.214	0.21	0.173	0.277	0	0.81	0.303	0	0.627	0	0.165	0.483	0.56	0	0	0	0.168	0	0	0	0	0	0	0.483	0.241	0	0	0	0	0.192	0	0	0.995	0.991
0	0.289	0	0	0	0	0	0.594	0	0.188	0	0.178	0	0	0	0	0	0	0	0	0	0	0	0	0	0.669	0	0	0	0	0	0	0	0.154	0	0	0	0	0	0.279	0	0.161	0	0	0	0	0	0.15	0	0.307
0.219	0.595	0	0.334	0	0.386	0.347	0.984	0.18	0.215	0	0	0.931	0.234	0	0.165	0.172	0.172	0.195	0.288	0	0.706	0.185	0	0.332	0	0.161	0.248	0.583	0	0	0	0	0	0	0	0	0	0	0.446	0.229	0.334	0	0	0	0	0	0.165	0.584	0.418
0	0.413	0	0	0	0	0.457	0.858	0	0.176	0	0.295	0	0	0	0	0	0	0.159	0.304	0	0	0	0	0	0.732	0.199	0.333	0.229	0	0	0	0.172	0.189	0	0	0	0	0	0.33	0	0.167	0	0	0	0	0	0.15	0	0
0.249	0.626	0	0	0	0	0.153	0.369	0.9	0	0	0	0	0.173	0	0	0	0.248	0	0.232	0	0.211	0	0	0	0	0	0	0.373	0	0	0	0	0	0	0	0	0	0	0.302	0	0	0	0	0	0	0	0	0	0
0	0.311	0	0	0	0	0	0.501	0	0.458	0	0	0	0	0	0	0	0	0.165	0	0.191	0.252	0	0	0	0	0	0	0.223	0	0	0	0	0	0.3	0	0	0	0	0.198	0	0	0	0	0	0	0	0	0	0
0.226	0.19	0	0.159	0	0	0.289	0.564	0	0	0	0	0	0	0	0	0	0.312	0	0	0	0	0	0	0	0	0	0	0	0	0	0	0	0	0.655	0	0	0.655	0	0.695	0	0	0	0	0	0	0	0	0.185	0
0	0.307	0	0	0	0	0.189	0.454	0	0	0	0	0	0	0	0	0	0	0	0	0	0.224	0	0	0	0	0	0	0.226	0	0	0	0	0	0	0	0	0	0	0.46	0	0	0	0	0	0	0	0	0	0
0.216	0.528	0.224	0	0	0	0.305	0.406	0	0	0	0.321	0.205	0	0	0	0	0	0	0.239	0	0.32	0	0	0	0	0.192	0.37	0.246	0.161	0	0	0	0.17	0	0	0	0	0	0.234	0	0	0	0	0	0.271	0.176	0	0	0.152
0.432	0.896	0	0.392	0	0	0.539	0.989	0.902	0	0	0	0.19	0.202	0	0.174	0.2	0	0	0.392	0	0.606	0.282	0	0.181	0	0	0.47	0.662	0.213	0	0	0.214	0	0	0	0	0	0	0.451	0.208	0	0	0	0	0	0.161	0.165	0.293	0.467
0.181	0.678	0	0.186	0	0.293	0.32	0.891	0.273	0	0	0	0.314	0	0	0	0.322	0	0	0.201	0	0.836	0.151	0	0.474	0	0	0.218	0.463	0	0	0	0	0	0	0	0	0	0	0.348	0	0	0	0	0	0	0	0	0.443	0.519
0.17	0.602	0	0.173	0	0	0.313	0.601	0.906	0	0	0	0	0	0	0.252	0.165	0	0.171	0.161	0	0.452	0	0	0	0	0	0.243	0.295	0	0	0	0	0	0	0	0	0	0	0.335	0	0	0	0	0	0	0	0	0.987	0.993
0.309	0.69	0.298	0.429	0	0.484	0.294	0.43	0.861	0.228	0.211	0.195	0.321	0.392	0	0.222	0.28	0.176	0	0.309	0	0.519	0.395	0	0.954	0.268	0.512	0.254	0.42	0	0	0	0.246	0.611	0.169	0	0	0.217	0.23	0.3	0	0.604	0.231	0	0.174	0	0.512	0.561	0.201	0.241
0	0	0	0	0	0	0	0.477	0	0	0	0	0	0	0	0	0	0	0	0	0	0	0	0	0	0	0	0	0	0	0	0	0	0	0.271	0	0	0	0	0	0	0	0	0	0	0	0	0	0	0
0	0.248	0	0	0	0.237	0	0.933	0	0	0	0	0	0	0	0	0	0	0	0	0	0.7	0.166	0	0.861	0	0	0	0	0	0	0	0	0.309	0	0	0	0	0	0.212	0	0	0	0	0	0	0	0	0.254	0.297
0	0.392	0	0	0	0.346	0.319	0.999	0.267	0.197	0	0	0.155	0	0	0	0	0	0	0	0	0.476	0	0	0.164	0	0	0	0.21	0	0	0	0	0	0	0	0	0	0	0.376	0	0	0	0	0	0	0	0	0.397	0.383
0	0.285	0.161	0	0	0	0.24	0.892	0.257	0.205	0	0	0	0	0	0	0	0	0	0	0	0.336	0	0	0.173	0	0	0	0.219	0	0	0	0	0	0	0	0	0	0	0.299	0	0	0	0	0	0	0	0	0.225	0.263
0	0	0	0	0	0	0	0.535	0	0.184	0	0	0	0	0	0	0	0	0	0	0	0	0	0	0	0	0	0.198	0	0	0	0	0	0	0	0	0	0	0	0	0	0	0	0	0	0	0	0	0	0
0.171	0.468	0	0	0	0	0	0.235	0	0	0	0	0	0	0.173	0.21	0.221	0	0	0	0	0.154	0	0	0	0	0	0	0	0	0	0	0	0	0	0	0	0	0	0	0	0	0	0	0	0	0	0	0	0
0.16	0.59	0	0.171	0	0.243	0.203	0.983	0	0	0	0	0.169	0	0	0	0	0	0	0.713	0	0.414	0.189	0	0.234	0	0	0.165	0.193	0	0	0	0	0	0	0	0	0	0	0.324	0	0	0	0	0	0	0	0	0.373	0.463
0	0	0	0	0	0	0	0	0.977	0	0	0	0	0	0	0	0	0	0	0	0	0	0	0	0	0	0	0	0	0	0	0	0	0	0	0	0	0	0	0.169	0	0	0	0	0	0	0	0	0.995	0.845
0.27	0.693	0	0.183	0	0.447	0.355	0.999	0.348	0	0	0	0.301	0.262	0	0	0.235	0.204	0	0.323	0	0.524	0.204	0	0.948	0	0	0.262	0.471	0.196	0	0	0.196	0	0	0	0	0.169	0	0.375	0	0	0	0	0	0	0	0	0.674	0.404
0.195	0.466	0	0.158	0	0.196	0.998	0.89	0.91	0	0	0	0.267	0	0	0	0	0	0	0.246	0	0.666	0.193	0	0.208	0	0	0	0.295	0	0	0	0.17	0	0	0	0	0	0.231	0.633	0.209	0	0	0	0	0	0	0.165	0.212	0.26
0	0	0	0	0	0.271	0	0.707	0	0	0	0	0	0	0	0.305	0	0	0	0	0	0	0	0	0	0	0	0	0	0	0	0	0	0	0	0	0	0	0	0	0	0	0	0	0	0	0	0	0	0
0	0.205	0	0	0	0	0.151	0.241	0	0	0	0	0.273	0	0	0	0	0	0	0	0	0	0	0	0	0	0	0.172	0	0	0	0	0	0	0	0	0	0	0	0.268	0	0	0	0	0	0	0	0	0	0
0	0.471	0	0	0	0	0.219	0.956	0	0	0	0	0	0	0	0	0	0	0	0	0	0.257	0	0	0.156	0	0	0	0.236	0	0	0	0	0	0	0	0	0	0	0.293	0	0	0	0	0	0	0	0	0.958	0.998
0	0.339	0	0	0	0	0.202	0.286	0	0.292	0	0	0	0	0	0	0	0	0	0	0	0.354	0	0	0	0	0	0	0.239	0	0	0	0	0	0	0	0	0	0	0.189	0	0	0	0	0	0	0.157	0	0.359	0
0.235	0.577	0	0.186	0	0	0.202	0.948	0	0	0	0	0	0.204	0	0	0	0.168	0	0.298	0	0.26	0.183	0	0	0.294	0	0	0.217	0	0	0	0	0	0	0	0	0	0	0.297	0	0	0	0	0	0	0.209	0.433	0	0.163
0	0.415	0	0	0	0	0	0.561	0.188	0	0	0	0	0	0	0	0	0	0	0	0	0.467	0	0	0	0	0	0.19	0.218	0	0	0	0	0	0	0	0	0	0	0.228	0	0	0	0.171	0	0	0	0	0.192	0.439
0.291	0.569	0	0	0	0	0.22	0.282	0	0	0	0	0.156	0	0	0	0	0	0	0.263	0	0.415	0.411	0	0	0.205	0	0.33	0.999	0.158	0	0	0.155	0	0	0	0	0	0	0	0	0	0	0	0	0	0	0	0.198	0
0.363	0.655	0	0	0	0	0.246	0.358	0	0	0	0	0	0.218	0	0	0.909	0.277	0	0.4	0	0.241	0.159	0	0.161	0	0	0	0.267	0.203	0	0	0	0	0	0	0	0	0	0.472	0	0	0	0	0	0	0.227	0.21	0	0
0	0.359	0	0.436	0	0	0	0.995	0	0	0	0	0	0	0	0	0	0	0	0.181	0	0	0	0	0	0	0	0	0	0	0	0	0	0	0	0	0	0	0	0	0	0	0	0	0	0	0	0	0.295	0.176
0.293	0.609	0	0	0	0.316	0	0.361	0	0	0	0	0.211	0.165	0	0.185	0.215	0	0	0.178	0	0.843	0.265	0	0.414	0.157	0	0.232	0.177	0	0	0	0.151	0	0	0	0	0	0	0	0	0.245	0	0	0	0	0.218	0	0	0.241
0	0.462	0	0	0	0	0.25	0.534	0	0	0	0	0	0	0	0	0	0	0	0	0	0.234	0	0	0	0	0	0.152	0.237	0	0	0	0	0.444	0	0.346	0	0	0	0.189	0	0	0	0	0	0	0	0	0.54	0.647
0.328	0.568	0	0.243	0	0	0.257	0.72	0	0.177	0	0	0	0.207	0	0.35	0.262	0.232	0	0.202	0	0.254	0	0	0	0	0.308	0.391	0.209	0	0	0	0	0	0	0	0	0	0	0.183	0	0	0	0	0	0	0	0	0.967	0.981
0	0.422	0	0	0	0	0	0.909	0	0	0	0	0	0	0	0	0	0	0	0	0	0	0	0	0	0	0	0	0.217	0	0	0	0	0	0	0	0	0	0	0.191	0	0	0	0	0	0	0	0	0.361	0.515
0	0	0	0	0	0	0	0	0	0	0	0	0	0	0	0	0	0	0	0	0	0	0	0	0	0	0	0	0	0	0	0	0	0	0	0	0	0	0	0	0	0	0	0	0	0	0	0	0	0
0.33	0.618	0.235	0.411	0	0.205	0.974	0.518	0	0.29	0	0	0.365	0.39	0	0.275	0.321	0.564	0.284	0.714	0.173	0.605	0.51	0	0.323	0.377	0.403	0.637	0.341	0	0.335	0	0.412	0.323	0.209	0	0	0.163	0	0.459	0.275	0.262	0	0.266	0	0	0.364	0.327	0.204	0.371
0	0	0	0	0	0	0.224	0.152	0	0	0	0	0	0.174	0	0	0	0.197	0	0.252	0	0	0	0	0	0	0	0	0	0.256	0	0	0	0	0	0	0	0	0	0.224	0	0	0	0	0	0	0	0.9	0	0
0.258	0.563	0	0	0	0	0.157	0.223	0	0	0	0	0	0.153	0	0	0.904	0.178	0	0.392	0	0	0	0	0	0	0	0	0.277	0.232	0	0	0	0	0	0	0	0	0	0.227	0	0	0	0	0	0	0	0	0	0
0	0	0	0	0	0	0	0.296	0	0	0	0	0	0	0	0	0	0	0	0.39	0	0	0	0	0	0	0	0	0	0	0	0	0	0	0	0	0	0	0	0	0	0	0	0	0	0	0	0	0	0
0	0	0	0	0	0	0	0	0	0	0	0	0	0	0	0	0	0.296	0	0	0	0	0	0.241	0	0	0	0	0	0	0	0	0	0	0	0	0	0	0	0	0	0	0	0	0	0	0	0	0	0
0	0	0	0	0	0	0	0.409	0	0.165	0	0	0.816	0	0	0	0	0	0	0	0	0	0	0	0	0	0	0	0	0	0	0	0	0	0	0	0	0	0	0	0	0	0	0	0	0	0	0	0	0
0	0.205	0	0	0	0.302	0.428	0.153	0	0	0	0	0.256	0	0	0	0	0.271	0	0	0	0	0.163	0	0.288	0	0	0.837	0	0	0	0	0	0	0	0	0	0	0	0	0	0	0	0	0	0	0	0	0	0
0.393	0.702	0	0	0	0	0	0	0.213	0	0	0	0	0	0	0	0	0	0	0	0.187	0.171	0.335	0	0	0	0	0	0	0	0	0.187	0	0	0	0	0	0	0	0	0	0	0	0	0	0.245	0	0	0	0
0	0	0	0	0	0	0	0.371	0	0	0	0	0	0	0	0	0	0	0	0	0	0	0	0	0	0	0	0	0	0	0	0	0	0	0	0	0	0	0	0.166	0	0.159	0	0	0	0	0	0	0	0
0	0	0.532	0	0	0	0	0	0	0	0	0	0	0	0	0	0	0	0	0	0	0.223	0	0	0	0	0	0	0	0	0	0	0	0	0	0	0	0	0	0	0	0	0	0	0	0	0	0	0	0
0	0	0	0	0	0	0	0	0.6	0	0	0	0	0	0	0	0	0	0	0	0	0	0	0	0	0	0	0	0	0	0	0	0	0	0	0	0	0	0	0	0	0	0	0	0	0	0	0	0	0
0	0	0	0	0	0	0	0	0	0	0	0	0	0	0	0	0	0	0	0	0	0	0	0	0	0	0	0	0	0	0	0	0	0	0	0	0	0	0	0	0	0	0	0	0	0	0	0	0	0
0	0	0	0	0	0	0	0	0	0	0	0	0	0	0	0	0	0	0	0	0	0.198	0	0	0	0	0	0	0.174	0	0	0	0	0	0	0	0	0	0	0	0	0	0	0	0	0	0	0	0	0
0	0	0	0	0	0	0	0	0	0	0	0	0	0	0	0	0	0	0	0	0	0	0	0	0	0	0	0	0.153	0	0.69	0	0	0	0	0	0	0	0	0	0	0.164	0	0	0	0	0	0	0	0
0.566	0.913	0	0.286	0	0.228	0.443	0.776	0	0	0	0	0.374	0.286	0	0.306	0.32	0.398	0.178	0.482	0.411	0.459	0.417	0	0.267	0.242	0.309	0.4	0.553	0.274	0	0	0.328	0.286	0	0	0	0	0.315	0.394	0	0.167	0	0	0	0	0.598	0.37	0.261	0.459
0.184	0.313	0	0	0	0	0	0	0	0	0	0	0	0	0	0	0	0.331	0	0.43	0	0	0	0	0	0	0	0	0	0	0	0	0	0	0	0	0	0	0	0	0	0	0	0	0	0	0	0	0	0
0.159	0.191	0	0	0	0	0	0	0	0	0	0	0	0	0	0	0	0.167	0	0	0	0	0	0	0	0	0	0	0	0	0	0	0	0	0	0	0	0	0	0	0	0	0	0	0	0	0	0	0	0
0.169	0.506	0	0	0	0	0.157	0.468	0	0	0	0	0.153	0	0	0.312	0.236	0	0	0	0	0.16	0	0.216	0	0	0.153	0.386	0.484	0	0	0	0	0	0	0	0	0	0	0	0	0	0	0	0	0	0	0	0	0.321
0	0	0	0	0	0	0.312	0	0	0	0	0	0	0.22	0	0	0	0	0	0	0	0	0	0	0	0	0	0.27	0	0	0.603	0	0	0	0	0	0	0	0	0	0	0	0	0	0	0	0	0	0	0
0.45	0.721	0	0.181	0	0	0.475	0.701	0.159	0.314	0	0	0	0.251	0	0.514	0.459	0.312	0	0.279	0	0.171	0.164	0.359	0	0	0.291	0.58	0.195	0.25	0.16	0	0.177	0	0	0	0	0	0	0.248	0	0	0	0	0	0	0.163	0	0.167	0.518
0.34	0.586	0	0.37	0	0	0	0.157	0.828	0.504	0	0	0	0	0	0	0.156	0	0.528	0.352	0	0	0	0	0	0.223	0.186	0	0	0	0	0.203	0.248	0.416	0	0	0	0	0	0	0.404	0	0.17	0	0	0	0.323	0.728	0	0
0	0	0	0	0	0	0	0	0	0	0.261	0	0.175	0	0	0.697	0.727	0	0	0	0	0	0	0.832	0	0	0	0.334	0	0	0	0	0	0	0	0	0.416	0	0	0	0	0	0	0	0	0	0.297	0.181	0	0
0.21	0.468	0	0.193	0	0	0.169	0.67	0	0.233	0	0	0.193	0.151	0	0.378	0.286	0.199	0	0	0	0	0	0.194	0	0	0.257	0.454	0.23	0.166	0	0	0	0.152	0.154	0	0	0	0	0	0	0	0	0	0	0	0	0	0.87	0.326
0	0	0	0	0	0	0	0.73	0	0	0	0	0	0	0	0	0	0	0	0	0	0	0	0	0	0	0	0	0	0	0	0	0	0	0	0	0	0	0	0.279	0	0	0	0	0	0	0	0	0	0
0.379	0.626	0	0.299	0	0	0.195	0.3	0	0.254	0	0	0.178	0	0	0.167	0.156	0	0.186	0.937	0	0.183	0.469	0	0	0	0	0.294	0.413	0	0	0.91	0.376	0.241	0.37	0	0.617	0.93	0	0.168	0	0	0	0.204	0	0	0.246	0.232	0	0.154
0.18	0.702	0	0	0	0.338	0.47	0.999	0.903	0.322	0	0	0.257	0.162	0	0	0	0	0	0.831	0	0.941	0.216	0	0.34	0	0	0.193	0.51	0	0	0	0	0	0	0	0	0	0	0.498	0.163	0	0	0	0	0	0	0	0.248	0.244
0	0.323	0	0	0	0.909	0.205	0	0	0	0	0	0.926	0.156	0	0	0	0	0	0.213	0	0	0.166	0	0.915	0	0	0.223	0	0	0	0	0.188	0	0	0	0	0	0	0	0	0	0	0	0	0	0	0	0	0
0	0.196	0.151	0.241	0	0	0	0	0	0.659	0.2	0.327	0	0	0	0.15	0.181	0	0.173	0	0.196	0	0	0	0	0	0.187	0	0	0	0	0.199	0	0.182	0.192	0.242	0	0	0.266	0	0	0.173	0	0	0.409	0	0.166	0.175	0	0.166
0.205	0.558	0.524	0.405	0	0	0.267	0.282	0	0.207	0.431	0.423	0	0.278	0	0.576	0.675	0	0.204	0.524	0.178	0.235	0.427	0	0	0.393	0.747	0.183	0.26	0	0	0.252	0.338	0.742	0.309	0.182	0.333	0.228	0.4	0	0.168	0.635	0.203	0	0.361	0.411	0.911	0.602	0.153	0.375
0.296	0.358	0	0	0	0.903	0.272	0.249	0.213	0	0	0	0.929	0	0	0	0.168	0	0	0.156	0	0.211	0.16	0	0.906	0	0	0.216	0	0.187	0	0	0.229	0	0	0	0	0	0	0	0	0	0	0	0	0	0	0	0	0
0.933	0.653	0	0	0	0	0.166	0.183	0	0	0	0	0	0	0	0.169	0	0.527	0	0.178	0	0	0	0	0	0	0	0.194	0.203	0.239	0	0	0	0	0	0	0	0	0	0.277	0	0	0	0	0	0	0	0	0	0.193
0.332	0.619	0	0.216	0	0.942	0.447	0.993	0.801	0.285	0	0	0.991	0.169	0	0.227	0.202	0	0.334	0.335	0	0.161	0.201	0.156	0.999	0	0	0.556	0.215	0.184	0	0	0.3	0	0.3	0	0	0.173	0	0.153	0	0.162	0	0	0	0	0.155	0.168	0.307	0.243
0.211	0.451	0	0.219	0	0.809	0	0.372	0	0.25	0	0	0.975	0	0	0.15	0.161	0	0	0.24	0	0	0	0	0.889	0	0	0.197	0.206	0	0	0	0.331	0	0	0	0	0	0	0	0	0	0	0	0	0	0	0	0.158	0
0.325	0.636	0	0	0	0	0.222	0.194	0	0	0	0	0	0.231	0	0	0.17	0	0	0.248	0	0.241	0.39	0	0	0	0	0.26	0.232	0.186	0	0	0.167	0	0	0	0	0	0	0	0	0	0	0	0	0	0.261	0	0	0
0.261	0.54	0	0	0	0	0	0.273	0	0	0	0	0	0.161	0	0	0	0	0	0.199	0	0.397	0.175	0	0	0.225	0	0.202	0.938	0	0.525	0	0	0	0	0	0	0.16	0	0	0	0	0	0	0	0	0	0.152	0	0
0	0.19	0	0	0	0.902	0	0	0	0	0	0	0.926	0	0	0	0	0.241	0	0	0	0	0	0.209	0.913	0	0	0	0	0	0	0	0	0	0	0	0	0	0	0	0	0	0	0	0	0	0	0	0	0
0	0	0	0.328	0	0	0	0	0	0	0	0	0.427	0	0	0	0	0	0	0	0	0	0	0.255	0	0	0	0	0	0	0	0	0	0	0	0	0	0	0	0	0	0	0	0	0	0	0	0	0	0
0	0.284	0	0.342	0	0	0.392	0.223	0	0	0	0	0.198	0.288	0	0.159	0	0	0	0.462	0.207	0.171	0.27	0	0	0.241	0.159	0.293	0	0	0.346	0.187	0.691	0.188	0	0	0	0	0	0	0	0.622	0.152	0	0	0	0.213	0.234	0	0.165
0	0.286	0	0	0	0	0	0.17	0	0	0	0	0	0	0	0.169	0.159	0	0	0	0	0	0.22	0	0	0	0	0	0	0.397	0	0	0	0	0	0	0	0	0	0	0	0	0	0	0	0	0	0	0	0
0	0.341	0	0	0	0	0.403	0.245	0	0	0	0	0.207	0	0	0	0	0	0	0.348	0	0	0	0	0	0.167	0	0.237	0	0	0	0	0.279	0	0	0	0	0	0	0	0	0	0	0	0	0	0	0	0	0.176
0.17	0.239	0	0	0	0	0	0	0	0	0	0	0	0	0	0	0	0	0	0	0	0	0	0	0	0	0	0	0	0	0	0	0	0	0	0	0	0	0	0	0	0	0	0	0	0	0	0	0	0
0	0.26	0.202	0.519	0	0	0.154	0	0	0	0.339	0.492	0	0.15	0	0.18	0.252	0	0	0.237	0.229	0	0.223	0	0	0.164	0.309	0	0	0	0.218	0.589	0.173	0.527	0	0	0.176	0.172	0.165	0	0	0.501	0.21	0	0.431	0	0.373	0.625	0	0
0	0	0	0	0	0	0	0	0	0	0	0	0	0	0	0	0	0	0	0	0	0	0	0	0.5	0	0	0	0	0	0	0	0	0	0	0	0	0	0	0	0	0	0	0	0	0	0	0	0	0
0	0.288	0.338	0.246	0	0	0.449	0.36	0	0.171	0.343	0.44	0	0	0	0.361	0.357	0	0.184	0.218	0.166	0.203	0.234	0	0	0.269	0.425	0	0	0	0	0.287	0.174	0.525	0	0.197	0.181	0	0.299	0.219	0.195	0.521	0.172	0	0.387	0.572	0.528	0.4	0	0
0	0	0	0	0	0	0.185	0.18	0.8	0	0	0	0	0.185	0	0	0	0	0	0	0	0	0	0	0	0	0	0	0	0	0.304	0	0	0	0	0	0	0	0	0	0	0	0	0	0	0	0	0	0	0
0	0.171	0	0	0	0	0.388	0	0.232	0	0	0	0	0.165	0	0	0	0	0	0	0	0	0	0	0	0.373	0	0.239	0	0	0.172	0	0	0	0	0	0	0.181	0	0	0	0	0	0	0	0	0	0	0	0
0	0	0	0	0	0	0	0	0	0	0	0	0	0	0	0	0	0	0	0	0	0	0	0	0	0	0	0	0	0	0	0	0	0	0	0	0.152	0	0	0	0	0	0	0	0	0	0	0.181	0	0
0.165	0.266	0	0	0	0	0.262	0.263	0	0	0	0	0.922	0	0	0	0	0	0	0.167	0	0	0	0	0	0	0.167	0	0	0	0	0	0	0	0	0	0	0	0	0	0	0	0	0	0	0	0	0	0	0
0	0	0	0	0	0	0.234	0	0	0	0	0	0.177	0	0	0	0	0	0	0.405	0	0	0	0	0	0.215	0	0	0	0	0	0	0.298	0	0	0	0	0	0	0	0	0	0	0	0	0	0	0	0	0
0.158	0.181	0	0	0	0	0	0	0	0	0	0	0.908	0	0	0	0	0	0	0.188	0	0	0.157	0	0	0	0	0	0	0	0.161	0	0.169	0	0	0	0	0	0	0	0.227	0	0	0	0	0	0	0	0	0
0	0	0	0.258	0	0	0.165	0	0	0	0	0	0	0	0	0	0	0	0	0.169	0	0	0	0	0	0.199	0	0	0	0	0	0	0	0	0	0	0	0	0	0	0	0	0	0	0	0	0.216	0.153	0	0
0	0	0	0	0	0	0	0	0	0	0	0	0	0	0	0	0	0	0	0	0	0	0	0	0	0	0	0.298	0	0.193	0.169	0	0	0	0	0	0	0	0	0	0	0	0	0	0	0	0	0	0	0
0.26	0.304	0	0	0	0	0	0.171	0	0	0	0	0	0	0	0	0	0	0	0	0	0.226	0	0	0	0	0	0	0.325	0	0	0	0	0	0	0	0	0	0	0	0	0	0	0	0	0	0	0	0	0
0	0	0	0.392	0	0	0	0	0	0	0.556	0.588	0	0	0	0.181	0.188	0	0	0.426	0.381	0	0.161	0	0	0.305	0.308	0	0	0	0	0.439	0.248	0.437	0.228	0.473	0.289	0.303	0.169	0	0	0.446	0.348	0	0.452	0.171	0.329	0.451	0	0
0.16	0.296	0	0.375	0	0	0	0.18	0	0	0	0	0	0	0	0.21	0.315	0	0	0	0.19	0	0	0	0	0	0.167	0.21	0	0	0	0	0	0	0	0	0	0	0	0	0	0	0	0	0	0	0	0.152	0	0
0	0	0	0	0	0	0	0	0	0	0	0	0	0	0	0	0	0	0	0	0	0	0	0	0	0	0	0	0	0.215	0	0	0	0	0	0	0	0	0	0	0	0	0	0	0	0	0	0	0	0
0.192	0.502	0	0	0	0.226	0.997	0.942	0.909	0	0	0	0.191	0	0	0	0	0	0	0.193	0	0.335	0.164	0	0	0	0	0	0.183	0	0	0	0	0.334	0	0	0	0.453	0.652	0.99	0	0	0	0	0	0	0	0	0.205	0.265
0	0.185	0	0	0	0	0.411	0.218	0	0	0	0	0	0	0	0	0	0	0	0	0	0	0	0	0	0	0	0	0	0	0	0	0	0	0	0	0	0	0	0	0	0	0	0	0	0	0	0	0	0
0.239	0.415	0	0	0	0	0.27	0.188	0	0	0	0	0	0	0	0	0	0.19	0	0	0	0	0.352	0	0	0	0	0.205	0	0	0	0	0	0	0	0	0	0	0	0.332	0	0	0	0	0	0	0	0	0	0.154
0.205	0.366	0	0	0	0	0.178	0.68	0	0	0	0	0	0	0	0	0	0.188	0	0	0	0	0	0	0	0	0	0.189	0	0	0	0	0	0	0	0	0	0	0	0	0	0	0	0	0	0	0	0	0	0.156
0	0.159	0.743	0.16	0	0	0	0	0	0	0.375	0.467	0	0	0	0.612	0.684	0	0	0.965	0.223	0	0	0	0	0.249	0.715	0	0	0	0	0.923	0.195	0.928	0.189	0.588	0.205	0.912	0.263	0	0.376	0.317	0.431	0	0.5	0.324	0.872	0.23	0	0
0.252	0.967	0	0.266	0	0.328	0.802	0.999	0	0	0	0	0.292	0.167	0	0	0.166	0.212	0	0.397	0	0.953	0.193	0	0.692	0	0	0.181	0.412	0	0	0	0.166	0	0	0	0	0	0.248	0.396	0	0	0	0	0	0	0	0.193	0.936	0.437
0.194	0.425	0	0	0	0	0	0.167	0	0	0	0	0	0	0	0	0	0	0	0	0	0.236	0	0	0	0	0	0	0.576	0	0	0	0	0	0	0	0	0	0	0	0	0	0	0	0	0	0	0	0	0.179
0	0.314	0	0	0	0	0	0.304	0	0.803	0	0	0	0	0	0	0	0	0	0	0	0	0	0	0	0	0	0	0	0	0	0	0	0	0	0	0	0	0	0	0	0	0	0	0	0	0	0	0.263	0.452
0	0.331	0	0	0	0	0.244	0.373	0.27	0	0	0	0	0	0	0	0	0	0	0	0	0.816	0	0	0	0	0	0	0	0	0	0	0	0	0	0	0	0	0	0.318	0	0	0	0	0	0	0	0	0.813	0.25
0.158	0.269	0	0	0	0	0	0.417	0	0.401	0	0	0	0	0	0	0	0	0	0	0	0.381	0	0	0	0	0	0	0.21	0	0	0	0	0	0	0	0	0	0	0	0	0	0	0	0	0	0	0	0.408	0.213
0.2	0.319	0	0	0	0	0	0	0	0	0	0	0	0	0	0	0	0	0	0.18	0	0.265	0	0	0	0.258	0	0	0.427	0	0	0	0	0	0	0	0	0	0	0	0	0	0	0	0	0	0	0	0	0
0	0.238	0.226	0	0	0	0	0.488	0.305	0.176	0	0	0	0	0	0	0	0	0	0	0	0.416	0	0	0	0	0.226	0	0	0	0	0	0	0	0	0	0	0	0	0.406	0	0	0	0	0	0	0.226	0	0	0.266
0.465	0.425	0	0	0	0	0.269	0.176	0	0	0	0	0	0	0	0	0.194	0.156	0	0.153	0	0.152	0	0	0	0	0	0.196	0.277	0	0	0	0	0	0	0	0	0	0	0.265	0	0	0	0	0	0	0	0	0	0
0.224	0.662	0.18	0.238	0	0	0	0	0	0	0	0	0	0	0	0	0	0	0.192	0.676	0.181	0	0.656	0	0	0.163	0	0.27	0.24	0	0	0	0.273	0	0	0	0.351	0.238	0	0	0.195	0.283	0	0	0	0	0	0	0	0
0.186	0.483	0	0	0	0	0.913	0.323	0	0	0	0	0	0	0	0	0	0.226	0	0	0	0	0	0	0	0.256	0	0	0.265	0	0	0	0	0	0	0	0	0	0	0.155	0	0	0	0	0	0	0	0	0	0
0	0.194	0	0	0	0	0	0	0	0	0	0	0.189	0	0	0	0	0	0	0	0	0	0	0	0	0	0	0	0.348	0	0	0	0	0	0	0	0	0	0	0.173	0	0	0	0	0	0	0	0	0	0
0.158	0.367	0	0	0	0	0	0	0	0.413	0	0	0	0	0	0	0.19	0	0	0.194	0	0	0.447	0	0	0	0	0.156	0.237	0.349	0	0	0.205	0	0	0	0	0	0	0	0	0	0	0	0	0	0	0	0	0
0.196	0.53	0	0	0	0	0.198	0.304	0	0	0	0	0.172	0	0	0.267	0.253	0	0	0	0	0.253	0.209	0.267	0	0	0	0.28	0.154	0	0	0	0	0	0	0	0	0	0	0	0	0	0	0	0	0	0	0	0	0.294
0	0	0	0	0	0	0	0	0	0.178	0	0	0	0	0	0	0	0	0	0	0	0	0	0.151	0	0	0	0.287	0	0	0	0	0	0	0	0	0	0	0	0	0	0	0	0	0	0	0	0	0	0
0	0.241	0	0	0	0	0.454	0.497	0	0	0	0	0	0	0	0	0	0	0	0	0	0	0	0	0.179	0	0	0	0	0	0	0	0	0	0	0	0	0	0.364	0.342	0	0	0	0	0	0	0	0	0.9	0
0	0.383	0	0	0	0.292	0	0.94	0	0	0	0	0	0	0	0	0	0	0	0	0	0.395	0	0	0.156	0	0	0	0.194	0	0	0	0	0	0	0	0	0	0	0.262	0	0	0	0	0	0	0	0	0.243	0.239
0	0	0	0	0	0	0	0	0	0	0	0	0	0	0	0	0	0	0	0	0	0	0	0	0	0	0	0	0	0	0	0	0	0	0	0	0	0	0	0	0	0	0	0	0	0	0	0	0	0
0.194	0.43	0	0	0	0	0.171	0.323	0	0	0	0	0	0	0	0	0	0.169	0	0	0	0	0	0	0	0	0	0	0.209	0	0	0	0	0	0	0	0	0	0	0.195	0	0	0	0	0	0	0.278	0.328	0	0
0.182	0.192	0	0	0	0	0	0	0	0	0.196	0.196	0	0	0	0	0	0	0	0.215	0	0	0	0	0	0	0	0	0.925	0	0	0	0.218	0	0	0.196	0	0	0	0	0	0	0	0	0.196	0.225	0	0	0	0
0	0.263	0	0.166	0	0	0.973	0	0	0	0	0	0	0	0	0	0	0	0	0.325	0	0.248	0.186	0	0.204	0	0.178	0.266	0	0	0	0	0.166	0.189	0	0	0	0	0	0	0	0.182	0	0.611	0	0	0.217	0.19	0	0
0	0.218	0	0.398	0	0.907	0	0.632	0	0	0	0	0.926	0	0	0	0	0	0	0	0	0	0	0	0.908	0	0	0	0	0	0	0	0	0	0	0	0	0	0	0	0	0	0	0	0	0	0	0	0	0
0.42	0.321	0	0.347	0	0	0	0	0	0	0	0	0	0	0	0	0	0	0	0.465	0.151	0	0	0	0	0.222	0	0	0.37	0	0	0.811	0	0	0	0	0.829	0	0	0.645	0	0	0	0	0	0	0	0	0	0
0.266	0.691	0	0	0	0	0	0.21	0	0	0	0	0	0.174	0	0	0	0.2	0	0.202	0	0.364	0.152	0	0	0	0	0	0.628	0	0.9	0	0	0	0	0	0	0	0	0	0	0	0	0	0	0	0	0	0	0.175
0.277	0.706	0	0.27	0	0.65	0.999	0.999	0.506	0.379	0	0.202	0.323	0.223	0	0.178	0.225	0	0	0.534	0.176	0.844	0.293	0	0.307	0	0.16	0.405	0.962	0	0	0.151	0.711	0	0.173	0.151	0	0.225	0	0.545	0.165	0.187	0	0	0	0	0	0.218	0.319	0.325
0.201	0.478	0	0.169	0	0.15	0.589	0.98	0.867	0.366	0	0.173	0.952	0	0	0.192	0.152	0	0	0.181	0	0.944	0.166	0	0.267	0	0	0.166	0.271	0	0	0	0.177	0	0.27	0	0	0	0.186	0.459	0	0.231	0	0	0.162	0	0	0	0.954	0.224
0.431	0.757	0	0.15	0	0	0.261	0.42	0	0	0	0	0.171	0.227	0	0.167	0.167	0.371	0	0.39	0	0.282	0.225	0	0	0.177	0.193	0.173	0.323	0.288	0	0	0.176	0.202	0	0	0	0	0.193	0.35	0	0	0	0	0	0	0.325	0.282	0	0.278
0	0	0	0	0	0	0	0	0	0	0	0	0	0	0	0	0	0	0	0	0	0	0	0	0	0	0	0	0.207	0	0	0	0	0	0	0	0	0	0	0	0	0	0	0	0	0	0	0	0.208	0
0	0.16	0	0	0	0	0	0.155	0	0	0	0	0	0	0	0.163	0	0	0	0	0	0	0	0	0	0	0	0.171	0	0	0	0	0	0	0	0	0	0	0	0	0	0	0	0	0	0	0	0	0	0
0	0.392	0	0.467	0	0	0.168	0.523	0	0	0	0	0	0	0	0	0.174	0	0	0	0	0.235	0	0	0	0	0	0	0	0	0	0	0	0	0	0	0	0	0	0	0	0	0	0	0	0	0	0	0	0
0	0.272	0	0	0	0	0.326	0.999	0.85	0.211	0	0	0.666	0	0	0	0	0	0.168	0.243	0	0.278	0	0	0	0	0	0	0	0	0.407	0	0	0	0	0	0	0	0	0.472	0	0	0	0	0	0	0	0	0.882	0.165
0	0.37	0	0.311	0	0	0.459	0.978	0.232	0.439	0	0	0	0.162	0	0	0	0.179	0	0	0	0.205	0	0	0	0	0.157	0.308	0.161	0.164	0	0	0	0	0	0	0.279	0	0	0	0	0.34	0	0	0	0	0	0	0.193	0.459
0.37	0.93	0	0.239	0	0	0.974	0.989	0.309	0.862	0	0	0	0	0	0	0	0	0.613	0.301	0.196	0.402	0.466	0	0.162	0	0	0	0.435	0	0	0.156	0.189	0.382	0.202	0	0	0.17	0	0.161	0.758	0	0	0	0	0	0	0.268	0	0
0.403	0.487	0	0	0	0	0	0.193	0	0	0	0	0	0	0	0	0	0	0	0	0	0.217	0	0	0	0	0	0.205	0.572	0	0	0	0	0	0	0	0	0	0	0	0	0	0	0	0	0	0	0	0	0
0.173	0.459	0	0	0	0	0	0.618	0	0.34	0.46	0	0	0.203	0	0	0	0	0.985	0.275	0	0.344	0.156	0	0	0	0	0	0	0	0	0	0.264	0	0	0	0	0	0	0	0.52	0	0	0.235	0.202	0	0	0	0	0
0.424	0.774	0	0.261	0	0	0.279	0.359	0	0	0	0	0.166	0	0	0	0	0.236	0	0.316	0	0.286	0.376	0	0	0	0.171	0.325	0.519	0.219	0	0	0.174	0	0	0	0	0	0	0.319	0	0	0	0	0	0	0	0.273	0	0.262
0.624	0.714	0	0.328	0	0	0	0	0	0	0	0	0	0	0	0	0	0	0	0.475	0.324	0.267	0	0	0	0.264	0	0.161	0.197	0.165	0	0.177	0.203	0.306	0.196	0	0.217	0	0.309	0	0	0	0.301	0	0	0	0.177	0.409	0	0
0.481	0.943	0	0.233	0	0	0.21	0.457	0	0	0	0	0	0.161	0	0	0	0.42	0	0.403	0	0.39	0.181	0	0	0	0	0.262	0.597	0.252	0	0	0	0	0	0	0	0	0	0.345	0	0	0	0	0	0	0.212	0.183	0.165	0.269
0	0.273	0	0	0	0	0	0.32	0	0	0.204	0.231	0	0	0	0	0	0	0	0.158	0.188	0	0	0	0	0.663	0.835	0.456	0	0	0	0	0.284	0.182	0.166	0	0	0	0	0.688	0	0	0.15	0	0	0	0	0	0	0
0.229	0.453	0	0	0	0	0.253	0	0	0.189	0	0	0	0	0	0	0	0	0	0.233	0	0	0.175	0	0	0	0	0.172	0	0	0	0.176	0	0	0	0	0	0	0	0	0	0	0	0	0	0	0	0	0	0.169
0	0.321	0	0.174	0	0	0.183	0.966	0	0	0	0	0	0.217	0	0.177	0.154	0.225	0	0	0	0.295	0	0	0	0	0	0.296	0.156	0	0	0	0	0	0	0	0	0	0	0.163	0	0	0	0	0	0	0	0	0	0.235
0	0.186	0	0	0	0.16	0	0.169	0	0	0	0	0	0.161	0	0	0	0	0	0	0	0.392	0	0	0.203	0	0	0.179	0	0	0	0	0	0	0	0	0	0	0	0	0	0	0	0	0	0	0	0	0.264	0
0	0.279	0	0	0	0	0.653	0	0	0	0	0	0	0	0	0	0.216	0.325	0	0	0	0	0	0	0	0	0	0.66	0	0	0	0	0	0	0	0	0	0	0	0	0	0	0	0	0	0	0	0	0	0
0.221	0.342	0	0	0	0	0	0	0	0	0	0	0	0	0	0	0	0	0	0.154	0	0	0	0	0	0	0	0	0.548	0	0	0	0	0	0	0	0	0	0	0	0	0	0	0	0	0	0	0	0	0
0.198	0.421	0	0	0	0	0	0.191	0	0	0	0	0.327	0.173	0	0	0	0	0.181	0.16	0	0.193	0.156	0	0	0	0	0	0.398	0	0	0	0	0	0.168	0	0	0	0	0	0	0	0	0	0	0	0	0	0	0
0.161	0.526	0	0.17	0	0.303	0.621	0.767	0	0.269	0	0	0.201	0	0	0.178	0.18	0	0	0.198	0	0.657	0.476	0	0.244	0	0	0.203	0.34	0	0	0	0	0	0	0	0	0	0	0.871	0	0	0	0	0	0.156	0.425	0	0.353	0.422
0.396	0.737	0	0	0	0	0	0.256	0	0	0	0	0	0	0	0	0	0.191	0	0.227	0	0.193	0.171	0	0	0	0	0	0.364	0	0	0	0	0.178	0	0	0	0	0	0	0	0	0	0	0	0	0.181	0	0	0
0	0.193	0	0	0	0	0	0.417	0	0	0.153	0	0	0	0.211	0	0	0	0	0	0	0.468	0	0	0	0	0	0	0	0	0	0	0	0	0	0	0	0	0	0.174	0.216	0	0	0	0	0	0	0	0	0
0	0.39	0.156	0.152	0	0	0.171	0.354	0	0	0	0	0.165	0	0	0	0.232	0	0.191	0	0	0.412	0	0	0	0	0.18	0.367	0.175	0	0	0	0	0	0	0	0	0	0	0	0.195	0	0	0.192	0	0	0.188	0.165	0	0.185
0	0.611	0	0	0	0	0.275	0.405	0	0	0	0	0.301	0	0	0.28	0.158	0	0	0	0	0.177	0	0	0	0	0.211	0.395	0	0	0	0	0	0	0	0	0	0	0	0.189	0	0	0	0	0	0	0	0	0.159	0.469
0.167	0.326	0	0.165	0	0	0.168	0.834	0	0	0	0	0.269	0	0	0	0	0	0	0	0	0.531	0	0	0	0	0	0.195	0	0	0	0	0	0	0	0	0	0	0	0	0	0	0	0	0	0	0	0	0.443	0.412
0.181	0.305	0	0	0	0	0	0	0	0	0	0	0	0	0	0	0	0	0.237	0	0	0	0.18	0	0	0	0	0	0.338	0.307	0	0	0	0	0	0	0	0	0	0	0	0	0	0	0	0	0	0	0	0
0.198	0.35	0	0	0	0	0	0	0	0	0	0	0	0	0	0	0	0	0	0	0	0	0	0	0	0	0	0	0.171	0	0	0	0	0	0	0	0	0	0	0	0	0	0	0	0	0	0	0	0	0
0.295	0.83	0	0	0	0	0	0.163	0	0	0	0	0	0	0	0	0	0.19	0	0.152	0	0	0	0	0	0	0	0	0.372	0.161	0	0	0	0	0	0	0	0	0	0.208	0	0	0	0	0	0	0	0	0	0
0	0	0	0	0	0	0	0	0	0	0	0	0	0	0	0	0	0	0	0	0	0	0	0	0	0	0	0	0	0	0	0	0	0	0	0	0	0	0	0	0	0	0	0	0	0	0	0	0	0
0	0	0	0	0	0	0	0	0	0	0.54	0.54	0	0	0	0	0	0	0	0	0	0.27	0.178	0	0	0	0	0	0	0	0	0	0	0	0	0.54	0	0	0	0	0	0	0	0	0.54	0	0	0	0	0
0.188	0.288	0	0	0	0	0	0.999	0.284	0	0	0	0	0	0	0	0	0	0	0	0	0.185	0	0	0	0	0	0	0	0	0	0	0	0	0	0	0	0	0	0.286	0	0	0	0	0	0	0	0	0	0.251
0.248	0.59	0	0	0	0	0	0.234	0	0	0	0	0	0	0	0	0	0.242	0	0.159	0	0	0	0	0	0	0	0	0.243	0	0	0	0	0	0	0	0	0	0	0.204	0	0	0	0	0	0	0	0.155	0	0
0	0.589	0	0	0	0	0.212	0.996	0	0.239	0	0	0	0	0	0	0	0	0	0	0	0.205	0	0	0	0	0	0	0.205	0	0	0	0	0	0	0	0	0	0	0.337	0	0	0	0	0	0	0	0	0.34	0
0.2	0.519	0	0.188	0	0	0	0.243	0	0	0	0	0.156	0.376	0	0	0	0.154	0	0.213	0	0.352	0.336	0	0	0	0	0.2	0.485	0	0	0	0	0	0	0	0	0	0	0	0	0	0	0	0	0	0	0	0	0.165
0	0.427	0	0	0	0	0	0.452	0.8	0	0	0	0.26	0.261	0	0	0	0	0	0.161	0	0.29	0.195	0	0.15	0	0	0	0.28	0	0	0	0	0	0	0	0	0	0	0	0	0	0	0	0	0	0	0	0	0.915
0	0.392	0	0	0	0	0	0.158	0	0	0	0	0	0	0	0	0	0	0	0	0	0.424	0	0	0	0	0	0.167	0.208	0.199	0	0	0	0	0	0	0	0	0	0	0	0	0	0	0	0	0	0	0	0
0	0.157	0	0	0	0.18	0	0.236	0	0	0	0	0.289	0	0	0	0	0	0	0	0	0.254	0	0	0	0	0	0	0	0	0	0	0	0	0	0	0	0	0	0	0	0	0	0	0	0	0	0	0.202	0.196
0	0	0	0	0	0	0	0	0	0	0	0	0	0	0	0	0	0	0	0	0	0.181	0	0	0	0	0	0	0	0	0	0	0	0	0	0	0	0	0	0.289	0	0	0	0	0	0	0	0	0	0
0	0	0	0	0	0	0	0	0	0	0	0	0	0	0	0	0	0	0	0	0	0	0	0	0	0	0	0	0	0	0	0	0	0	0	0	0	0	0	0	0	0	0	0	0	0	0	0	0	0
0	0.294	0	0.269	0	0.907	0	0.394	0	0.173	0	0	0	0.171	0	0	0	0.279	0	0	0	0.608	0	0.177	0.905	0	0	0.171	0.472	0	0	0	0	0	0	0	0	0	0	0.196	0	0	0	0	0	0	0	0	0.608	0.17
0.154	0.42	0	0	0	0	0	0.4	0	0	0	0	0.964	0	0	0	0	0	0	0.154	0	0.373	0	0	0.189	0	0	0	0.416	0	0	0	0	0	0	0	0	0	0	0	0	0	0	0	0	0	0	0	0	0.202
0.17	0.392	0	0	0	0	0.194	0.408	0	0	0	0	0.258	0	0	0	0.151	0	0	0	0	0.407	0	0	0.165	0	0.219	0.152	0.267	0	0	0	0	0.167	0.165	0	0	0	0	0.171	0	0	0	0	0	0	0.239	0	0	0
0.161	0.454	0	0	0	0	0	0.948	0	0	0	0	0.193	0	0	0	0	0.193	0	0	0	0.165	0	0	0	0	0	0	0	0	0	0	0	0	0	0	0	0	0	0.179	0	0	0	0	0	0	0	0	0	0
0	0.352	0	0	0	0	0.259	0.978	0.924	0	0	0	0.178	0	0	0	0	0.152	0	0	0	0.604	0	0	0.16	0	0	0	0.21	0	0.161	0	0	0	0	0	0	0	0	0.404	0	0	0	0	0	0	0	0	0	0
0	0	0	0	0	0	0	0	0	0	0	0	0	0	0	0	0	0	0	0	0	0	0	0	0	0	0	0	0	0	0	0	0	0	0	0	0	0	0	0	0	0	0	0	0	0	0	0	0	0
0	0	0	0	0	0	0	0.188	0	0.201	0	0	0	0	0	0	0	0	0	0	0	0.15	0	0	0	0	0	0	0	0.44	0	0	0	0	0	0	0	0	0	0.159	0.201	0	0	0	0	0	0	0	0	0
0	0.221	0	0	0	0	0	0.405	0.172	0	0	0	0	0	0	0	0	0	0	0	0	0	0	0.217	0	0	0	0.84	0	0	0	0	0	0	0	0	0	0	0	0.185	0	0	0	0	0	0	0	0	0	0.886
0	0	0	0	0	0.294	0	0.258	0	0	0	0	0	0	0	0	0	0	0	0	0	0.236	0	0	0.17	0	0	0	0	0	0	0	0	0	0	0	0	0	0	0	0	0	0	0	0	0	0	0	0	0
0	0	0	0	0	0	0.389	0.171	0	0	0	0	0	0	0	0	0	0	0	0	0	0	0	0	0	0	0	0	0	0	0	0	0	0	0	0	0	0	0	0.26	0	0	0	0	0	0	0	0	0.17	0
0.153	0.477	0	0	0	0	0.981	0.771	0.179	0	0	0	0.191	0	0	0	0	0	0	0	0	0.393	0	0	0	0	0	0	0.496	0	0	0	0	0	0	0	0	0	0	0.335	0	0	0	0	0	0	0.179	0	0	0
0	0	0	0.158	0	0	0	0	0.849	0.173	0	0	0	0	0	0	0	0	0	0	0	0	0.313	0	0	0.219	0.336	0	0	0	0	0	0	0.289	0	0	0	0	0.183	0	0	0.552	0.221	0.578	0	0	0.242	0	0	0
0	0	0	0	0	0	0	0.183	0	0	0	0	0	0	0	0	0	0	0	0	0	0	0	0	0	0	0	0	0	0	0	0	0	0	0	0	0	0	0	0	0	0	0	0	0	0	0	0	0	0
0	0	0.685	0	0	0	0	0	0	0	0.177	0.445	0	0	0	0.517	0.61	0	0	0	0.226	0	0	0	0	0.231	0.824	0	0	0	0	0.292	0	0.24	0.191	0.168	0.199	0.191	0.562	0	0	0.383	0.215	0	0.409	0.291	0.774	0.187	0	0
0.163	0.163	0.401	0.199	0	0	0	0	0	0	0.56	0.348	0	0	0	0	0.297	0	0	0.214	0.241	0.188	0.188	0.321	0	0.212	0.517	0	0	0	0	0.199	0.206	0.238	0.157	0.245	0.256	0	0.155	0	0.18	0.236	0.192	0	0.342	0.238	0.528	0	0	0
0	0	0.662	0.179	0	0	0	0	0	0	0.565	0.578	0	0	0	0.575	0.831	0	0	0.427	0	0	0	0.21	0	0.161	0.876	0	0	0	0	0	0.421	0.201	0.169	0.271	0.162	0.409	0.503	0	0.229	0.282	0	0	0.212	0.319	0.875	0.309	0	0
0	0	0.545	0.242	0	0	0	0	0	0	0.454	0.296	0	0	0	0.56	0.665	0	0	0.227	0.171	0.16	0	0.181	0	0.15	0.763	0	0	0	0	0.171	0.182	0.22	0.168	0.304	0.186	0	0.429	0	0.292	0.46	0.162	0	0.193	0.29	0.69	0.252	0	0
0	0.297	0	0	0	0	0	0.324	0	0	0	0	0	0	0	0	0	0	0	0	0	0	0	0	0	0	0	0	0.259	0	0	0	0	0	0	0	0	0	0	0	0	0	0.174	0	0	0	0	0	0.197	0
0.294	0.542	0.292	0.271	0	0	0.206	0.282	0	0.249	0	0	0.192	0	0	0.414	0.294	0.276	0.252	0.325	0.175	0.209	0.204	0	0	0.176	0.422	0.323	0.265	0.295	0	0.184	0.191	0.309	0.173	0	0.172	0.206	0.211	0.218	0.151	0.198	0	0	0	0.154	0.39	0.452	0	0.282
0	0	0.587	0	0	0	0	0	0	0	0.321	0.237	0	0	0	0.435	0.536	0	0	0	0.183	0	0	0	0	0.235	0.593	0	0	0	0	0.175	0	0.303	0	0.23	0.192	0	0.406	0	0.258	0.199	0.157	0	0	0.329	0.848	0.212	0	0
0.267	0.608	0.154	0.261	0	0.27	0.334	0.834	0	0	0	0.151	0	0.179	0	0.494	0.344	0.548	0.159	0.344	0.183	0.201	0.175	0	0.295	0.18	0.409	0.201	0.408	0	0	0.19	0.465	0.236	0	0	0.184	0	0.803	0.182	0	0.251	0	0	0.168	0.177	0.297	0.185	0	0.209
0	0	0	0	0	0	0	0.161	0	0	0	0	0	0.297	0	0	0	0	0	0	0	0	0	0	0	0	0	0	0	0	0	0	0	0	0	0	0	0	0	0.297	0	0	0	0	0	0	0	0	0	0
0	0.265	0	0.192	0	0	0	0.498	0	0	0	0	0	0	0	0	0	0	0	0.162	0	0.233	0	0	0	0	0	0.15	0	0	0	0	0.209	0	0	0	0	0	0	0	0	0	0	0	0	0	0	0	0.387	0.663
0.977	0.998	0	0.152	0	0	0	0.458	0	0	0	0	0	0	0	0	0	0	0	0.321	0	0.295	0	0	0	0	0	0.374	0	0.401	0	0	0.192	0	0	0	0	0	0	0	0	0	0	0	0	0	0	0	0	0
0	0	0	0	0	0	0	0	0	0	0	0	0	0	0	0	0	0	0	0	0	0	0	0	0	0	0	0	0	0	0	0	0	0	0	0	0	0	0	0	0	0	0	0	0	0	0	0	0	0
0	0	0	0	0	0	0	0.174	0.776	0.676	0.154	0.262	0	0	0.181	0	0	0	0	0.193	0.334	0	0	0	0	0.692	0.156	0	0	0	0	0.235	0.22	0.294	0.252	0	0.193	0.153	0.217	0.284	0	0.363	0	0.734	0.234	0	0	0	0	0
0.166	0.261	0.772	0.254	0	0	0	0	0	0	0.324	0.509	0	0	0	0.641	0.772	0	0	0.152	0.174	0.201	0.42	0	0	0.191	0.777	0	0	0	0	0.419	0	0.55	0.162	0.335	0.158	0.175	0.311	0	0.483	0.275	0.182	0	0.418	0.252	0.982	0.301	0	0
0.152	0	0.629	0.196	0	0	0	0	0	0	0.352	0.364	0	0	0	0.548	0.708	0	0	0	0	0	0.282	0	0	0.184	0.667	0	0	0	0	0.153	0	0.282	0	0.225	0.17	0.15	0.46	0	0	0.217	0	0	0.285	0.461	0.895	0.208	0	0
0	0	0.21	0	0	0	0	0.157	0	0	0.647	0.735	0	0	0	0	0.161	0	0	0	0.25	0	0	0	0	0.176	0.273	0	0	0	0	0	0	0.256	0.189	0.64	0.476	0	0.246	0	0	0.253	0	0	0.653	0	0.381	0.276	0	0
0	0	0	0	0	0	0	0.157	0	0	0.742	0.74	0	0	0	0	0.218	0	0	0	0	0	0	0	0	0	0	0	0	0	0	0.243	0	0	0.19	0.587	0.174	0	0	0	0	0.165	0.171	0	0.567	0.271	0	0	0	0
0	0.323	0	0	0	0.166	0.242	0.595	0	0	0	0	0.931	0	0	0	0	0	0	0.169	0	0.213	0	0	0.193	0	0	0.18	0	0	0	0	0	0	0	0	0	0	0	0	0	0	0	0.396	0	0	0	0	0	0
0.169	0.334	0	0.24	0	0	0	0	0	0.191	0	0	0	0	0	0	0.226	0	0	0.161	0.297	0.187	0.308	0	0	0.181	0	0	0.254	0	0	0	0.162	0	0.159	0	0	0.151	0	0	0	0	0	0.186	0	0	0.195	0	0	0
0	0	0	0	0	0.181	0	0.863	0	0	0	0	0.351	0	0	0	0	0	0	0	0	0.204	0	0	0	0	0	0	0	0	0	0	0	0	0	0	0	0	0	0	0	0	0	0	0	0	0	0	0	0
0.164	0.329	0	0.159	0	0	0	0.208	0	0.163	0	0	0	0	0	0	0	0	0	0	0	0	0	0	0	0	0	0	0.151	0.387	0	0	0	0	0	0	0	0	0	0	0	0	0	0	0	0	0	0	0	0
0	0	0	0	0	0	0	0	0	0	0	0	0	0	0	0	0	0	0	0	0	0.357	0	0	0	0	0	0	0	0	0	0	0	0	0	0	0	0	0	0	0	0	0	0	0	0	0	0	0	0
0	0.173	0	0.275	0	0	0	0	0	0	0	0	0	0.532	0	0	0	0	0	0.294	0	0	0	0	0	0	0	0	0	0	0.282	0.195	0.169	0	0	0	0	0.176	0	0	0	0	0	0	0	0	0	0.244	0	0
0.519	0.402	0	0	0	0	0.943	0.912	0	0	0.156	0.156	0	0.289	0	0	0	0	0	0	0	0.33	0	0	0	0	0	0	0.93	0	0	0	0	0.178	0.262	0.178	0	0	0	0.287	0	0	0	0	0.161	0.158	0.876	0	0	0
0.239	0.346	0	0	0	0	0	0.159	0	0	0	0	0.194	0	0	0	0	0	0	0	0	0.587	0	0	0.177	0	0	0	0.228	0	0	0	0	0	0	0	0	0	0	0	0	0	0	0	0	0	0	0	0	0
0	0	0	0	0	0	0	0	0	0	0	0	0	0	0	0	0	0.2	0	0	0	0.211	0	0	0	0	0	0	0.208	0.213	0	0	0	0	0	0	0	0	0	0	0	0	0	0	0.15	0	0	0	0	0
0	0.375	0	0	0	0	0	0.999	0	0.189	0	0	0.184	0	0	0	0	0	0	0	0	0.371	0	0	0	0	0	0	0.212	0	0	0	0	0	0	0	0	0	0	0.269	0	0	0	0	0	0	0	0	0	0.161
0.174	0.357	0	0.41	0	0	0	0	0	0	0	0	0	0	0	0	0	0	0	0	0	0.294	0	0	0	0	0	0	0.447	0	0	0	0	0	0	0	0	0	0	0	0	0	0	0	0	0	0	0	0	0
0.251	0.19	0	0	0	0	0	0.236	0	0.215	0	0	0	0	0	0	0	0	0	0	0	0	0	0	0	0	0.285	0	0	0	0	0	0	0	0	0	0	0	0	0.283	0	0	0	0	0	0	0	0	0	0
0.194	0.636	0	0	0	0	0	0.194	0	0	0	0	0	0.183	0	0	0	0	0	0	0	0.318	0	0	0	0	0	0	0.438	0	0	0	0	0	0	0	0	0	0	0	0	0	0	0	0	0	0	0	0	0
0	0.525	0	0	0	0	0	0	0	0	0	0	0	0	0	0	0	0.387	0	0	0	0.21	0	0	0	0	0	0	0.474	0.278	0	0	0	0	0	0	0	0	0	0	0	0	0	0	0	0	0	0	0	0
0.181	0.29	0	0.229	0	0	0	0.248	0	0	0	0	0.181	0	0	0	0	0	0	0	0	0	0	0.809	0	0	0	0.269	0	0	0	0	0	0	0	0	0	0	0	0	0	0	0	0	0	0	0	0	0	0
0	0.163	0	0.229	0	0	0	0.175	0	0	0	0	0	0	0	0	0	0	0	0.283	0	0	0	0.771	0	0	0	0.241	0	0	0	0	0	0	0	0	0	0	0	0	0	0	0	0	0	0	0	0	0	0
0.237	0.415	0	0	0	0.186	0	0.196	0.188	0	0	0	0.172	0	0	0	0	0	0	0	0	0.473	0	0	0.172	0	0	0	0.493	0	0	0.765	0	0	0	0	0	0	0	0.176	0	0	0	0	0	0	0	0	0	0
0.248	0.336	0	0	0	0.191	0	0	0.188	0	0	0	0.296	0	0	0	0	0	0	0	0	0.354	0	0	0	0	0	0	0.361	0	0	0	0	0	0	0	0	0	0	0	0	0	0	0	0	0	0	0	0	0
0.961	0.951	0	0	0	0	0	0	0	0	0	0	0	0	0	0	0	0	0	0	0	0	0	0	0	0	0	0	0	0.39	0	0	0	0	0	0	0	0	0	0	0	0	0	0	0	0	0	0	0	0
0	0.403	0	0	0	0	0	0.209	0.9	0.258	0	0	0	0.552	0	0	0	0	0	0	0	0	0	0	0	0	0	0.152	0	0	0	0	0	0	0	0	0	0	0	0.179	0	0	0	0	0	0	0	0	0	0
0	0	0	0.312	0	0	0	0.159	0	0	0	0	0	0	0	0	0	0	0	0	0	0	0	0	0	0	0	0	0	0	0	0	0	0	0	0	0	0	0	0	0	0	0	0	0	0	0	0	0	0
0	0.181	0	0	0	0	0	0.962	0	0	0	0	0	0	0	0	0	0	0	0.169	0	0.157	0	0	0.154	0	0	0	0	0	0	0	0	0	0	0	0	0	0	0	0	0	0	0	0	0	0	0	0	0
0	0.256	0	0	0	0	0.328	0.868	0	0.512	0	0	0	0	0	0	0	0	0	0	0	0	0	0	0	0	0	0	0	0	0	0	0	0	0	0	0	0	0	0	0	0	0	0	0	0	0	0	0	0
0	0.248	0	0	0	0.167	0	0	0	0	0	0	0.713	0	0	0	0	0	0	0	0	0	0	0	0	0	0	0.742	0.225	0	0	0	0	0	0	0	0	0	0	0	0	0	0	0	0	0	0	0	0	0
0	0	0	0	0	0	0	0	0	0	0	0.192	0.903	0	0	0.191	0.157	0	0	0	0	0.199	0	0	0	0	0	0	0	0	0	0.231	0	0	0	0	0	0	0	0	0	0	0	0	0	0	0	0	0	0
0.232	0.52	0	0	0	0.927	0.469	0.778	0	0.228	0	0	0.533	0	0	0.373	0.45	0	0.292	0.212	0	0.463	0.264	0	0.339	0	0.159	0.332	0.237	0.306	0	0	0.156	0	0	0	0	0	0	0.41	0	0	0	0	0	0	0	0	0.21	0.937
0	0	0	0	0	0	0	0.81	0	0.303	0	0	0	0.171	0	0.189	0.179	0	0	0	0	0	0	0	0	0	0	0.206	0	0	0	0	0	0	0	0	0	0	0	0	0	0	0	0	0	0	0	0	0	0
0.807	0	0	0	0	0	0	0	0.608	0	0	0	0	0	0	0	0	0	0	0.207	0	0	0	0	0	0	0	0	0	0	0	0	0	0	0	0	0	0	0	0	0	0	0	0	0	0	0	0	0	0
0	0	0	0	0	0	0	0	0	0	0	0	0	0	0	0	0	0	0	0	0	0.213	0.284	0	0	0	0	0.208	0	0.239	0	0	0	0	0	0	0	0	0	0	0	0	0	0	0	0	0	0	0	0
0.189	0.327	0	0	0	0	0	0	0	0	0	0	0	0	0	0	0	0	0	0	0	0.469	0.365	0	0	0	0	0.252	0	0.23	0	0	0	0	0	0	0	0	0	0	0	0	0	0	0	0	0	0	0	0
0.395	0.703	0.303	0.592	0	0.682	0.394	0.57	0	0.314	0	0	0.735	0.461	0	0.387	0.322	0.621	0.44	0.451	0	0.544	0.506	0.199	0.695	0.239	0.423	0.548	0.528	0.212	0.354	0.229	0.315	0.466	0.181	0	0.242	0	0.292	0.265	0.504	0.326	0	0	0	0.216	0.491	0.37	0.2	0.462
0	0.366	0	0	0	0.903	0.204	0.32	0.27	0	0	0	0.278	0	0	0	0	0	0.235	0	0	0.275	0.225	0	0.949	0	0	0	0.204	0	0	0	0	0	0	0	0	0	0	0	0	0	0	0	0	0	0	0	0	0
0	0.179	0	0	0	0	0	0.181	0	0	0	0	0.36	0	0	0	0	0	0	0	0	0.176	0	0	0.289	0	0	0	0	0	0.182	0	0	0	0	0	0	0	0	0	0	0	0	0	0	0	0	0	0	0
0.428	0.749	0.401	0.502	0	0.275	0.493	0.935	0.323	0.438	0	0.187	0.308	0.356	0	0.305	0.311	0.334	0.263	0.418	0.178	0.633	0.353	0	0.273	0.161	0.428	0.416	0.457	0.197	0.163	0.245	0.256	0.257	0.181	0.185	0.214	0.154	0.157	0.459	0.248	0.287	0	0	0.161	0	0.384	0.339	0.351	0.622
0	0	0	0	0	0	0	0	0	0	0	0	0	0	0	0	0	0	0	0	0	0	0	0	0	0	0	0	0	0	0	0	0	0	0	0	0	0	0	0	0	0	0	0	0	0	0	0	0	0
0	0	0.154	0	0	0	0	0.157	0	0	0.916	0.942	0	0	0	0	0.242	0	0	0	0.33	0	0.166	0	0	0	0.279	0	0	0	0	0.424	0	0.397	0.155	0.909	0.301	0.335	0.225	0	0	0.417	0.215	0	0.925	0.236	0.349	0.295	0	0
0.2	0.192	0.582	0.589	0	0	0	0	0	0	0	0	0	0	0	0.195	0.177	0	0	0.237	0	0.182	0	0	0	0	0.411	0	0	0	0	0	0.234	0.277	0.231	0	0	0.223	0	0	0.334	0.29	0	0	0	0	0.374	0.209	0	0
0	0.235	0	0	0	0	0	0	0	0	0	0	0	0	0	0	0	0	0.231	0	0	0	0	0	0	0	0	0	0	0	0	0	0	0	0	0	0	0	0	0	0.327	0	0	0	0	0	0	0	0	0
0	0.228	0	0	0	0	0	0	0	0	0	0	0	0	0	0	0	0	0	0	0	0	0	0	0	0	0	0	0.308	0	0	0	0	0	0	0	0	0	0	0.189	0	0	0	0	0	0	0	0	0	0
0	0.31	0	0	0	0	0	0.347	0	0	0	0	0	0	0	0	0	0	0.277	0	0	0.245	0	0	0	0	0	0.156	0.224	0	0	0	0	0	0	0	0	0	0	0	0	0	0	0	0	0	0	0	0	0
0	0.405	0	0.288	0	0.92	0.155	0.516	0	0	0	0	0.298	0	0	0	0	0	0.473	0	0	0.277	0.193	0	0.956	0	0	0	0.348	0	0	0	0	0	0	0	0	0	0	0.208	0	0	0	0	0	0	0	0	0.187	0.193
0.23	0.351	0	0.329	0	0	0	0.284	0.88	0.205	0	0	0	0	0	0.169	0	0	0	0.37	0	0	0.238	0	0	0	0	0.179	0	0	0	0	0.304	0.183	0.31	0	0	0	0	0.197	0.192	0	0	0.612	0	0	0.299	0	0	0
0	0.162	0	0.239	0	0	0	0.472	0.185	0.802	0	0	0	0.224	0	0	0	0	0.992	0	0	0	0	0	0	0	0	0	0	0	0	0	0.151	0.154	0	0	0	0	0.2	0.269	0.548	0.168	0	0	0	0	0	0	0	0
0	0	0	0	0	0	0	0	0	0	0	0	0	0	0	0	0	0	0	0	0	0	0	0	0	0	0	0	0	0	0.168	0	0	0	0	0	0	0	0	0	0	0	0	0	0	0	0	0	0	0
0	0	0	0	0	0	0.368	0.613	0.911	0	0	0	0	0	0	0	0	0	0	0	0	0	0	0	0.272	0	0	0	0	0	0	0	0	0	0	0	0	0	0	0.799	0	0	0	0	0	0	0	0	0	0
0.189	0.493	0	0	0	0	0	0.499	0	0	0	0	0	0	0	0	0	0	0	0.161	0	0.167	0	0	0	0	0	0	0.223	0	0	0	0	0	0	0	0	0	0	0.192	0	0	0	0	0	0.213	0	0	0.206	0.358
0	0.162	0	0	0	0	0	0.225	0	0	0	0	0	0	0	0	0	0	0	0	0	0	0	0	0	0	0	0	0	0	0	0	0	0	0	0	0	0	0	0.202	0	0	0	0	0	0	0	0	0.979	0.981
0.324	0.603	0	0	0	0	0.199	0.353	0.929	0	0.211	0	0.506	0	0	0	0	0.207	0	0.216	0	0.184	0	0	0.579	0	0	0.158	0.24	0.152	0	0	0	0	0	0	0.211	0	0	0.42	0	0	0	0	0.153	0	0.167	0	0.283	0.202
0	0	0	0	0	0	0	0.234	0.254	0	0	0	0	0	0	0	0	0	0	0	0	0	0	0	0	0	0	0	0	0	0	0	0	0	0	0	0	0	0	0.216	0	0	0	0	0	0	0	0	0	0
0.569	0.863	0.173	0.251	0	0.157	0.456	0.572	0	0.204	0	0	0.93	0.372	0	0.279	0.247	0.473	0.175	0.566	0.154	0.406	0.359	0	0.223	0.272	0.284	0.421	0.502	0.471	0	0	0.335	0.284	0.165	0	0	0	0.348	0.474	0.197	0.179	0	0	0	0	0.39	0.337	0.308	0.467
0.221	0.36	0	0.179	0	0.909	0.19	0.22	0.952	0.156	0	0	0.885	0	0	0	0	0	0.267	0	0	0.189	0	0	0.919	0	0	0	0	0.211	0	0	0	0	0	0	0	0	0	0	0	0	0	0	0	0	0	0	0	0
0.192	0.317	0	0	0	0	0	0.279	0	0	0.569	0.227	0.186	0	0	0.936	0.961	0	0	0.151	0	0	0.159	0.949	0	0	0.313	0.82	0	0.409	0	0.171	0.155	0.223	0	0	0.388	0	0	0	0	0.325	0	0	0	0	0.457	0.416	0	0
0.152	0.267	0	0	0	0	0	0.291	0	0	0.45	0	0	0	0	0.929	0.923	0	0	0	0	0.318	0	0.885	0	0	0	0.469	0	0	0	0	0	0	0	0	0	0	0	0	0	0	0	0	0	0	0	0	0	0
0	0	0	0.151	0	0	0.196	0	0	0	0	0	0	0	0	0	0	0.205	0	0	0	0	0	0	0	0	0	0	0	0	0	0	0	0	0	0	0	0	0	0	0	0	0	0	0	0	0	0	0	0
0.16	0.37	0	0	0	0	0	0	0	0	0	0	0	0	0	0	0	0	0	0	0	0.15	0	0	0	0	0	0	0.318	0	0	0	0	0	0	0	0	0	0	0.191	0	0	0	0	0	0	0	0	0	0
0.175	0.286	0	0	0	0	0.227	0.355	0	0	0	0	0	0.184	0	0.178	0.18	0	0	0	0	0.156	0.15	0.308	0	0	0	0.546	0	0	0	0	0	0	0	0	0	0	0	0	0	0	0	0	0	0	0	0	0	0
0	0	0	0	0	0	0	0	0	0	0	0	0	0	0	0	0	0	0	0	0	0	0	0	0	0	0	0.906	0	0	0	0	0	0	0	0	0	0	0	0	0	0	0	0	0	0	0	0	0	0
0	0	0	0	0	0	0	0	0.805	0	0	0	0	0	0	0	0	0	0.425	0.193	0	0	0	0	0	0	0	0	0	0	0	0	0.158	0.215	0	0	0	0	0	0	0.542	0	0	0	0	0	0.282	0.238	0	0
0.297	0.516	0	0.188	0	0	0.351	0.294	0	0	0	0	0	0	0	0	0	0.241	0	0.292	0	0.451	0	0	0	0	0	0.155	0.404	0	0	0	0.159	0	0	0	0	0	0	0.441	0	0	0	0	0	0	0	0	0	0.178
0.889	0.915	0	0	0	0	0	0.183	0	0	0	0	0	0	0	0.198	0.193	0.201	0	0.206	0	0.327	0	0	0	0	0	0.23	0.277	0.476	0	0	0.152	0.165	0	0	0	0	0	0.297	0	0	0	0.158	0	0	0	0	0	0
0	0	0	0	0	0	0	0.999	0.238	0.46	0	0	0	0	0	0	0	0	0	0	0	0.312	0.296	0	0	0	0	0	0	0	0	0	0	0.206	0.171	0	0	0	0.183	0	0	0	0	0	0	0	0	0	0	0
0.171	0.36	0	0	0	0	0	0	0	0	0	0	0	0	0	0	0	0.188	0	0	0	0	0	0	0	0	0	0	0.178	0	0	0	0	0	0	0	0	0	0	0.212	0	0	0	0	0	0	0	0	0	0
0.194	0.237	0	0	0	0	0.174	0.151	0	0	0	0	0.948	0	0	0	0.185	0	0.165	0	0	0.169	0	0	0.197	0	0	0	0	0.183	0	0	0	0	0	0	0	0	0	0	0	0	0	0	0	0	0	0	0	0
0.323	0.287	0	0	0	0.154	0	0	0	0	0	0	0.172	0	0	0	0.159	0	0	0	0	0.163	0	0	0	0	0	0.271	0	0	0	0	0	0	0	0	0	0	0	0	0	0	0	0.163	0	0	0	0	0	0
0	0	0	0	0	0	0.167	0	0	0.154	0	0	0	0	0	0	0	0	0	0	0	0	0	0	0	0	0	0	0	0	0	0	0	0	0	0	0	0	0	0.16	0	0	0	0	0	0	0	0	0	0
0	0	0	0	0	0	0	0	0	0	0	0	0	0	0	0	0	0	0.288	0	0	0	0	0	0	0	0	0	0	0	0	0	0	0	0	0.156	0	0	0	0	0.424	0	0	0	0	0	0	0	0	0
0	0.33	0	0	0	0	0.325	0	0	0	0	0	0.163	0	0	0	0	0.262	0	0.219	0	0	0	0	0	0	0	0	0	0	0	0	0	0	0	0	0	0	0	0	0	0	0	0	0	0	0	0	0	0
0.978	0.972	0	0	0	0	0	0	0	0	0	0	0	0	0	0	0	0	0	0	0	0	0	0	0	0	0	0.463	0	0.324	0	0	0	0	0	0	0	0	0	0	0	0	0	0	0	0	0	0	0	0
0	0	0.576	0.182	0	0	0	0	0	0	0.232	0.234	0	0	0	0.24	0.37	0	0	0.176	0.212	0	0	0	0	0.22	0.466	0	0	0	0	0.187	0.201	0.197	0.845	0	0.208	0.937	0.372	0	0.277	0.181	0.158	0.183	0	0.21	0.48	0.185	0	0
0	0.257	0	0.311	0	0	0	0	0	0	0	0	0	0	0	0	0	0.152	0	0.215	0	0	0	0	0	0	0	0	0.371	0	0	0	0.209	0.151	0	0	0	0	0	0.165	0	0	0	0	0	0	0	0	0	0
0	0	0	0	0	0	0	0	0	0	0	0	0	0	0	0	0	0	0	0.252	0	0.177	0	0	0	0	0	0	0	0	0	0	0.266	0	0	0	0	0	0	0	0	0	0	0	0	0	0	0	0	0
0	0	0	0	0	0	0.336	0.392	0	0	0	0	0	0	0	0	0	0	0	0	0	0.255	0	0	0	0	0	0	0	0	0	0	0	0	0	0	0	0	0	0.242	0	0	0	0	0	0	0	0	0	0
0	0	0	0	0	0	0	0	0	0	0	0	0	0	0	0	0	0	0	0	0	0.36	0	0	0	0	0	0	0	0	0	0	0	0	0	0	0	0	0	0	0	0	0	0	0	0	0	0	0	0
0	0	0	0.306	0	0	0	0	0	0	0	0	0	0	0	0	0	0	0	0	0	0	0	0.191	0	0	0	0	0	0	0	0	0	0	0	0	0	0	0	0	0	0	0	0	0	0	0	0	0	0
0	0	0	0.167	0	0	0	0	0	0	0	0	0	0	0	0	0	0	0	0	0	0	0	0	0	0	0	0	0	0	0	0	0	0	0	0	0	0	0	0	0	0	0	0	0	0	0	0	0	0
0	0	0	0	0	0	0	0	0	0	0	0	0	0	0	0	0	0	0.403	0	0	0	0	0	0	0	0	0	0	0	0	0	0	0	0	0	0	0	0	0	0.258	0	0	0	0.248	0	0	0	0	0
0	0	0	0	0	0	0	0	0	0	0	0	0	0	0	0	0	0	0	0	0	0	0	0	0	0	0	0	0	0	0	0	0	0	0	0	0	0	0	0	0	0	0	0	0	0	0	0	0	0
0	0	0	0	0	0	0	0	0	0	0	0	0	0	0	0	0	0	0	0	0	0	0	0	0	0	0	0	0	0	0	0	0	0	0	0	0	0	0	0	0	0	0	0	0	0	0	0	0	0
0	0.415	0	0	0	0	0	0	0	0	0	0	0.164	0.337	0	0	0	0	0	0.205	0	0.156	0	0	0.285	0	0	0	0	0	0	0	0	0	0	0	0	0	0	0	0	0	0	0	0	0	0	0	0	0
0	0	0	0	0	0	0	0	0	0	0	0	0.186	0	0.151	0	0	0	0	0	0	0	0	0	0	0	0	0	0	0.203	0	0	0	0	0	0	0	0	0	0	0	0	0	0	0	0	0	0	0	0
0.159	0.565	0	0	0	0	0	0.217	0	0	0	0	0	0.605	0	0	0	0.232	0	0.369	0	0.431	0	0	0	0	0	0	0.223	0	0	0	0.155	0	0	0	0	0	0	0	0	0	0	0	0	0	0	0	0	0
0	0.161	0	0	0	0	0	0	0	0	0	0	0	0.153	0	0	0	0.545	0	0	0	0	0	0.169	0	0	0	0	0	0	0	0	0	0	0	0	0	0	0	0	0	0	0	0	0	0	0	0	0	0
0	0	0	0	0	0	0	0	0	0.303	0	0	0	0	0	0	0	0	0	0	0	0	0	0	0	0	0	0	0	0.181	0	0	0	0	0.174	0	0	0	0	0	0	0	0	0	0.165	0	0	0	0	0
0	0.308	0	0.269	0	0.181	0	0.244	0	0	0	0	0	0	0	0	0	0	0	0.469	0	0.394	0	0	0	0	0	0	0.276	0	0	0	0.426	0	0	0	0	0	0	0.571	0	0	0	0.248	0	0	0	0	0	0
0.261	0.8	0	0.353	0	0.987	0.988	0.685	0.828	0.233	0	0	0.917	0.914	0	0	0.157	0.207	0.259	0.261	0	0.606	0.217	0	0.484	0	0.462	0.208	0.422	0	0	0	0.454	0	0	0	0	0	0	0.419	0.151	0.151	0	0	0	0	0	0	0.258	0.39
0	0.276	0	0	0	0	0.152	0.927	0.233	0	0	0	0	0.161	0	0.248	0	0.261	0	0	0	0.469	0.407	0	0	0	0	0.291	0.344	0	0	0	0	0	0	0	0	0	0	0	0	0	0	0	0	0	0	0	0	0
0.199	0.581	0	0.191	0	0.165	0.838	0.671	0	0	0	0	0.19	0.919	0	0	0	0.193	0	0.235	0	0.688	0	0	0.156	0	0.901	0.195	0.608	0	0	0	0	0	0	0	0	0	0	0.242	0	0	0	0	0	0	0	0	0.18	0.325
0.176	0.348	0	0	0	0.153	0.98	0.827	0	0	0	0	0	0	0	0	0	0	0	0	0	0.184	0	0	0	0	0	0	0	0	0	0	0	0	0	0	0	0	0.25	0.332	0	0	0	0	0	0	0	0	0.908	0
0.282	0.657	0	0.66	0	0.612	0.997	0.999	0.437	0.316	0	0	0.566	0.282	0	0	0	0	0.252	0.989	0	0.999	0.299	0	0.513	0.178	0	0.23	0.951	0	0	0.916	0.339	0.215	0	0	0	0.214	0	0.826	0.474	0.194	0	0	0	0.2	0.183	0.407	0.211	0.261
0	0.435	0	0	0	0	0.249	0.798	0.156	0	0	0	0	0	0	0	0	0	0	0	0	0	0	0	0	0	0	0	0.166	0	0	0	0	0	0	0	0	0	0	0.238	0	0	0	0	0	0	0	0	0	0
0	0.322	0	0	0	0	0	0.276	0.267	0	0	0	0	0	0	0	0	0	0	0	0	0	0	0	0	0	0	0	0	0	0	0	0	0	0	0	0	0	0	0.189	0	0	0	0	0	0	0	0	0	0
0	0.376	0	0.223	0	0	0.183	0.516	0	0	0	0	0.201	0	0	0	0	0	0.374	0.174	0	0.303	0.18	0	0	0	0	0.457	0.336	0	0	0	0	0	0	0	0	0	0	0.246	0	0	0	0	0	0	0	0	0.157	0.211
0.161	0.286	0	0.208	0	0	0	0	0.151	0.362	0	0	0	0	0	0	0	0	0.415	0.231	0	0	0	0	0	0	0	0	0	0	0	0	0.174	0.214	0	0	0	0	0	0	0.288	0	0	0	0	0	0.359	0.231	0	0
0	0	0	0	0	0	0	0	0	0	0	0	0	0	0	0	0	0	0	0	0	0	0	0	0	0	0	0	0	0	0	0	0	0	0	0	0	0	0	0	0	0	0	0	0	0	0	0	0	0
0	0	0	0	0	0	0	0	0	0	0	0	0	0	0	0	0	0	0	0	0	0.342	0	0	0	0	0	0	0	0	0	0	0	0	0	0	0	0	0	0	0	0	0	0	0	0	0	0	0	0
0	0	0	0	0	0	0	0	0	0	0	0	0	0	0	0	0	0	0	0	0	0	0	0	0	0	0	0	0	0	0	0	0	0	0	0	0	0	0	0	0	0	0	0	0	0	0	0	0	0
0	0	0	0	0	0	0	0.999	0.323	0	0	0	0	0	0	0	0	0	0	0	0	0.345	0	0	0	0	0	0	0	0	0	0	0	0	0	0	0	0	0	0	0	0	0	0	0	0	0	0	0	0
0	0.239	0	0	0	0	0	0.994	0	0	0	0	0	0	0	0	0	0	0	0	0	0	0	0	0	0	0	0	0	0.289	0	0	0	0	0	0	0	0	0	0.2	0	0	0	0	0	0	0	0	0	0.319
0.21	0.241	0	0	0	0	0.309	0.679	0.228	0.19	0	0	0	0	0	0	0	0	0	0	0	0.298	0	0	0.205	0	0	0	0	0	0	0	0	0	0	0	0	0	0	0.19	0	0	0	0	0	0	0	0	0	0
0.155	0.511	0	0	0	0	0	0.334	0	0	0	0	0	0	0	0	0	0	0	0	0	0.434	0	0	0	0	0	0	0.198	0	0	0	0	0	0	0	0	0	0	0.372	0	0	0	0	0	0	0	0	0	0
0.198	0.523	0	0.199	0	0.915	0.97	0.261	0	0	0	0	0.93	0	0.159	0.226	0.228	0.155	0	0.555	0	0.405	0.403	0	0.918	0.269	0.341	0.264	0.239	0	0	0	0.342	0.321	0.156	0	0	0	0	0.207	0	0.225	0	0	0	0	0.363	0.323	0	0
0	0	0	0	0	0	0	0	0	0	0	0	0	0	0	0	0	0	0	0	0	0	0	0	0	0	0	0	0	0	0	0	0	0.333	0	0	0	0	0	0	0	0	0	0	0.169	0	0	0	0	0
0	0	0	0	0	0	0	0	0	0	0	0	0	0	0	0	0	0	0	0	0	0	0	0	0	0	0	0	0	0	0	0	0	0	0	0	0	0	0	0	0	0	0	0	0	0	0	0	0	0
0	0	0	0	0	0	0	0.202	0	0	0	0	0	0.43	0	0	0	0.412	0	0	0	0	0	0	0	0	0	0.211	0	0	0.157	0	0	0	0	0	0	0	0	0	0	0	0	0	0	0	0	0	0	0
0.694	0.677	0	0	0	0	0	0	0	0	0	0	0	0	0	0	0	0	0	0	0	0	0	0	0	0	0	0	0	0.181	0	0	0	0	0	0	0	0	0	0	0	0	0	0	0	0	0	0	0	0
0	0	0	0.277	0	0	0	0	0	0	0	0	0	0	0	0	0	0	0	0	0	0	0	0	0	0	0	0	0.161	0	0	0	0	0	0	0	0	0	0	0	0	0	0	0	0	0	0	0	0	0
0	0.164	0	0	0	0.161	0.242	0.549	0.851	0.25	0	0	0.151	0	0	0	0	0	0	0	0	0	0	0	0	0	0	0	0	0	0	0	0	0	0	0	0	0	0	0.356	0.18	0	0	0	0	0	0	0	0	0
0	0	0	0	0	0.256	0.36	0.267	0.851	0.258	0	0	0	0	0	0	0	0	0	0	0	0	0	0	0	0	0	0	0	0	0	0	0	0	0	0	0	0	0	0.514	0	0	0	0	0	0	0	0	0.434	0
0	0	0	0	0	0	0	0.303	0.581	0.165	0	0	0.161	0	0	0	0	0	0	0	0	0	0	0	0	0	0	0	0	0.201	0	0	0	0	0	0	0	0	0	0.569	0	0	0	0	0	0	0	0	0.433	0
0	0.4	0	0	0	0	0.285	0.999	0.937	0.255	0	0	0.182	0	0	0	0	0	0	0	0	0.336	0	0	0	0	0	0	0	0	0	0	0	0	0	0	0	0	0	0.4	0	0	0	0	0	0	0	0	0.27	0
0	0.316	0	0.249	0	0	0.381	0.879	0.828	0	0	0	0	0	0	0	0	0	0	0.197	0	0	0	0	0	0	0	0.155	0	0	0	0	0	0	0	0	0	0	0	0	0	0	0	0	0	0	0	0	0	0.392
0	0.535	0	0.153	0	0	0.696	0.937	0	0	0	0	0	0	0	0	0	0.185	0	0.166	0	0	0	0	0	0	0	0	0.221	0	0	0	0	0	0	0	0	0	0	0.617	0	0	0	0	0	0	0	0	0	0
0.32	0.605	0	0.486	0	0	0.165	0.999	0.381	0.185	0	0	0	0.251	0	0.175	0.185	0.366	0	0	0	0.962	0.408	0	0	0	0.381	0.393	0.158	0.203	0	0	0	0	0	0	0	0.202	0	0.174	0.875	0	0	0	0.211	0	0.474	0	0.179	0.536
0.263	0.479	0	0.232	0	0	0.212	0.321	0	0	0.24	0	0.924	0.198	0	0.434	0.419	0.232	0	0.325	0	0	0.263	0.165	0	0.169	0.466	0.361	0.325	0.186	0	0	0.234	0.294	0	0	0	0	0.491	0.266	0	0.233	0	0	0	0	0.514	0.161	0	0
0.289	0.259	0	0	0	0	0	0	0	0	0	0	0.154	0	0	0	0	0	0	0.296	0	0.208	0	0	0	0	0	0.161	0	0.507	0	0	0	0	0	0	0	0	0	0	0	0	0	0	0	0	0	0	0	0
0	0.383	0	0	0	0.201	0.408	0.421	0	0	0	0	0.957	0	0	0	0	0	0	0.157	0	0.169	0.167	0	0.332	0	0	0.21	0	0	0	0	0	0	0	0	0	0	0	0	0	0	0	0	0	0	0	0	0	0.183
0	0.246	0	0	0	0	0.164	0.299	0	0	0	0	0.343	0	0	0	0	0	0	0	0	0	0	0	0.196	0	0	0	0	0	0	0	0	0	0	0	0	0	0	0	0	0	0	0	0	0	0	0	0	0
0	0	0	0	0	0.314	0	0.156	0	0	0	0	0.414	0	0	0	0	0	0	0	0	0	0	0	0.339	0	0	0.175	0	0	0	0	0	0	0	0	0	0	0	0	0	0	0	0	0	0	0	0	0	0
0	0.231	0	0	0	0	0	0	0	0.266	0	0	0	0	0	0	0	0	0	0	0	0	0	0	0	0	0	0	0	0	0	0	0	0	0	0	0	0	0	0	0	0	0	0	0	0	0	0	0	0
0	0.207	0	0.357	0	0	0	0.215	0.226	0	0	0.286	0	0	0	0.232	0	0	0	0.277	0.156	0.813	0	0	0	0	0	0	0	0	0	0.237	0	0.16	0	0	0	0	0	0.306	0	0.264	0.193	0	0.166	0	0	0.218	0.811	0.205
0.195	0.535	0	0.202	0	0.153	0.353	0.976	0.353	0.24	0	0	0.159	0	0	0.174	0.191	0.232	0	0.245	0	0.507	0.209	0	0	0	0.187	0.211	0.261	0	0	0	0	0.182	0	0	0	0	0	0.792	0	0.195	0	0	0	0	0.186	0.184	0.354	0.517
0	0.27	0	0	0	0	0.384	0.505	0.814	0	0	0	0	0	0	0	0	0	0	0	0	0.154	0	0	0	0	0	0	0	0	0	0	0	0	0	0	0	0	0	0.203	0	0	0	0	0	0	0	0	0	0.228
0	0	0	0	0	0	0	0	0	0	0	0	0	0	0	0	0	0	0	0	0	0	0	0	0	0	0	0	0	0	0	0	0	0	0	0	0	0	0	0	0	0	0	0	0	0	0	0	0	0
0	0	0	0	0	0	0	0	0	0	0	0	0	0	0	0	0	0	0	0	0	0	0	0	0	0	0	0	0	0	0	0	0	0	0	0	0	0	0	0	0	0	0	0	0	0	0	0	0	0
0	0.211	0	0	0	0	0.94	0.692	0	0	0	0.193	0.825	0	0	0	0	0	0	0.178	0	0.86	0	0	0.205	0	0	0	0.161	0	0	0	0.151	0	0.15	0.184	0	0	0.276	0.995	0	0	0	0	0.152	0	0	0	0.162	0
0	0	0	0	0	0	0	0.805	0	0.219	0	0	0	0	0	0	0	0	0	0	0	0	0	0	0	0	0	0	0	0	0	0	0	0	0	0	0	0	0	0	0	0	0	0	0	0	0	0	0	0
0	0.505	0	0.746	0	0.202	0.172	0.71	0	0	0	0	0.18	0.173	0	0	0	0	0	0.175	0	0.567	0	0	0	0	0	0.165	0.271	0	0	0	0	0	0	0	0	0	0	0.393	0	0	0	0	0	0	0	0.46	0.24	0.294
0	0	0	0	0	0	0	0	0	0	0	0	0	0	0	0	0	0	0	0	0	0	0	0	0	0	0	0	0	0	0	0	0	0	0	0	0	0	0	0	0	0	0	0	0	0	0	0	0	0
0	0	0	0	0	0	0	0.296	0	0	0	0	0.283	0	0	0	0	0	0	0	0	0	0	0	0	0	0	0	0	0	0	0	0	0	0	0	0	0	0	0.2	0	0	0	0	0	0	0	0	0	0
0	0.508	0	0	0	0	0.294	0.883	0.173	0	0	0	0	0	0	0	0	0	0	0.264	0	0.414	0	0	0.172	0	0	0	0.323	0	0	0	0	0	0	0	0	0	0	0.492	0	0	0	0	0	0	0	0.161	0.204	0.266
0.291	0.706	0	0	0	0.371	0.298	0.286	0.164	0	0	0	0.487	0	0	0	0	0.16	0	0.199	0	0.408	0.194	0	0.342	0	0	0.156	0.205	0	0	0	0.171	0	0	0	0	0	0	0.211	0	0	0	0	0	0	0	0	0	0
0.421	0.763	0	0.182	0	0	0.379	0.972	0	0	0	0	0.221	0	0	0	0	0.435	0	0.352	0	0.217	0	0	0	0	0	0.232	0.261	0.293	0	0	0	0	0	0	0	0	0.209	0.437	0	0	0	0	0	0	0.167	0.386	0.159	0.321
0.19	0.596	0	0	0	0	0	0.255	0	0	0	0	0	0.156	0	0.183	0.197	0.293	0	0.194	0	0	0	0	0	0	0	0	0	0.235	0	0	0	0	0	0	0	0	0	0.279	0	0	0	0	0	0	0	0	0	0
0	0.205	0	0.229	0	0	0.252	0.931	0.229	0.283	0	0	0	0	0	0	0	0	0	0	0	0.175	0.351	0	0	0	0	0	0.175	0	0	0	0	0	0	0	0	0	0	0.32	0	0	0	0	0	0	0	0	0	0
0	0.294	0	0.197	0	0	0.425	0.961	0.808	0	0	0	0	0	0	0	0	0	0	0	0	0.292	0	0	0	0	0	0	0.368	0	0	0.904	0	0	0	0	0	0	0	0.863	0	0	0	0	0	0	0	0	0.203	0.185
0	0	0	0	0	0	0	0	0	0	0	0	0	0	0	0	0	0	0	0	0	0	0	0	0	0	0	0	0	0	0	0	0	0	0	0	0	0	0	0	0	0	0	0	0	0	0	0	0	0
0	0	0	0	0	0	0.259	0.932	0	0	0	0	0	0	0	0	0	0	0	0	0	0.17	0	0	0	0	0	0	0	0	0	0	0	0	0	0	0	0	0	0.244	0	0	0	0	0	0	0	0	0	0
0	0	0	0	0	0	0	0.228	0.2	0.724	0	0	0	0	0	0	0	0	0.223	0	0.203	0	0	0	0	0	0	0	0.305	0	0	0.188	0.406	0	0	0	0.182	0	0	0.196	0.238	0.207	0.283	0	0.208	0	0	0	0	0
0	0	0	0	0	0	0	0	0	0	0	0	0	0	0	0	0	0	0	0	0	0	0	0	0	0	0	0	0	0	0	0	0	0	0	0	0	0	0	0	0	0	0	0	0	0	0	0	0	0
0	0.252	0	0	0	0	0.655	0.594	0.369	0	0	0	0	0	0	0	0	0	0	0.293	0	0.761	0	0	0	0	0	0	0	0	0	0	0	0	0	0	0	0	0	0.194	0	0	0	0	0	0	0	0	0	0
0	0	0	0	0	0	0	0	0	0	0	0	0	0	0	0	0	0	0	0	0	0	0	0	0	0	0	0	0	0	0	0	0	0	0	0	0	0	0	0	0	0	0	0	0	0	0	0	0	0
0.214	0.43	0	0	0	0	0	0	0.225	0	0	0	0	0.159	0	0	0	0	0	0	0	0.386	0	0	0	0	0	0	0.189	0	0	0	0	0	0	0	0	0	0	0	0	0	0	0	0	0	0.439	0	0	0
0.275	0.78	0	0.355	0	0	0.637	0.99	0.87	0.329	0	0	0.937	0.206	0	0.247	0.247	0	0.182	0.505	0.168	0.959	0.358	0	0.218	0.221	0.245	0.303	0.465	0	0	0.208	0.336	0.272	0.353	0	0	0.211	0.191	0.541	0	0.281	0	0	0	0	0.21	0.325	0.939	0.35
0	0.263	0	0	0	0	0.193	0.286	0	0	0	0	0	0	0	0.236	0.223	0	0	0	0	0	0	0.218	0	0	0	0.206	0	0	0	0	0	0	0	0	0	0	0	0	0	0	0	0	0	0	0.264	0	0	0
0	0	0	0	0	0	0	0	0	0	0	0	0.178	0	0	0	0	0	0	0	0	0	0	0	0	0	0	0.215	0	0	0	0	0	0	0	0	0	0	0	0	0	0	0	0	0	0	0	0	0	0
0.239	0.578	0	0.415	0	0	0.206	0.362	0.27	0	0	0	0.193	0.171	0	0.161	0	0	0.182	0.171	0	0.403	0.169	0	0	0	0.264	0.254	0.522	0	0	0	0	0	0	0	0	0	0	0.195	0.161	0	0	0	0	0	0.165	0	0	0.262
0	0	0	0.2	0	0	0.799	0.532	0	0	0	0	0	0	0	0	0	0.418	0.172	0.424	0	0.161	0	0	0	0	0	0	0.163	0	0	0.9	0	0	0.398	0	0	0	0	0.203	0	0	0	0	0	0	0	0	0	0
0	0	0	0	0	0	0	0	0	0	0	0	0	0	0	0	0	0	0	0	0	0	0	0	0	0	0	0	0	0	0	0	0	0	0	0	0	0	0	0	0	0	0	0	0	0	0	0	0	0
0	0	0	0	0	0	0	0	0	0	0	0	0	0	0	0	0	0	0	0	0	0	0	0	0	0	0	0	0	0	0	0	0	0	0	0	0	0	0	0	0	0	0	0	0	0	0	0	0	0
0.39	0.53	0	0	0	0	0.279	0.996	0	0	0	0	0	0	0	0	0	0.238	0	0	0	0	0.161	0	0	0	0	0	0	0	0	0	0	0	0	0	0	0	0	0.199	0	0.232	0	0	0	0	0	0	0	0.181
0	0	0.255	0.177	0	0	0	0.168	0	0.336	0.328	0.663	0	0	0	0.166	0.19	0	0.195	0	0.161	0	0	0	0	0.182	0.288	0	0	0	0	0.286	0	0.239	0.155	0.247	0.179	0.17	0	0	0	0.389	0	0	0.381	0	0.224	0	0	0
0	0	0	0.156	0	0	0	0	0.358	0	0	0	0	0	0	0	0	0	0	0.172	0	0	0	0	0	0	0	0	0	0	0	0	0	0	0	0	0	0	0	0.207	0	0	0	0	0	0	0	0	0	0
0	0	0	0	0	0	0	0	0	0	0	0	0	0	0	0	0	0	0	0	0	0	0	0	0	0	0	0	0	0	0	0.171	0	0	0	0	0	0	0	0	0	0	0	0	0	0	0	0	0	0
0	0.354	0.229	0.309	0	0	0	0.445	0.901	0	0	0	0	0	0	0.479	0.27	0	0	0.236	0	0	0	0	0	0	0.602	0	0	0	0	0	0	0.243	0	0	0	0	0	0	0	0.224	0	0	0	0.189	0.282	0.218	0	0.167
0	0.162	0.338	0.39	0	0	0.167	0	0	0	0	0	0	0	0	0.187	0.249	0	0	0.211	0	0	0.263	0	0	0.209	0.568	0	0	0	0	0	0.174	0.467	0.204	0	0	0.177	0	0	0	0.48	0	0	0	0	0.39	0.519	0	0
0	0.18	0.277	0.188	0	0	0	0.192	0.859	0.293	0.434	0.614	0	0	0	0.239	0.285	0	0.183	0.729	0.246	0	0.155	0	0.154	0.223	0.474	0	0	0	0	0.357	0.359	0.461	0.213	0.391	0.261	0.204	0.268	0	0.176	0.668	0.282	0	0.5	0.277	0.379	0.393	0	0
0.154	0.282	0.262	0.189	0	0	0	0	0	0	0	0	0	0	0	0	0.165	0	0	0.578	0.286	0	0	0	0	0.178	0.266	0.242	0	0	0	0.195	0	0.221	0	0	0.358	0.167	0	0	0	0.199	0	0	0	0	0.53	0.364	0	0
[truncated: 241 more rows]
[truncated: 681 more columns]

## Sheet: Similarity 3
1	0.762776	0.00311526	0.00607384	0	0.005	0.0557897	0.135445	0.15346	0.0213209	0	0	0.0228312	0	0	0.030303	0.030303	0.0289104	0	0.121128	0.00346021	0.0623133	0.0101716	0.0454545	0.005	0	0.00607384	0.159347	0.0685472	0.260778	0	0.0204082	0.00966999	0.0238095	0	0	0.0204082	0	0.00295858	0.0392159	0.0238095	0	0	0.00295858	0	0	0.0435465	0.0781609	0.00295858	0.0421036
[truncated: 730 more rows]
[truncated: 681 more columns]

[truncated: 1 more sheets: Similarity 4]
