# Supplementary material for: Traditional Chinese Medicine studies for Alzheimer’s disease via network pharmacology based on entropy and random walk
Source: PLoS One. 2023 Nov 29;18(11):e0294772. doi: 10.1371/journal.pone.0294772 (PMC10686466; doi:10.1371/journal.pone.0294772)
Supplement: S5 Table — (XLSX) [file pone.0294772.s005.xlsx]

## Sheet: similarity of activeingredients
1	0.642002	0.668599	0.0601315	0.0642493	0.219987	0.233558	0.108417	0.0780878	0.0144798	0.0692323	0.199337	0.236933	0.171436	0.053571	0.0605694	0.0835861	0.566059	0.132031	0.022812	0.0678273	0.068776	0.0753926	0.0678943	0.131965	0.709789	0.0598424	0.124228	0.12037	0.0607223	0.0716131	0.0661543	0.0893242	0.656147	0.0528008	0.129078	0.0369746	0.129078	0.0892711	0.0758401	0.0661543	0.0879418	0.123765	0.0497952	0.0683758	0.129078	0.131967	0.101422	0.287511	0.151665
0.642002	1	0.945255	0.160554	0.222791	0.115938	0.0794892	0.0603602	0.237724	0.00498769	0.269268	0.576932	0.226394	0.108508	0.162245	0.209402	0.254017	0.553419	0.108709	0.0754075	0.227122	0.26365	0.274833	0.261889	0.140962	0.795111	0.205653	0.0800104	0.35582	0.209856	0.239864	0.198952	0.0569164	0.753839	0.0335122	0.213326	0.10918	0.189348	0.0955189	0.23907	0.198952	0.18657	0.0783728	0.0611588	0.266368	0.213326	0.0733045	0.208492	0.254242	0.186452
0.668599	0.945255	1	0.160513	0.195466	0.144295	0.107846	0.0602967	0.208524	0.00499954	0.275545	0.705626	0.275591	0.108485	0.162426	0.209282	0.222871	0.459606	0.10868	0.0791365	0.198126	0.265942	0.275585	0.263703	0.123657	0.872794	0.209216	0.0796491	0.390783	0.210016	0.210938	0.200174	0.0569622	0.72431	0.0334702	0.197663	0.109309	0.197663	0.0954763	0.263628	0.176196	0.213395	0.078396	0.0608833	0.239893	0.221641	0.0733123	0.208476	0.286995	0.19845
0.0601315	0.160554	0.160513	1	0.171743	0.0464435	0.0112009	0.0525553	0.183853	0.00538374	0.171521	0.182974	0.171496	0.0987011	0.142713	0.215663	0.196132	0.0198643	0.0586343	0.0602871	0.171494	0.253882	0.237758	0.253863	0.0750639	0.160518	0.195527	0.0585945	0.208716	0.160681	0.183042	0.150374	0.0437981	0.10152	0.363106	0.171396	0.0563969	0.150363	0.0875756	0.140927	0.131925	0.160545	0.0726482	0.0464343	0.171559	0.171396	0.0448494	0.160722	0.160539	0.140888
0.0642493	0.222791	0.195466	0.171743	1	0.0496826	0.017668	0.073611	0.195455	0.00375777	0.238576	0.222931	0.183213	0.101749	0.223103	0.223172	0.208665	0.0186282	0.089297	0.0587229	0.208666	0.238066	0.222719	0.238012	0.115978	0.171461	0.209459	0.0841094	0.222989	0.223029	0.222784	0.20863	0.0531268	0.108397	0.0409863	0.237802	0.10152	0.208614	0.0784225	0.17197	0.20863	0.150399	0.0835977	0.0573097	0.238715	0.237802	0.0603624	0.150464	0.195432	0.171538
0.219987	0.115938	0.144295	0.0464435	0.0496826	1	0.610103	0.0337488	0.0527932	0.00191834	0.0942946	0.0647394	0.601911	0.0165224	0.0695365	0.0532152	0.0495369	0.109728	0.027754	0.0608572	0.0620078	0.060755	0.0638307	0.0584914	0.0412314	0.344627	0.0960583	0.023456	0.0866104	0.0620489	0.0859532	0.164724	0.0357824	0.1993	0.0145118	0.431552	0.0957374	0.431552	0.0316535	0.249096	0.164724	0.161159	0.0177805	0.0204553	0.125296	0.42465	0.0145048	0.0529173	0.178629	0.464356
0.233558	0.0794892	0.107846	0.0112009	0.017668	0.610103	1	0.0384072	0.0143576	0.00605825	0.0532556	0.0327686	0.577279	0.0276717	0.0153282	0.0130366	0.0154006	0.107021	0.0465884	0.0528778	0.0278715	0.0162226	0.0162818	0.013959	0.0412314	0.316908	0.0644832	0.030184	0.0464318	0.0182301	0.0475176	0.125807	0.0407564	0.152513	0.0408121	0.388652	0.0308085	0.390513	0.0278266	0.205278	0.128225	0.126976	0.029685	0.0299409	0.0842568	0.392635	0.0276412	0.0213169	0.134811	0.430173
0.108417	0.0603602	0.0602967	0.0525553	0.073611	0.0337488	0.0384072	1	0.068891	0.0278887	0.0497716	0.0528733	0.0497305	0.14239	0.0547373	0.0624678	0.0739904	0.00671413	0.181442	0.0141501	0.0497615	0.056587	0.0602501	0.0565526	0.152973	0.060246	0.0498716	0.188489	0.0467518	0.0467287	0.0530633	0.0434356	0.090541	0.0434803	0.103271	0.0564085	0.0406594	0.0434512	0.129101	0.0466392	0.0494903	0.0406932	0.127866	0.0999633	0.0498916	0.0495058	0.10295	0.0782521	0.0464061	0.0464608
0.0780878	0.237724	0.208524	0.183853	0.195455	0.0527932	0.0143576	0.068891	1	0.00447791	0.195343	0.208514	0.171358	0.0952817	0.160719	0.208721	0.254326	0.0198136	0.095285	0.0601823	0.195581	0.253817	0.270991	0.253817	0.124016	0.182939	0.195338	0.0786001	0.208542	0.183273	0.208845	0.17131	0.0507206	0.115665	0.0341636	0.171321	0.0732326	0.150288	0.108806	0.160494	0.17131	0.16045	0.116168	0.0360435	0.19534	0.171321	0.0565283	0.237782	0.160466	0.140789
0.0144798	0.00498769	0.00499954	0.00538374	0.00375777	0.00191834	0.00605825	0.0278887	0.00447791	1	0.00409345	0.00436678	0.00371127	0.582539	0.00639351	0.0054443	0.00715765	0.0012514	0.215807	0.00194982	0.00369208	0.00368503	0.00384116	0.00376371	0.0138159	0.00641248	0.00320038	0.017268	0.00432204	0.00435255	0.00442418	0.00403219	0.00743394	0.00464343	0.00738388	0.00360635	0.00294758	0.00461203	0.0251372	0.00499954	0.00456794	0.00551548	0.246601	0.00964144	0.00408784	0.00407628	0.597006	0.00555825	0.00458655	0.00435546
0.0692323	0.269268	0.275545	0.171521	0.238576	0.0942946	0.0532556	0.0497716	0.195343	0.00409345	1	0.452659	0.258557	0.089135	0.226578	0.254149	0.20869	0.0260024	0.0687131	0.104708	0.238907	0.289447	0.254884	0.291141	0.10172	0.232241	0.825159	0.0501994	0.317714	0.352036	0.255043	0.324134	0.0467599	0.127333	0.0276068	0.278607	0.133445	0.278607	0.0784773	0.794576	0.286198	0.23785	0.0564358	0.0473382	0.902663	0.316543	0.0463849	0.17157	0.257338	0.277708
0.199337	0.576932	0.705626	0.182974	0.222931	0.0647394	0.0327686	0.0528733	0.208514	0.00436678	0.452659	1	0.2769	0.108464	0.212987	0.271578	0.22283	0.0687623	0.0836191	0.0866944	0.254784	0.326291	0.276564	0.319227	0.108477	0.362538	0.322791	0.0617987	0.400474	0.273632	0.271998	0.260566	0.0445265	0.21168	0.0293678	0.226642	0.124625	0.226642	0.0837152	0.526122	0.229401	0.244473	0.0687131	0.0478622	0.380885	0.257807	0.0564259	0.208477	0.213068	0.240739
0.236933	0.226394	0.275591	0.171496	0.183213	0.601911	0.577279	0.0497305	0.171358	0.00371127	0.258557	0.2769	1	0.0892132	0.172609	0.289869	0.208714	0.0842782	0.0687949	0.205757	0.293334	0.275998	0.258002	0.273402	0.0786476	0.473514	0.414174	0.057	0.293748	0.197947	0.268872	0.335993	0.0357888	0.20319	0.024264	0.537319	0.0893168	0.514862	0.0784336	0.389567	0.313536	0.324397	0.064504	0.0340679	0.300074	0.537319	0.0464504	0.15048	0.254928	0.434116
0.171436	0.108508	0.108485	0.0987011	0.101749	0.0165224	0.0276717	0.14239	0.0952817	0.582539	0.089135	0.108464	0.0892132	1	0.0662124	0.0973835	0.118708	0.0135426	0.313133	0.0243892	0.101656	0.101677	0.0951763	0.101755	0.130002	0.123653	0.0891261	0.150304	0.0838583	0.0732972	0.108523	0.0686032	0.0654393	0.0686484	0.0693585	0.0782266	0.0381109	0.0686473	0.108012	0.0643636	0.0686032	0.0834641	0.371862	0.0725162	0.0891305	0.0782266	0.654945	0.108491	0.0734742	0.0642984
0.053571	0.162245	0.162426	0.142713	0.223103	0.0695365	0.0153282	0.0547373	0.160719	0.00639351	0.226578	0.212987	0.172609	0.0662124	1	0.226181	0.17254	0.0158183	0.0681163	0.056075	0.17184	0.224782	0.208999	0.226115	0.0854326	0.161576	0.20117	0.0628491	0.247408	0.272768	0.183324	0.254174	0.0663767	0.132606	0.0356026	0.17165	0.14103	0.25413	0.0933849	0.212478	0.223009	0.208893	0.0630448	0.0456631	0.227017	0.222965	0.0401834	0.108579	0.209406	0.183848
0.0605694	0.209402	0.209282	0.215663	0.223172	0.0532152	0.0130366	0.0624678	0.208721	0.0054443	0.254149	0.271578	0.289869	0.0973835	0.226181	1	0.254375	0.0229673	0.0783426	0.0803863	0.330455	0.330348	0.30915	0.330309	0.0960783	0.209066	0.330337	0.106275	0.312234	0.238236	0.309371	0.222748	0.0387801	0.089552	0.041051	0.222846	0.0834884	0.195509	0.0887862	0.18361	0.195412	0.18303	0.0695238	0.0402588	0.25422	0.222846	0.051241	0.160537	0.18331	0.160686
0.0835861	0.254017	0.222871	0.196132	0.208665	0.0495369	0.0154006	0.0739904	0.254326	0.00715765	0.20869	0.22283	0.208714	0.118708	0.17254	0.254375	1	0.0276412	0.102688	0.0732972	0.237829	0.309187	0.330083	0.309333	0.116717	0.195645	0.237859	0.0845749	0.254126	0.195464	0.253898	0.182988	0.054239	0.108523	0.036879	0.208578	0.0781448	0.160518	0.116788	0.171627	0.182988	0.171391	0.10187	0.0461138	0.237868	0.182975	0.0704739	0.196156	0.17151	0.150465
0.566059	0.553419	0.459606	0.0198643	0.0186282	0.109728	0.107021	0.00671413	0.0198136	0.0012514	0.0260024	0.0687623	0.0842782	0.0135426	0.0158183	0.0229673	0.0276412	1	0.0119878	0.0124879	0.025246	0.0298593	0.0326655	0.0294069	0.0119237	0.556921	0.0225986	0.00844112	0.0586245	0.0201657	0.0248864	0.023231	0.0073141	0.60123	0.00379846	0.0470833	0.00996292	0.0448179	0.0106352	0.0299549	0.0209655	0.02448	0.00995775	0.00636039	0.0257495	0.0470833	0.00810599	0.0257082	0.137204	0.0572239
0.132031	0.108709	0.10868	0.0586343	0.089297	0.027754	0.0465884	0.181442	0.095285	0.215807	0.0687131	0.0836191	0.0687949	0.313133	0.0681163	0.0783426	0.102688	0.0119878	1	0.0189787	0.0688632	0.0784131	0.0835581	0.078458	0.25127	0.108577	0.0687658	0.175078	0.0843016	0.0734523	0.0735003	0.0685886	0.10995	0.0687253	0.0677446	0.0602186	0.0495013	0.0602186	0.21556	0.073415	0.0685886	0.0732214	0.175036	0.0724771	0.0687738	0.0686211	0.338607	0.123592	0.0644919	0.064297
0.022812	0.0754075	0.0791365	0.0602871	0.0587229	0.0608572	0.0528778	0.0141501	0.0601823	0.00194982	0.104708	0.0866944	0.205757	0.0243892	0.056075	0.0803863	0.0732972	0.0124879	0.0189787	1	0.0698179	0.10629	0.0902903	0.100178	0.0245464	0.0640443	0.1647	0.0170094	0.147083	0.0691739	0.0734749	0.0606479	0.0100568	0.0319449	0.00780149	0.066329	0.0232518	0.0594263	0.0215464	0.183976	0.0537452	0.0570835	0.0176275	0.0107623	0.125692	0.066329	0.0145374	0.0463395	0.0586115	0.0641381
0.0678273	0.227122	0.198126	0.171494	0.208666	0.0620078	0.0278715	0.0497615	0.195581	0.00369208	0.238907	0.254784	0.293334	0.101656	0.17184	0.330455	0.237829	0.025246	0.0688632	0.0698179	1	0.271931	0.254598	0.271581	0.101932	0.200357	0.31082	0.056808	0.257321	0.222878	0.895675	0.184323	0.0362649	0.100979	0.0242613	0.211961	0.157103	0.163902	0.07842	0.15373	0.184323	0.151695	0.0643024	0.0384296	0.272659	0.186359	0.0529138	0.171427	0.153358	0.134705
0.068776	0.26365	0.265942	0.253882	0.238066	0.060755	0.0162226	0.056587	0.253817	0.00368503	0.289447	0.326291	0.275998	0.101677	0.224782	0.330348	0.309187	0.0298593	0.0784131	0.10629	0.271931	1	0.719315	0.953782	0.101742	0.229647	0.32222	0.0649793	0.338926	0.256309	0.290303	0.239493	0.0410056	0.112178	0.0275813	0.239077	0.0896674	0.209889	0.0895196	0.273602	0.210305	0.22442	0.0733636	0.0396929	0.286585	0.239077	0.0529903	0.195296	0.223675	0.206131
0.0753926	0.274833	0.275585	0.237758	0.222719	0.0638307	0.0162818	0.0602501	0.270991	0.00384116	0.254884	0.276564	0.258002	0.0951763	0.208999	0.30915	0.330083	0.0326655	0.0835581	0.0902903	0.254598	0.719315	1	0.441508	0.108514	0.24368	0.290234	0.0687775	0.310274	0.238029	0.271802	0.223979	0.0434541	0.121239	0.0293781	0.223666	0.0838666	0.196329	0.095357	0.212028	0.196643	0.209863	0.0782506	0.0410074	0.254788	0.223666	0.056482	0.208487	0.209317	0.189722
0.0678943	0.261889	0.263703	0.253863	0.238012	0.0584914	0.013959	0.0565526	0.253817	0.00376371	0.291141	0.319227	0.273402	0.101755	0.226115	0.330309	0.309333	0.0294069	0.078458	0.100178	0.271581	0.953782	0.441508	1	0.101667	0.22832	0.32331	0.0651075	0.337637	0.256404	0.289942	0.238468	0.0411557	0.111463	0.0276093	0.238319	0.0893385	0.209131	0.0896022	0.245735	0.20928	0.223396	0.0734785	0.0397463	0.287936	0.238319	0.0530303	0.195297	0.223719	0.200076
0.131965	0.140962	0.123657	0.0750639	0.115978	0.0412314	0.0412314	0.152973	0.124016	0.0138159	0.10172	0.108477	0.0786476	0.130002	0.0854326	0.0960783	0.116717	0.0119237	0.25127	0.0245464	0.101932	0.101742	0.108514	0.101667	1	0.108516	0.0893565	0.13956	0.108822	0.0953883	0.108805	0.0892226	0.0840056	0.0686614	0.0584891	0.0892992	0.0644586	0.0892992	0.135844	0.0837422	0.0892226	0.0835832	0.124297	0.0620286	0.101822	0.10175	0.119018	0.143627	0.0953564	0.0952477
0.709789	0.795111	0.872794	0.160518	0.171461	0.344627	0.316908	0.060246	0.182939	0.00641248	0.232241	0.362538	0.473514	0.123653	0.161576	0.209066	0.195645	0.556921	0.108577	0.0640443	0.200357	0.229647	0.24368	0.22832	0.108516	1	0.201731	0.0694704	0.284644	0.183817	0.21282	0.192722	0.0646044	0.75626	0.0334772	0.276825	0.0973021	0.297857	0.0953826	0.20134	0.171689	0.22992	0.089442	0.0606861	0.2031	0.297857	0.0733235	0.20852	0.490735	0.306367
0.0598424	0.205653	0.209216	0.195527	0.209459	0.0960583	0.0644832	0.0498716	0.195338	0.00320038	0.825159	0.322791	0.414174	0.0891261	0.20117	0.330337	0.237859	0.0225986	0.0687658	0.1647	0.31082	0.32222	0.290234	0.32331	0.0893565	0.201731	1	0.0571493	0.309863	0.244036	0.290945	0.217158	0.0360713	0.0861679	0.0243067	0.213395	0.0793627	0.187793	0.0784474	0.625539	0.191556	0.17996	0.073263	0.0366609	0.831721	0.213395	0.0463776	0.150497	0.173917	0.180483
0.124228	0.0800104	0.0796491	0.0585945	0.0841094	0.023456	0.030184	0.188489	0.0786001	0.017268	0.0501994	0.0617987	0.057	0.150304	0.0628491	0.106275	0.0845749	0.00844112	0.175078	0.0170094	0.056808	0.0649793	0.0687775	0.0651075	0.13956	0.0694704	0.0571493	1	0.0591345	0.0469199	0.0605659	0.0435243	0.0703568	0.0442822	0.12282	0.0496865	0.0314093	0.0436318	0.15638	0.0417696	0.0435243	0.0464525	0.16481	0.147323	0.0502876	0.0496865	0.178778	0.0782818	0.0471886	0.0410401
0.12037	0.35582	0.390783	0.208716	0.222989	0.0866104	0.0464318	0.0467518	0.208542	0.00432204	0.317714	0.400474	0.293748	0.0838583	0.247408	0.312234	0.254126	0.0586245	0.0843016	0.147083	0.257321	0.338926	0.310274	0.337637	0.108822	0.284644	0.309863	0.0591345	1	0.314144	0.274627	0.292704	0.0443828	0.141411	0.0259691	0.263761	0.109768	0.263761	0.0741856	0.390783	0.257174	0.241081	0.060653	0.0371213	0.313378	0.299291	0.0498644	0.183004	0.34716	0.221584
0.0607223	0.209856	0.210016	0.160681	0.223029	0.0620489	0.0182301	0.0467287	0.183273	0.00435255	0.352036	0.273632	0.197947	0.0732972	0.272768	0.238236	0.195464	0.0201657	0.0734523	0.0691739	0.222878	0.256309	0.238029	0.256404	0.0953883	0.183817	0.244036	0.0469199	0.314144	1	0.232823	0.376604	0.0613039	0.116213	0.0294544	0.254434	0.144482	0.33047	0.0838423	0.320618	0.330425	0.271572	0.0528231	0.0417762	0.308356	0.33047	0.0434849	0.140876	0.309458	0.273287
0.0716131	0.239864	0.210938	0.183042	0.222784	0.0859532	0.0475176	0.0530633	0.208845	0.00442418	0.255043	0.271998	0.268872	0.108523	0.183324	0.309371	0.253898	0.0248864	0.0735003	0.0734749	0.895675	0.290303	0.271802	0.289942	0.108805	0.21282	0.290945	0.0605659	0.274627	0.232823	1	0.196763	0.0386057	0.104192	0.0258633	0.226248	0.168258	0.174933	0.0836673	0.164053	0.196763	0.161924	0.0687059	0.0408986	0.29107	0.198911	0.0564804	0.182996	0.163079	0.146556
0.0661543	0.198952	0.200174	0.150374	0.20863	0.164724	0.125807	0.0434356	0.17131	0.00403219	0.324134	0.260566	0.335993	0.0686032	0.254174	0.222748	0.182988	0.023231	0.0685886	0.0606479	0.184323	0.239493	0.223979	0.238468	0.0892226	0.192722	0.217158	0.0435243	0.292704	0.376604	0.196763	1	0.0527693	0.115094	0.0274991	0.797269	0.198854	0.868481	0.0782437	0.380885	0.948868	0.886028	0.0495782	0.0383099	0.282287	0.91173	0.0406667	0.132256	0.41807	0.450963
0.0893242	0.0569164	0.0569622	0.0437981	0.0531268	0.0357824	0.0407564	0.090541	0.0507206	0.00743394	0.0467599	0.0445265	0.0357888	0.0654393	0.0663767	0.0387801	0.054239	0.0073141	0.10995	0.0100568	0.0362649	0.0410056	0.0434541	0.0411557	0.0840056	0.0646044	0.0360713	0.0703568	0.0443828	0.0613039	0.0386057	0.0527693	1	0.0783836	0.0571467	0.0527836	0.0733976	0.0601538	0.0843171	0.0567727	0.0527693	0.0642031	0.0788049	0.0508773	0.0467371	0.0527836	0.0503402	0.0494717	0.0564593	0.0643191
0.656147	0.753839	0.72431	0.10152	0.108397	0.1993	0.152513	0.0434803	0.115665	0.00464343	0.127333	0.21168	0.20319	0.0686484	0.132606	0.089552	0.108523	0.60123	0.0687253	0.0319449	0.100979	0.112178	0.121239	0.111463	0.0686614	0.75626	0.0861679	0.0442822	0.141411	0.116213	0.104192	0.115094	0.0783836	1	0.0275384	0.135359	0.116799	0.148652	0.101753	0.118065	0.115094	0.157054	0.0644329	0.0499607	0.126745	0.135359	0.0407261	0.131816	0.255604	0.146834
0.0528008	0.0335122	0.0334702	0.363106	0.0409863	0.0145118	0.0408121	0.103271	0.0341636	0.00738388	0.0276068	0.0293678	0.024264	0.0693585	0.0356026	0.041051	0.036879	0.00379846	0.0677446	0.00780149	0.0242613	0.0275813	0.0293781	0.0276093	0.0584891	0.0334772	0.0243067	0.12282	0.0259691	0.0294544	0.0258633	0.0274991	0.0571467	0.0275384	1	0.0275126	0.0293582	0.0275126	0.0428354	0.0294331	0.031326	0.0257657	0.0740476	0.108402	0.0314986	0.0275126	0.0750319	0.0382861	0.0294381	0.0257735
0.129078	0.213326	0.197663	0.171396	0.237802	0.431552	0.388652	0.0564085	0.171321	0.00360635	0.278607	0.226642	0.537319	0.0782266	0.17165	0.222846	0.208578	0.0470833	0.0602186	0.066329	0.211961	0.239077	0.223666	0.238319	0.0892992	0.276825	0.213395	0.0496865	0.263761	0.254434	0.226248	0.797269	0.0527836	0.135359	0.0275126	1	0.126031	0.834406	0.0686831	0.237257	0.797269	0.730882	0.0565781	0.0382725	0.27702	0.867682	0.0407005	0.150606	0.665416	0.271424
0.0369746	0.10918	0.109309	0.0563969	0.10152	0.0957374	0.0308085	0.0406594	0.0732326	0.00294758	0.133445	0.124625	0.0893168	0.0381109	0.14103	0.0834884	0.0781448	0.00996292	0.0495013	0.0232518	0.157103	0.0896674	0.0838666	0.0893385	0.0644586	0.0973021	0.0793627	0.0314093	0.109768	0.144482	0.168258	0.198854	0.0733976	0.116799	0.0293582	0.126031	1	0.156407	0.0495508	0.129701	0.219887	0.189328	0.0275675	0.0464234	0.133263	0.156407	0.0257604	0.0733612	0.115619	0.11548
0.129078	0.189348	0.197663	0.150363	0.208614	0.431552	0.390513	0.0434512	0.150288	0.00461203	0.278607	0.226642	0.514862	0.0686473	0.25413	0.195509	0.160518	0.0448179	0.0602186	0.0594263	0.163902	0.209889	0.196329	0.209131	0.0892992	0.297857	0.187793	0.0436318	0.263761	0.33047	0.174933	0.868481	0.0601538	0.148652	0.0275126	0.834406	0.156407	1	0.0686831	0.295759	0.830545	0.813362	0.0496754	0.0382725	0.243744	0.905618	0.0407005	0.115975	0.700946	0.365455
0.0892711	0.0955189	0.0954763	0.0875756	0.0784225	0.0316535	0.0278266	0.129101	0.108806	0.0251372	0.0784773	0.0837152	0.0784336	0.108012	0.0933849	0.0887862	0.116788	0.0106352	0.21556	0.0215464	0.07842	0.0895196	0.095357	0.0896022	0.135844	0.0953826	0.0784474	0.15638	0.0741856	0.0838423	0.0836673	0.0782437	0.0843171	0.101753	0.0428354	0.0686831	0.0495508	0.0686831	1	0.0838156	0.0782437	0.0951859	0.121912	0.0481911	0.0784619	0.0686831	0.0985969	0.108494	0.0736057	0.0644068
0.0758401	0.23907	0.263628	0.140927	0.17197	0.249096	0.205278	0.0466392	0.160494	0.00499954	0.794576	0.526122	0.389567	0.0643636	0.212478	0.18361	0.171627	0.0299549	0.073415	0.183976	0.15373	0.273602	0.212028	0.245735	0.0837422	0.20134	0.625539	0.0417696	0.390783	0.320618	0.164053	0.380885	0.0567727	0.118065	0.0294331	0.237257	0.129701	0.295759	0.0838156	1	0.380885	0.329262	0.0465144	0.0438452	0.725901	0.295759	0.0435139	0.123654	0.285963	0.560627
0.0661543	0.198952	0.176196	0.131925	0.20863	0.164724	0.128225	0.0494903	0.17131	0.00456794	0.286198	0.229401	0.313536	0.0686032	0.223009	0.195412	0.182988	0.0209655	0.0685886	0.0537452	0.184323	0.210305	0.196643	0.20928	0.0892226	0.171689	0.191556	0.0435243	0.257174	0.330425	0.196763	0.948868	0.0527693	0.115094	0.031326	0.797269	0.219887	0.830545	0.0782437	0.380885	1	0.850499	0.0495782	0.0436207	0.282287	0.868481	0.0406667	0.132256	0.38254	0.419798
0.0879418	0.18657	0.213395	0.160545	0.150399	0.161159	0.126976	0.0406932	0.16045	0.00551548	0.23785	0.244473	0.324397	0.0834641	0.208893	0.18303	0.171391	0.02448	0.0732214	0.0570835	0.151695	0.22442	0.209863	0.223396	0.0835832	0.22992	0.17996	0.0464525	0.241081	0.271572	0.161924	0.886028	0.0642031	0.157054	0.0257657	0.730882	0.189328	0.813362	0.0951859	0.329262	0.850499	1	0.0529165	0.0359044	0.206603	0.813362	0.0434091	0.141179	0.366447	0.405682
0.123765	0.0783728	0.078396	0.0726482	0.0835977	0.0177805	0.029685	0.127866	0.116168	0.246601	0.0564358	0.0687131	0.064504	0.371862	0.0630448	0.0695238	0.10187	0.00995775	0.175036	0.0176275	0.0643024	0.0733636	0.0782506	0.0734785	0.124297	0.089442	0.073263	0.16481	0.060653	0.0528231	0.0687059	0.0495782	0.0788049	0.0644329	0.0740476	0.0565781	0.0275675	0.0496754	0.121912	0.0465144	0.0495782	0.0529165	1	0.0627208	0.0564287	0.0565781	0.210384	0.101715	0.0535245	0.0465184
0.0497952	0.0611588	0.0608833	0.0464343	0.0573097	0.0204553	0.0299409	0.0999633	0.0360435	0.00964144	0.0473382	0.0478622	0.0340679	0.0725162	0.0456631	0.0402588	0.0461138	0.00636039	0.0724771	0.0107623	0.0384296	0.0396929	0.0410074	0.0397463	0.0620286	0.0606861	0.0366609	0.147323	0.0371213	0.0417762	0.0408986	0.0383099	0.0508773	0.0499607	0.108402	0.0382725	0.0464234	0.0382725	0.0481911	0.0438452	0.0436207	0.0359044	0.0627208	1	0.0530141	0.0382725	0.0816178	0.0529613	0.0408855	0.0363262
0.0683758	0.266368	0.239893	0.171559	0.238715	0.125296	0.0842568	0.0498916	0.19534	0.00408784	0.902663	0.380885	0.300074	0.0891305	0.227017	0.25422	0.237868	0.0257495	0.0687738	0.125692	0.272659	0.286585	0.254788	0.287936	0.101822	0.2031	0.831721	0.0502876	0.313378	0.308356	0.29107	0.282287	0.0467371	0.126745	0.0314986	0.27702	0.133263	0.243744	0.0784619	0.725901	0.282287	0.206603	0.0564287	0.0530141	1	0.243744	0.0463811	0.195527	0.22565	0.235623
0.129078	0.213326	0.221641	0.171396	0.237802	0.42465	0.392635	0.0495058	0.171321	0.00407628	0.316543	0.257807	0.537319	0.0782266	0.222965	0.222846	0.182975	0.0470833	0.0686211	0.066329	0.186359	0.239077	0.223666	0.238319	0.10175	0.297857	0.213395	0.0496865	0.299291	0.33047	0.198911	0.91173	0.0527836	0.135359	0.0275126	0.867682	0.156407	0.905618	0.0686831	0.295759	0.868481	0.813362	0.0565781	0.0382725	0.243744	1	0.0463711	0.132157	0.700946	0.329925
0.131967	0.0733045	0.0733123	0.0448494	0.0603624	0.0145048	0.0276412	0.10295	0.0565283	0.597006	0.0463849	0.0564259	0.0464504	0.654945	0.0401834	0.051241	0.0704739	0.00810599	0.338607	0.0145374	0.0529138	0.0529903	0.056482	0.0530303	0.119018	0.0733235	0.0463776	0.178778	0.0498644	0.0434849	0.0564804	0.0406667	0.0503402	0.0407261	0.0750319	0.0407005	0.0257604	0.0407005	0.0985969	0.0435139	0.0406667	0.0434091	0.210384	0.0816178	0.0463811	0.0463711	1	0.0732427	0.0436254	0.0434586
0.101422	0.208492	0.208476	0.160722	0.150464	0.0529173	0.0213169	0.0782521	0.237782	0.00555825	0.17157	0.208477	0.15048	0.108491	0.108579	0.160537	0.196156	0.0257082	0.123592	0.0463395	0.171427	0.195296	0.208487	0.195297	0.143627	0.20852	0.150497	0.0782818	0.183004	0.140876	0.182996	0.132256	0.0494717	0.131816	0.0382861	0.150606	0.0733612	0.115975	0.108494	0.123654	0.132256	0.141179	0.101715	0.0529613	0.195527	0.132157	0.0732427	1	0.123757	0.108425
0.287511	0.254242	0.286995	0.160539	0.195432	0.178629	0.134811	0.0464061	0.160466	0.00458655	0.257338	0.213068	0.254928	0.0734742	0.209406	0.18331	0.17151	0.137204	0.0644919	0.0586115	0.153358	0.223675	0.209317	0.223719	0.0953564	0.490735	0.173917	0.0471886	0.34716	0.309458	0.163079	0.41807	0.0564593	0.255604	0.0294381	0.665416	0.115619	0.700946	0.0736057	0.285963	0.38254	0.366447	0.0535245	0.0408855	0.22565	0.700946	0.0436254	0.123757	1	0.291341
0.151665	0.186452	0.19845	0.140888	0.171538	0.464356	0.430173	0.0464608	0.140789	0.00435546	0.277708	0.240739	0.434116	0.0642984	0.183848	0.160686	0.150465	0.0572239	0.064297	0.0641381	0.134705	0.206131	0.189722	0.200076	0.0952477	0.306367	0.180483	0.0410401	0.221584	0.273287	0.146556	0.450963	0.0643191	0.146834	0.0257735	0.271424	0.11548	0.365455	0.0644068	0.560627	0.419798	0.405682	0.0465184	0.0363262	0.235623	0.329925	0.0434586	0.108425	0.291341	1
0.1647	0.221291	0.233289	0.171446	0.183134	0.461018	0.429003	0.0435326	0.171348	0.00524289	0.29278	0.280457	0.462736	0.0782165	0.19623	0.195525	0.183093	0.0605154	0.0686359	0.0741673	0.163325	0.24854	0.229441	0.242485	0.101677	0.336926	0.213112	0.0498372	0.266865	0.291634	0.177115	0.468146	0.0602555	0.166149	0.0275069	0.284644	0.108615	0.347108	0.078325	0.578974	0.43487	0.450963	0.0565476	0.0387317	0.248844	0.347108	0.0528516	0.131937	0.309688	0.926534
0.0528239	0.140901	0.12363	0.125902	0.150494	0.0276208	0.00987146	0.0506187	0.141166	0.010787	0.150429	0.160586	0.150443	0.0887103	0.125364	0.184013	0.223787	0.0153461	0.0834499	0.0464609	0.171457	0.195499	0.183076	0.195535	0.0859974	0.108456	0.171452	0.0659199	0.18337	0.140956	0.183077	0.131923	0.0298685	0.0601894	0.0252213	0.150386	0.056416	0.115756	0.143311	0.108505	0.131923	0.108411	0.0676967	0.0296436	0.171456	0.131938	0.0498072	0.108511	0.108587	0.0951248
0.174823	0.235382	0.251452	0.150443	0.208675	0.38011	0.339072	0.0435239	0.171369	0.00415655	0.319382	0.266119	0.565517	0.0686926	0.254884	0.223086	0.183081	0.0808181	0.0686803	0.076166	0.189607	0.242272	0.226485	0.239519	0.089359	0.360307	0.215744	0.0438763	0.321515	0.377099	0.202326	0.373761	0.0602502	0.189039	0.0275284	0.343636	0.135512	0.414848	0.078351	0.410936	0.330512	0.275392	0.0497541	0.0386141	0.279622	0.414848	0.0407637	0.131936	0.322846	0.489511
0.13805	0.213326	0.197663	0.131915	0.140857	0.431552	0.400956	0.0495058	0.13184	0.00591914	0.216143	0.175327	0.46273	0.0782266	0.150618	0.13205	0.14082	0.0448179	0.0686211	0.0480608	0.144204	0.16183	0.151319	0.161072	0.0892992	0.276825	0.128359	0.0383209	0.181282	0.223269	0.153901	0.797269	0.0601538	0.181086	0.0241558	0.757158	0.174856	0.779615	0.0891833	0.264594	0.830545	0.782197	0.0436207	0.049638	0.214556	0.805218	0.0528359	0.132157	0.606915	0.271424
0.0563586	0.195407	0.195398	0.223247	0.208841	0.0434471	0.0104401	0.0566984	0.19649	0.0305679	0.237803	0.253914	0.237798	0.136099	0.196382	0.293767	0.238091	0.0241371	0.081101	0.0738427	0.238531	0.309126	0.289406	0.309145	0.0791756	0.19537	0.271111	0.0605064	0.289653	0.224324	0.254685	0.208521	0.0383235	0.0950955	0.0290616	0.208538	0.078223	0.182936	0.0815485	0.171443	0.182918	0.171322	0.0663011	0.0391773	0.237813	0.208538	0.0832104	0.171342	0.171391	0.150354
0.160068	0.234512	0.220907	0.140924	0.222917	0.537305	0.503122	0.0529642	0.182944	0.00496193	0.438479	0.295529	0.724925	0.0835282	0.238824	0.237991	0.195539	0.0593456	0.0835473	0.0768603	0.228134	0.230653	0.215325	0.22622	0.108646	0.348522	0.300871	0.0531755	0.294083	0.354473	0.243501	0.763606	0.0643191	0.173479	0.0334889	0.469399	0.15623	0.504929	0.0953664	0.787632	0.763606	0.671477	0.0603534	0.0471439	0.396829	0.504929	0.0495385	0.141023	0.321021	0.804609
0.121209	0.240662	0.248977	0.195374	0.237802	0.431552	0.388652	0.0495058	0.195299	0.00360635	0.359793	0.293337	0.592109	0.0782266	0.222965	0.28954	0.237765	0.0526104	0.0686211	0.08317	0.241149	0.310289	0.29036	0.309532	0.0892992	0.321835	0.275859	0.0496865	0.339797	0.33047	0.257413	0.868481	0.0463188	0.148652	0.0275126	0.905618	0.140225	0.867682	0.0782624	0.295759	0.830545	0.782197	0.0565781	0.0382725	0.314956	0.905618	0.0407005	0.171638	0.665416	0.29876
0.108413	0.132073	0.132023	0.0919703	0.141357	0.0295066	0.0295066	0.117368	0.0914314	0.00900614	0.123952	0.132094	0.0952555	0.17404	0.0799073	0.105824	0.095754	0.0144255	0.0914676	0.026591	0.109555	0.108656	0.10157	0.10866	0.102532	0.150409	0.0956677	0.135105	0.102016	0.108216	0.116692	0.0950851	0.0868113	0.0732647	0.08099	0.108389	0.0687748	0.0950956	0.0563108	0.101922	0.108379	0.0890638	0.0843087	0.183168	0.123997	0.108389	0.11704	0.131938	0.101544	0.0891959
0.108341	0.150339	0.150311	0.108343	0.160758	0.0258016	0.0174813	0.0909677	0.119051	0.00896293	0.123593	0.150313	0.12356	0.225802	0.0895402	0.133255	0.141231	0.0143455	0.0905584	0.0334673	0.141424	0.140823	0.131892	0.140809	0.102547	0.150329	0.123585	0.145248	0.115725	0.102547	0.150827	0.0950925	0.0434595	0.0731856	0.0646408	0.10838	0.0532201	0.0950861	0.0738191	0.0891053	0.0950925	0.101522	0.0980328	0.0922899	0.123589	0.10838	0.151505	0.131959	0.101519	0.0890789
0.300033	0.293237	0.299938	0.195482	0.23802	0.628988	0.59299	0.0567058	0.222675	0.00372038	0.304823	0.28317	0.859967	0.101671	0.196448	0.376516	0.271135	0.100489	0.0783831	0.141544	0.364936	0.314604	0.294107	0.311607	0.102046	0.539353	0.400474	0.0649011	0.31639	0.224945	0.343398	0.424119	0.0407694	0.252594	0.0276635	0.667688	0.0984566	0.612898	0.0893683	0.391119	0.424119	0.38692	0.0734949	0.0387712	0.393806	0.6385	0.0529211	0.17153	0.308687	0.525536
0.0031218	0.00706235	0.0070672	0.00893932	0.00537877	0.00265456	0.00100066	0.00530397	0.00743686	0.00452988	0.00605012	0.00622489	0.00600794	0.00984216	0.00562713	0.0068112	0.0107091	0.00114065	0.00399434	0.00461358	0.00587174	0.00760101	0.00805573	0.00763859	0.00467222	0.00629623	0.00681471	0.0050462	0.00640887	0.00489041	0.00625738	0.00467781	0.00222251	0.00352818	0.00703481	0.00525935	0.00207941	0.00411282	0.00745566	0.00440659	0.00414206	0.00440116	0.0172056	0.00547427	0.00603488	0.00464857	0.00680832	0.00652823	0.00456055	0.00385079
0.142996	0.226546	0.209259	0.140837	0.150383	0.427988	0.393805	0.0463793	0.140762	0.00490742	0.202922	0.186924	0.47006	0.0835081	0.16079	0.140972	0.150347	0.0459135	0.0732538	0.0506292	0.15373	0.17269	0.16149	0.171933	0.0953205	0.286996	0.136715	0.0408894	0.192878	0.209154	0.164072	0.75486	0.056348	0.172164	0.0226354	0.768019	0.132895	0.768019	0.0835439	0.224875	0.75486	0.742478	0.0465489	0.0465115	0.228672	0.768019	0.0564003	0.141079	0.649323	0.259042
0.000562041	0.000841058	0.000852326	0.0030102	0.000923174	0.000548162	0.000548162	0.016584	0.000944087	0.590266	0.000714483	0.000759945	0.000813686	0.590587	0.00314434	0.00240504	0.00450176	0.000356719	0.281401	0.000884806	0.00075674	0.000843107	0.000798472	0.000932124	0.00891146	0.000868857	0.000763716	0.0129233	0.0011405	0.000634431	0.000820888	0.000575173	0.00156163	0.000484888	0.00336551	0.000630564	0.000356984	0.000630564	0.0176816	0.000675753	0.000533592	0.000553701	0.3886	0.00781762	0.000654081	0.00067797	0.555115	0.000756547	0.000906284	0.000594872
0.336366	0.320469	0.360769	0.183069	0.19549	0.336528	0.298092	0.0465535	0.182939	0.00358735	0.261151	0.287019	0.688609	0.095277	0.185261	0.353145	0.222961	0.194665	0.0646854	0.0978821	0.388086	0.291855	0.273095	0.291455	0.0955493	0.568583	0.343691	0.0543549	0.489001	0.209829	0.317559	0.207867	0.0337194	0.295736	0.0227837	0.244167	0.0865082	0.220189	0.0737339	0.20396	0.183888	0.173028	0.0605037	0.03614	0.265705	0.244167	0.0496473	0.160607	0.404775	0.185481
0.599898	0.537781	0.594533	0.183069	0.222883	0.580821	0.54885	0.0530777	0.20855	0.00360293	0.243248	0.271223	0.774702	0.0952841	0.184961	0.353039	0.25415	0.471401	0.0736262	0.0997821	0.387802	0.293648	0.274621	0.292895	0.0955084	0.751171	0.358551	0.0615147	0.446759	0.210106	0.321377	0.243865	0.0383971	0.574385	0.0259718	0.429358	0.0880209	0.378044	0.0839247	0.263548	0.243865	0.209026	0.0689393	0.0363161	0.290005	0.402022	0.0496539	0.160676	0.62301	0.316537
0.116263	0.23058	0.212286	0.183125	0.222909	0.603343	0.571373	0.0531556	0.208579	0.00352787	0.234954	0.245058	0.81394	0.0952632	0.184408	0.353056	0.25394	0.0510754	0.0734933	0.168103	0.389577	0.293532	0.273777	0.29109	0.0957179	0.274472	0.35414	0.0611939	0.362538	0.210938	0.335811	0.219866	0.0381607	0.129096	0.0259502	0.327275	0.0878502	0.27596	0.0838725	0.242259	0.219866	0.185027	0.0688861	0.0362262	0.274624	0.299938	0.0496021	0.160582	0.196493	0.399203
0.349754	0.300074	0.318043	0.183096	0.222939	0.638684	0.606713	0.0530751	0.208558	0.00394304	0.280457	0.2637	0.874269	0.0952383	0.184033	0.309414	0.253947	0.177365	0.073432	0.130774	0.344908	0.294665	0.27546	0.291878	0.0956032	0.578509	0.409186	0.0608214	0.314483	0.210727	0.37238	0.377224	0.0381976	0.289193	0.0258906	0.700634	0.0920127	0.64932	0.083722	0.428315	0.377224	0.342385	0.0688523	0.0363427	0.359729	0.673298	0.0495798	0.16066	0.336236	0.569295
0.0765788	0.217158	0.19346	0.160683	0.195454	0.16336	0.126911	0.0465904	0.182945	0.00387551	0.227535	0.24038	0.429576	0.0951836	0.162213	0.310019	0.22273	0.0304366	0.0644863	0.0898671	0.382382	0.256316	0.239127	0.254994	0.0955987	0.208037	0.297969	0.0535147	0.281946	0.184868	0.358805	0.176673	0.0335816	0.102078	0.0227521	0.212799	0.085292	0.167788	0.073471	0.16481	0.176673	0.146114	0.0603192	0.0361098	0.261304	0.188821	0.0495369	0.160567	0.152904	0.155122
0.0733084	0.195536	0.222885	0.254162	0.183153	0.043527	0.0135843	0.0565686	0.195392	0.00443274	0.208868	0.254225	0.237971	0.116022	0.173016	0.255357	0.237893	0.0275981	0.078512	0.0741648	0.208701	0.309384	0.289518	0.309615	0.0782973	0.222862	0.238085	0.0570048	0.254636	0.195851	0.222795	0.182978	0.0466138	0.123638	0.0244233	0.182971	0.0781811	0.160514	0.102194	0.171787	0.160521	0.222696	0.0734314	0.03859	0.208854	0.182971	0.0532581	0.195299	0.171445	0.150589
0.114642	0.101332	0.103993	0.0686696	0.0664418	0.119624	0.133196	0.073886	0.0686127	0.00882839	0.0863741	0.0891714	0.105054	0.171634	0.0433085	0.0707327	0.0834743	0.0154617	0.10189	0.597708	0.087094	0.0719985	0.069531	0.0679558	0.101931	0.110658	0.112521	0.075564	0.10361	0.0593288	0.0854137	0.0522405	0.0530628	0.0616257	0.0359563	0.0722412	0.0287293	0.0574691	0.0689255	0.116877	0.0522405	0.062949	0.0836257	0.0394059	0.0970909	0.0643718	0.0892539	0.089064	0.0651493	0.064457
0.51529	0.32333	0.38565	0.0564444	0.0783723	0.451266	0.425967	0.0360541	0.0563318	0.00452059	0.0916544	0.0861468	0.554073	0.0382692	0.0659773	0.0573881	0.0605037	0.209055	0.0498528	0.0643422	0.0828392	0.0645393	0.0679347	0.0637926	0.0567399	0.614079	0.0789424	0.0325408	0.223854	0.0850494	0.0854647	0.105975	0.0566978	0.452947	0.0200939	0.20883	0.0689512	0.22128	0.0386237	0.159938	0.116896	0.101028	0.031651	0.0412167	0.101192	0.197909	0.0436207	0.0643001	0.393684	0.212406
0.121209	0.240662	0.248977	0.195374	0.237802	0.431552	0.388652	0.0495058	0.195299	0.00360635	0.359793	0.293337	0.592109	0.0782266	0.222965	0.28954	0.237765	0.0526104	0.0686211	0.08317	0.241149	0.310289	0.29036	0.309532	0.0892992	0.321835	0.275859	0.0496865	0.339797	0.33047	0.257413	0.868481	0.0463188	0.148652	0.0275126	0.905618	0.140225	0.867682	0.0782624	0.295759	0.830545	0.782197	0.0565781	0.0382725	0.314956	0.905618	0.0407005	0.171638	0.665416	0.29876
0.101349	0.0904112	0.0930716	0.0407615	0.0856415	0.12911	0.143165	0.161201	0.0602103	0.00882839	0.0785046	0.0711896	0.0902815	0.132153	0.0554439	0.05496	0.0732462	0.0119125	0.116084	0.595847	0.0600248	0.0641291	0.0611286	0.0600864	0.116125	0.0777077	0.0977493	0.210938	0.0897754	0.0593288	0.0758344	0.0522405	0.0688355	0.054723	0.132165	0.0574691	0.0475637	0.0574691	0.0689255	0.123342	0.0591432	0.049114	0.10858	0.124853	0.0970909	0.0574691	0.150529	0.0685638	0.057779	0.064457
0.0809572	0.272768	0.27305	0.183009	0.195359	0.0716847	0.027866	0.0601848	0.183027	0.00431837	0.290145	0.271619	0.184883	0.0951518	0.208727	0.208726	0.195355	0.0276509	0.0951518	0.0629553	0.519105	0.254343	0.238124	0.254088	0.123794	0.242184	0.195987	0.052934	0.273402	0.273594	0.548258	0.264155	0.0565395	0.134258	0.0257939	0.234144	0.664633	0.26148	0.083518	0.240395	0.23299	0.218874	0.0602689	0.0528821	0.254548	0.292645	0.0642621	0.183055	0.250223	0.211241
0.068583	0.271135	0.237812	0.208793	0.222754	0.0528733	0.0144377	0.0604564	0.272049	0.00463751	0.222672	0.237738	0.222804	0.0958867	0.183568	0.271157	0.330146	0.0258207	0.0957168	0.0782368	0.254328	0.329967	0.352266	0.329946	0.10943	0.208632	0.253833	0.0789194	0.271236	0.208932	0.271407	0.195391	0.0508315	0.115769	0.0336419	0.222806	0.0836729	0.171491	0.0957475	0.182999	0.195391	0.183009	0.0902105	0.0466008	0.253835	0.195469	0.0650403	0.208628	0.183156	0.160536
0.642002	0.905618	0.945255	0.183011	0.171476	0.115938	0.0794892	0.0603602	0.182934	0.00498769	0.238103	0.576932	0.250372	0.108508	0.142547	0.209402	0.222852	0.562164	0.108709	0.0754075	0.199785	0.26365	0.274833	0.261889	0.108528	0.833047	0.205653	0.0704311	0.35582	0.184253	0.210676	0.174974	0.0569164	0.753839	0.029426	0.189348	0.0958867	0.168316	0.0955189	0.216613	0.153942	0.18657	0.0783728	0.0611588	0.235203	0.189348	0.0733045	0.23768	0.231785	0.166754
0.0745467	0.22577	0.226173	0.223281	0.240058	0.0505905	0.0145931	0.0533928	0.222901	0.0060084	0.277562	0.295344	0.238975	0.103312	0.269426	0.293024	0.239598	0.0218809	0.0808624	0.129299	0.238263	0.310795	0.289699	0.311584	0.102268	0.197217	0.277619	0.0612101	0.351809	0.292591	0.254294	0.271388	0.0555168	0.109595	0.0252688	0.208872	0.101691	0.23806	0.0903649	0.22786	0.238112	0.254205	0.0650075	0.0472325	0.245058	0.271335	0.0541857	0.150454	0.223653	0.196621
0.0920938	0.213257	0.193578	0.171483	0.20881	0.0902815	0.0561452	0.0497198	0.195321	0.00447091	0.210938	0.226317	0.307735	0.0897956	0.172747	0.330998	0.237843	0.0362184	0.0697558	0.0697903	0.356154	0.27254	0.25511	0.272324	0.0895685	0.224032	0.312134	0.0578615	0.314537	0.196076	0.333357	0.186097	0.0359186	0.111372	0.0243086	0.217787	0.0792145	0.169728	0.0788896	0.156675	0.186097	0.153469	0.0647042	0.0337795	0.241272	0.192185	0.0470798	0.150373	0.250348	0.138911
0.0232295	0.0796491	0.0798158	0.0787497	0.0857921	0.0188666	0.00568029	0.023056	0.0892827	0.00379111	0.101966	0.107778	0.0969526	0.0373191	0.0921773	0.118847	0.096981	0.00893961	0.029553	0.19028	0.0956828	0.125417	0.116034	0.126238	0.0365548	0.0694369	0.121691	0.0261204	0.125443	0.0929371	0.102125	0.0837903	0.0216078	0.0339898	0.0108982	0.0837356	0.031554	0.0735075	0.0323717	0.0739836	0.0735621	0.0689294	0.02656	0.0262371	0.104674	0.0837356	0.019757	0.0686825	0.0690037	0.06148
0.390385	0.324768	0.350363	0.183082	0.222909	0.382152	0.350182	0.053104	0.208538	0.00396773	0.255964	0.291635	0.606933	0.095224	0.185253	0.309549	0.254194	0.214104	0.0735452	0.083068	0.334979	0.294768	0.275585	0.293781	0.0954028	0.609146	0.376168	0.0611183	0.341074	0.210016	0.357562	0.286854	0.0383653	0.328291	0.025991	0.264594	0.089591	0.213279	0.0838887	0.327906	0.286854	0.252015	0.0688168	0.0364037	0.313994	0.237257	0.0495989	0.160712	0.373398	0.430406
0.553885	0.324665	0.402408	0.0643167	0.0687999	0.440768	0.451917	0.078464	0.0834018	0.00575059	0.0612549	0.080608	0.597137	0.0836106	0.0512614	0.0651768	0.0784968	0.234796	0.108786	0.0629212	0.0836618	0.0731867	0.0771181	0.0723912	0.0954789	0.607691	0.0893365	0.090317	0.193671	0.0447667	0.0747597	0.0723999	0.0567062	0.471727	0.0383291	0.190106	0.030815	0.177971	0.073745	0.110668	0.0723999	0.0751423	0.150682	0.0412339	0.0784508	0.183642	0.0734235	0.0835044	0.355975	0.118328
0.22132	0.136343	0.155729	0.0564727	0.0687936	0.615255	0.617838	0.0166626	0.064227	0.00280794	0.116082	0.101838	0.665338	0.0336086	0.0573282	0.108803	0.0782271	0.112622	0.0228768	0.0880574	0.144446	0.0934635	0.087094	0.0911999	0.0340045	0.362525	0.154175	0.0194493	0.117244	0.0661125	0.156697	0.16853	0.0119237	0.166394	0.00818986	0.443761	0.0360161	0.427988	0.0260932	0.238388	0.16853	0.157821	0.021533	0.0132108	0.158004	0.435358	0.0175875	0.0564817	0.167921	0.454963
0.183109	0.116078	0.116033	0.0830666	0.073794	0.0201904	0.0260919	0.449294	0.10201	0.0532542	0.0738267	0.089346	0.0734785	0.227933	0.0559772	0.0815737	0.110081	0.0127893	0.169773	0.0203571	0.0836517	0.0838995	0.0892761	0.0838339	0.134974	0.115937	0.0737575	0.156977	0.0690215	0.0605903	0.0892571	0.0564637	0.0804538	0.0733684	0.0563737	0.0564457	0.0357251	0.049543	0.254663	0.0533835	0.0564637	0.068672	0.148473	0.18151	0.0737907	0.0564457	0.153813	0.115833	0.0529582	0.0465969
0.693436	0.765436	0.735906	0.108385	0.115727	0.181401	0.153683	0.0464085	0.108335	0.00633446	0.135689	0.220602	0.20883	0.0732812	0.109094	0.0955733	0.115852	0.602326	0.073358	0.0336783	0.107408	0.119507	0.129065	0.118792	0.0835223	0.767856	0.0918073	0.0472104	0.163432	0.141317	0.111057	0.138606	0.0836652	0.746987	0.0226612	0.172164	0.0961753	0.190613	0.073435	0.157363	0.138606	0.167226	0.0529991	0.0468342	0.135101	0.172164	0.0642954	0.12346	0.294903	0.218282
0.0663046	0.196603	0.196815	0.171498	0.208749	0.0743458	0.0275591	0.0496347	0.171594	0.00456824	0.285963	0.223958	0.17256	0.0781625	0.223233	0.195444	0.183065	0.0195874	0.0686965	0.058164	0.266043	0.23864	0.223362	0.238674	0.101782	0.174841	0.193175	0.0496707	0.255387	0.585746	0.284798	0.311531	0.0610113	0.110113	0.0313934	0.27358	0.139862	0.311516	0.0784236	0.296135	0.273594	0.256411	0.0563899	0.0437714	0.250026	0.311516	0.0463412	0.132113	0.377703	0.297218
0.574385	0.943826	0.932388	0.183004	0.222865	0.0928231	0.0563746	0.052973	0.237721	0.0049732	0.321515	0.781406	0.230097	0.108496	0.18597	0.238915	0.253995	0.4712	0.0953927	0.0933684	0.226417	0.305753	0.312013	0.302892	0.123669	0.746741	0.243459	0.0715536	0.485724	0.239844	0.239576	0.225246	0.0504572	0.701538	0.0335295	0.206873	0.0957515	0.206873	0.0838217	0.311168	0.19791	0.21113	0.0783457	0.054381	0.279511	0.23421	0.0643233	0.20849	0.253238	0.199518
0.0699601	0.18657	0.165336	0.183002	0.222746	0.154695	0.124711	0.0528286	0.16045	0.00429129	0.269015	0.215285	0.303365	0.0834641	0.18329	0.18303	0.171391	0.0220611	0.0642498	0.0506187	0.172727	0.197084	0.184261	0.19606	0.0835832	0.181861	0.17996	0.0464525	0.211893	0.271572	0.184381	0.850499	0.0563337	0.122423	0.0293499	0.848891	0.156894	0.813362	0.0835253	0.300074	0.850499	0.779615	0.0602867	0.0465489	0.265104	0.813362	0.0434091	0.141179	0.399723	0.405682
0.129078	0.189348	0.17663	0.115733	0.123579	0.431552	0.400956	0.0434512	0.115658	0.00522281	0.190541	0.154295	0.449436	0.0686473	0.132169	0.115868	0.123542	0.0428308	0.0602186	0.0434023	0.126926	0.142132	0.13287	0.141374	0.0783783	0.258376	0.113204	0.0336625	0.160249	0.195933	0.135452	0.768081	0.0601538	0.163808	0.0212114	0.73746	0.174856	0.757158	0.0782624	0.264594	0.797269	0.75486	0.0383099	0.0435834	0.188954	0.779615	0.0463711	0.115975	0.582937	0.271424
0.0655178	0.223488	0.223616	0.171413	0.208576	0.0708984	0.0241116	0.0494565	0.195386	0.00455216	0.310525	0.254941	0.194142	0.0781667	0.254068	0.22275	0.208572	0.0220184	0.0781915	0.066286	0.251007	0.271638	0.254293	0.271309	0.101748	0.197567	0.20979	0.0495432	0.29077	0.379735	0.268523	0.400735	0.0603624	0.124625	0.0313344	0.262274	0.728538	0.333487	0.089162	0.336053	0.357485	0.337896	0.0564311	0.0434952	0.272407	0.333487	0.0463282	0.150504	0.337127	0.296482
0.0955127	0.102124	0.10196	0.0623045	0.0952896	0.0262167	0.0262167	0.133838	0.0894242	0.00909074	0.0646915	0.0783357	0.0735891	0.121529	0.0629148	0.0818256	0.109584	0.0100662	0.19786	0.0228861	0.0734877	0.0836745	0.0892505	0.0837361	0.133535	0.0896758	0.0736119	0.224923	0.0693653	0.0604963	0.0783524	0.0566664	0.0690014	0.0569497	0.0851383	0.0644912	0.0358869	0.0497191	0.119668	0.060607	0.0566664	0.0604723	0.132466	0.115554	0.0646649	0.0566218	0.174354	0.0893058	0.0538237	0.0466301
0.101476	0.16048	0.140771	0.123916	0.132066	0.0357462	0.0186724	0.102028	0.183076	0.00664089	0.131903	0.140773	0.131959	0.123956	0.108905	0.161024	0.19576	0.0152904	0.160984	0.0463825	0.150489	0.195415	0.183022	0.195396	0.184854	0.108368	0.150366	0.116118	0.160561	0.12358	0.160637	0.115714	0.05663	0.0685369	0.0438287	0.13189	0.0563527	0.101514	0.123918	0.123574	0.115714	0.108385	0.115931	0.0410222	0.150369	0.115708	0.0955336	0.161544	0.108383	0.0950989
0.0950624	0.150327	0.15031	0.116543	0.141075	0.049542	0.0199463	0.0839962	0.253992	0.00610941	0.123657	0.150313	0.123631	0.0901629	0.116924	0.132269	0.184063	0.0143539	0.132527	0.0381306	0.123638	0.160515	0.171363	0.160568	0.136587	0.131917	0.123639	0.0957237	0.150401	0.132044	0.131968	0.123655	0.0468872	0.0834214	0.0416276	0.108475	0.0602735	0.108475	0.132567	0.115794	0.123655	0.132011	0.125182	0.0444307	0.123648	0.123631	0.0788313	0.231274	0.115903	0.101556
0.147859	0.221291	0.233289	0.150451	0.208801	0.54087	0.499831	0.0435712	0.171348	0.0041308	0.458068	0.311622	0.712543	0.0686674	0.254917	0.222919	0.183157	0.0605154	0.0686865	0.0804247	0.188416	0.245725	0.229441	0.241292	0.0893313	0.336926	0.286755	0.0437826	0.31243	0.378319	0.201093	0.785939	0.0602555	0.166149	0.0275519	0.453307	0.147308	0.524519	0.0784242	0.846485	0.74269	0.68757	0.0496449	0.0389048	0.378482	0.524519	0.0407413	0.132101	0.339368	0.856232
0.0741292	0.249096	0.221739	0.183129	0.195692	0.0592792	0.0228307	0.0531847	0.208567	0.00438922	0.226266	0.246346	0.258739	0.108887	0.166375	0.31408	0.253912	0.0268515	0.0746523	0.0751084	0.377375	0.293002	0.271828	0.293125	0.108784	0.216008	0.293797	0.0640657	0.426693	0.184213	0.310309	0.172107	0.038793	0.106402	0.0260416	0.197023	0.0838115	0.152012	0.0843331	0.169512	0.172107	0.161246	0.0687864	0.0413559	0.25866	0.173044	0.0568913	0.182948	0.170421	0.142567
0.160477	0.150355	0.150345	0.115986	0.141	0.0257649	0.0293491	0.141247	0.172727	0.0095353	0.123548	0.150361	0.140821	0.196478	0.10262	0.150959	0.208852	0.0163279	0.173301	0.0381963	0.141001	0.160576	0.171376	0.160612	0.202442	0.150325	0.140823	0.162237	0.132129	0.116065	0.15053	0.108342	0.0807095	0.0731708	0.0693371	0.123505	0.0528493	0.108349	0.133561	0.101547	0.108342	0.115671	0.183654	0.0645175	0.123546	0.123505	0.132936	0.150725	0.115758	0.101504
0.0624877	0.21463	0.223181	0.171582	0.238451	0.186997	0.138088	0.0499356	0.195345	0.00409934	0.875821	0.295759	0.374124	0.0782189	0.291748	0.254088	0.208701	0.0207894	0.0687908	0.090516	0.210476	0.277387	0.254994	0.277863	0.0894063	0.183353	0.809483	0.0500138	0.299961	0.384654	0.224674	0.373323	0.0530263	0.11293	0.0276487	0.247557	0.133664	0.318769	0.0894147	0.613136	0.330074	0.274954	0.0564435	0.0397965	0.857086	0.318769	0.0463887	0.132113	0.293532	0.330699
0.121209	0.189348	0.197663	0.115733	0.123579	0.439422	0.397812	0.0381403	0.115658	0.00461203	0.216143	0.175327	0.46273	0.0602448	0.150618	0.13205	0.123542	0.0428308	0.0528484	0.0480608	0.126926	0.16183	0.151319	0.161072	0.0783783	0.258376	0.128359	0.0336625	0.181282	0.223269	0.135452	0.797269	0.0527836	0.148652	0.0212114	0.73746	0.174856	0.779615	0.0686831	0.295759	0.797269	0.782197	0.0336514	0.0382725	0.188954	0.805218	0.0407005	0.101781	0.606915	0.29876
0.657678	0.945255	0.948868	0.18297	0.195466	0.151665	0.105859	0.0529264	0.208524	0.0044275	0.275545	0.667689	0.275591	0.0951914	0.162426	0.23847	0.254036	0.459606	0.0953858	0.087539	0.225462	0.301472	0.313522	0.299233	0.123657	0.834858	0.236552	0.0700698	0.424059	0.210016	0.240126	0.200174	0.0500595	0.703278	0.029384	0.221641	0.0960152	0.197663	0.0838156	0.263628	0.176196	0.187793	0.0688168	0.0535131	0.271058	0.221641	0.0643407	0.208476	0.286995	0.19845
0.0642613	0.195391	0.195379	0.196574	0.208676	0.0434143	0.0118392	0.0566713	0.195734	0.00458097	0.237798	0.253884	0.237807	0.102056	0.197013	0.290514	0.27205	0.0241854	0.0898401	0.0732538	0.237867	0.309051	0.289421	0.309071	0.102068	0.17144	0.271086	0.0653128	0.289571	0.222802	0.253899	0.208529	0.0416185	0.0834736	0.0287928	0.208526	0.0781196	0.182924	0.0896593	0.195395	0.182926	0.17133	0.0735579	0.0339376	0.237796	0.208526	0.0607223	0.150491	0.171389	0.150365
0.604182	0.55719	0.583787	0.00255552	0.00401714	0.202283	0.20324	0.00757234	0.00286874	0.000731764	0.00811804	0.124504	0.183009	0.00628385	0.00336522	0.00299336	0.00368436	0.555714	0.00720749	0.0082735	0.00635142	0.00730013	0.00975279	0.00641843	0.00629359	0.598332	0.00591886	0.0117765	0.0543917	0.00348489	0.00635929	0.0125479	0.00508419	0.595033	0.00622925	0.0683761	0.00387818	0.0676023	0.00445903	0.025973	0.0129094	0.0123841	0.00606602	0.011426	0.00767376	0.0676023	0.00811019	0.00415923	0.2311	0.0940891
0.0646189	0.240263	0.21156	0.183023	0.253872	0.073742	0.0353064	0.0528245	0.208619	0.00383118	0.330977	0.271836	0.240756	0.0835057	0.208757	0.271183	0.253869	0.0254587	0.073275	0.0710374	0.41136	0.290003	0.2715	0.289679	0.0953896	0.190268	0.254735	0.0529576	0.311548	0.312413	0.439706	0.311075	0.0496701	0.119329	0.0293689	0.421391	0.472391	0.345355	0.0835358	0.241774	0.311075	0.230264	0.0602967	0.0407706	0.330866	0.380885	0.0434455	0.183091	0.260807	0.21288
0.0734739	0.289888	0.254389	0.222743	0.271087	0.0495926	0.0135953	0.0565226	0.254017	0.00430401	0.237891	0.254614	0.237976	0.115987	0.196073	0.290024	0.309024	0.0277145	0.0898599	0.0840376	0.275667	0.352892	0.330223	0.353212	0.101824	0.222952	0.271187	0.0744942	0.292299	0.225733	0.293635	0.208531	0.0493936	0.123796	0.0314343	0.23776	0.0895606	0.182969	0.0894976	0.195692	0.208531	0.195311	0.0835462	0.0436171	0.271161	0.208572	0.0604075	0.195266	0.195493	0.171478
0.0760106	0.255585	0.255867	0.195391	0.237767	0.0678789	0.0268399	0.056379	0.222745	0.00405927	0.309735	0.289966	0.222082	0.0891305	0.254008	0.254007	0.237764	0.0260274	0.0891305	0.0759905	0.532325	0.309462	0.289747	0.309208	0.115968	0.227112	0.238396	0.0564984	0.332254	0.332447	0.562373	0.319274	0.0529751	0.110746	0.0313542	0.276552	0.656807	0.309828	0.0782364	0.292018	0.281337	0.264155	0.0643325	0.0434892	0.271731	0.347765	0.0528282	0.171458	0.301845	0.256522
0.264354	0.285833	0.286854	0.195467	0.237988	0.6461	0.610103	0.0566754	0.222688	0.0042154	0.275697	0.272264	0.834858	0.101694	0.196323	0.330311	0.271118	0.125779	0.0784051	0.120598	0.321526	0.31337	0.29305	0.311106	0.10209	0.49365	0.361631	0.0650663	0.3232	0.224574	0.409228	0.316939	0.0407564	0.23016	0.0276483	0.612955	0.0957374	0.558165	0.0893986	0.360307	0.316939	0.27974	0.0735389	0.0386855	0.339974	0.583767	0.0529404	0.171498	0.28984	0.561905
0.0311002	0.0897691	0.0918455	0.0783111	0.0836425	0.0303646	0.013226	0.0201408	0.0781503	0.00303909	0.101285	0.117819	0.100768	0.0321069	0.0947939	0.119286	0.0952032	0.0125355	0.0326605	0.0456598	0.0964146	0.129128	0.116801	0.129355	0.0410367	0.0759011	0.113471	0.023601	0.301759	0.103217	0.10331	0.0961977	0.0169476	0.0380694	0.00882765	0.0861165	0.041186	0.0861165	0.0282945	0.095085	0.084537	0.0792554	0.022957	0.0128808	0.100694	0.0977771	0.0218378	0.0601353	0.0862973	0.091858
0.0982659	0.234965	0.27873	0.150468	0.160853	0.0823324	0.0563724	0.0436522	0.150329	0.00454265	0.253068	0.399482	0.217715	0.0786205	0.185335	0.198086	0.160704	0.0345929	0.0791019	0.081972	0.162658	0.220424	0.197273	0.221125	0.0896372	0.209311	0.213848	0.0519861	0.763795	0.226356	0.173985	0.213167	0.047154	0.114688	0.0214218	0.171292	0.117064	0.219352	0.069667	0.315112	0.187564	0.227283	0.0500138	0.0310221	0.219878	0.219352	0.0467193	0.131906	0.213868	0.237025
0.0736726	0.193538	0.224699	0.140949	0.151039	0.0563178	0.0332486	0.0410044	0.14081	0.00472311	0.217499	0.307798	0.189785	0.0736678	0.170519	0.186052	0.150493	0.0265821	0.074029	0.109042	0.152024	0.203123	0.184396	0.203517	0.0839088	0.180322	0.187744	0.0504805	0.641769	0.211286	0.162537	0.198138	0.0501438	0.100092	0.0201756	0.156444	0.096081	0.201454	0.0651534	0.253519	0.174159	0.211358	0.046782	0.029043	0.190347	0.201454	0.0384296	0.123535	0.182717	0.216608
0.022957	0.0784758	0.0688504	0.06953	0.12363	0.0740696	0.0207301	0.0384414	0.0781552	0.00274593	0.108671	0.0893769	0.084357	0.0316328	0.13251	0.102464	0.0951859	0.00888866	0.0467504	0.0263195	0.0956343	0.108823	0.101866	0.10858	0.0468065	0.0690746	0.0953436	0.0342617	0.102024	0.115854	0.101996	0.109734	0.0529931	0.0735925	0.0411976	0.109491	0.150951	0.109491	0.0475828	0.116554	0.12489	0.0904192	0.029725	0.0442871	0.123809	0.0961977	0.0245792	0.0686948	0.089966	0.0898363
0.0465068	0.0838148	0.0837879	0.0499736	0.0892459	0.0465808	0.0315733	0.0690246	0.0646944	0.00452792	0.0893515	0.0840218	0.068826	0.0497289	0.124798	0.0756213	0.0782676	0.00928447	0.109269	0.0192345	0.0719549	0.078595	0.0733221	0.0785144	0.0954821	0.0836577	0.0688341	0.0622613	0.0844572	0.111016	0.0761038	0.101586	0.126698	0.0892635	0.0568285	0.0782252	0.124639	0.101597	0.074492	0.10889	0.101586	0.10845	0.0529383	0.0609079	0.0893427	0.0891462	0.049806	0.0642305	0.0952297	0.0952776
0.0411922	0.124663	0.109677	0.0840896	0.132594	0.0892866	0.0214133	0.0422597	0.0952712	0.0061935	0.151482	0.127068	0.132133	0.0516292	0.211734	0.160976	0.120389	0.0108829	0.0509748	0.0317661	0.195424	0.132552	0.123695	0.132962	0.0737445	0.109273	0.151276	0.0374768	0.142212	0.160798	0.183016	0.150406	0.155729	0.11618	0.0267013	0.131936	0.14081	0.150384	0.0741584	0.124521	0.150406	0.123601	0.0432157	0.0507798	0.172404	0.131936	0.0352189	0.0835204	0.123767	0.108706
0.0900486	0.239567	0.239713	0.140908	0.17172	0.0541205	0.0199374	0.0687864	0.183138	0.00514366	0.223744	0.273152	0.196565	0.108699	0.162785	0.2106	0.195473	0.0234301	0.109013	0.0583213	0.240135	0.223698	0.208871	0.223853	0.141213	0.239003	0.196312	0.0719323	0.255129	0.222313	0.260807	0.195615	0.0592488	0.116627	0.0296064	0.17185	0.128086	0.17185	0.0839699	0.185209	0.195615	0.208836	0.0687753	0.0468872	0.223694	0.195828	0.0645065	0.182932	0.18433	0.183665
0.187032	0.27779	0.29386	0.208674	0.253956	0.51529	0.475111	0.0529511	0.237756	0.00395347	0.299793	0.321239	0.705395	0.095249	0.272067	0.309468	0.253965	0.0647852	0.0835981	0.111962	0.262005	0.335707	0.312769	0.33214	0.108738	0.397505	0.299684	0.0610503	0.406486	0.310569	0.281637	0.310922	0.0434871	0.182174	0.0258418	0.328564	0.112	0.359729	0.0837307	0.29386	0.275392	0.2593	0.0689513	0.0362085	0.262439	0.395259	0.0564923	0.160513	0.271223	0.486734
0.0678943	0.197815	0.198144	0.150378	0.183022	0.0629641	0.0288278	0.0435232	0.171586	0.00414776	0.238647	0.254959	0.195087	0.0686914	0.223015	0.223068	0.183052	0.0207818	0.0783335	0.0611948	0.746792	0.238986	0.223547	0.238505	0.101764	0.176545	0.209531	0.0437287	0.292359	0.319343	0.770581	0.272067	0.0532122	0.0982748	0.0241687	0.185692	0.164971	0.240483	0.0687524	0.256645	0.238791	0.223719	0.0496096	0.0336045	0.238586	0.240483	0.046437	0.131876	0.224688	0.296555
0.108162	0.340748	0.375711	0.2228	0.238291	0.17935	0.14172	0.0500138	0.222702	0.00354428	0.292269	0.380885	0.378474	0.0893875	0.22792	0.334166	0.271309	0.0490628	0.0693494	0.240933	0.313768	0.359593	0.33119	0.357394	0.0895066	0.271424	0.379229	0.0606282	0.809893	0.259025	0.297611	0.241081	0.0366664	0.134982	0.0243832	0.247668	0.0904533	0.21848	0.0789049	0.314237	0.211893	0.198673	0.064496	0.0344614	0.302921	0.247668	0.0466403	0.171377	0.223298	0.18865
0.0690513	0.238866	0.238996	0.208694	0.2543	0.0543893	0.0142107	0.0531154	0.238141	0.00384219	0.305753	0.311136	0.256017	0.0951773	0.272829	0.309626	0.253952	0.0228847	0.083665	0.0913115	0.285682	0.332432	0.309277	0.332088	0.108615	0.209304	0.310017	0.0607119	0.355332	0.850896	0.299167	0.28984	0.0466901	0.101955	0.0258613	0.223187	0.111428	0.254352	0.0838126	0.246862	0.25431	0.238217	0.0685891	0.0366872	0.268072	0.289882	0.056435	0.160563	0.238185	0.210438
0.0785745	0.246509	0.258557	0.160629	0.172108	0.300027	0.250072	0.0531334	0.183	0.00512094	0.345355	0.273605	0.262876	0.0734472	0.212871	0.210365	0.195405	0.0313805	0.0837964	0.305419	0.175212	0.2769	0.239832	0.261521	0.108868	0.211752	0.307984	0.0490369	0.422885	0.316343	0.189797	0.297256	0.0566684	0.130048	0.0294951	0.223483	0.142658	0.281984	0.0840725	0.576774	0.297256	0.278909	0.0530889	0.0424294	0.296415	0.281984	0.0436087	0.140845	0.284284	0.323186
0.0843508	0.254589	0.22348	0.22271	0.23781	0.0462587	0.018177	0.064379	0.254122	0.00466167	0.238109	0.254218	0.239654	0.132002	0.195572	0.289674	0.271086	0.0219372	0.0892751	0.0746668	0.446759	0.309445	0.289842	0.309274	0.115942	0.223898	0.271353	0.0734611	0.25519	0.22786	0.574348	0.20887	0.0531121	0.124391	0.031384	0.209259	0.0963641	0.183656	0.115985	0.196438	0.20887	0.222986	0.0835276	0.0435417	0.238093	0.209259	0.0603219	0.171337	0.195952	0.172811
0.0617476	0.211438	0.2117	0.208737	0.222891	0.0491268	0.015413	0.0532368	0.208863	0.00360373	0.254811	0.273272	0.331831	0.0953469	0.210502	0.356176	0.254036	0.0237498	0.0740353	0.0840067	0.387541	0.331234	0.309332	0.330963	0.0956547	0.210568	0.377229	0.0621649	0.336918	0.293572	0.421454	0.222964	0.0417895	0.0905321	0.0259997	0.223273	0.0855487	0.195937	0.0841767	0.185689	0.195628	0.183246	0.0686948	0.0360839	0.255073	0.223273	0.0497118	0.16049	0.184213	0.161494
0.0619275	0.211794	0.212104	0.208776	0.222873	0.0494809	0.0157671	0.0532157	0.20888	0.00362032	0.25491	0.273543	0.332058	0.0953617	0.210661	0.356142	0.254018	0.0238677	0.0740096	0.0847622	0.417601	0.331359	0.30936	0.33092	0.0956293	0.210804	0.377351	0.062316	0.341837	0.288179	0.459004	0.222991	0.04174	0.0906926	0.0260783	0.223331	0.0857921	0.195994	0.084149	0.186028	0.195654	0.183272	0.0687049	0.0361117	0.255205	0.223331	0.0496965	0.160493	0.184343	0.161597
0.199311	0.434335	0.473488	0.183058	0.223444	0.422518	0.390547	0.0533405	0.208585	0.00372634	0.295859	0.312012	0.526995	0.0953883	0.186767	0.354224	0.254094	0.0797215	0.0738186	0.330613	0.384267	0.3015	0.272768	0.297492	0.0955853	0.384667	0.421391	0.0633582	0.60192	0.213744	0.324134	0.203938	0.0387167	0.190525	0.0260278	0.253905	0.0859148	0.20259	0.0841876	0.451031	0.203938	0.169099	0.0689456	0.0372128	0.367277	0.226568	0.0497479	0.160546	0.252015	0.198899
0.086898	0.269574	0.286118	0.208664	0.223304	0.111768	0.0780547	0.0533417	0.208578	0.00387095	0.265633	0.317147	0.365536	0.095515	0.214748	0.356211	0.254074	0.0365777	0.0742473	0.169647	0.333508	0.336039	0.310178	0.335213	0.0955232	0.24711	0.390995	0.0651377	0.807193	0.241537	0.314956	0.224822	0.03903	0.110515	0.0259734	0.228507	0.0844572	0.20117	0.0846423	0.243331	0.197486	0.185104	0.068967	0.0365165	0.270994	0.228507	0.0499162	0.160503	0.225572	0.170261
0.275236	0.782521	0.704753	0.20861	0.254133	0.06713	0.0269515	0.0530468	0.237741	0.00396822	0.268912	0.53107	0.266316	0.0952653	0.211431	0.311209	0.289478	0.198014	0.0838091	0.156328	0.256302	0.342777	0.354483	0.338475	0.0951859	0.40643	0.300162	0.0710642	0.611196	0.240748	0.27254	0.223906	0.0442822	0.439464	0.0294187	0.227144	0.0838502	0.199807	0.0838583	0.227465	0.196569	0.184188	0.0782879	0.0419744	0.266534	0.227144	0.0565077	0.182884	0.198519	0.169099
0.108162	0.340748	0.375711	0.2228	0.238291	0.17935	0.14172	0.0500138	0.222702	0.00354428	0.292269	0.380885	0.378474	0.0893875	0.22792	0.334166	0.271309	0.0490628	0.0693494	0.240933	0.313768	0.359593	0.33119	0.357394	0.0895066	0.271424	0.379229	0.0606282	0.809893	0.259025	0.297611	0.241081	0.0366664	0.134982	0.0243832	0.247668	0.0904533	0.21848	0.0789049	0.314237	0.211893	0.198673	0.064496	0.0344614	0.302921	0.247668	0.0466403	0.171377	0.223298	0.18865
0.13805	0.213326	0.221641	0.131915	0.160555	0.431552	0.397812	0.0495058	0.13184	0.00591914	0.190541	0.154295	0.46273	0.0686473	0.150618	0.13205	0.14082	0.0448179	0.0686211	0.0480608	0.11177	0.16183	0.172351	0.161072	0.0892992	0.276825	0.128359	0.0496865	0.181282	0.223269	0.11927	0.768081	0.0781356	0.163808	0.0313395	0.757158	0.126031	0.805218	0.0782624	0.295759	0.768081	0.75486	0.0496754	0.049638	0.166497	0.805218	0.0528359	0.101781	0.634251	0.329925
0.384041	0.919983	0.876779	0.183006	0.195535	0.104829	0.0590235	0.0529771	0.208534	0.00444204	0.290005	0.832564	0.234144	0.095238	0.164208	0.238825	0.253952	0.357184	0.0953549	0.0953005	0.226578	0.306991	0.312181	0.303885	0.123712	0.520851	0.245735	0.0716473	0.458312	0.210744	0.239643	0.198126	0.0506724	0.58811	0.0294194	0.208151	0.0957821	0.184173	0.0838305	0.298168	0.174147	0.185744	0.0687728	0.0544406	0.282515	0.208151	0.0643531	0.208491	0.200001	0.178924
0.0229443	0.0214292	0.0214556	0.0212791	0.017613	0.00595885	0.00754996	0.0218812	0.0279082	0.119715	0.0153905	0.0187573	0.0202521	0.148602	0.0155302	0.0192502	0.0368721	0.00341671	0.0443978	0.00725977	0.0199606	0.0200256	0.02134	0.0201521	0.0325484	0.024675	0.0199166	0.035021	0.0168728	0.0126382	0.0213726	0.0120175	0.0150683	0.0156116	0.0119574	0.013784	0.00764792	0.0107197	0.0351634	0.0112757	0.0120175	0.0128069	0.623329	0.0131265	0.0175047	0.0121516	0.0663293	0.0316034	0.0121598	0.0100225
0.0360067	0.124067	0.124096	0.124924	0.13246	0.0277903	0.00783291	0.0639298	0.12376	0.251935	0.150682	0.160971	0.17168	0.400934	0.129715	0.197198	0.151627	0.0176726	0.162116	0.0645608	0.150633	0.195893	0.183108	0.195966	0.0521267	0.108791	0.171849	0.0760669	0.184945	0.141436	0.160809	0.131911	0.0218445	0.0530998	0.0195057	0.131959	0.0494942	0.115777	0.0632126	0.108816	0.115728	0.108399	0.0598662	0.0276695	0.150719	0.131959	0.178658	0.0950879	0.108727	0.0952739
0.0602593	0.0335618	0.0335714	0.0227878	0.0243695	0.0087482	0.0127944	0.0606094	0.0336547	0.600567	0.0242126	0.0294331	0.0242879	0.634399	0.0199604	0.0251231	0.0334086	0.00556897	0.212211	0.00782958	0.0242792	0.0242697	0.0258306	0.0243372	0.0609692	0.0335852	0.0212593	0.0684686	0.0262413	0.0227197	0.0259052	0.0212145	0.0237606	0.0186984	0.023003	0.0212528	0.0118349	0.0241972	0.0472325	0.0227572	0.0212145	0.0226384	0.208572	0.0277519	0.024208	0.0241972	0.622737	0.0381497	0.0228892	0.0226945
0.101521	0.160564	0.140854	0.142163	0.132113	0.0275344	0.014398	0.0817095	0.124397	0.271594	0.150348	0.160541	0.131921	0.446529	0.096204	0.162851	0.151065	0.0174556	0.110926	0.0408159	0.171548	0.171446	0.160548	0.171482	0.110165	0.160542	0.150345	0.0844065	0.160761	0.123775	0.183146	0.115679	0.0408629	0.0781596	0.0454425	0.150328	0.0563787	0.115697	0.0803703	0.123576	0.115679	0.108349	0.0907272	0.0630265	0.171379	0.131879	0.301107	0.160514	0.123611	0.108376
0.160509	0.0891042	0.0890808	0.069919	0.0952789	0.0198877	0.0226454	0.1301	0.0801253	0.0871787	0.0731753	0.0890493	0.0732292	0.422816	0.0533927	0.0798773	0.0957676	0.011104	0.17458	0.0199943	0.0836665	0.0834711	0.0781696	0.0834862	0.117937	0.101535	0.0731731	0.165286	0.068734	0.0603702	0.0893087	0.0563202	0.0551225	0.0494723	0.0621862	0.0731889	0.0313725	0.0563478	0.0944837	0.0601662	0.0563202	0.0601261	0.13232	0.0664034	0.0731742	0.0642173	0.237918	0.101521	0.060239	0.0527704
0.150577	0.141715	0.141468	0.110636	0.152248	0.0249721	0.0321558	0.204593	0.141267	0.0110895	0.106876	0.124643	0.116817	0.212143	0.101101	0.138848	0.172434	0.015692	0.185936	0.0370796	0.116156	0.133119	0.141018	0.132954	0.185215	0.141188	0.122537	0.417543	0.10993	0.0973781	0.123809	0.0892632	0.0846835	0.0785071	0.10604	0.101745	0.0495397	0.0892944	0.133639	0.0868669	0.0892632	0.0952845	0.199427	0.483088	0.107575	0.101745	0.142149	0.123809	0.0952943	0.084005
0.0336514	0.0409377	0.0409618	0.0396551	0.0436114	0.0384798	0.0338214	0.0649435	0.0360546	0.0646621	0.038272	0.0358857	0.0337616	0.0972332	0.0634602	0.0370004	0.052694	0.00534931	0.0969406	0.00936824	0.0335717	0.0384061	0.0408518	0.0384137	0.190995	0.0466687	0.0335923	0.0674056	0.036205	0.0464863	0.0358617	0.0435323	0.102283	0.0734005	0.056942	0.0336445	0.0686883	0.0496685	0.31708	0.0466324	0.0495869	0.0529252	0.261313	0.0545093	0.038261	0.038303	0.177778	0.040805	0.0410594	0.046577
0.0632831	0.181147	0.186352	0.183085	0.196442	0.0741411	0.0357055	0.0414023	0.160497	0.00407979	0.253566	0.241436	0.220278	0.0734789	0.190323	0.241399	0.195572	0.024513	0.0500231	0.430492	0.197955	0.263375	0.238863	0.262005	0.0734739	0.156409	0.291626	0.0489484	0.425333	0.245576	0.210863	0.22622	0.0438794	0.097652	0.0229097	0.225323	0.0962409	0.225323	0.0737913	0.37543	0.198884	0.186502	0.0529659	0.0328022	0.269158	0.225323	0.0436366	0.123573	0.222082	0.262828
0.00354111	0.00555379	0.00552027	0.00615455	0.00511313	0.00146963	0.00175914	0.0215133	0.00469723	0.108507	0.00470234	0.00560181	0.00741584	0.0529631	0.0123292	0.0157456	0.00627541	0.00138602	0.0653208	0.00738224	0.00583866	0.00670923	0.00598761	0.00678051	0.00479457	0.0061417	0.00684845	0.0156893	0.00656063	0.00462944	0.00616332	0.00381098	0.00333307	0.00318125	0.00400471	0.00432591	0.00195388	0.00338403	0.0255184	0.00409439	0.00381098	0.00405365	0.0148251	0.0168199	0.00532271	0.00382415	0.119435	0.00514159	0.00377547	0.00340386
0.171482	0.160664	0.140939	0.130857	0.132084	0.0315358	0.0315358	0.124804	0.160768	0.180748	0.115794	0.123635	0.115888	0.441679	0.0867296	0.143808	0.196936	0.0199982	0.21016	0.0359339	0.150421	0.150404	0.160541	0.150462	0.186167	0.160695	0.131965	0.144387	0.124061	0.095174	0.160594	0.0891827	0.073657	0.0782803	0.0674304	0.115849	0.0434512	0.0892045	0.134373	0.0835905	0.0891827	0.0835434	0.262876	0.0676137	0.13197	0.101655	0.21858	0.183066	0.0955025	0.0835492
0.0686405	0.18318	0.183158	0.162355	0.171579	0.03143	0.0144667	0.110148	0.183282	0.0236067	0.171632	0.208884	0.195442	0.152291	0.14844	0.221161	0.196055	0.0199515	0.186589	0.0533608	0.195466	0.222993	0.208648	0.223039	0.0914333	0.208688	0.195593	0.11128	0.184618	0.160971	0.208688	0.150345	0.04525	0.101607	0.0406963	0.150355	0.0732084	0.131906	0.540673	0.160809	0.150345	0.160516	0.0836544	0.0609453	0.171623	0.150355	0.123342	0.160529	0.140979	0.123598
0.087274	0.278788	0.27601	0.132005	0.183566	0.25316	0.208792	0.0497657	0.171355	0.00601126	0.811759	0.540238	0.38004	0.0782818	0.199257	0.172014	0.183224	0.0311247	0.0783616	0.180637	0.186359	0.259486	0.198808	0.231619	0.101832	0.2122	0.614679	0.044512	0.375711	0.301028	0.198892	0.362538	0.0532083	0.140085	0.0314093	0.250478	0.156506	0.279666	0.089455	0.926534	0.400474	0.31419	0.0496409	0.0526423	0.774249	0.279666	0.0529069	0.150459	0.26878	0.512279
0.0708028	0.178302	0.180996	0.171469	0.20872	0.2721	0.21422	0.0495417	0.171338	0.0036146	0.305781	0.236649	0.476374	0.0686555	0.254332	0.253948	0.208676	0.0283129	0.0686265	0.0710538	0.210542	0.273878	0.256068	0.272239	0.0893197	0.195596	0.256171	0.0435992	0.294555	0.330751	0.224747	0.899899	0.0528115	0.109048	0.0241841	0.747702	0.168274	0.780978	0.0783133	0.424177	0.861963	0.813615	0.0497021	0.0338098	0.295962	0.780978	0.0407059	0.132212	0.402949	0.596068
0.0746655	0.213578	0.215399	0.160656	0.222992	0.209259	0.16544	0.0464921	0.182952	0.00431599	0.782701	0.280739	0.402022	0.073234	0.271967	0.237837	0.195461	0.024008	0.0732611	0.0655811	0.196987	0.256077	0.239457	0.256219	0.0952391	0.214186	0.504001	0.0465325	0.313121	0.404985	0.21028	0.46757	0.0564392	0.125413	0.029421	0.284321	0.143831	0.360356	0.0836473	0.435456	0.421391	0.362538	0.0528613	0.0415288	0.657207	0.360356	0.0434277	0.141155	0.317559	0.538838
0.0740237	0.198952	0.176196	0.131925	0.20863	0.157821	0.128225	0.0434356	0.17131	0.00456794	0.286198	0.229401	0.313536	0.0686032	0.223009	0.195412	0.182988	0.0209655	0.0685886	0.0537452	0.184323	0.210305	0.196643	0.20928	0.0892226	0.171689	0.191556	0.0435243	0.257174	0.330425	0.196763	0.948868	0.0527693	0.115094	0.0274991	0.797269	0.198854	0.830545	0.0782437	0.345355	0.948868	0.850499	0.0495782	0.0383099	0.282287	0.868481	0.0463373	0.132256	0.38254	0.450963
0.125727	0.322131	0.342983	0.208588	0.22275	0.0556763	0.0237055	0.0463485	0.182908	0.00449476	0.290476	0.33202	0.23386	0.108622	0.183811	0.27128	0.222753	0.0590886	0.0837489	0.0711611	0.254598	0.291428	0.272687	0.291063	0.0955084	0.308537	0.254724	0.0537985	0.33202	0.237995	0.271804	0.225978	0.0435554	0.165356	0.0257935	0.233221	0.0958495	0.205885	0.0737835	0.187426	0.198642	0.18626	0.069162	0.046577	0.290356	0.233221	0.0565211	0.208476	0.21293	0.165399
0.349754	0.300074	0.318043	0.160639	0.195603	0.645148	0.6087	0.0466103	0.182955	0.00394304	0.280457	0.2637	0.838739	0.0952383	0.161576	0.309414	0.222783	0.177365	0.0644604	0.122371	0.391087	0.259135	0.242184	0.256348	0.0956032	0.578509	0.36868	0.0534512	0.281207	0.185125	0.37238	0.353246	0.0335392	0.289193	0.0227467	0.673298	0.0920127	0.628287	0.0734939	0.408616	0.353246	0.322687	0.0604499	0.0363427	0.359729	0.64932	0.0495798	0.16066	0.316537	0.552017
0.0561251	0.127137	0.113204	0.073231	0.0891235	0.176932	0.139687	0.0406932	0.0833632	0.00429129	0.147055	0.115094	0.242089	0.0494922	0.0954076	0.108441	0.0890834	0.0137581	0.0494777	0.0284275	0.133246	0.103249	0.0963781	0.102225	0.0733551	0.116435	0.110102	0.031445	0.111702	0.141351	0.124947	0.746987	0.049431	0.0848578	0.0174454	0.661025	0.172049	0.675219	0.0564562	0.252015	0.768019	0.73746	0.0276173	0.0315414	0.143144	0.691401	0.0334398	0.0735621	0.252224	0.357623
0.0879418	0.241361	0.242583	0.208605	0.222746	0.161159	0.124711	0.0528286	0.208509	0.00429129	0.304545	0.277749	0.348375	0.0951247	0.238081	0.23782	0.222706	0.0272376	0.0834495	0.0728561	0.196705	0.291115	0.272327	0.290091	0.108538	0.22992	0.231274	0.0529173	0.312293	0.309509	0.209983	0.886028	0.0563337	0.122423	0.0293499	0.782197	0.156894	0.813362	0.0835253	0.362538	0.850499	0.867682	0.0602867	0.0408783	0.265104	0.848891	0.0494638	0.160877	0.399723	0.43487
0.0950583	0.195332	0.222672	0.152007	0.140911	0.0434892	0.0175292	0.0751342	0.195698	0.00627303	0.183016	0.222675	0.183032	0.134104	0.132336	0.195946	0.238478	0.0241062	0.102135	0.0564589	0.183046	0.237876	0.253898	0.23782	0.116569	0.195362	0.183007	0.0846443	0.195416	0.150425	0.195455	0.140854	0.0529903	0.0950555	0.0368127	0.140843	0.068586	0.123565	0.09051	0.131979	0.123576	0.150381	0.0972564	0.0513451	0.183012	0.140843	0.0790574	0.195482	0.131924	0.115759
0.27081	0.2973	0.289751	0.171316	0.182952	0.0614343	0.0345962	0.0641821	0.195275	0.0066598	0.237997	0.226642	0.170136	0.115739	0.15042	0.195422	0.208615	0.15062	0.0891008	0.0504854	0.209131	0.209107	0.223666	0.209131	0.131926	0.380336	0.18315	0.0644586	0.198613	0.222711	0.223267	0.21399	0.0686357	0.267959	0.0356651	0.258557	0.102218	0.258557	0.115766	0.1967	0.21399	0.20077	0.0836473	0.0642663	0.237966	0.258557	0.0685874	0.19526	0.31419	0.198513
0.000295462	0.00032537	0.000335846	0.00249238	0.000428641	0.000370297	0.0003853	0.0228681	0.000387574	0.595562	0.000262247	0.000277404	0.000343775	0.577528	0.00292575	0.00247388	0.0024852	0.000275691	0.177031	0.000492679	0.000329807	0.000321323	0.000255691	0.000393408	0.00528189	0.000351068	0.000252539	0.0129472	0.000695455	0.00028872	0.000333112	0.000204481	0.0014112	0.000278028	0.00299084	0.000245226	0.000189136	0.000245226	0.0156969	0.000330964	0.000204481	0.000205923	0.193781	0.00727815	0.00025728	0.000246155	0.580398	0.00025381	0.000474018	0.000263471
0.0758401	0.23907	0.263628	0.140927	0.17197	0.249096	0.205278	0.0466392	0.160494	0.00499954	0.794576	0.526122	0.389567	0.0643636	0.212478	0.18361	0.171627	0.0299549	0.073415	0.183976	0.15373	0.273602	0.212028	0.245735	0.0837422	0.20134	0.625539	0.0417696	0.390783	0.320618	0.164053	0.380885	0.0567727	0.118065	0.0294331	0.237257	0.129701	0.295759	0.0838156	0.998175	0.380885	0.329262	0.0465144	0.0438452	0.725901	0.295759	0.0435139	0.123654	0.285963	0.560627
0.151665	0.234512	0.246509	0.160622	0.222917	0.544675	0.500857	0.0464994	0.182944	0.00438989	0.478985	0.328805	0.724925	0.0733001	0.2721	0.237991	0.195539	0.0617644	0.0733192	0.0842305	0.200798	0.261818	0.244513	0.257385	0.0953525	0.348522	0.300871	0.0467107	0.33202	0.40378	0.214314	0.809785	0.0564496	0.173479	0.0294027	0.469399	0.15623	0.545435	0.0837058	0.825568	0.763606	0.704753	0.0529832	0.0414733	0.396829	0.545435	0.0434838	0.141023	0.358957	0.837885
0.40718	0.433914	0.483977	0.195359	0.208523	0.0717725	0.0307335	0.0494325	0.222643	0.00461826	0.271419	0.295201	0.221371	0.101577	0.172129	0.254253	0.271189	0.156875	0.0891269	0.0747026	0.238985	0.309628	0.33074	0.309487	0.115812	0.546656	0.238064	0.0645673	0.296456	0.222804	0.254884	0.217158	0.0464057	0.368162	0.031369	0.263592	0.0907627	0.23799	0.0782354	0.197557	0.191556	0.203938	0.0734949	0.049542	0.271377	0.263592	0.0602126	0.222637	0.395479	0.176379
0.171512	0.141183	0.141138	0.128458	0.116306	0.0244684	0.0316522	0.441468	0.161007	0.0513057	0.102145	0.123817	0.115991	0.241153	0.0866108	0.126965	0.173074	0.017615	0.202402	0.0318189	0.115936	0.132366	0.141025	0.1323	0.143896	0.16074	0.11627	0.148055	0.108837	0.0955143	0.123728	0.0891722	0.11069	0.0892358	0.0599381	0.0891542	0.0434415	0.0782333	0.283283	0.0840171	0.0891722	0.108487	0.179032	0.177945	0.102109	0.0891542	0.130301	0.160636	0.0835917	0.0734672
0.108953	0.09057	0.0902859	0.0624156	0.084016	0.0206657	0.0182468	0.117034	0.0785489	0.0183655	0.064945	0.0794617	0.0648514	0.151924	0.0607012	0.109298	0.0843947	0.00931286	0.102163	0.0214501	0.0736447	0.0738378	0.078325	0.0739431	0.101045	0.0898105	0.0649892	0.77702	0.06581	0.0534507	0.0785452	0.0495873	0.0328533	0.0441276	0.0892799	0.056594	0.0275901	0.0496913	0.182523	0.0473841	0.0495873	0.0529255	0.109832	0.110367	0.0650264	0.056594	0.162418	0.0892098	0.0536188	0.0466463
0.0645348	0.0534196	0.0533806	0.0386352	0.0644239	0.0201832	0.049779	0.09592	0.053011	0.00730963	0.043644	0.0466631	0.0384701	0.0700378	0.0555253	0.0656516	0.0567829	0.00606194	0.0929233	0.0109198	0.038518	0.0439103	0.0465139	0.0439763	0.0818124	0.0531803	0.0383921	0.111528	0.0415634	0.0467134	0.0410118	0.0434766	0.0608738	0.0384241	0.203761	0.0434887	0.0407762	0.0434887	0.0711688	0.0532572	0.0495313	0.0407342	0.084265	0.141946	0.0497678	0.0434887	0.0698092	0.060538	0.0466166	0.0408709
0.140796	0.131879	0.13187	0.0815341	0.0835917	0.0199034	0.029389	0.123914	0.101645	0.0104355	0.0950699	0.115669	0.0835103	0.172186	0.0612538	0.0905124	0.123764	0.0163239	0.151301	0.0227053	0.0952325	0.095119	0.101515	0.0951346	0.175484	0.131896	0.0834448	0.141743	0.0891484	0.0782404	0.101625	0.0731762	0.0784417	0.0731887	0.0727147	0.0834128	0.0463378	0.0731847	0.102839	0.068579	0.0731762	0.0781227	0.124265	0.0837624	0.0950934	0.0834128	0.151164	0.13225	0.0781907	0.0685613
0.101557	0.0643133	0.0642933	0.0505349	0.0891595	0.0212389	0.031367	0.132549	0.0738303	0.0110186	0.05277	0.056353	0.0528622	0.141476	0.0570698	0.0622244	0.0782651	0.00808407	0.125385	0.0145194	0.0544284	0.0602766	0.0642888	0.0602778	0.0960355	0.0732576	0.0527822	0.151151	0.049658	0.056745	0.057596	0.0527486	0.057279	0.0463865	0.14318	0.0527719	0.0335843	0.0527719	0.095964	0.0642447	0.0601189	0.0494104	0.115958	0.116006	0.0601533	0.0527719	0.141487	0.0834948	0.0564044	0.0494537
0.123544	0.0891288	0.0891213	0.0536095	0.0733232	0.0226452	0.0334594	0.141446	0.078691	0.0115716	0.0563447	0.0685715	0.0563962	0.132406	0.0469386	0.0653173	0.0835086	0.00975081	0.17272	0.0176233	0.057324	0.0643246	0.0685917	0.0643256	0.132578	0.0890879	0.0563568	0.183742	0.0603257	0.060685	0.0610862	0.0563121	0.0693483	0.0563709	0.10336	0.0563217	0.0358296	0.0563217	0.102229	0.0686024	0.0641816	0.060118	0.123679	0.0953631	0.0642272	0.0563217	0.171929	0.101564	0.0601841	0.0527948
0.0647859	0.116852	0.116785	0.080745	0.123728	0.0299251	0.0231971	0.0744954	0.101731	0.00740164	0.123985	0.13258	0.109069	0.10308	0.126391	0.143737	0.142349	0.0130224	0.108657	0.0303384	0.109069	0.124315	0.11608	0.124328	0.0902485	0.116412	0.108929	0.0793007	0.117663	0.1324	0.116278	0.123707	0.053571	0.06483	0.0820988	0.108568	0.0687559	0.108568	0.0819416	0.15129	0.140986	0.115881	0.0652757	0.0853944	0.141385	0.108568	0.0698637	0.101729	0.116228	0.101912
0.0467193	0.0388899	0.0388407	0.0290927	0.0408982	0.0147671	0.0279035	0.0898453	0.0336629	0.00649666	0.0278048	0.0297688	0.0245612	0.0509931	0.0381395	0.0458815	0.036153	0.00453851	0.068411	0.00721728	0.0246063	0.0281286	0.0295761	0.028139	0.0611801	0.0339227	0.0245212	0.0927737	0.0267911	0.0298163	0.0261891	0.0275995	0.0503166	0.0317449	0.150394	0.0276133	0.0259132	0.0276133	0.0522507	0.0339513	0.0314264	0.0258661	0.0537411	0.102811	0.0317188	0.0276133	0.0577487	0.038564	0.0297092	0.026033
0.053331	0.124632	0.124567	0.0768507	0.115896	0.0319572	0.0247735	0.0619328	0.108675	0.00715104	0.116142	0.124198	0.102178	0.0755236	0.112162	0.13519	0.153153	0.0138505	0.0937626	0.0285623	0.102255	0.116462	0.123944	0.116393	0.0748449	0.124211	0.102044	0.0769579	0.110256	0.124087	0.109059	0.115874	0.044311	0.0691462	0.0888114	0.101696	0.0644102	0.101696	0.0891231	0.141726	0.132056	0.108545	0.0543256	0.091908	0.132441	0.101696	0.0661138	0.108553	0.10888	0.0954679
0.0601997	0.0495736	0.0495512	0.0267911	0.0529168	0.0186523	0.0275362	0.11634	0.0439411	0.00770384	0.0356797	0.0381058	0.0313853	0.073869	0.0342864	0.0398192	0.0464686	0.00552267	0.085469	0.00876966	0.0324227	0.0358171	0.0381372	0.0358325	0.0742674	0.0434549	0.0313303	0.132853	0.0336974	0.0384602	0.0342642	0.035638	0.0504949	0.0313747	0.162758	0.0356607	0.0294905	0.0356607	0.0572923	0.0434516	0.040612	0.0333851	0.0603998	0.101842	0.0406683	0.0356607	0.0841447	0.0495184	0.0381323	0.0334273
0.0649401	0.133379	0.133293	0.0814621	0.123768	0.0341676	0.0233535	0.0745083	0.115934	0.00704697	0.124107	0.132773	0.109262	0.0909716	0.124934	0.140636	0.162483	0.0148724	0.0974703	0.0305924	0.109216	0.124508	0.132348	0.124416	0.0903753	0.132793	0.109079	0.0811892	0.118242	0.132511	0.116396	0.123757	0.0537279	0.073967	0.0827344	0.108621	0.0688038	0.108621	0.0821677	0.133121	0.141036	0.115931	0.0655351	0.0859503	0.141544	0.108621	0.0617142	0.115936	0.116366	0.102019
0.0839856	0.116852	0.116785	0.0711657	0.108572	0.0263409	0.0204395	0.0847235	0.101731	0.00819549	0.108829	0.116398	0.0957748	0.117275	0.11394	0.129543	0.142349	0.0130224	0.108657	0.0267543	0.0957755	0.109159	0.11608	0.109173	0.0902485	0.116412	0.0956355	0.101189	0.103469	0.116218	0.102084	0.108552	0.053571	0.06483	0.0930197	0.0952746	0.0529832	0.0952746	0.0819416	0.116659	0.108552	0.101687	0.0742473	0.0853944	0.124107	0.0952746	0.0903639	0.101729	0.102034	0.0894614
0.0441133	0.0796316	0.0795454	0.0561102	0.0836581	0.0205959	0.0205959	0.0507646	0.0687895	0.00543051	0.0737693	0.0790257	0.0651075	0.062069	0.083581	0.0934915	0.0970568	0.00908317	0.0611974	0.0186879	0.0650619	0.07417	0.0786004	0.074078	0.0614726	0.0790451	0.0649251	0.0643481	0.0710968	0.0787631	0.069251	0.0734191	0.0366185	0.0441686	0.0731551	0.0734383	0.0408957	0.0734383	0.0503509	0.0793734	0.0836473	0.0687864	0.0447083	0.0859503	0.0841553	0.0734383	0.0478791	0.0687908	0.0788009	0.0690684
0.101529	0.140882	0.123596	0.109043	0.1715	0.0241624	0.0241624	0.0896126	0.123984	0.00753955	0.115717	0.12358	0.115737	0.161064	0.0962383	0.14527	0.17147	0.013469	0.142633	0.0358816	0.132484	0.150477	0.140846	0.150478	0.14147	0.123564	0.131905	0.151284	0.123776	0.108801	0.141348	0.101472	0.0506345	0.0601819	0.0655699	0.115675	0.0435341	0.101481	0.0959195	0.10845	0.101472	0.0950425	0.115854	0.0688752	0.115724	0.115675	0.14135	0.108415	0.108399	0.0950944
0.0686942	0.141078	0.141061	0.0958981	0.150446	0.0408148	0.0242942	0.0898294	0.141336	0.00607023	0.131976	0.140956	0.132075	0.109014	0.126596	0.147694	0.195731	0.0154261	0.0977771	0.0360316	0.133136	0.15055	0.160622	0.150552	0.0957826	0.140978	0.132002	0.103137	0.124128	0.141784	0.142073	0.131897	0.0576742	0.0782866	0.0745644	0.115732	0.0736566	0.115732	0.0965655	0.141036	0.150345	0.12354	0.0784606	0.0895187	0.150454	0.115732	0.0841159	0.123597	0.123658	0.108481
0.0643553	0.115974	0.115956	0.0789559	0.123642	0.0335879	0.0295017	0.073962	0.102038	0.00573347	0.108464	0.115852	0.0952694	0.089699	0.0921255	0.108395	0.141194	0.0127221	0.0808349	0.0261084	0.0963302	0.108589	0.115819	0.108592	0.0897613	0.115874	0.0951964	0.0748187	0.102108	0.11668	0.102775	0.108385	0.06148	0.0643685	0.102882	0.108403	0.0690238	0.108403	0.070044	0.115931	0.12354	0.10152	0.0645425	0.09554	0.123649	0.108403	0.0608526	0.101576	0.115832	0.101617
0.060768	0.109478	0.109412	0.0757527	0.115914	0.0281208	0.0281208	0.0699445	0.0953139	0.00649327	0.116195	0.124189	0.102261	0.085094	0.117781	0.13467	0.133555	0.012265	0.100661	0.0285633	0.102249	0.116546	0.108777	0.116562	0.0845755	0.109141	0.102109	0.0736308	0.110285	0.124078	0.108984	0.115896	0.0502049	0.0608154	0.0873394	0.10172	0.0644316	0.10172	0.0766311	0.141845	0.132078	0.108567	0.0612897	0.0802767	0.13251	0.10172	0.0656021	0.0953164	0.10894	0.0955147
0.0952173	0.132144	0.115946	0.101731	0.123705	0.0227553	0.0199977	0.0739785	0.132375	0.00662499	0.0951364	0.101626	0.108506	0.13268	0.0790636	0.133745	0.160725	0.0127414	0.103548	0.0383659	0.12534	0.141018	0.150425	0.14102	0.117309	0.115872	0.123594	0.142479	0.11653	0.0897101	0.133604	0.0834129	0.0495981	0.0564995	0.0607844	0.108412	0.0360097	0.0834574	0.0792173	0.0782994	0.0834129	0.0781313	0.108656	0.0648694	0.10844	0.095118	0.132689	0.115819	0.0892628	0.0781836
0.0691827	0.124806	0.124732	0.0760675	0.115918	0.0364134	0.0282236	0.0795454	0.108584	0.0073279	0.116205	0.124297	0.102276	0.0969371	0.113943	0.13327	0.152236	0.0140502	0.102985	0.0285835	0.102342	0.116666	0.123995	0.116578	0.0962546	0.124312	0.102121	0.0965311	0.111078	0.124087	0.109138	0.1159	0.0650653	0.069231	0.0990766	0.101724	0.0734071	0.101724	0.0770273	0.124732	0.132082	0.108571	0.0697128	0.103932	0.132522	0.101724	0.0747139	0.108615	0.109033	0.0955919
0.0732403	0.0602806	0.0602706	0.0324347	0.0643495	0.0226755	0.0334897	0.108973	0.0533963	0.00734116	0.0434065	0.0463677	0.03815	0.0788547	0.04163	0.0458677	0.0564834	0.00588823	0.103764	0.0105975	0.0388735	0.0435474	0.0463822	0.0435489	0.0901573	0.0528547	0.0381108	0.141845	0.0409107	0.046772	0.0414495	0.0433663	0.0611646	0.038139	0.152707	0.0433779	0.0408739	0.0433779	0.0695682	0.0528624	0.0494209	0.0406238	0.0734401	0.123874	0.0494777	0.0433779	0.0898262	0.0602467	0.0463772	0.0406826
0.0602662	0.108577	0.108563	0.0738394	0.115796	0.0276394	0.0276394	0.0692189	0.0956732	0.00592356	0.10158	0.10848	0.0892151	0.083903	0.0858856	0.101317	0.132212	0.0119102	0.085117	0.0244302	0.0908274	0.10171	0.108482	0.101712	0.0839438	0.108514	0.0891524	0.0793451	0.0955467	0.109698	0.096871	0.10151	0.0505538	0.0602777	0.0961711	0.101526	0.0567378	0.101526	0.0742944	0.123719	0.115704	0.095081	0.0604076	0.1019	0.1158	0.101526	0.0737236	0.0951432	0.108478	0.0951803
0.0834623	0.0782625	0.0782403	0.0417372	0.073321	0.0199006	0.0334724	0.0957469	0.0691669	0.00899159	0.056353	0.0601793	0.0495184	0.10202	0.0471299	0.0571579	0.0733375	0.00861214	0.133136	0.013657	0.0505461	0.0564763	0.0602013	0.0564776	0.11677	0.0686197	0.0494637	0.141819	0.0530992	0.0605567	0.053572	0.0563115	0.0791204	0.0434532	0.134003	0.0563341	0.0358281	0.0563341	0.0790718	0.0602139	0.0563115	0.0527471	0.0836266	0.0954576	0.064237	0.0563341	0.116228	0.0782078	0.0602156	0.052789
0.101563	0.123648	0.123638	0.0954518	0.150486	0.0275829	0.0314099	0.102104	0.109016	0.00748153	0.101555	0.123581	0.115802	0.16098	0.109474	0.128355	0.150558	0.0153635	0.184194	0.0315985	0.11724	0.132034	0.123596	0.132036	0.123877	0.140882	0.115767	0.132716	0.108744	0.109348	0.125179	0.101492	0.0740372	0.089121	0.0648244	0.0890537	0.0566087	0.0890537	0.124209	0.108511	0.101492	0.108356	0.132043	0.0785012	0.115769	0.0890537	0.124019	0.12356	0.0951527	0.083466
0.0642998	0.25402	0.254007	0.254084	0.237912	0.0564511	0.0119186	0.0570688	0.254422	0.00412421	0.271066	0.289453	0.271132	0.102153	0.223422	0.331663	0.309099	0.0275646	0.080183	0.0953168	0.272449	0.40177	0.376167	0.401752	0.102714	0.222786	0.309009	0.0655614	0.330223	0.25467	0.290724	0.237742	0.0418208	0.108463	0.0280291	0.237756	0.089359	0.208568	0.0901581	0.22281	0.208554	0.22267	0.0733903	0.0385292	0.271075	0.237756	0.0534059	0.195447	0.22277	0.195404
0.0138484	0.0414583	0.0414092	0.0405545	0.0436406	0.0297543	0.0178498	0.0342102	0.0359158	0.00336846	0.043711	0.0361078	0.0385134	0.0201483	0.0615879	0.0607787	0.049924	0.00542594	0.0398679	0.0140432	0.0339001	0.0500895	0.0530246	0.0500999	0.0405064	0.0318127	0.0384734	0.0263244	0.0473589	0.0532647	0.0361123	0.0495604	0.0283556	0.0297688	0.0337166	0.0382087	0.0408104	0.0435196	0.0341167	0.0533136	0.0495604	0.0407633	0.0208071	0.0347251	0.0437981	0.0435196	0.0177358	0.0317956	0.0466928	0.0466008
0.0120639	0.0280751	0.028031	0.0310872	0.029685	0.0201161	0.0106502	0.0184254	0.0244171	0.00177526	0.0298269	0.0244517	0.0228839	0.0148794	0.0352294	0.0388295	0.0298845	0.0032695	0.0175216	0.00760903	0.0229947	0.0298031	0.0314464	0.0299447	0.0200275	0.0278147	0.0263546	0.0220226	0.0283	0.0322777	0.0244377	0.0293792	0.0174617	0.0296119	0.049548	0.0257875	0.0242183	0.0257875	0.020695	0.0317239	0.0293792	0.0241716	0.0157826	0.0348776	0.0299639	0.0257875	0.0115831	0.0248739	0.0276775	0.0243532
0.0567037	0.0413638	0.0413201	0.0290079	0.0436176	0.0157323	0.0297584	0.0959274	0.0358962	0.0074681	0.0295812	0.0316968	0.0261365	0.0616674	0.0342991	0.0476632	0.0385608	0.00491296	0.082159	0.00759491	0.0262319	0.0299771	0.0315592	0.0299213	0.0727554	0.0361191	0.0260569	0.111932	0.0286131	0.0317019	0.0279718	0.0294348	0.0535741	0.0261365	0.158569	0.0294477	0.0276284	0.0294477	0.0490238	0.0362054	0.0335209	0.027584	0.0572049	0.109647	0.0337375	0.0294477	0.0699306	0.041135	0.0316906	0.0277736
0.0834716	0.0528754	0.0528664	0.03248	0.064317	0.0175028	0.0381518	0.108994	0.0534955	0.00926218	0.0433847	0.0463421	0.0381538	0.0897598	0.0414555	0.0456041	0.056475	0.00668558	0.103523	0.0105543	0.0392645	0.0435241	0.0463965	0.0435118	0.0900199	0.0528586	0.0380874	0.14167	0.0408621	0.0467888	0.0418452	0.0433676	0.0610365	0.033484	0.173845	0.0433796	0.031546	0.0433796	0.0610932	0.0528332	0.0494223	0.0406252	0.0836773	0.123839	0.0494539	0.0433796	0.0897707	0.0602512	0.0463806	0.0406854
0.064242	0.0407496	0.0407391	0.0257607	0.0496328	0.0153509	0.0334633	0.0841291	0.0415288	0.00550679	0.0334824	0.035707	0.0293679	0.0689313	0.0324691	0.0354697	0.0435665	0.00453448	0.0696562	0.00822038	0.0299888	0.03354	0.0357026	0.0335903	0.0697122	0.0406927	0.0294182	0.109391	0.0315167	0.0373276	0.0319273	0.0333788	0.0543236	0.0293679	0.154009	0.0333839	0.0357348	0.0333839	0.0417651	0.0357267	0.0380373	0.0312688	0.0644127	0.0955058	0.0381651	0.0333839	0.0605729	0.0464774	0.0357062	0.0313286
0.056724	0.0413535	0.0413064	0.0223078	0.0383765	0.0300059	0.0570187	0.111448	0.0276191	0.0137363	0.0339472	0.0319239	0.0231444	0.0611825	0.0416036	0.0321339	0.0340679	0.00488366	0.101833	0.00721529	0.0261643	0.0261922	0.0276439	0.0263195	0.0801885	0.0411269	0.0232436	0.0869542	0.0296657	0.0361911	0.0279037	0.0335132	0.119485	0.0438006	0.134947	0.0335844	0.0602245	0.0335844	0.0534645	0.036421	0.0381716	0.0314032	0.0593379	0.100655	0.0340829	0.0335844	0.0726625	0.0406901	0.0362016	0.035931
0.256485	0.258496	0.262876	0.171489	0.2088	0.6461	0.611964	0.0497728	0.195352	0.00374547	0.246509	0.241099	0.834858	0.0892437	0.172344	0.330311	0.237842	0.123197	0.0688259	0.111627	0.364775	0.275434	0.257521	0.27317	0.0896396	0.469672	0.361631	0.0571968	0.28767	0.197237	0.363049	0.291336	0.0357824	0.2185	0.0242915	0.583767	0.0848165	0.535708	0.0784777	0.339274	0.291336	0.258708	0.0645673	0.0340271	0.306699	0.558165	0.0464756	0.150466	0.268807	0.543456
0.264354	0.285833	0.286854	0.171489	0.2088	0.6461	0.611964	0.0497728	0.195352	0.0042154	0.275697	0.272264	0.834858	0.101694	0.172344	0.289805	0.237842	0.125779	0.0688259	0.111627	0.364775	0.275434	0.257521	0.27317	0.10209	0.49365	0.361631	0.0571968	0.28767	0.197237	0.409228	0.291336	0.0357824	0.23016	0.0242915	0.583767	0.0957374	0.535708	0.0784777	0.339274	0.291336	0.258708	0.0645673	0.0386855	0.339974	0.558165	0.0529404	0.171498	0.268807	0.543456
0.0643196	0.222859	0.222873	0.19727	0.20878	0.0436376	0.0120625	0.0596704	0.223086	0.0121117	0.208755	0.254009	0.237959	0.112923	0.173969	0.254724	0.272249	0.024224	0.102971	0.0733842	0.237877	0.309223	0.289575	0.309278	0.121198	0.195511	0.237924	0.0738311	0.254486	0.195512	0.254	0.183069	0.041135	0.108465	0.0301696	0.208691	0.0891618	0.160632	0.219666	0.171605	0.183069	0.195451	0.0864462	0.0395758	0.237933	0.183089	0.06233	0.195546	0.17174	0.150446
0.0439394	0.0895718	0.0895048	0.0774873	0.108713	0.0386676	0.029923	0.0766496	0.078492	0.00627634	0.108983	0.101669	0.0839122	0.0629148	0.0913015	0.0918358	0.0868157	0.0101336	0.0798659	0.0228616	0.0836473	0.0952571	0.0892178	0.0953141	0.0795944	0.102332	0.0839471	0.0567295	0.0897903	0.115966	0.089248	0.108896	0.0611939	0.0738186	0.0725162	0.0955108	0.101744	0.0955108	0.0755837	0.116149	0.124052	0.102031	0.0563235	0.114262	0.10894	0.0955108	0.0385298	0.10188	0.10302	0.101882
0.0602932	0.0643603	0.0643414	0.0388506	0.0782419	0.02774	0.0409038	0.0789862	0.0564827	0.00611158	0.0601706	0.0642607	0.0530484	0.0655436	0.0652101	0.0573432	0.0605146	0.00719373	0.125727	0.0146664	0.0531969	0.0603839	0.056567	0.0603558	0.110084	0.0644121	0.0528296	0.0804702	0.0645169	0.0733067	0.0567234	0.0686246	0.0736302	0.040808	0.0967745	0.0529165	0.0732806	0.0602867	0.0590293	0.0732886	0.0686246	0.0642858	0.0621235	0.0688861	0.0686051	0.0602867	0.0588415	0.064278	0.0644776	0.0642914
0.0494465	0.131921	0.1319	0.109494	0.0953183	0.0496122	0.00929459	0.0702657	0.132301	0.0102183	0.108587	0.115723	0.0952058	0.0900725	0.0793804	0.116756	0.143435	0.0143717	0.0616674	0.0335178	0.10842	0.140917	0.150369	0.140958	0.0805105	0.101561	0.108561	0.0687942	0.115895	0.089135	0.115731	0.0835209	0.0362658	0.0563698	0.0367423	0.0951619	0.0406838	0.0732732	0.0768761	0.0782973	0.0732928	0.0782393	0.0743805	0.0431633	0.108573	0.0835013	0.0588149	0.116001	0.0783657	0.0686271
0.0746655	0.213578	0.215399	0.160656	0.222992	0.209259	0.16544	0.0464921	0.182952	0.00431599	0.782701	0.280739	0.402022	0.073234	0.271967	0.237837	0.195461	0.024008	0.0732611	0.0655811	0.196987	0.256077	0.239457	0.256219	0.0952391	0.214186	0.504001	0.0465325	0.313121	0.404985	0.21028	0.46757	0.0564392	0.125413	0.029421	0.284321	0.143831	0.360356	0.0836473	0.435456	0.421391	0.362538	0.0528613	0.0415288	0.657207	0.360356	0.0434277	0.141155	0.317559	0.538838
0.0782271	0.208765	0.183183	0.185551	0.195541	0.0463928	0.014422	0.0877225	0.238255	0.0215297	0.195499	0.208809	0.195423	0.171696	0.161405	0.23835	0.344734	0.0226914	0.0999572	0.0686488	0.222701	0.289568	0.271118	0.289696	0.111508	0.16069	0.222814	0.081792	0.237948	0.183035	0.237775	0.171379	0.0516904	0.0891371	0.0367006	0.195347	0.0731678	0.150336	0.115144	0.160666	0.171379	0.160518	0.102747	0.0684873	0.222824	0.171369	0.0733688	0.183134	0.160581	0.140914
0.00811969	0.00675379	0.00676394	0.00737657	0.00575317	0.00149134	0.00280794	0.0241637	0.00685565	0.588289	0.00491856	0.00594526	0.00640605	0.604213	0.00594495	0.00708228	0.0104582	0.00199064	0.258639	0.00361301	0.00561408	0.00563547	0.00592127	0.00571789	0.0159721	0.0076838	0.00555957	0.0217124	0.00504539	0.00411547	0.00600588	0.00380902	0.00528563	0.00382846	0.00616511	0.00436222	0.00219158	0.00386046	0.0209995	0.00369593	0.00380902	0.00405168	0.349472	0.0127759	0.00491284	0.00436222	0.545572	0.00764108	0.00433513	0.00362047
0.10842	0.0782135	0.0781961	0.0510063	0.0733865	0.0335077	0.0335077	0.184362	0.0674987	0.00841438	0.0643229	0.068563	0.0495114	0.116881	0.0534673	0.054149	0.0651563	0.00862678	0.10277	0.0135237	0.0569071	0.0563597	0.0601427	0.0563765	0.132823	0.0782287	0.0495408	0.12573	0.0529797	0.0611939	0.0606021	0.0563969	0.0827568	0.056414	0.0948511	0.0642577	0.060604	0.0563883	0.0706746	0.060238	0.0642663	0.0528325	0.0846811	0.0862727	0.0732894	0.0563883	0.102256	0.089238	0.0603354	0.0528177
0.0534739	0.0648651	0.0648013	0.0394645	0.0603451	0.032034	0.0363969	0.0791948	0.0495814	0.0105269	0.0603595	0.0565721	0.0414131	0.0687593	0.0534338	0.0458424	0.0538498	0.00881341	0.0772583	0.0114985	0.0467474	0.0465061	0.0496175	0.0466039	0.0980918	0.0651658	0.0408325	0.0828031	0.0448844	0.0566077	0.0497694	0.0532247	0.0742934	0.0609188	0.0862387	0.0535031	0.0734817	0.0535031	0.0761826	0.056745	0.0605949	0.0498864	0.0580064	0.118012	0.0603485	0.0535031	0.0563585	0.0734073	0.0589972	0.0566883
0.0741289	0.0415089	0.0414254	0.0225296	0.0383618	0.0303099	0.0573228	0.141826	0.0314464	0.0125756	0.0336951	0.0316055	0.0236473	0.0648366	0.0410177	0.0262104	0.0305217	0.00620694	0.0936602	0.00674118	0.0262012	0.0259404	0.0276577	0.0260465	0.104198	0.041959	0.0228508	0.0864307	0.0294579	0.0358533	0.0278204	0.0340295	0.116763	0.0444307	0.118545	0.0344246	0.0605327	0.0344246	0.0606151	0.0361951	0.038688	0.0319195	0.0716256	0.0754958	0.0336795	0.0344246	0.0574237	0.0466786	0.039651	0.036129
0.0781589	0.10841	0.108401	0.0737172	0.131999	0.0275391	0.0275391	0.0896829	0.0840147	0.00594883	0.0890821	0.108382	0.0891133	0.108705	0.0839739	0.0960127	0.10172	0.0118373	0.141877	0.024247	0.0900718	0.101634	0.0951976	0.101635	0.141194	0.108417	0.0891024	0.102087	0.0951914	0.0957968	0.0959034	0.0890303	0.0660984	0.0685884	0.0743342	0.0890283	0.0564715	0.0890283	0.074142	0.0951191	0.0890303	0.0950516	0.089249	0.0689696	0.101555	0.0890283	0.0737575	0.0950781	0.0950877	0.0950932
0.083434	0.101539	0.10153	0.069162	0.123652	0.0293831	0.0334692	0.109133	0.0788169	0.00633719	0.0834362	0.101511	0.083467	0.10186	0.0787736	0.0903456	0.0953053	0.0110916	0.151404	0.0227196	0.0842925	0.0952145	0.089169	0.0952162	0.150812	0.101545	0.0834563	0.124142	0.0891633	0.0896655	0.0897639	0.0833935	0.0700987	0.0642431	0.0794416	0.0833914	0.0602875	0.0833914	0.0795523	0.0890912	0.0833935	0.0890328	0.0952835	0.0735314	0.0951187	0.0833914	0.0787781	0.0890705	0.0890705	0.0890655
0.131883	0.160497	0.140801	0.124238	0.150407	0.0275053	0.0212041	0.0896249	0.162768	0.00780157	0.131844	0.140782	0.131906	0.162507	0.108905	0.161099	0.223123	0.0174289	0.142132	0.0463522	0.150602	0.195395	0.18302	0.195382	0.141777	0.123551	0.150291	0.133209	0.160647	0.123709	0.160777	0.115675	0.05696	0.0685538	0.0503045	0.131877	0.049475	0.1015	0.110253	0.108367	0.115675	0.108346	0.133113	0.0466509	0.150291	0.115695	0.0965227	0.140841	0.10844	0.0950686
0.0470025	0.0387235	0.0386629	0.0213631	0.0358406	0.0320258	0.0470333	0.0790705	0.0294554	0.00957407	0.0314812	0.0295711	0.0219372	0.0472097	0.0367338	0.0251746	0.0283855	0.00559145	0.0767037	0.00625566	0.0245606	0.0243253	0.0259341	0.0243727	0.0859616	0.0390049	0.0213359	0.0686045	0.0271901	0.0336469	0.0260821	0.0317588	0.0960402	0.0470729	0.0984002	0.0281951	0.0566506	0.032022	0.0542364	0.0338255	0.0361217	0.0297826	0.0552348	0.0909789	0.0314724	0.032022	0.0505311	0.0435729	0.0358799	0.0337712
0.123506	0.131897	0.131878	0.10298	0.140927	0.0226023	0.0226023	0.0969526	0.134327	0.00869528	0.123527	0.150328	0.1605	0.172907	0.101864	0.172475	0.183306	0.016332	0.173162	0.0381184	0.160963	0.160559	0.150381	0.160548	0.13262	0.13188	0.160501	0.125139	0.150367	0.116249	0.171722	0.108331	0.0617502	0.0642137	0.0549407	0.123485	0.0528325	0.0950354	0.117376	0.101522	0.108331	0.101466	0.141495	0.0504993	0.140804	0.108329	0.116942	0.1319	0.0890337	0.078126
0.0756421	0.22454	0.224712	0.150434	0.160605	0.053387	0.0213724	0.0565095	0.171523	0.00483685	0.208993	0.254469	0.23998	0.101724	0.132587	0.223469	0.208623	0.0258017	0.0786331	0.0578258	0.426225	0.238233	0.223224	0.238175	0.101959	0.22585	0.238143	0.0652068	0.234068	0.177285	0.602305	0.160962	0.0411805	0.110601	0.0276579	0.183943	0.097652	0.141788	0.0786954	0.151427	0.160962	0.171823	0.0644517	0.0435417	0.238161	0.161486	0.0530296	0.195347	0.154416	0.13333
0.115682	0.140802	0.140793	0.0840003	0.115837	0.02751	0.0241532	0.132353	0.141666	0.00846211	0.1015	0.123506	0.115729	0.160838	0.0839856	0.12404	0.132071	0.0134273	0.209424	0.0314127	0.115959	0.131957	0.123577	0.131943	0.183488	0.123529	0.115717	0.15069	0.10845	0.0952724	0.12376	0.089045	0.0654989	0.0685458	0.0506902	0.0890417	0.049512	0.0781208	0.141374	0.095089	0.089045	0.0950663	0.132189	0.0465198	0.101524	0.0890417	0.108868	0.123585	0.0834438	0.0731718
0.0951038	0.0781758	0.0781675	0.0533302	0.0732749	0.0226624	0.0334765	0.124401	0.0607663	0.00660794	0.0563473	0.0685704	0.0564176	0.102075	0.0534857	0.0616952	0.0733509	0.00858337	0.1519	0.0154542	0.0576637	0.0643708	0.060284	0.0643403	0.116363	0.0781817	0.0563633	0.109237	0.0603089	0.0605882	0.0612418	0.0563353	0.102728	0.0563822	0.0697533	0.0642025	0.0604358	0.0563331	0.0910322	0.0601966	0.0563353	0.0601412	0.0953874	0.0735354	0.0642341	0.0563331	0.0792601	0.068552	0.0601873	0.0601725
0.0733065	0.0529052	0.0528874	0.0366354	0.0643079	0.0295612	0.0496713	0.124328	0.0407337	0.00618702	0.0495002	0.0464055	0.0383141	0.0693687	0.0539082	0.04181	0.0496978	0.00594086	0.133315	0.0106723	0.0384197	0.0437029	0.0409491	0.0436682	0.102441	0.0529526	0.0381704	0.0848617	0.0465902	0.0602755	0.0409551	0.0564713	0.116154	0.049582	0.0913134	0.0564585	0.0602731	0.0564585	0.0806821	0.0603106	0.0564713	0.0529069	0.0741759	0.0738513	0.0495401	0.0564585	0.0701382	0.0528109	0.0603839	0.0602814
0.0628647	0.215841	0.187948	0.183117	0.223389	0.0524411	0.0204703	0.0534156	0.208643	0.00382078	0.224826	0.240204	0.294107	0.095596	0.186529	0.358579	0.253909	0.0228354	0.0747147	0.106144	0.378322	0.291442	0.271454	0.290985	0.09561	0.186482	0.33353	0.0667182	0.328805	0.209746	0.311018	0.195838	0.0384241	0.0930644	0.026091	0.223749	0.0838246	0.172435	0.0845118	0.166389	0.195838	0.160999	0.0688461	0.0364661	0.256649	0.196413	0.0498895	0.160479	0.165062	0.14239
0.0813508	0.239893	0.243127	0.131991	0.160982	0.0670281	0.0374324	0.0567511	0.171375	0.00518145	0.213663	0.26681	0.219105	0.10197	0.137667	0.23109	0.183107	0.0272199	0.0793961	0.0917239	0.273745	0.212647	0.196327	0.212163	0.10198	0.2338	0.214894	0.0718485	0.670677	0.174115	0.257521	0.161472	0.0413808	0.115399	0.0277039	0.162783	0.0897593	0.143085	0.0791953	0.17078	0.161472	0.172332	0.0645392	0.0441201	0.215546	0.162783	0.0533346	0.171361	0.165437	0.135433
0.034958	0.0716213	0.071442	0.044251	0.073572	0.0463765	0.025593	0.0585305	0.0604211	0.0114635	0.0743885	0.069749	0.0595495	0.0417641	0.0924832	0.0680775	0.0659298	0.00784912	0.0664531	0.0192162	0.0582556	0.0655007	0.0691763	0.0650782	0.06186	0.0801479	0.0574174	0.0457701	0.0731148	0.0898028	0.0618823	0.0839549	0.0619699	0.085072	0.0494098	0.065388	0.101943	0.0845877	0.0596719	0.104905	0.0956155	0.0895942	0.0392963	0.112247	0.0743208	0.0743596	0.0346656	0.0602679	0.0795003	0.0791756
0.0782262	0.0732845	0.0732683	0.0573881	0.0891856	0.02134	0.040805	0.102447	0.0564484	0.00634305	0.0602278	0.0732337	0.0603166	0.095692	0.0571832	0.0653661	0.0785495	0.00921442	0.141928	0.0165511	0.0604521	0.0687901	0.064475	0.0687939	0.108948	0.0835538	0.0602665	0.116552	0.0644204	0.0643371	0.0644542	0.0602027	0.0738503	0.0528918	0.0858327	0.0601953	0.056401	0.0601953	0.074813	0.0643191	0.0602027	0.0642663	0.0896249	0.0898604	0.0686737	0.0601953	0.0844572	0.0732152	0.0643489	0.0642933
0.13197	0.123619	0.123601	0.0845118	0.115883	0.0242877	0.0242877	0.151309	0.108488	0.00901871	0.0891244	0.108408	0.101674	0.183641	0.0741446	0.109101	0.132403	0.0118976	0.184237	0.0277106	0.101787	0.115849	0.108537	0.115852	0.161143	0.108509	0.101618	0.151059	0.095289	0.0835133	0.108588	0.0781758	0.0739313	0.0602595	0.0516938	0.101539	0.0434364	0.0781681	0.124634	0.0835157	0.0781758	0.0834574	0.132604	0.0533714	0.0891724	0.089089	0.124523	0.0951557	0.0835488	0.073259
0.0643963	0.0529646	0.0529433	0.0367477	0.0565048	0.0260206	0.0497149	0.109626	0.052924	0.00689879	0.0565048	0.0528963	0.0436701	0.0692461	0.0539263	0.0475745	0.0646987	0.00679421	0.151783	0.0121492	0.0438222	0.0498065	0.0531334	0.0498124	0.116294	0.0603968	0.0436002	0.0744246	0.0530972	0.0687562	0.0466687	0.0642695	0.0789585	0.0435926	0.0806353	0.0494896	0.0602098	0.0563923	0.0910514	0.0687474	0.0642695	0.0602059	0.0648041	0.0745808	0.0565655	0.0563923	0.061412	0.0685848	0.0602905	0.0603137
0.131906	0.140843	0.140834	0.124015	0.132008	0.0241802	0.0241802	0.116501	0.124202	0.00853808	0.131898	0.160505	0.131938	0.183323	0.0956294	0.142116	0.171585	0.0174521	0.161544	0.0358191	0.132737	0.150452	0.140904	0.150454	0.141226	0.160547	0.131916	0.116355	0.140914	0.124134	0.141504	0.115669	0.074854	0.0781668	0.0506969	0.131857	0.0564492	0.115675	0.109563	0.123556	0.115669	0.123495	0.132065	0.0605683	0.131918	0.131857	0.10901	0.140806	0.123537	0.108377
0.115873	0.160678	0.160657	0.124567	0.171541	0.0277445	0.0214433	0.102951	0.140923	0.00801355	0.132034	0.160612	0.150601	0.183473	0.109705	0.162584	0.171731	0.0175966	0.142114	0.0410147	0.150799	0.171714	0.160842	0.17172	0.141439	0.160738	0.150534	0.13319	0.14115	0.123783	0.160929	0.11575	0.0648787	0.0783302	0.0518608	0.131925	0.056401	0.115743	0.09833	0.123711	0.11575	0.123576	0.132452	0.0536752	0.132093	0.131925	0.109595	0.123553	0.123659	0.108557
0.20991	0.322659	0.303838	0.195469	0.237937	0.345623	0.317541	0.0643666	0.253829	0.00467395	0.347882	0.367566	0.612955	0.115818	0.196488	0.289561	0.271171	0.058882	0.101615	0.0887473	0.274118	0.32642	0.300409	0.31439	0.132113	0.476045	0.311308	0.0735997	0.300763	0.255787	0.292613	0.521495	0.0528918	0.201719	0.0357213	0.348327	0.110102	0.319139	0.101754	0.49049	0.521495	0.506423	0.0837092	0.0503343	0.326056	0.348327	0.0602517	0.195405	0.248977	0.77967
0.0838502	0.102305	0.102254	0.0696809	0.108668	0.0264218	0.0340921	0.0864941	0.0782703	0.0150434	0.0839431	0.102119	0.0839544	0.109906	0.0840649	0.097652	0.0957244	0.0114388	0.14466	0.0236104	0.0838305	0.0955189	0.0892159	0.0956462	0.133936	0.102054	0.0840535	0.117815	0.0914825	0.0895733	0.0894758	0.083509	0.07234	0.0646874	0.0811989	0.0835802	0.0686269	0.0835802	0.0852812	0.0898033	0.083509	0.0891483	0.0980677	0.0697947	0.0957394	0.0835802	0.0799984	0.0781775	0.0896575	0.0893133
0.131964	0.123613	0.123595	0.0845736	0.115912	0.0243211	0.0243211	0.151458	0.108528	0.00917117	0.0891438	0.108422	0.101709	0.183818	0.0741932	0.109018	0.13258	0.0118916	0.184545	0.0277492	0.101789	0.115877	0.108535	0.11588	0.16124	0.108505	0.101643	0.151086	0.0952882	0.0835318	0.108621	0.078192	0.0739617	0.0602542	0.0518655	0.101554	0.0434512	0.0781826	0.124691	0.0835386	0.078192	0.0834736	0.132735	0.0535586	0.0891993	0.0891035	0.124665	0.0951757	0.0835444	0.0732787
0.069281	0.124798	0.124727	0.0959956	0.101799	0.028568	0.0196841	0.0622972	0.108469	0.0123054	0.116292	0.141582	0.132764	0.114077	0.0892118	0.134772	0.132284	0.0140605	0.0923734	0.0329958	0.13257	0.132575	0.123776	0.132587	0.0747276	0.141704	0.132594	0.0783786	0.12717	0.109078	0.141503	0.101683	0.040207	0.0693327	0.0352374	0.101825	0.0495829	0.0893745	0.0785152	0.0961393	0.101683	0.108548	0.0706974	0.0460889	0.11644	0.101825	0.0657263	0.123606	0.0961842	0.0838751
0.0960715	0.152116	0.152017	0.0694229	0.108785	0.0272646	0.0272646	0.110925	0.115823	0.0173392	0.0958826	0.116765	0.096294	0.13914	0.0769276	0.112666	0.124039	0.0151772	0.183812	0.0280718	0.0958633	0.109176	0.115978	0.109191	0.173015	0.133128	0.0960494	0.208144	0.106831	0.0897057	0.102306	0.0836571	0.0551128	0.0742527	0.0619441	0.0838447	0.0465011	0.0736165	0.105709	0.0796134	0.0836571	0.0892965	0.0980441	0.0906432	0.0960943	0.0838447	0.140285	0.132022	0.0796861	0.0691742
0.426999	0.810252	0.856763	0.182967	0.222895	0.124065	0.0856293	0.0464243	0.208523	0.0044195	0.349524	0.895737	0.284896	0.0952173	0.186581	0.27188	0.253969	0.184427	0.0836727	0.105264	0.255957	0.313378	0.312999	0.308984	0.108532	0.558249	0.290005	0.0623913	0.515642	0.240345	0.273223	0.226642	0.0445556	0.390281	0.0293808	0.242993	0.0959266	0.215657	0.0735094	0.367086	0.199306	0.186924	0.068801	0.0475976	0.335662	0.242993	0.056466	0.208476	0.20064	0.189829
0.0784545	0.209004	0.183359	0.161873	0.171746	0.0411306	0.0148304	0.0805105	0.208653	0.044685	0.171646	0.183207	0.195847	0.148812	0.144342	0.239769	0.255082	0.0202155	0.124931	0.0607112	0.223006	0.254052	0.271128	0.254194	0.126601	0.183397	0.223053	0.0890831	0.209696	0.160778	0.238001	0.150477	0.0457656	0.0894142	0.0453451	0.171573	0.0643229	0.132092	0.102015	0.141204	0.150477	0.14095	0.102451	0.0586115	0.195734	0.15054	0.111879	0.183117	0.141607	0.123717
0.00621113	0.0141667	0.0159797	0.0129582	0.0146491	0.0132887	0.0092425	0.0128689	0.0119521	0.0106966	0.0168712	0.0159333	0.0168825	0.0166215	0.0213775	0.0234573	0.0150054	0.0032857	0.0221945	0.00854843	0.0147673	0.0167834	0.0175929	0.0169131	0.0124733	0.0179184	0.0169839	0.0300041	0.0175365	0.0179557	0.0178561	0.0164291	0.0109224	0.0114936	0.011145	0.0127714	0.0153813	0.0145143	0.0164353	0.0181921	0.0164291	0.015403	0.00967878	0.0167948	0.0170098	0.0145143	0.0179233	0.0153523	0.0158462	0.0155706
0.195516	0.095283	0.0952625	0.0570044	0.0891896	0.0277757	0.0359655	0.172157	0.0743349	0.0147507	0.0686387	0.0835095	0.0603188	0.162459	0.0573436	0.0655833	0.0894484	0.0136454	0.16403	0.0164966	0.0720007	0.0686436	0.0732343	0.0687083	0.161273	0.108602	0.0602294	0.152387	0.0737575	0.0655436	0.0770517	0.0601778	0.0888558	0.060348	0.0742154	0.0686269	0.0437405	0.0602245	0.0748788	0.0643488	0.0685802	0.0642414	0.133047	0.0788675	0.0686352	0.0686269	0.14318	0.108442	0.0645135	0.0564782
0.0733679	0.0358884	0.0358654	0.0194879	0.0335781	0.0295298	0.0435853	0.124271	0.0288036	0.0105792	0.0294129	0.0275514	0.0200186	0.0627003	0.0285245	0.0224389	0.0298165	0.00472673	0.0821148	0.00560783	0.0247997	0.0226908	0.0241663	0.0227613	0.078923	0.0359172	0.01992	0.0850156	0.0246348	0.0319876	0.0256275	0.0293872	0.106885	0.0336233	0.133151	0.0294482	0.0532828	0.0294482	0.0424771	0.0314428	0.0334734	0.0275364	0.0509733	0.0958257	0.0294092	0.0294482	0.0632448	0.0407136	0.0317365	0.0313909
0.115885	0.095418	0.0953946	0.0500915	0.0783441	0.0278442	0.0278442	0.133071	0.0571999	0.0130528	0.0604046	0.0734498	0.0531141	0.142661	0.0518202	0.0615292	0.0688296	0.0105623	0.127977	0.0150665	0.0631916	0.0604148	0.0642673	0.0604817	0.124216	0.0953112	0.0531644	0.152923	0.0577151	0.0603468	0.0673084	0.0528017	0.0644266	0.0687582	0.0844572	0.0602264	0.0436904	0.0528561	0.0748163	0.0646135	0.060172	0.0563661	0.0897522	0.102591	0.0688676	0.0528561	0.162878	0.0834459	0.056638	0.0495684
0.0604294	0.0648543	0.0647993	0.039221	0.0612602	0.0316691	0.0605116	0.121941	0.0564835	0.00753139	0.0611657	0.057361	0.046765	0.0659055	0.0708099	0.0550119	0.0693182	0.00737863	0.145404	0.0168911	0.0466569	0.0531991	0.056428	0.053439	0.109082	0.0646004	0.0480432	0.0778755	0.060154	0.0741648	0.0496676	0.0782171	0.107353	0.0604656	0.0858875	0.0528529	0.0834527	0.0602231	0.0974051	0.0843546	0.089138	0.0732706	0.0693804	0.0962737	0.06148	0.0686256	0.0658509	0.0732863	0.0645223	0.0644644
0.0533254	0.0647364	0.064689	0.0394495	0.0603316	0.0362427	0.0362427	0.103104	0.0435219	0.0131842	0.0603387	0.0565484	0.0412439	0.0638673	0.0465547	0.0467892	0.0540214	0.00863602	0.0801575	0.0114393	0.0466928	0.0464919	0.0496405	0.046572	0.0975565	0.0649351	0.0408164	0.0723592	0.0445234	0.0565823	0.0497345	0.0530195	0.0747324	0.0533793	0.0760784	0.0605387	0.0733603	0.0531684	0.0670311	0.0566827	0.0603897	0.0496812	0.0522833	0.103941	0.0603302	0.0531684	0.0602341	0.0643398	0.0576268	0.0566367
0.0691012	0.0344614	0.034393	0.0185812	0.0317596	0.0195942	0.0473125	0.135955	0.0259034	0.01927	0.0249074	0.0266565	0.0193879	0.0764277	0.0353299	0.0282856	0.0282887	0.00476708	0.113498	0.00658225	0.0216746	0.0217215	0.0227949	0.0218885	0.0856131	0.0341198	0.0195479	0.125324	0.0259773	0.0263098	0.0231064	0.0242704	0.0886397	0.0280769	0.126589	0.0243676	0.0381879	0.0243676	0.0551095	0.0304483	0.0276272	0.02275	0.0569961	0.0974004	0.0284766	0.0243676	0.0928525	0.038176	0.0265215	0.026123
0.0686273	0.0435757	0.0435575	0.0262849	0.0466137	0.0276539	0.0529531	0.133192	0.0388672	0.00843098	0.0314062	0.0335707	0.0275888	0.0525363	0.0445048	0.0307998	0.0361064	0.00490276	0.14474	0.00780715	0.0282385	0.0313922	0.0334261	0.03143	0.109398	0.0434969	0.0276146	0.0805105	0.0340306	0.0389315	0.0302473	0.0356582	0.184097	0.0407329	0.109348	0.0356917	0.0564814	0.0356917	0.0741768	0.0435329	0.0406322	0.0334053	0.0694631	0.0697632	0.0358089	0.0356917	0.0592642	0.0494791	0.0381823	0.0381225
0.150877	0.0742291	0.0741607	0.0391198	0.0606021	0.032305	0.0416419	0.257551	0.0564791	0.0226465	0.0470986	0.0572534	0.0414356	0.134563	0.0476586	0.0512195	0.0609581	0.00854871	0.201381	0.0125266	0.0468102	0.0468571	0.049633	0.0470241	0.185156	0.0738875	0.0415956	0.182938	0.0528155	0.0438856	0.0499445	0.040791	0.0997895	0.0469113	0.0759842	0.0465588	0.0495535	0.0408882	0.0788532	0.0445038	0.0464616	0.0435335	0.105719	0.0759696	0.047311	0.0465588	0.118735	0.0835134	0.0441611	0.0437626
0.0466161	0.057102	0.0570317	0.0349517	0.054316	0.0318952	0.0533675	0.0933734	0.0496048	0.00628181	0.0543499	0.0512882	0.0413916	0.0512721	0.0646678	0.0464557	0.0611939	0.00740953	0.111356	0.0150292	0.0410114	0.0468617	0.0495771	0.047082	0.0843232	0.0567775	0.0435062	0.068502	0.0513855	0.0648765	0.0436207	0.0603058	0.145273	0.0531244	0.0985028	0.046449	0.0834911	0.0529138	0.0755122	0.0656143	0.0687083	0.0565	0.0612695	0.126097	0.0549065	0.0529138	0.0510298	0.0643828	0.0566158	0.056679
0.0643657	0.223006	0.222978	0.228507	0.208903	0.0496078	0.011978	0.131719	0.222964	0.0331439	0.238011	0.254159	0.237891	0.142164	0.205301	0.315294	0.271825	0.0242991	0.124942	0.0842158	0.237934	0.352563	0.329976	0.352614	0.104613	0.195545	0.271309	0.127655	0.291082	0.223094	0.254005	0.208567	0.0425634	0.0952462	0.0376343	0.208594	0.0781342	0.182992	0.11464	0.195642	0.182965	0.195347	0.0779681	0.0502851	0.238043	0.208594	0.0799054	0.171382	0.195572	0.171447
0.0464692	0.123684	0.108489	0.109398	0.17186	0.0473589	0.0251677	0.0721251	0.108782	0.00587294	0.172507	0.140938	0.116572	0.0660803	0.142722	0.142577	0.117298	0.011954	0.0844971	0.0316921	0.132149	0.132157	0.12378	0.1321	0.085292	0.123815	0.132834	0.0573421	0.141146	0.18335	0.141077	0.172404	0.0646586	0.0892533	0.0494591	0.151141	0.123916	0.151141	0.0900859	0.18373	0.196382	0.124567	0.0571223	0.097152	0.172404	0.151141	0.0449555	0.109011	0.141444	0.124201
0.049557	0.0603871	0.0603683	0.0364146	0.0565294	0.0336679	0.0383263	0.084662	0.0412624	0.00812909	0.0565619	0.0529798	0.0382275	0.0707977	0.0480111	0.0441776	0.0496842	0.00675018	0.0824525	0.0107468	0.0450552	0.0435926	0.0463418	0.0436781	0.10218	0.0603037	0.0383405	0.0669218	0.0471093	0.0616558	0.0477565	0.0563521	0.0737375	0.0495715	0.0792261	0.049484	0.0784273	0.0563867	0.0484336	0.0604281	0.0642216	0.0527877	0.0441298	0.109616	0.0566162	0.0563867	0.06391	0.0601466	0.0603473	0.0602182
0.0893178	0.108631	0.108602	0.085182	0.132063	0.0280284	0.0318553	0.102747	0.0952345	0.00773882	0.101786	0.123729	0.101993	0.109228	0.0964539	0.110153	0.116238	0.0120659	0.16196	0.0277924	0.102105	0.115911	0.108535	0.115996	0.183966	0.108729	0.101872	0.102982	0.108703	0.108606	0.10885	0.101621	0.065171	0.0688504	0.0751938	0.101607	0.0643016	0.101607	0.0981371	0.1087	0.101621	0.108486	0.102467	0.0703107	0.116082	0.101607	0.0855487	0.108499	0.108569	0.108657
0.0563362	0.0781404	0.078131	0.0473162	0.0835083	0.033488	0.033488	0.0840334	0.0610288	0.00525249	0.0834319	0.0781451	0.06427	0.0607774	0.0785068	0.0692751	0.0734452	0.00752523	0.133305	0.0174918	0.0648087	0.0732142	0.0685414	0.0732424	0.132473	0.0685667	0.0642567	0.0738487	0.078207	0.101911	0.0690539	0.0950879	0.0800851	0.0563455	0.0696367	0.0731949	0.101755	0.083423	0.079149	0.101541	0.0950879	0.0890666	0.0568289	0.0736849	0.0834587	0.083423	0.0611564	0.0686076	0.0890924	0.0890591
0.123557	0.115717	0.115721	0.0697509	0.108507	0.0295597	0.0295597	0.183566	0.101677	0.00883673	0.0732507	0.0890813	0.0836041	0.151391	0.069188	0.0894732	0.124108	0.0111026	0.223735	0.0227205	0.0836191	0.0951266	0.101524	0.0951782	0.196487	0.101586	0.0835317	0.1611	0.0782388	0.0686067	0.0892622	0.0643056	0.0896554	0.0642423	0.0542276	0.0834911	0.0463793	0.0642914	0.132961	0.0686555	0.0643056	0.0686444	0.142264	0.0568521	0.0733103	0.073263	0.117611	0.0892866	0.0686972	0.0686203
0.204628	0.304312	0.287745	0.183087	0.222865	0.440574	0.408603	0.0529328	0.208548	0.00439731	0.366229	0.387155	0.629048	0.108489	0.183905	0.309151	0.253988	0.0822069	0.0835253	0.0800872	0.33297	0.302064	0.282062	0.293397	0.123757	0.459952	0.329654	0.0605645	0.324134	0.239264	0.356268	0.506423	0.0434988	0.193893	0.0293823	0.36442	0.116967	0.305919	0.0836641	0.541939	0.506423	0.466705	0.0688483	0.0472078	0.384909	0.333255	0.0564459	0.208626	0.209259	0.744831
0.0565323	0.0603724	0.0603499	0.0475686	0.0564457	0.0382793	0.0382793	0.0959435	0.0412241	0.00883638	0.0564328	0.0528576	0.0435652	0.0807651	0.041657	0.042576	0.0498697	0.00683242	0.0723077	0.0105282	0.0515195	0.0435007	0.0463807	0.043577	0.0898997	0.0604005	0.0434681	0.0663646	0.0411493	0.0534459	0.0477547	0.049505	0.104928	0.0565547	0.0617251	0.0564679	0.0691147	0.0495652	0.0626109	0.0529212	0.0564077	0.0528433	0.0448494	0.0652068	0.0564291	0.0495652	0.0571759	0.0602069	0.0532056	0.0528703
0.0605414	0.209359	0.209176	0.183117	0.150437	0.0534744	0.0150388	0.0467034	0.16065	0.00463316	0.222998	0.238166	0.195861	0.0838059	0.141559	0.21091	0.195389	0.0261728	0.0742527	0.0612097	0.234777	0.254285	0.237899	0.254291	0.083808	0.209034	0.223061	0.0481936	0.242309	0.187247	0.251354	0.171438	0.0342743	0.102025	0.0201073	0.171539	0.0740556	0.150507	0.073691	0.183715	0.150406	0.160578	0.0528949	0.0360198	0.223072	0.171539	0.0497952	0.18293	0.161072	0.141092
0.0777476	0.268949	0.23221	0.195521	0.238079	0.0671859	0.0372432	0.0567855	0.222745	0.00455373	0.277562	0.295344	0.284943	0.10201	0.198837	0.332294	0.271155	0.0303985	0.0900796	0.0889271	0.312573	0.311949	0.289942	0.311584	0.116463	0.22895	0.317111	0.0703821	0.43893	0.255357	0.333111	0.238914	0.0466324	0.115716	0.0316236	0.273848	0.102178	0.211384	0.0902232	0.223181	0.238914	0.196505	0.0736113	0.0446512	0.31804	0.240572	0.053208	0.195345	0.203938	0.174974
0.0340379	0.0691394	0.0690817	0.0422641	0.064394	0.0340689	0.0263986	0.0573335	0.0464456	0.00810689	0.0644017	0.0603558	0.0440743	0.0504262	0.0563642	0.0488085	0.0504123	0.00822982	0.056522	0.0122034	0.0498427	0.0496166	0.0529404	0.0497067	0.0712882	0.0693995	0.043556	0.0555362	0.0476672	0.0603933	0.0530843	0.0567399	0.0611737	0.0649011	0.0637123	0.0569857	0.0784009	0.0569857	0.0525437	0.0605125	0.0646094	0.0531755	0.0434023	0.110448	0.064392	0.0569857	0.0419137	0.0603506	0.0624463	0.0604591
0.0533254	0.056867	0.0568196	0.0394495	0.0603316	0.0318798	0.053352	0.103104	0.0435219	0.0131842	0.0529685	0.0496457	0.0412439	0.0638673	0.0673815	0.0467892	0.0613917	0.00766969	0.11534	0.0114393	0.0410222	0.0464919	0.0496405	0.046572	0.0975565	0.0570656	0.0408164	0.0807616	0.0505781	0.0644517	0.0436798	0.0603897	0.142349	0.0607495	0.0979672	0.0531684	0.0835884	0.0605387	0.0749005	0.0645521	0.0687922	0.0565839	0.0745207	0.103941	0.0529599	0.0605387	0.0671368	0.0564704	0.0654962	0.0645061
0.0470295	0.124201	0.141425	0.0963633	0.132063	0.0791261	0.0221737	0.0799516	0.0952345	0.0114642	0.11598	0.123877	0.102279	0.0708639	0.112788	0.112634	0.11672	0.0181092	0.072431	0.0361442	0.101978	0.132131	0.141082	0.132227	0.0667438	0.141724	0.101763	0.0707673	0.109902	0.108686	0.10885	0.101696	0.0510466	0.0898282	0.0410049	0.101819	0.0835577	0.0893683	0.0678258	0.108827	0.101696	0.0952672	0.0515	0.0552724	0.13215	0.0893683	0.0538392	0.123654	0.0960926	0.0955601
0.0229124	0.0789106	0.0692591	0.0575726	0.0959832	0.0446355	0.0210944	0.0770619	0.0604499	0.00620152	0.0993281	0.0792409	0.0742944	0.0342096	0.112708	0.0982226	0.074852	0.00775713	0.0490851	0.0224472	0.0839856	0.085062	0.0785186	0.0848686	0.0618203	0.0605949	0.088676	0.0443118	0.0907825	0.102706	0.0895606	0.0953515	0.0634074	0.0645673	0.0640657	0.0953145	0.115846	0.0836539	0.055719	0.0925903	0.108645	0.0688301	0.0310769	0.27597	0.114132	0.0836539	0.0248434	0.0603237	0.0784103	0.0787732
0.0890534	0.0732008	0.0731923	0.038661	0.0686441	0.0274991	0.0406629	0.150812	0.0569164	0.00588568	0.0527724	0.0563248	0.046335	0.0837207	0.049931	0.0503665	0.068715	0.00802171	0.209499	0.0126802	0.0467675	0.0528648	0.056408	0.0528661	0.141193	0.073206	0.0463254	0.102019	0.0564326	0.05663	0.0497952	0.0527682	0.0964211	0.0463241	0.0655226	0.0527656	0.0564943	0.0463008	0.0842903	0.0563513	0.0527682	0.0494299	0.0783604	0.0688165	0.0527916	0.0527656	0.0839212	0.0731936	0.049485	0.0494254
0.208581	0.115781	0.115768	0.0914314	0.108652	0.0174699	0.0257902	0.149236	0.1191	0.0169301	0.0834507	0.101548	0.0951056	0.229497	0.0699005	0.103994	0.141206	0.0143768	0.178835	0.0258442	0.0955622	0.108472	0.115749	0.10851	0.133834	0.131926	0.0951075	0.188611	0.0893101	0.0787187	0.101956	0.0731528	0.0737375	0.0642453	0.0711066	0.0833968	0.0357523	0.0731687	0.141363	0.0781878	0.0731528	0.0780993	0.184545	0.0670719	0.0834488	0.0833968	0.176007	0.115704	0.0781901	0.0685541
0.115802	0.183164	0.160687	0.161983	0.195661	0.0275395	0.0212383	0.0911521	0.186585	0.00902743	0.150381	0.160643	0.150373	0.184928	0.125902	0.187178	0.195812	0.0199677	0.144552	0.0465042	0.172113	0.195471	0.182995	0.195518	0.14192	0.183102	0.171408	0.113838	0.161105	0.14204	0.183654	0.13184	0.0780358	0.0891726	0.0450589	0.150316	0.0564311	0.131868	0.117729	0.140876	0.13184	0.123484	0.133195	0.0479092	0.150378	0.150316	0.110012	0.140817	0.140919	0.123546
0.0738309	0.254645	0.223331	0.23454	0.238031	0.0503166	0.0143192	0.072608	0.254109	0.0134591	0.237981	0.254131	0.238791	0.131259	0.19894	0.300318	0.309873	0.0249392	0.109837	0.0844375	0.27198	0.352639	0.330194	0.352593	0.120392	0.196154	0.271325	0.178085	0.291696	0.223075	0.290007	0.20872	0.0470337	0.109166	0.0412288	0.238053	0.0892699	0.183263	0.12203	0.195837	0.20872	0.195499	0.0982053	0.0545719	0.271337	0.208865	0.0709651	0.195426	0.196232	0.171643
0.0644428	0.195775	0.195736	0.230165	0.23813	0.0435939	0.010587	0.0936401	0.195617	0.0299979	0.237991	0.254201	0.237963	0.134415	0.206378	0.306687	0.239184	0.0214429	0.105258	0.0738813	0.238003	0.309307	0.289516	0.309366	0.0935101	0.171673	0.271292	0.198783	0.291248	0.223098	0.254036	0.208585	0.0372298	0.0836716	0.0319601	0.237808	0.0781481	0.20862	0.160207	0.171649	0.182983	0.171387	0.0711411	0.064824	0.238027	0.237808	0.0701213	0.150391	0.195692	0.171494
0.0837361	0.22312	0.223077	0.133253	0.141187	0.043873	0.0179131	0.0587229	0.131974	0.0449617	0.160786	0.195588	0.183466	0.141948	0.105044	0.173383	0.161741	0.0244935	0.11891	0.043948	0.20889	0.183169	0.171465	0.18331	0.09213	0.223115	0.183335	0.0841366	0.172497	0.132158	0.222929	0.123672	0.0486937	0.123885	0.0260821	0.141014	0.0782411	0.10858	0.0959938	0.1161	0.123672	0.132028	0.077612	0.0552733	0.183352	0.123736	0.107815	0.171521	0.116502	0.101696
0.015555	0.0244217	0.0243431	0.0159537	0.0260234	0.0231379	0.0231379	0.0231673	0.0214756	0.00254056	0.0259232	0.0242441	0.020248	0.013458	0.0369191	0.022432	0.0229506	0.00283191	0.0283589	0.00576378	0.0203705	0.0227703	0.0242482	0.0228892	0.0245455	0.0278266	0.0200063	0.016796	0.0246854	0.0317139	0.0216511	0.0335946	0.0411987	0.033756	0.0369348	0.0228484	0.0603515	0.0295764	0.0198888	0.0409618	0.0382531	0.0358476	0.0161553	0.0348241	0.0259153	0.0295764	0.0151354	0.0212428	0.0280273	0.0360662
0.0957142	0.196469	0.223878	0.22275	0.183029	0.0339297	0.017939	0.0646266	0.171538	0.00550822	0.208853	0.254527	0.183562	0.132225	0.15107	0.196803	0.208632	0.0279544	0.0904308	0.057708	0.176496	0.238301	0.222894	0.23831	0.101725	0.223471	0.183323	0.0650451	0.225054	0.208151	0.189785	0.183076	0.0612765	0.124128	0.0314565	0.18312	0.0801431	0.208723	0.102113	0.172097	0.160619	0.222794	0.083529	0.0436141	0.18324	0.208723	0.0604878	0.171325	0.195796	0.195945
0.131907	0.140844	0.140835	0.12402	0.132025	0.0241811	0.0241811	0.116459	0.124209	0.00854288	0.131899	0.160506	0.131939	0.183326	0.0956349	0.141999	0.171587	0.0174528	0.161495	0.0358207	0.132809	0.150454	0.140906	0.150455	0.14123	0.160548	0.131917	0.116319	0.140915	0.124188	0.141564	0.11567	0.0748744	0.0781676	0.0507104	0.131857	0.0564506	0.115675	0.109503	0.123557	0.11567	0.123496	0.132067	0.0605726	0.131919	0.131857	0.109016	0.140807	0.123538	0.108378
0.132034	0.140959	0.14094	0.109306	0.115885	0.0243577	0.0243577	0.117238	0.12367	0.0091417	0.132015	0.160597	0.132122	0.161117	0.0962698	0.142709	0.171833	0.0175762	0.184454	0.0360034	0.132306	0.150645	0.141108	0.15065	0.141381	0.16071	0.132061	0.116983	0.141079	0.123728	0.14115	0.11574	0.0650096	0.078307	0.051596	0.115733	0.0563916	0.101539	0.126646	0.12369	0.11574	0.123566	0.132394	0.0613411	0.132068	0.115733	0.10978	0.140824	0.108486	0.0952118
0.123678	0.150486	0.150467	0.116635	0.123711	0.0259811	0.0228373	0.109908	0.132026	0.00864271	0.140937	0.171458	0.141044	0.171977	0.102699	0.152236	0.183429	0.018746	0.172857	0.0384089	0.141228	0.160817	0.150634	0.160822	0.132459	0.171571	0.140983	0.109653	0.150606	0.132084	0.150677	0.123566	0.0693485	0.0835886	0.0484695	0.123559	0.0601974	0.108404	0.11882	0.132046	0.123566	0.131922	0.124038	0.0575353	0.14099	0.123559	0.102916	0.150351	0.115816	0.101641
0.13187	0.140833	0.140836	0.0837197	0.131987	0.0313578	0.0275309	0.151528	0.142266	0.0083681	0.101519	0.123547	0.115735	0.161627	0.0956392	0.123892	0.13231	0.0134231	0.210365	0.0314003	0.11599	0.131919	0.123521	0.131933	0.20966	0.123535	0.115737	0.150756	0.108509	0.0953019	0.123852	0.0890196	0.0864549	0.0781202	0.05691	0.101477	0.0563748	0.0781059	0.141519	0.0834479	0.0890196	0.0950408	0.15071	0.0531379	0.101545	0.0890268	0.0963705	0.12356	0.0834235	0.0731673
0.0111282	0.0153671	0.0153519	0.010221	0.0164512	0.00676335	0.0112175	0.0219266	0.0135545	0.00360335	0.0163921	0.0153374	0.0144953	0.0139642	0.0142318	0.0144185	0.0146642	0.00206912	0.02675	0.00682621	0.0128604	0.0145703	0.0136584	0.0145742	0.0263362	0.013542	0.0144442	0.0194041	0.0136102	0.0175369	0.0136746	0.0164112	0.0138954	0.0111445	0.0200747	0.014414	0.0153867	0.014414	0.0190211	0.0175162	0.0164112	0.0153851	0.0149972	0.0170036	0.016436	0.014414	0.0126546	0.0153548	0.0154533	0.0153678
0.0781756	0.0951346	0.0951247	0.0648232	0.115842	0.0275596	0.0313865	0.102269	0.0739194	0.00597763	0.0781661	0.0950925	0.0782132	0.095431	0.0738752	0.0847063	0.089284	0.0104219	0.141814	0.0213291	0.0791504	0.0892114	0.0835465	0.0892132	0.141251	0.0951422	0.0781874	0.11636	0.0835562	0.0841312	0.0842393	0.0781119	0.0747315	0.0602037	0.0745826	0.0781182	0.0643511	0.0781182	0.0745152	0.0834641	0.0781119	0.0833935	0.0892622	0.0689294	0.0891104	0.0781182	0.0738316	0.083421	0.083442	0.083437
0.208615	0.101565	0.10155	0.0792289	0.0835332	0.0199909	0.0294766	0.141549	0.0782421	0.011763	0.073246	0.0890849	0.0643648	0.223195	0.0471027	0.0695268	0.0953939	0.0126539	0.132882	0.0176349	0.0734444	0.0734114	0.078346	0.0734152	0.132468	0.115795	0.0643137	0.161307	0.0687185	0.06026	0.0783622	0.0564241	0.078583	0.0642858	0.0712003	0.0732551	0.031389	0.056414	0.0906469	0.0528691	0.0564241	0.0686324	0.124176	0.0738575	0.0732899	0.0642835	0.151171	0.115747	0.0602981	0.0528424
0.000204221	0.000211212	0.000194717	0.00132024	0.000329019	0.000303025	0.000303047	0.000920586	0.000285711	0.000931973	0.000209346	0.000179051	0.000310253	0.000729537	0.0010604	0.000754554	0.000558127	0.000200404	0.00129471	0.000373745	0.000394508	0.000293514	0.000281215	0.000296278	0.000815461	0.000250267	0.000252687	0.000837737	0.000326368	0.000241524	0.000364803	0.000229707	0.000651786	0.000221871	0.00262882	0.000218949	0.000232194	0.000218894	0.00121805	0.000240871	0.000229707	0.000229733	0.00100705	0.000625148	0.00025771	0.000218949	0.000948142	0.000274238	0.000306647	0.000211098
0.349754	0.300074	0.318043	0.160639	0.195603	0.645148	0.6087	0.0466103	0.182955	0.00394304	0.280457	0.2637	0.838739	0.0952383	0.161576	0.309414	0.222783	0.177365	0.0644604	0.122371	0.391087	0.259135	0.242184	0.256348	0.0956032	0.578509	0.36868	0.0534512	0.281207	0.185125	0.37238	0.353246	0.0335392	0.289193	0.0227467	0.673298	0.0920127	0.628287	0.0734939	0.408616	0.353246	0.322687	0.0604499	0.0363427	0.359729	0.64932	0.0495798	0.16066	0.316537	0.552017
0.0314159	0.0952768	0.095259	0.0735676	0.101624	0.0687671	0.0188114	0.053483	0.0841362	0.00386468	0.101548	0.0951421	0.101648	0.0439106	0.141114	0.109161	0.101628	0.0105047	0.0654731	0.0276916	0.105117	0.115873	0.108458	0.115833	0.0567966	0.08356	0.101543	0.047122	0.108679	0.124362	0.112048	0.115699	0.0962935	0.101626	0.0384958	0.101569	0.161001	0.101569	0.0842491	0.140919	0.131881	0.108369	0.0466079	0.0467229	0.11574	0.101569	0.0388013	0.0731758	0.108451	0.0951518
0.0632106	0.210676	0.185335	0.160585	0.195479	0.0859532	0.0495047	0.0465985	0.183203	0.00395387	0.223878	0.238722	0.268872	0.0952576	0.160867	0.309371	0.222733	0.0221287	0.0645673	0.0650725	0.932195	0.254773	0.238526	0.254412	0.0955108	0.187218	0.290945	0.0531956	0.241351	0.207221	0.948129	0.172785	0.0339472	0.0917416	0.0227194	0.198911	0.156597	0.153901	0.0734392	0.144355	0.172785	0.142226	0.0603035	0.0359246	0.25554	0.174933	0.0496021	0.160539	0.143381	0.129278
0.0603316	0.183387	0.183304	0.211579	0.195992	0.0409525	0.0113804	0.0989445	0.183217	0.0622033	0.223081	0.238165	0.222994	0.249209	0.188533	0.286499	0.223567	0.0228103	0.119996	0.0733608	0.222915	0.289933	0.271194	0.29001	0.0855902	0.183199	0.254402	0.0904971	0.272283	0.20914	0.237962	0.19538	0.0342768	0.0892906	0.0391587	0.195411	0.0732155	0.171433	0.0973643	0.161014	0.171402	0.160541	0.0786847	0.0504752	0.223124	0.195411	0.101636	0.182978	0.1607	0.141031
0.0835223	0.0529685	0.0529039	0.0489782	0.0436122	0.0136515	0.0136515	0.107886	0.0530321	0.168937	0.0335029	0.0407446	0.0435596	0.470768	0.0304817	0.0496057	0.0658708	0.0067953	0.132513	0.0136874	0.0434944	0.0495339	0.0528359	0.0495954	0.0813982	0.0529569	0.0434622	0.109019	0.0411399	0.0313989	0.0464017	0.0294468	0.0361693	0.0295042	0.0451407	0.0382118	0.0163877	0.0294672	0.0697858	0.0276412	0.0294468	0.0314229	0.157929	0.0379307	0.0381562	0.0335534	0.160068	0.0602806	0.0316962	0.0276022
0.0732133	0.0357545	0.0357405	0.0224958	0.0336214	0.0334891	0.0381475	0.128172	0.0370069	0.0841409	0.0257785	0.0275207	0.0199023	0.117644	0.0325846	0.0232772	0.0299297	0.00455852	0.141961	0.00565248	0.0230004	0.0226448	0.0241317	0.0226769	0.081103	0.0357284	0.0198728	0.0876138	0.0244176	0.027875	0.0245261	0.0257454	0.0916907	0.043427	0.0918858	0.0257687	0.0407923	0.0257687	0.0590037	0.0313776	0.0293295	0.0241219	0.0972283	0.0745906	0.0293606	0.0257687	0.119113	0.0463703	0.0276181	0.0274982
0.349754	0.300074	0.318043	0.160639	0.195603	0.645148	0.6087	0.0466103	0.182955	0.00394304	0.280457	0.2637	0.838739	0.0952383	0.161576	0.309414	0.222783	0.177365	0.0644604	0.122371	0.391087	0.259135	0.242184	0.256348	0.0956032	0.578509	0.36868	0.0534512	0.281207	0.185125	0.37238	0.353246	0.0335392	0.289193	0.0227467	0.673298	0.0920127	0.628287	0.0734939	0.408616	0.353246	0.322687	0.0604499	0.0363427	0.359729	0.64932	0.0495798	0.16066	0.316537	0.552017
0.349754	0.300074	0.318043	0.160639	0.195603	0.645148	0.6087	0.0466103	0.182955	0.00394304	0.280457	0.2637	0.838739	0.0952383	0.161576	0.309414	0.222783	0.177365	0.0644604	0.122371	0.391087	0.259135	0.242184	0.256348	0.0956032	0.578509	0.36868	0.0534512	0.281207	0.185125	0.37238	0.353246	0.0335392	0.289193	0.0227467	0.673298	0.0920127	0.628287	0.0734939	0.408616	0.353246	0.322687	0.0604499	0.0363427	0.359729	0.64932	0.0495798	0.16066	0.316537	0.552017
0.631081	0.905618	0.864069	0.183011	0.253956	0.109473	0.0775021	0.0465251	0.208536	0.00441565	0.304798	0.614869	0.277708	0.108508	0.184702	0.271866	0.254017	0.553419	0.0837548	0.08381	0.293816	0.29918	0.274833	0.297419	0.108528	0.761835	0.264155	0.0620286	0.427032	0.239044	0.311077	0.226289	0.0439591	0.714358	0.029426	0.271827	0.10918	0.213326	0.0736302	0.23907	0.226289	0.18657	0.0687936	0.0473238	0.342404	0.240662	0.0564635	0.208492	0.254242	0.186452
0.101463	0.0950526	0.0950462	0.109687	0.101664	0.0312729	0.0240892	0.068989	0.141969	0.00664895	0.0685362	0.0833794	0.0685185	0.0954276	0.0651208	0.0743996	0.115926	0.0134178	0.124219	0.0212518	0.0687518	0.0890731	0.0950547	0.0890947	0.0960483	0.0950476	0.0685344	0.0895868	0.0834582	0.0734949	0.0733674	0.0684967	0.0745152	0.0780978	0.0412911	0.0684957	0.0380993	0.0684957	0.124469	0.0641935	0.0684967	0.0833575	0.132108	0.0408614	0.0685353	0.078075	0.0838136	0.141065	0.0731659	0.064182
0.141023	0.150773	0.150797	0.151702	0.160815	0.0258657	0.0199642	0.0856	0.134918	0.00866168	0.123722	0.150707	0.140901	0.197758	0.103796	0.154052	0.16098	0.0188109	0.104725	0.038556	0.141765	0.160822	0.150412	0.160917	0.103229	0.171651	0.140986	0.126408	0.133057	0.120968	0.151406	0.108339	0.0847281	0.0952845	0.0420953	0.140807	0.0529114	0.108373	0.109908	0.101737	0.108339	0.13185	0.110158	0.0516378	0.123715	0.123529	0.0907305	0.115693	0.115818	0.101617
0.0564276	0.22284	0.222829	0.22336	0.237888	0.0495829	0.0105212	0.0504495	0.223383	0.0039221	0.271077	0.289486	0.27114	0.0898327	0.224603	0.342251	0.27121	0.0241944	0.0705667	0.0838318	0.272938	0.352421	0.329949	0.352423	0.0894803	0.195444	0.309053	0.0582135	0.330731	0.255098	0.291419	0.237727	0.0392976	0.0951659	0.0253122	0.23776	0.089232	0.208572	0.079213	0.195493	0.208539	0.195319	0.0644697	0.0339606	0.271096	0.23776	0.0472824	0.171361	0.19543	0.171406
0.0407744	0.0734131	0.0643613	0.190389	0.0894209	0.0529783	0.0243223	0.0634245	0.0652176	0.00529137	0.0784469	0.0733041	0.0603595	0.046372	0.132725	0.0819741	0.0792028	0.00727118	0.0657988	0.018792	0.0687364	0.0783502	0.0733458	0.0783552	0.0745152	0.0734005	0.0688344	0.0575814	0.0835923	0.0953229	0.073283	0.0891129	0.0737068	0.0892622	0.0877218	0.0686005	0.108406	0.0891006	0.0607904	0.0953205	0.101563	0.0951342	0.0449481	0.112821	0.0893506	0.0781797	0.0309674	0.0565003	0.0834938	0.0836679
0.140821	0.15042	0.150379	0.0974089	0.108586	0.0259487	0.0295328	0.225726	0.115941	0.021327	0.0951972	0.115732	0.108539	0.193354	0.0694752	0.117507	0.161421	0.0186545	0.23108	0.0296048	0.108621	0.123675	0.131967	0.12365	0.173944	0.150386	0.108547	0.145604	0.115882	0.0891993	0.115889	0.0834756	0.0791055	0.0834694	0.073897	0.0951266	0.0463811	0.0732379	0.124297	0.0782923	0.0834756	0.0891149	0.144482	0.0976129	0.108555	0.083466	0.161049	0.171465	0.078236	0.0686218
0.0655543	0.226209	0.197915	0.19555	0.23794	0.0449412	0.0149985	0.0569012	0.222823	0.00393363	0.238698	0.255707	0.310592	0.101925	0.197411	0.332389	0.271227	0.022642	0.0792038	0.076981	0.415666	0.309887	0.289656	0.309905	0.102084	0.197012	0.353352	0.066349	0.32106	0.239612	0.361389	0.208808	0.0441694	0.0969406	0.0277682	0.238261	0.0929751	0.18347	0.0898105	0.173616	0.208808	0.171609	0.073362	0.038667	0.272221	0.209073	0.0531509	0.171374	0.173441	0.150963
0.140914	0.0892459	0.0891799	0.0771518	0.0733784	0.0200581	0.0228158	0.154013	0.0893089	0.159922	0.0564322	0.0686555	0.0733623	0.50469	0.0493907	0.0814776	0.110068	0.0112539	0.195244	0.0200939	0.073295	0.083508	0.0891105	0.0835705	0.119044	0.0892342	0.073263	0.197343	0.069058	0.0528733	0.0782204	0.0495604	0.0690597	0.0496186	0.0744123	0.0643533	0.0275389	0.0495812	0.0989739	0.0464795	0.0495604	0.0528987	0.238895	0.0652503	0.0642964	0.0564839	0.216752	0.101637	0.0531779	0.04644
0.334519	0.286854	0.304412	0.171454	0.208741	0.336668	0.302532	0.0496284	0.195318	0.0037943	0.213297	0.231274	0.538838	0.0892437	0.172344	0.330415	0.237891	0.172698	0.0688698	0.0761544	0.357562	0.272258	0.254794	0.272023	0.0893895	0.551823	0.316071	0.0571968	0.312124	0.195951	0.334438	0.291336	0.0358612	0.277672	0.0243296	0.583767	0.0848165	0.535708	0.0784207	0.169942	0.291336	0.258708	0.0645673	0.0337208	0.246346	0.558165	0.0465101	0.150551	0.703278	0.159722
0.060581	0.209292	0.183648	0.185108	0.254089	0.046818	0.0148472	0.0621569	0.208801	0.00431596	0.223075	0.238158	0.223325	0.0960152	0.200081	0.332184	0.291126	0.0229306	0.085317	0.07015	0.254562	0.290099	0.271263	0.289976	0.109279	0.161027	0.254317	0.0744965	0.272996	0.209172	0.271531	0.19544	0.038879	0.0895153	0.0371357	0.222867	0.0835571	0.171552	0.0862387	0.161358	0.19544	0.160602	0.0694207	0.0378438	0.254333	0.19553	0.0572907	0.183091	0.160905	0.141043
0.353818	0.31419	0.330425	0.195478	0.238011	0.64181	0.605813	0.0566395	0.222674	0.0041857	0.295529	0.279793	0.855922	0.101667	0.196414	0.33033	0.27113	0.178699	0.0783786	0.135407	0.323991	0.314254	0.293807	0.311467	0.102032	0.590891	0.388269	0.064885	0.33283	0.224843	0.396225	0.390445	0.040766	0.295215	0.027624	0.715706	0.097652	0.660916	0.0893613	0.439175	0.390445	0.353246	0.0734851	0.0387483	0.376912	0.686518	0.0529181	0.171521	0.347096	0.578821
0.00859836	0.0199494	0.0199577	0.0190412	0.0187426	0.00470596	0.00233119	0.0276939	0.0202873	0.018297	0.0187026	0.022693	0.0314643	0.0398475	0.0161856	0.0265999	0.0342704	0.0042805	0.0180049	0.0099563	0.0242731	0.0275901	0.0257966	0.0276219	0.0130372	0.0199379	0.0276451	0.0110332	0.0228508	0.0175609	0.0294834	0.0163738	0.00728462	0.00976957	0.00683363	0.0186302	0.00804987	0.0143777	0.0173533	0.015451	0.0163738	0.0174694	0.0155563	0.0102585	0.0213522	0.0163648	0.0168459	0.0175799	0.0154231	0.0134949
0.00591914	0.0119441	0.011954	0.0119159	0.0100146	0.00332797	0.00212707	0.0277575	0.0120456	0.578236	0.0111754	0.0119296	0.0112655	0.601762	0.0104009	0.0138885	0.0154805	0.00187757	0.248935	0.00692651	0.0111931	0.0127366	0.013514	0.0128083	0.01523	0.0119685	0.0126934	0.0200394	0.0108977	0.00925523	0.011961	0.00862281	0.00472727	0.00521517	0.00628755	0.00867333	0.00378622	0.00867333	0.0209176	0.00820236	0.00759102	0.00809002	0.305406	0.0118241	0.00982878	0.00984963	0.51763	0.00923876	0.00946946	0.00812816
0.0698662	0.212369	0.187975	0.183147	0.223054	0.26852	0.236549	0.0530934	0.208551	0.00380741	0.546441	0.244587	0.582014	0.0951173	0.184001	0.309108	0.253947	0.0229406	0.0733045	0.0765307	0.33215	0.291248	0.272456	0.291358	0.0953271	0.202963	0.701735	0.0604008	0.274492	0.211488	0.354588	0.241181	0.038162	0.0958928	0.0259316	0.240498	0.0857921	0.189184	0.0836309	0.238696	0.241181	0.206342	0.0686233	0.0364574	0.703073	0.213162	0.0494779	0.160794	0.166643	0.298321
0.237732	0.131874	0.131877	0.0907712	0.10848	0.0227088	0.033523	0.162282	0.132199	0.0136451	0.0951358	0.115699	0.0951518	0.255874	0.0690178	0.102118	0.14155	0.0163147	0.172002	0.0258647	0.108459	0.1085	0.115758	0.108443	0.172249	0.150353	0.0951266	0.18408	0.0891326	0.0782311	0.115817	0.0732403	0.078346	0.0731676	0.0792953	0.0834569	0.0406796	0.0732288	0.117027	0.0686548	0.0732403	0.0781869	0.210503	0.0751403	0.0951311	0.0834569	0.172209	0.150476	0.0781782	0.0686168
0.150347	0.183036	0.183024	0.109509	0.150576	0.0275206	0.0275206	0.13181	0.185371	0.0144802	0.131928	0.160529	0.150345	0.214114	0.109323	0.163199	0.22324	0.0198756	0.19057	0.0407372	0.15069	0.17143	0.18297	0.171446	0.161611	0.183	0.150372	0.153543	0.141024	0.124257	0.160834	0.115664	0.0907247	0.0890817	0.0659364	0.11567	0.0564067	0.101476	0.132462	0.10842	0.115664	0.12349	0.172757	0.0630993	0.131926	0.11567	0.128624	0.160528	0.108423	0.0950847
0.353818	0.31419	0.330425	0.195478	0.238011	0.64181	0.605813	0.0566395	0.222674	0.0041857	0.295529	0.279793	0.855922	0.101667	0.196414	0.33033	0.27113	0.178699	0.0783786	0.135407	0.323991	0.314254	0.293807	0.311467	0.102032	0.590891	0.388269	0.064885	0.33283	0.224843	0.396225	0.390445	0.040766	0.295215	0.027624	0.715706	0.097652	0.660916	0.0893613	0.439175	0.390445	0.353246	0.0734851	0.0387483	0.376912	0.686518	0.0529181	0.171521	0.347096	0.578821
0.0647077	0.22357	0.22364	0.222806	0.238278	0.0568649	0.0123324	0.0498897	0.222927	0.00363644	0.273039	0.29026	0.271568	0.0891776	0.255403	0.331445	0.271135	0.0243969	0.0784766	0.0972046	0.277488	0.352967	0.329988	0.353098	0.10169	0.195998	0.311416	0.0572575	0.379489	0.564542	0.295245	0.271145	0.0434806	0.0955345	0.0243884	0.237888	0.102252	0.237888	0.0785933	0.224214	0.237869	0.222797	0.0642471	0.0340112	0.272916	0.271164	0.0529109	0.17137	0.223125	0.195883
0.078704	0.209933	0.210076	0.209142	0.224857	0.0419452	0.015645	0.0718995	0.208813	0.00578928	0.22858	0.276454	0.291054	0.125072	0.195509	0.312484	0.255585	0.0261009	0.0970323	0.191336	0.289942	0.291098	0.271337	0.291827	0.0959076	0.238552	0.300586	0.0718189	0.279622	0.212074	0.309543	0.195681	0.0560378	0.116222	0.0304343	0.222969	0.0953019	0.171655	0.109373	0.165237	0.195681	0.1833	0.0898105	0.0590088	0.261992	0.195633	0.0653135	0.208678	0.160915	0.141997
0.612933	0.869549	0.88031	0.195346	0.237955	0.105555	0.0695575	0.0435208	0.195302	0.0041528	0.355252	0.859462	0.286575	0.10161	0.198699	0.29038	0.237919	0.337217	0.0784225	0.104415	0.273402	0.329453	0.292968	0.325771	0.101624	0.759765	0.299698	0.058794	0.59769	0.256219	0.291409	0.24105	0.0417482	0.608856	0.0275486	0.253743	0.102279	0.224555	0.0689214	0.340981	0.211862	0.198642	0.0644475	0.0445818	0.345125	0.253743	0.0528966	0.195255	0.258496	0.194421
0.264354	0.285833	0.286854	0.195467	0.237988	0.6461	0.610103	0.0566754	0.222688	0.0042154	0.275697	0.272264	0.834858	0.101694	0.196323	0.330311	0.271118	0.125779	0.0784051	0.120598	0.321526	0.31337	0.29305	0.311106	0.10209	0.49365	0.361631	0.0650663	0.3232	0.224574	0.409228	0.316939	0.0407564	0.23016	0.0276483	0.612955	0.0957374	0.558165	0.0893986	0.360307	0.316939	0.27974	0.0735389	0.0386855	0.339974	0.583767	0.0529404	0.171498	0.28984	0.561905
0.208666	0.132054	0.132065	0.0909407	0.123802	0.0227926	0.0336067	0.190601	0.115903	0.604045	0.0951886	0.115825	0.0952345	0.789368	0.0719549	0.104371	0.142853	0.016433	0.351486	0.0260066	0.108521	0.108541	0.115779	0.108615	0.176379	0.150492	0.0951782	0.194082	0.0896788	0.0782459	0.115853	0.0732187	0.0696896	0.0732845	0.0804664	0.0834847	0.0406664	0.0732566	0.124563	0.0687378	0.0732187	0.0781653	0.338158	0.0888444	0.0951833	0.0834847	0.766615	0.1504	0.0784118	0.0686412
0.0951173	0.0687661	0.0686982	0.0451056	0.0645485	0.0260928	0.0384215	0.707744	0.0466633	0.0349584	0.0498596	0.0529007	0.0383753	0.115456	0.0487484	0.0455542	0.050439	0.00864719	0.170072	0.0108754	0.0437167	0.0436812	0.0464403	0.0436399	0.119019	0.0686447	0.0386203	0.122201	0.046773	0.0532122	0.0466058	0.0495117	0.0794359	0.0564338	0.0948125	0.0434456	0.0528075	0.0495003	0.0949082	0.060555	0.0564144	0.0463852	0.0885446	0.150976	0.0569164	0.0495003	0.132332	0.0686703	0.0528669	0.0465011
0.0495223	0.0278343	0.0277212	0.0370352	0.0298427	0.0201609	0.0383911	0.504385	0.0246857	0.0169165	0.023387	0.0213812	0.0176888	0.0653983	0.0305754	0.0233529	0.0267098	0.00366733	0.0771518	0.00515819	0.0200614	0.0202344	0.0213318	0.0201746	0.0557719	0.0276364	0.0181144	0.120926	0.0190468	0.0246211	0.0213268	0.0226878	0.07903	0.0335687	0.123786	0.0199143	0.0406725	0.022672	0.122601	0.02807	0.0258317	0.0212639	0.0656859	0.209401	0.0233367	0.022672	0.0962825	0.0315035	0.0242287	0.0214279
0.0731692	0.22272	0.222701	0.223707	0.183307	0.0495159	0.0135185	0.104517	0.196464	0.00672136	0.237862	0.253891	0.208622	0.134084	0.172304	0.258939	0.237983	0.0274717	0.0825806	0.0740617	0.23872	0.309108	0.289404	0.309077	0.102388	0.222675	0.23793	0.0601617	0.254046	0.19835	0.254695	0.182923	0.0441135	0.108367	0.0292883	0.182929	0.0782284	0.160472	0.0821164	0.171478	0.160466	0.171327	0.0737271	0.0404207	0.237894	0.182929	0.0708184	0.195337	0.171343	0.150362
0.115664	0.0732086	0.0731875	0.0399762	0.0687893	0.0313625	0.04637	0.300815	0.0522149	0.0129794	0.0528448	0.0563485	0.0406869	0.112223	0.0502089	0.0459108	0.0604947	0.00800624	0.168356	0.0112045	0.0469792	0.0463864	0.0494655	0.046373	0.142246	0.0731692	0.0407387	0.134855	0.0495666	0.057501	0.0500066	0.0527521	0.089814	0.0527633	0.0970122	0.0462851	0.0564424	0.0527499	0.0799509	0.0642831	0.0601223	0.0494138	0.089995	0.104992	0.0602476	0.0527499	0.126874	0.0732267	0.0563272	0.0563536
0.59606	0.594276	0.678224	0.208568	0.222693	0.10361	0.0578045	0.0528359	0.237699	0.00441565	0.256219	0.308537	0.277708	0.108477	0.184001	0.271434	0.289494	0.291819	0.0836682	0.0825211	0.255879	0.333401	0.357183	0.33214	0.10857	0.74704	0.25566	0.0695964	0.3253	0.208983	0.272768	0.198952	0.0436044	0.583435	0.0293792	0.207086	0.0842261	0.183108	0.0837903	0.192318	0.174974	0.18657	0.0784443	0.0466585	0.255912	0.207086	0.0643329	0.208476	0.254242	0.186452
0.0834819	0.171496	0.171506	0.117506	0.141188	0.0294807	0.0154545	0.0933559	0.171753	0.0118405	0.140877	0.17145	0.160621	0.142336	0.11632	0.17292	0.24071	0.018661	0.104014	0.0497558	0.160623	0.183066	0.195388	0.183098	0.102734	0.171485	0.160595	0.102175	0.150575	0.132013	0.171486	0.123542	0.0545996	0.0834756	0.053438	0.123557	0.0601587	0.108401	0.103882	0.115809	0.123542	0.131898	0.0995579	0.0580408	0.140902	0.123557	0.105852	0.132032	0.115815	0.101554
0.0603019	0.0382766	0.0382452	0.0390312	0.0314714	0.0113509	0.0244024	0.0673578	0.0436915	0.239445	0.0242463	0.0294711	0.0243577	0.24529	0.0334358	0.0282426	0.0376587	0.00500071	0.149057	0.00687778	0.0242334	0.0275741	0.0293859	0.0276412	0.0602867	0.0383161	0.0242325	0.0785241	0.026385	0.0258396	0.0258592	0.0242894	0.0838902	0.0464982	0.0573274	0.0243142	0.0226861	0.0243142	0.0871595	0.0259637	0.0242894	0.0294969	0.241637	0.0518565	0.027596	0.0243142	0.178939	0.0435227	0.0262743	0.0227733
0.0258723	0.021348	0.0213205	0.0196717	0.0176353	0.0044745	0.00825613	0.0362748	0.0189079	0.180948	0.0135435	0.0164464	0.0136398	0.252013	0.0144747	0.0176518	0.0214857	0.0025771	0.0870476	0.00513159	0.0153997	0.015383	0.0163738	0.0154422	0.0389611	0.0187973	0.0135321	0.047933	0.0131499	0.0111747	0.0164278	0.0105138	0.0148872	0.0119642	0.0254134	0.0119679	0.00758965	0.010536	0.0323645	0.00991285	0.0105138	0.0112063	0.129849	0.022357	0.0135376	0.0119679	0.122876	0.0187087	0.0115117	0.00987098
0.648277	0.732807	0.703278	0.0685695	0.0834428	0.154932	0.143108	0.0381694	0.0890199	0.00363775	0.0988838	0.195497	0.192962	0.0686484	0.0608765	0.0786311	0.0952288	0.606079	0.0529526	0.0288011	0.0893183	0.0988838	0.107045	0.0981688	0.0528887	0.716779	0.0759398	0.0442822	0.128961	0.0786476	0.0917416	0.0799113	0.0277325	0.680072	0.0186545	0.11347	0.0474164	0.104498	0.0465648	0.0851141	0.0799113	0.0848578	0.0436061	0.0339367	0.0982955	0.11347	0.0463967	0.101439	0.222653	0.117932
0.13222	0.108618	0.108644	0.0977563	0.0892388	0.0318016	0.0318016	0.0910881	0.141229	0.125317	0.0782171	0.0952345	0.0689589	0.258096	0.0761142	0.0738388	0.126822	0.0137615	0.17359	0.0213833	0.0782466	0.0892325	0.0952345	0.089359	0.145869	0.108919	0.0686233	0.104228	0.0839549	0.0732222	0.0836065	0.0687582	0.0739094	0.089359	0.0414783	0.0604899	0.0435115	0.0604899	0.151841	0.064417	0.0687582	0.0836191	0.735581	0.044647	0.0782096	0.0688923	0.133411	0.141097	0.0653011	0.0566354
0.0563279	0.222725	0.222704	0.223864	0.238104	0.0494952	0.0104335	0.0694742	0.224059	0.00494904	0.27115	0.289425	0.271066	0.102941	0.223549	0.334222	0.271215	0.0241151	0.0708184	0.084281	0.271859	0.352371	0.329913	0.352337	0.0898146	0.195339	0.309139	0.0607	0.33008	0.257584	0.290097	0.237705	0.0377671	0.0950738	0.0294611	0.23771	0.0891428	0.208522	0.0823904	0.195451	0.208517	0.195296	0.0647793	0.03523	0.271165	0.23771	0.0542885	0.17136	0.195313	0.171397
0.140765	0.150313	0.150314	0.116123	0.140914	0.0257657	0.0257657	0.126752	0.133299	0.00880352	0.108369	0.131867	0.14081	0.196817	0.0893187	0.150822	0.18323	0.0162938	0.173099	0.0381743	0.14099	0.160546	0.150324	0.160535	0.172045	0.131859	0.140823	0.161104	0.131943	0.101729	0.150519	0.095042	0.0793478	0.0731474	0.0607728	0.123489	0.0527945	0.09504	0.116904	0.0890704	0.095042	0.101471	0.160942	0.0648611	0.123547	0.108334	0.133063	0.131899	0.10149	0.0890256
0.0604789	0.209111	0.209142	0.208652	0.222909	0.041319	0.0117469	0.0531978	0.208874	0.00449802	0.254532	0.271564	0.223471	0.0953314	0.209123	0.272712	0.222733	0.0260206	0.0840122	0.0731478	0.24328	0.290161	0.271215	0.289879	0.0836129	0.20898	0.254668	0.0533743	0.273208	0.28162	0.261567	0.222859	0.0447603	0.101815	0.0227184	0.195577	0.0860337	0.195577	0.0953942	0.210331	0.195522	0.183141	0.068585	0.0360898	0.22334	0.222913	0.0566002	0.160475	0.183263	0.161118
0.188396	0.2973	0.34838	0.222713	0.208681	0.175938	0.139941	0.05643	0.222691	0.00428785	0.273556	0.344948	0.312253	0.101761	0.196301	0.289774	0.271155	0.0771498	0.0893889	0.0888728	0.239882	0.355781	0.332894	0.355194	0.101805	0.429576	0.273011	0.0655007	0.374155	0.254347	0.257672	0.241428	0.046491	0.205283	0.0313834	0.252687	0.102457	0.223499	0.0897302	0.231274	0.21224	0.257521	0.0739085	0.0438019	0.27326	0.252687	0.0529971	0.222622	0.259857	0.225312
0.0686618	0.208817	0.208833	0.20876	0.223288	0.0467066	0.0129928	0.04673	0.20903	0.00384076	0.255218	0.271431	0.223083	0.0952149	0.238549	0.271824	0.222783	0.0199001	0.0734512	0.079817	0.226681	0.290035	0.271455	0.290048	0.095252	0.183124	0.255507	0.053336	0.309883	0.427364	0.241856	0.253925	0.0453216	0.101605	0.0228836	0.19544	0.0956343	0.253941	0.0837211	0.209654	0.22276	0.237832	0.0601847	0.0319102	0.223982	0.253941	0.0495503	0.140798	0.208658	0.208961
0.0686618	0.208817	0.208833	0.20876	0.223288	0.0467066	0.0129928	0.04673	0.20903	0.00384076	0.255218	0.271431	0.223083	0.0952149	0.238549	0.271824	0.222783	0.0199001	0.0734512	0.079817	0.226681	0.290035	0.271455	0.290048	0.095252	0.183124	0.255507	0.053336	0.309883	0.427364	0.241856	0.253925	0.0453216	0.101605	0.0228836	0.19544	0.0956343	0.253941	0.0837211	0.209654	0.22276	0.237832	0.0601847	0.0319102	0.223982	0.253941	0.0495503	0.140798	0.208658	0.208961
0.0733809	0.223109	0.223142	0.253998	0.209416	0.0440684	0.0141257	0.056873	0.22316	0.00410699	0.240698	0.254558	0.209277	0.115871	0.196445	0.254758	0.237833	0.0242327	0.0783908	0.0952059	0.217761	0.30993	0.289513	0.309954	0.0892755	0.222964	0.241371	0.0570656	0.255415	0.597883	0.2322	0.208724	0.0489237	0.123705	0.0243346	0.183145	0.0792953	0.208747	0.101846	0.197489	0.183122	0.22284	0.0732334	0.038915	0.211299	0.208747	0.0529118	0.171385	0.195516	0.196065
0.662959	0.922922	0.972713	0.171373	0.183084	0.147859	0.10682	0.0564908	0.195304	0.00470415	0.259452	0.686036	0.288811	0.101621	0.152254	0.223398	0.237944	0.461859	0.101815	0.0832001	0.211346	0.283125	0.293932	0.280886	0.115831	0.853205	0.222437	0.0747026	0.406876	0.196796	0.225054	0.187793	0.0533978	0.713449	0.0313602	0.209259	0.102444	0.186802	0.089455	0.252032	0.165336	0.200174	0.0734495	0.0570775	0.254965	0.209259	0.0686796	0.222592	0.275399	0.188278
0.0647497	0.223719	0.223794	0.255775	0.238752	0.0504375	0.0128077	0.0619771	0.222991	0.00927594	0.272067	0.291817	0.272067	0.113194	0.226936	0.34383	0.273402	0.0279209	0.0832146	0.111558	0.271634	0.35366	0.33027	0.35352	0.0905564	0.223367	0.310418	0.0686237	0.336341	0.254968	0.290147	0.238002	0.0430231	0.108871	0.0269856	0.238024	0.089244	0.208836	0.0910981	0.19832	0.208814	0.195594	0.0751162	0.0658627	0.272173	0.238024	0.0566985	0.195403	0.195699	0.17243
0.0748272	0.250026	0.223499	0.183074	0.224903	0.152558	0.114123	0.0534806	0.208619	0.00451396	0.276	0.282062	0.29468	0.108641	0.185621	0.311139	0.253901	0.0269927	0.073572	0.650955	0.333556	0.297155	0.272001	0.293112	0.108795	0.217714	0.337677	0.0625287	0.314483	0.215108	0.408798	0.198138	0.038359	0.106785	0.026033	0.230703	0.0963226	0.179388	0.0837864	0.231062	0.198138	0.163299	0.0687649	0.0419744	0.322247	0.203366	0.0565455	0.182968	0.165499	0.158944
0.0144593	0.0335743	0.0335861	0.0316547	0.027756	0.0100005	0.00539717	0.029669	0.0497017	0.589396	0.0314326	0.0335586	0.0315358	0.605035	0.0362201	0.0399072	0.0441894	0.00384773	0.322844	0.0166316	0.0314454	0.0408016	0.043471	0.0408832	0.0314697	0.0336036	0.0357824	0.0261124	0.0386722	0.0335394	0.0335872	0.0313936	0.013124	0.0187026	0.00992208	0.0242674	0.011872	0.0276242	0.0420937	0.0336299	0.0275666	0.0294174	0.40588	0.0144955	0.0275989	0.0314511	0.558762	0.0294689	0.0297393	0.0258758
0.243938	0.235258	0.261972	0.123603	0.150476	0.242355	0.216055	0.0358656	0.140813	0.00375264	0.198971	0.216537	0.252153	0.0566774	0.184586	0.183796	0.150542	0.128742	0.0646775	0.0570802	0.154837	0.197717	0.18494	0.197337	0.0837446	0.408616	0.174186	0.0376884	0.576112	0.238428	0.167296	0.228151	0.0435865	0.217293	0.0199909	0.171112	0.0968195	0.243459	0.0571709	0.229674	0.200815	0.188433	0.0414254	0.0279376	0.198531	0.216123	0.038399	0.108386	0.466705	0.328156
0.199682	0.228628	0.245337	0.171452	0.183215	0.437646	0.409564	0.0381938	0.171368	0.00463815	0.347882	0.332036	0.558165	0.0782214	0.19612	0.222867	0.183105	0.0750564	0.0686398	0.0719063	0.186052	0.247035	0.230594	0.241774	0.0892358	0.393565	0.248844	0.0437324	0.300763	0.290887	0.199398	0.554771	0.0528918	0.186564	0.0212085	0.319139	0.110102	0.348327	0.0783825	0.612822	0.521495	0.537588	0.0496595	0.0300356	0.263592	0.381603	0.0463907	0.131946	0.248977	0.838171
0.362789	0.286854	0.306447	0.150468	0.183221	0.64181	0.612214	0.0497368	0.171359	0.00472145	0.240739	0.221291	0.767856	0.089217	0.151404	0.22313	0.183064	0.173851	0.0783786	0.111663	0.252779	0.213854	0.199775	0.211067	0.116227	0.566913	0.287869	0.0570156	0.266135	0.197506	0.242846	0.364842	0.0464366	0.283554	0.027624	0.686518	0.0867311	0.660916	0.0688611	0.439175	0.364842	0.353246	0.0645135	0.0387483	0.288846	0.686518	0.0529181	0.13204	0.398411	0.599854
0.568746	0.880987	0.869549	0.195385	0.208749	0.0894848	0.0553485	0.0496347	0.195313	0.00467781	0.303168	0.761816	0.243317	0.101631	0.174373	0.255008	0.237902	0.473453	0.0893714	0.0890295	0.241489	0.287406	0.292424	0.284546	0.101649	0.727152	0.258531	0.0593453	0.504071	0.224772	0.255669	0.21113	0.0473307	0.692011	0.0275926	0.220094	0.0897302	0.194492	0.0785401	0.273969	0.185528	0.173932	0.0733992	0.0510427	0.296694	0.220094	0.0602596	0.222606	0.21604	0.16689
0.349754	0.300074	0.318043	0.160639	0.195603	0.645148	0.6087	0.0466103	0.182955	0.00394304	0.280457	0.2637	0.838739	0.0952383	0.161576	0.309414	0.222783	0.177365	0.0644604	0.122371	0.391087	0.259135	0.242184	0.256348	0.0956032	0.578509	0.36868	0.0534512	0.281207	0.185125	0.37238	0.353246	0.0335392	0.289193	0.0227467	0.673298	0.0920127	0.628287	0.0734939	0.408616	0.353246	0.322687	0.0604499	0.0363427	0.359729	0.64932	0.0495798	0.16066	0.316537	0.552017
0.160485	0.131916	0.131902	0.15297	0.140999	0.0226341	0.0257779	0.110631	0.151329	0.00850827	0.123543	0.15036	0.140826	0.224068	0.102328	0.155028	0.160647	0.0163217	0.135028	0.0384773	0.141313	0.160595	0.150349	0.160596	0.151455	0.150325	0.140852	0.126701	0.132077	0.116556	0.150843	0.10832	0.0788566	0.0834096	0.0506444	0.123489	0.0528238	0.108333	0.135902	0.101541	0.10832	0.131832	0.141278	0.0499863	0.123557	0.123489	0.102818	0.150312	0.115693	0.101496
0.01354	0.0357042	0.0319108	0.0283951	0.041179	0.0282754	0.0105261	0.0164098	0.0295863	0.00323567	0.0482951	0.0403097	0.0249721	0.014765	0.576999	0.0469056	0.0329662	0.00348489	0.0174127	0.0117603	0.0278564	0.0376106	0.0338083	0.0390307	0.0207256	0.0306614	0.0336241	0.0186562	0.0508216	0.0529225	0.0296569	0.046582	0.0252438	0.0536281	0.025212	0.0358969	0.056519	0.0465415	0.024301	0.0542244	0.0530468	0.0497085	0.0125686	0.0345119	0.0474846	0.0408709	0.0094668	0.0260168	0.0439249	0.0391587
0.153529	0.162699	0.162976	0.123611	0.115809	0.066894	0.066894	0.0893409	0.141052	0.00931062	0.116946	0.14181	0.147876	0.208717	0.0837872	0.141218	0.171421	0.0249821	0.141121	0.040788	0.711007	0.151287	0.1613	0.150915	0.141247	0.187426	0.133516	0.101926	0.127256	0.120624	0.779273	0.090538	0.0737251	0.104308	0.043505	0.105258	0.128219	0.081887	0.108626	0.0871269	0.090538	0.109853	0.132036	0.0530394	0.133648	0.0928079	0.108506	0.182998	0.0861023	0.0792575
0.631081	0.867682	0.864069	0.208614	0.222791	0.109473	0.0775021	0.0465251	0.182934	0.00441565	0.304798	0.614869	0.277708	0.108508	0.184702	0.271866	0.222852	0.557505	0.0837548	0.08381	0.258287	0.29918	0.274833	0.297419	0.0952345	0.795111	0.264155	0.0546584	0.427032	0.239044	0.27314	0.226289	0.0439591	0.714358	0.0258418	0.240662	0.0958867	0.213326	0.0736302	0.23907	0.198952	0.18657	0.0687936	0.0473238	0.301898	0.240662	0.0564635	0.208492	0.254242	0.186452
0.083376	0.195318	0.171334	0.171724	0.183091	0.0380884	0.0198582	0.0645733	0.172152	0.00498996	0.182933	0.195313	0.208573	0.116201	0.132457	0.254724	0.237901	0.0185716	0.0896893	0.056428	0.271303	0.237755	0.222663	0.237755	0.116609	0.171335	0.237729	0.073998	0.222808	0.171504	0.223006	0.16046	0.0535083	0.0833814	0.03618	0.20853	0.0686502	0.160471	0.0786087	0.15034	0.16046	0.150288	0.0837061	0.0496777	0.208542	0.182928	0.0606394	0.1505	0.171357	0.15032
0.349754	0.300074	0.318043	0.160639	0.195603	0.645148	0.6087	0.0466103	0.182955	0.00394304	0.280457	0.2637	0.838739	0.0952383	0.161576	0.309414	0.222783	0.177365	0.0644604	0.122371	0.391087	0.259135	0.242184	0.256348	0.0956032	0.578509	0.36868	0.0534512	0.281207	0.185125	0.37238	0.353246	0.0335392	0.289193	0.0227467	0.673298	0.0920127	0.628287	0.0734939	0.408616	0.353246	0.322687	0.0604499	0.0363427	0.359729	0.64932	0.0495798	0.16066	0.316537	0.552017
0.0717533	0.239947	0.211035	0.183044	0.222787	0.0883663	0.0499307	0.053068	0.20881	0.00442732	0.255089	0.272032	0.269836	0.108526	0.183331	0.309375	0.2539	0.0249821	0.0735048	0.0736701	0.890555	0.290329	0.271824	0.289957	0.108813	0.213028	0.291006	0.0605729	0.274756	0.234109	0.997832	0.196824	0.0386159	0.104308	0.0258654	0.22643	0.173851	0.175116	0.0836716	0.164213	0.196824	0.161985	0.0687094	0.040904	0.291138	0.199094	0.0564826	0.182998	0.163189	0.146874
0.268693	0.271717	0.274472	0.160628	0.222916	0.642974	0.615255	0.0531111	0.18297	0.0044745	0.260625	0.256171	0.78651	0.108559	0.161484	0.271458	0.195434	0.122027	0.064487	0.100193	0.342442	0.227086	0.21224	0.224822	0.108955	0.481268	0.306511	0.0610026	0.24239	0.184856	0.342133	0.27974	0.0381879	0.224139	0.0259149	0.570547	0.0900981	0.546569	0.0735312	0.329748	0.27974	0.249181	0.0689061	0.041254	0.291626	0.570547	0.0565048	0.140939	0.278979	0.552378
0.0837077	0.289548	0.254049	0.171487	0.208643	0.0551353	0.0231206	0.0564025	0.222702	0.00512563	0.276396	0.289617	0.2155	0.115695	0.171627	0.253859	0.237759	0.0242749	0.0891162	0.065127	0.276777	0.271197	0.253926	0.271204	0.132165	0.254486	0.246346	0.06427	0.254293	0.231274	0.335948	0.229674	0.0465615	0.123771	0.031381	0.218369	0.301644	0.192767	0.0891423	0.197717	0.229674	0.216453	0.0732097	0.0495662	0.281872	0.218369	0.0601322	0.195712	0.198126	0.173739
0.0687084	0.225604	0.198689	0.195441	0.237915	0.0717086	0.0357112	0.0565511	0.222917	0.0041308	0.239396	0.255136	0.296694	0.101626	0.195766	0.330251	0.271098	0.0237774	0.0784093	0.078895	0.895976	0.310134	0.290351	0.309666	0.101944	0.201753	0.311136	0.0645796	0.292814	0.253686	0.964637	0.210603	0.0411831	0.0989373	0.0275905	0.243242	0.223716	0.188452	0.0893032	0.175523	0.210603	0.173404	0.0732972	0.0383257	0.273402	0.214054	0.0528878	0.171418	0.175041	0.154717
0.0594048	0.197456	0.173739	0.171446	0.208699	0.0826149	0.0484786	0.049725	0.195585	0.0037266	0.209762	0.22365	0.286055	0.0892363	0.171727	0.330287	0.237805	0.0208797	0.0689061	0.0691361	0.908349	0.271956	0.254619	0.271595	0.0894895	0.175622	0.310534	0.05676	0.257444	0.219602	0.925796	0.184381	0.0362002	0.0861023	0.0242399	0.212132	0.151316	0.164072	0.0783857	0.153881	0.184381	0.151752	0.0643671	0.0336717	0.239447	0.186529	0.0464756	0.150367	0.152907	0.137634
0.0795921	0.241909	0.214101	0.183153	0.223067	0.30865	0.270215	0.0530426	0.208552	0.00431139	0.621677	0.278674	0.58555	0.108413	0.184036	0.309087	0.253952	0.0260057	0.0733071	0.0771518	0.332254	0.291358	0.27254	0.291477	0.108628	0.231619	0.700946	0.0604067	0.274704	0.211654	0.404006	0.252472	0.0381649	0.109154	0.0258965	0.243789	0.0976452	0.192475	0.0836362	0.252015	0.252472	0.217633	0.0686267	0.041462	0.772716	0.216453	0.0563821	0.183269	0.16734	0.329748
0.0687084	0.225604	0.198689	0.195441	0.237879	0.0779281	0.0419308	0.0565511	0.222917	0.00410454	0.239396	0.255136	0.296694	0.101602	0.195766	0.330251	0.271098	0.0244228	0.0783761	0.078895	0.895976	0.310134	0.290351	0.309666	0.101944	0.201753	0.311136	0.0645796	0.293453	0.253686	0.967353	0.210603	0.0411831	0.0989373	0.0275905	0.243242	0.223716	0.188452	0.0893032	0.176545	0.210603	0.173404	0.0732972	0.0383257	0.273402	0.214054	0.0528672	0.171418	0.175041	0.155915
0.0646448	0.211488	0.186307	0.183059	0.222807	0.0748016	0.0428308	0.0529867	0.208801	0.00386188	0.224324	0.239044	0.315041	0.0951733	0.183384	0.309335	0.253915	0.0230892	0.0734296	0.0742622	0.916893	0.290544	0.272004	0.290076	0.0955147	0.189372	0.332053	0.0605159	0.275107	0.23957	0.943507	0.197382	0.0386147	0.092916	0.0258571	0.22817	0.218077	0.176856	0.0836638	0.165685	0.197382	0.162543	0.0686645	0.0359202	0.256219	0.200834	0.0495289	0.160557	0.16418	0.146388
0.260291	0.271717	0.274472	0.160628	0.19558	0.649439	0.61299	0.0466463	0.18297	0.00397273	0.260625	0.256171	0.817675	0.095265	0.161484	0.309395	0.22277	0.124446	0.064487	0.107563	0.388621	0.258251	0.241428	0.255987	0.0956609	0.481268	0.342041	0.0536324	0.271578	0.184856	0.385382	0.27974	0.0335295	0.224139	0.022771	0.570547	0.0900981	0.525536	0.0735312	0.329748	0.27974	0.249181	0.0605037	0.03628	0.322791	0.546569	0.0496021	0.160637	0.259281	0.5351
0.0687084	0.225604	0.198689	0.195441	0.237879	0.0779281	0.0419308	0.0565511	0.222917	0.00410454	0.239396	0.255136	0.296694	0.101602	0.195766	0.330251	0.271098	0.0244228	0.0783761	0.078895	0.895976	0.310134	0.290351	0.309666	0.101944	0.201753	0.311136	0.0645796	0.293453	0.253686	0.967353	0.210603	0.0411831	0.0989373	0.0275905	0.243242	0.223716	0.188452	0.0893032	0.176545	0.210603	0.173404	0.0732972	0.0383257	0.273402	0.214054	0.0528672	0.171418	0.175041	0.155915
0.0687084	0.225604	0.198689	0.171463	0.208691	0.0848308	0.0437918	0.0496484	0.195581	0.00410454	0.239396	0.255136	0.263418	0.101602	0.171788	0.330251	0.237822	0.0244228	0.0687968	0.0699234	0.939226	0.272197	0.254821	0.271729	0.101944	0.201753	0.2732	0.0567101	0.257924	0.226349	0.967353	0.185	0.0362092	0.0989373	0.0242337	0.214054	0.223716	0.165995	0.0783823	0.155513	0.185	0.152372	0.0643256	0.0383257	0.273402	0.188452	0.0528672	0.171418	0.154009	0.137466
0.0687084	0.225604	0.198689	0.195441	0.237879	0.0779281	0.0419308	0.0565511	0.222917	0.00410454	0.239396	0.255136	0.296694	0.101602	0.195766	0.330251	0.271098	0.0244228	0.0783761	0.078895	0.895976	0.310134	0.290351	0.309666	0.101944	0.201753	0.311136	0.0645796	0.293453	0.253686	0.967353	0.210603	0.0411831	0.0989373	0.0275905	0.243242	0.223716	0.188452	0.0893032	0.176545	0.210603	0.173404	0.0732972	0.0383257	0.273402	0.214054	0.0528672	0.171418	0.175041	0.155915
0.0359848	0.0338239	0.0337585	0.0298853	0.0358869	0.0361409	0.0216499	0.0637227	0.049924	0.0423436	0.0276548	0.0294681	0.0279885	0.0687623	0.0520502	0.0302694	0.0441975	0.00369443	0.0631001	0.00776378	0.0276981	0.0315215	0.0335583	0.0314731	0.0534793	0.0339457	0.0276287	0.0721573	0.029758	0.0334953	0.0294689	0.0315746	0.0498864	0.046696	0.0861256	0.0245592	0.056499	0.0317429	0.0745489	0.0384169	0.0359375	0.0336846	0.516156	0.0661249	0.0314681	0.027916	0.0562179	0.0437538	0.0299742	0.0261154
0.353818	0.31419	0.330425	0.195478	0.238011	0.64181	0.605813	0.0566395	0.222674	0.0041857	0.295529	0.279793	0.855922	0.101667	0.196414	0.33033	0.27113	0.178699	0.0783786	0.135407	0.323991	0.314254	0.293807	0.311467	0.102032	0.590891	0.388269	0.064885	0.33283	0.224843	0.396225	0.390445	0.040766	0.295215	0.027624	0.715706	0.097652	0.660916	0.0893613	0.439175	0.390445	0.353246	0.0734851	0.0387483	0.376912	0.686518	0.0529181	0.171521	0.347096	0.578821
0.070877	0.226734	0.200076	0.195458	0.237904	0.0986103	0.062613	0.0565781	0.222909	0.00412197	0.240011	0.25556	0.304853	0.101617	0.195831	0.330247	0.271116	0.0258136	0.0784028	0.0785222	0.871677	0.310426	0.290597	0.309824	0.102009	0.2051	0.311977	0.0646274	0.293879	0.269627	0.951173	0.211522	0.0412661	0.100661	0.0275819	0.246346	0.131668	0.191556	0.0893359	0.178979	0.211522	0.174323	0.0733192	0.0383684	0.274366	0.217158	0.0528797	0.171438	0.176642	0.158927
0.0646448	0.211488	0.186307	0.160602	0.195471	0.0812664	0.0448179	0.0465219	0.183199	0.00386188	0.224324	0.239044	0.279511	0.0951733	0.160927	0.309335	0.22275	0.0230892	0.064458	0.0658598	0.963072	0.255014	0.238728	0.254547	0.0955147	0.189372	0.291547	0.0531457	0.241831	0.213968	0.943507	0.173404	0.0339563	0.092916	0.0227132	0.200834	0.218077	0.155823	0.0734357	0.145987	0.173404	0.142845	0.060262	0.0359202	0.256219	0.176856	0.0495289	0.160557	0.144482	0.12911
0.0687084	0.225604	0.198689	0.195441	0.237879	0.0779281	0.0419308	0.0565511	0.222917	0.00410454	0.239396	0.255136	0.296694	0.101602	0.195766	0.330251	0.271098	0.0244228	0.0783761	0.078895	0.895976	0.310134	0.290351	0.309666	0.101944	0.201753	0.311136	0.0645796	0.293453	0.253686	0.967353	0.210603	0.0411831	0.0989373	0.0275905	0.243242	0.223716	0.188452	0.0893032	0.176545	0.210603	0.173404	0.0732972	0.0383257	0.273402	0.214054	0.0528672	0.171418	0.175041	0.155915
0.0574798	0.196229	0.172323	0.171438	0.208656	0.0555138	0.0213775	0.0496523	0.195549	0.0037255	0.209075	0.22312	0.274956	0.0892132	0.17166	0.330265	0.237782	0.0195051	0.0689246	0.0665279	0.673744	0.271505	0.254309	0.271329	0.0895618	0.172855	0.309623	0.0567761	0.25592	0.202802	0.816241	0.183513	0.0360906	0.0844572	0.0242287	0.20977	0.091975	0.16171	0.0784503	0.151658	0.183513	0.150885	0.0644068	0.0335635	0.238447	0.184167	0.0465042	0.150327	0.151525	0.133682
0.208571	0.115772	0.11576	0.103162	0.108655	0.0174604	0.0293649	0.139274	0.104867	0.0181134	0.0951488	0.115733	0.0950959	0.339606	0.069325	0.103105	0.124145	0.014367	0.143043	0.0258371	0.108753	0.108448	0.101521	0.108485	0.133137	0.131916	0.095143	0.144397	0.0892334	0.0789508	0.116051	0.0731608	0.0790283	0.0732072	0.0712348	0.0833865	0.0407355	0.0731584	0.109927	0.0686317	0.0731608	0.0890283	0.162285	0.0690108	0.0951458	0.0833865	0.175698	0.115732	0.0781809	0.0685675
0.0751385	0.29215	0.292439	0.195474	0.23802	0.0546265	0.0186292	0.0438001	0.195672	0.00440082	0.310063	0.332333	0.241149	0.101922	0.196505	0.290401	0.237924	0.0326375	0.0789551	0.0763023	0.577305	0.310003	0.289801	0.310028	0.101981	0.256379	0.272391	0.0579036	0.33615	0.296796	0.716254	0.238247	0.0448066	0.125304	0.027787	0.238821	0.113038	0.209633	0.0692083	0.197571	0.209059	0.195838	0.064427	0.0439279	0.31041	0.238821	0.0531431	0.195333	0.197067	0.172496
0.0740364	0.172896	0.196987	0.195452	0.160575	0.0340866	0.0141133	0.056792	0.171525	0.00439274	0.183339	0.223473	0.183755	0.116069	0.151158	0.197077	0.208635	0.0281004	0.0798096	0.0579585	0.1803	0.238451	0.222951	0.238464	0.0783988	0.196406	0.183368	0.0573575	0.198254	0.187177	0.187528	0.16066	0.0472782	0.109166	0.0243244	0.141017	0.0707544	0.160715	0.102311	0.151306	0.140962	0.195499	0.0733307	0.0336307	0.160867	0.160715	0.053142	0.150289	0.150923	0.151137
0.056442	0.22294	0.222913	0.224787	0.238572	0.0497273	0.0106657	0.0753942	0.223053	0.00896653	0.271832	0.289717	0.27132	0.109499	0.226356	0.337576	0.271852	0.0242173	0.0726769	0.0910147	0.271243	0.353017	0.330051	0.353032	0.0908725	0.195487	0.310076	0.0655912	0.330844	0.254985	0.289564	0.237779	0.036649	0.0951908	0.0376485	0.237792	0.0890743	0.208604	0.0902827	0.196008	0.208591	0.195371	0.0683758	0.0406473	0.271912	0.237792	0.0581442	0.171427	0.195453	0.171563
0.698162	0.861909	0.931755	0.160481	0.195374	0.246456	0.216472	0.0528289	0.208515	0.00494822	0.258859	0.430164	0.375927	0.108443	0.161291	0.208978	0.222848	0.588404	0.0952256	0.0676568	0.198952	0.258402	0.277863	0.257521	0.108453	0.903051	0.198837	0.0692567	0.289565	0.209131	0.21162	0.205149	0.0497131	0.742261	0.0334385	0.236225	0.0963781	0.236225	0.0836318	0.206017	0.181171	0.218369	0.0783734	0.0531334	0.226837	0.260203	0.0643016	0.208478	0.410317	0.252015
0.0528722	0.160715	0.160668	0.141138	0.222888	0.0602754	0.0164566	0.0610793	0.160882	0.00412029	0.1954	0.208687	0.195466	0.0735902	0.238518	0.214074	0.195421	0.0175425	0.0965509	0.0535376	0.198175	0.22287	0.208601	0.222855	0.09537	0.140917	0.195442	0.0541181	0.238868	0.23913	0.210464	0.222658	0.0574584	0.101631	0.0299082	0.195357	0.141033	0.195357	0.0959699	0.208728	0.222658	0.18294	0.060281	0.0409719	0.253922	0.195357	0.0499669	0.140773	0.183098	0.183009
0.0752532	0.226837	0.20088	0.171556	0.208951	0.312215	0.271176	0.0497044	0.195332	0.00405229	0.605585	0.261491	0.569457	0.101548	0.172439	0.330003	0.237859	0.0245818	0.0686743	0.0728129	0.354588	0.273011	0.255357	0.27313	0.101763	0.218399	0.682599	0.0566009	0.257521	0.198433	0.378545	0.24009	0.0357594	0.102725	0.0242731	0.229674	0.0916239	0.181614	0.0783546	0.241843	0.24009	0.207461	0.0642879	0.0388936	0.754369	0.204071	0.0528177	0.171673	0.157168	0.320826
0.345948	0.286854	0.306447	0.1715	0.208823	0.64181	0.607674	0.0497368	0.195337	0.00371577	0.266341	0.248628	0.855922	0.089217	0.172436	0.33033	0.237855	0.176116	0.0687993	0.126435	0.367241	0.276318	0.258277	0.273531	0.0895819	0.566913	0.388269	0.0570156	0.2973	0.197506	0.350046	0.364842	0.0357921	0.283554	0.0242672	0.686518	0.0867311	0.638459	0.0784404	0.418143	0.364842	0.332214	0.0645135	0.0340898	0.343636	0.660916	0.0464533	0.150489	0.326064	0.560373
0.0567825	0.196316	0.172118	0.171521	0.208848	0.0499483	0.0158119	0.0500201	0.195546	0.00376573	0.208882	0.223256	0.271604	0.0893068	0.172684	0.335338	0.237811	0.0191267	0.0693679	0.0683331	0.383438	0.271564	0.254014	0.271521	0.0894142	0.17189	0.309442	0.0578514	0.261844	0.20526	0.344816	0.183035	0.037044	0.0839943	0.0244355	0.208738	0.079193	0.160679	0.0788219	0.151086	0.183035	0.150406	0.0642818	0.0337034	0.238144	0.183136	0.046591	0.150301	0.150964	0.132135
0.345948	0.286854	0.306447	0.150468	0.183221	0.64181	0.607674	0.0436822	0.171359	0.00371577	0.266341	0.248628	0.822646	0.089217	0.151404	0.289824	0.208667	0.176116	0.0603968	0.118566	0.367241	0.243042	0.227112	0.240255	0.0895819	0.566913	0.350333	0.0501129	0.266135	0.173528	0.350046	0.342385	0.0314292	0.283554	0.0213228	0.660916	0.0867311	0.618761	0.0688611	0.399694	0.342385	0.313765	0.056644	0.0340898	0.343636	0.638459	0.0464533	0.150489	0.307615	0.544191
0.648024	0.972713	0.922922	0.150383	0.208675	0.119502	0.0784631	0.0565543	0.222652	0.00530308	0.253175	0.559749	0.215533	0.101643	0.173106	0.196182	0.237924	0.551568	0.101845	0.0716017	0.213006	0.247557	0.25765	0.245796	0.13204	0.813458	0.193271	0.0750639	0.340748	0.196635	0.224792	0.18657	0.0607223	0.765436	0.0314022	0.200944	0.11651	0.200944	0.0894976	0.227474	0.18657	0.198952	0.0734263	0.057353	0.250275	0.200944	0.0686718	0.195272	0.242646	0.176281
0.0034753	0.0118279	0.0117985	0.576416	0.0129254	0.00324934	0.00109973	0.0163295	0.0143395	0.00278519	0.0144533	0.0152945	0.0164545	0.00907008	0.013084	0.023962	0.0148147	0.00256414	0.00697407	0.00764942	0.0144689	0.018624	0.0174287	0.0186089	0.00719887	0.01037	0.0164956	0.0118867	0.0175434	0.0135794	0.015409	0.0126268	0.00255218	0.00511727	0.351718	0.0126197	0.00484613	0.0110909	0.00963979	0.0104663	0.0110979	0.0104054	0.008324	0.00813528	0.0145162	0.0126197	0.0042509	0.0105333	0.0104021	0.00915741
0.0733752	0.171697	0.17167	0.197365	0.183346	0.0383907	0.0121265	0.0976207	0.171511	0.356061	0.208919	0.223046	0.208884	0.429004	0.176619	0.265587	0.20944	0.0213345	0.252919	0.0658317	0.208983	0.271586	0.254047	0.271661	0.0923087	0.17161	0.238243	0.0916563	0.254956	0.195982	0.223063	0.183007	0.0372364	0.0836248	0.030101	0.183038	0.0686064	0.160581	0.132837	0.150784	0.16055	0.150378	0.101174	0.0552126	0.208956	0.183038	0.393789	0.17139	0.15057	0.132117
0.0467263	0.161162	0.161243	0.161418	0.195739	0.060491	0.0114133	0.0473589	0.208853	0.00914519	0.195802	0.209649	0.171727	0.0794178	0.217519	0.209197	0.198741	0.0178079	0.0700454	0.0531537	0.171491	0.223107	0.208746	0.223362	0.0878653	0.141471	0.195734	0.066571	0.210525	0.208752	0.183091	0.195507	0.04231	0.116064	0.0266839	0.150534	0.0951733	0.171566	0.102515	0.161072	0.171529	0.160668	0.0916544	0.0372035	0.195766	0.171566	0.0416971	0.123709	0.161305	0.141155
0.0410843	0.124446	0.10936	0.0954114	0.1507	0.0603789	0.0188256	0.0613016	0.0960659	0.00378307	0.10228	0.09677	0.0892917	0.0572146	0.16321	0.109314	0.102547	0.00941921	0.0654717	0.0280205	0.103036	0.11638	0.108559	0.116611	0.0647507	0.108953	0.102207	0.061994	0.0964746	0.121766	0.109763	0.101529	0.674389	0.132291	0.0439758	0.0890926	0.12394	0.101543	0.0842977	0.109099	0.115723	0.108393	0.0532368	0.0644286	0.116437	0.0890926	0.038741	0.0732075	0.0952274	0.083642
0.631081	0.867682	0.864069	0.208614	0.222791	0.109473	0.0775021	0.0465251	0.182934	0.00441565	0.304798	0.614869	0.277708	0.108508	0.184702	0.271866	0.222852	0.557505	0.0837548	0.08381	0.258287	0.29918	0.274833	0.297419	0.0952345	0.795111	0.264155	0.0546584	0.427032	0.239044	0.27314	0.226289	0.0439591	0.714358	0.0258418	0.240662	0.0958867	0.213326	0.0736302	0.23907	0.198952	0.18657	0.0687936	0.0473238	0.301898	0.240662	0.0564635	0.208492	0.254242	0.186452
0.110072	0.281872	0.287019	0.237692	0.222634	0.0712042	0.0310256	0.052739	0.237675	0.00372915	0.289586	0.310925	0.268355	0.0950643	0.208554	0.308974	0.289319	0.058661	0.0833902	0.0901498	0.254412	0.376442	0.352947	0.376239	0.108401	0.267077	0.28953	0.0602278	0.353412	0.271041	0.271616	0.272264	0.0433598	0.140636	0.0292763	0.471818	0.0961935	0.440653	0.0834047	0.239264	0.241099	0.256171	0.068646	0.0406491	0.289556	0.471818	0.0494171	0.208483	0.259108	0.212721
0.0648144	0.195738	0.171815	0.223529	0.183281	0.0568196	0.0139195	0.0576742	0.289659	0.00635143	0.183294	0.195859	0.183477	0.0915025	0.152207	0.222925	0.247463	0.021725	0.0794338	0.0643742	0.208671	0.271468	0.254261	0.271616	0.0896389	0.172404	0.208838	0.057315	0.223007	0.171488	0.22279	0.160874	0.0483312	0.108888	0.0282469	0.183243	0.0782542	0.141087	0.0902621	0.150783	0.160874	0.150702	0.100906	0.0379799	0.208865	0.160786	0.0480462	0.222919	0.150825	0.132617
0.0895048	0.183727	0.20937	0.237833	0.195408	0.0361404	0.0168012	0.0689825	0.183139	0.00521168	0.195496	0.238084	0.195721	0.141167	0.161117	0.210562	0.222716	0.0261851	0.0849115	0.0610981	0.192198	0.25417	0.237891	0.254214	0.0953218	0.209113	0.195541	0.0695829	0.210849	0.187591	0.209259	0.171393	0.0570495	0.116128	0.0295246	0.171481	0.074124	0.195459	0.108982	0.160864	0.15036	0.208591	0.0891597	0.0408466	0.171513	0.195459	0.064571	0.160463	0.183333	0.183247
0.652083	0.742979	0.735906	0.095091	0.101533	0.15921	0.144818	0.0357639	0.108335	0.00386502	0.135689	0.2403	0.22128	0.0732812	0.0841398	0.108867	0.115852	0.610646	0.056517	0.0375052	0.107408	0.135689	0.146343	0.134974	0.0564531	0.767856	0.104258	0.0415398	0.163432	0.108884	0.111057	0.108229	0.0295832	0.685711	0.0199036	0.129337	0.0505429	0.129337	0.0496913	0.111636	0.0957788	0.115094	0.0465343	0.0318267	0.118919	0.141788	0.0434686	0.12346	0.249175	0.141195
0.10488	0.396512	0.315306	0.183037	0.222889	0.0609656	0.0289948	0.0529903	0.208563	0.00564622	0.227064	0.283872	0.227769	0.124173	0.164006	0.273206	0.253949	0.0555236	0.096136	0.075702	0.291358	0.294481	0.271862	0.294707	0.108611	0.276298	0.257413	0.0742124	0.417872	0.184153	0.311006	0.172134	0.0442199	0.161822	0.0294678	0.197497	0.083767	0.152486	0.0956568	0.196695	0.172134	0.161273	0.0784773	0.0471611	0.257791	0.173518	0.0737869	0.182904	0.176145	0.146718
0.237839	0.115827	0.115836	0.0921103	0.095397	0.0200692	0.0382994	0.181721	0.115928	0.597125	0.0835136	0.101618	0.0836021	0.881215	0.0624758	0.0912589	0.126732	0.0144313	0.426552	0.0229059	0.095218	0.0952378	0.101595	0.0953172	0.178367	0.132032	0.083503	0.178807	0.0786397	0.0686812	0.101678	0.0642791	0.0793864	0.07327	0.0721846	0.0733003	0.0357162	0.0643287	0.149835	0.060326	0.0642791	0.0781972	0.499684	0.0747597	0.0835081	0.0733003	0.681434	0.131991	0.0688902	0.0602531
0.0609079	0.209496	0.183956	0.183053	0.222751	0.0478323	0.0158615	0.0530514	0.20875	0.00380504	0.223008	0.238286	0.290962	0.0954906	0.1838	0.353644	0.253867	0.0204783	0.074162	0.0700233	0.430033	0.289866	0.271265	0.289942	0.0954134	0.183911	0.330295	0.0610092	0.275239	0.21554	0.365073	0.195582	0.0389638	0.0897642	0.0259057	0.223106	0.0872232	0.171792	0.0840338	0.161375	0.195582	0.160744	0.0687003	0.035831	0.254276	0.19577	0.0498445	0.160472	0.161544	0.141628
0.0833922	0.222676	0.22266	0.171556	0.183027	0.0433636	0.015282	0.0735457	0.223011	0.00539249	0.182907	0.222624	0.208545	0.11594	0.150411	0.223087	0.309006	0.031303	0.10183	0.0642382	0.208883	0.271031	0.289363	0.271052	0.11586	0.195334	0.208509	0.083563	0.222707	0.171555	0.222949	0.160434	0.0605258	0.108363	0.0358627	0.182909	0.078142	0.140753	0.101709	0.15029	0.160434	0.171295	0.095124	0.0381331	0.208509	0.160452	0.068837	0.195376	0.150314	0.131837
0.221388	0.60787	0.687856	0.195363	0.237937	0.077586	0.0415887	0.0434838	0.1953	0.00417876	0.341104	0.881085	0.272505	0.101664	0.198911	0.290088	0.237855	0.0874209	0.0784505	0.0980011	0.27249	0.325343	0.292424	0.322482	0.101732	0.370049	0.291807	0.0589389	0.502827	0.255937	0.290887	0.240318	0.0416601	0.226571	0.0275223	0.245554	0.102181	0.216366	0.0689609	0.297948	0.21113	0.19791	0.0644912	0.0444658	0.33463	0.245554	0.0529165	0.195255	0.206378	0.187922
0.0731062	0.253758	0.222594	0.22289	0.208737	0.0564631	0.013563	0.06427	0.329951	0.00417021	0.208752	0.222595	0.208693	0.101737	0.17162	0.253846	0.32222	0.0240441	0.08916	0.0731954	0.237748	0.308949	0.329847	0.308951	0.116042	0.195311	0.237898	0.0733275	0.253843	0.195365	0.253842	0.183338	0.0463594	0.123443	0.0314368	0.208826	0.0782923	0.160767	0.101656	0.171472	0.183338	0.171741	0.0955509	0.0382476	0.237918	0.183224	0.0603072	0.285595	0.171487	0.150432
0.0225474	0.0462805	0.046269	0.0326117	0.0435684	0.0134326	0.00801063	0.0272819	0.0419644	0.003138	0.0333867	0.0405991	0.0433761	0.0319477	0.0278763	0.0428802	0.049611	0.00657307	0.0283753	0.0154252	0.0435524	0.0433591	0.0462708	0.0433531	0.0370262	0.0405993	0.0380583	0.0394157	0.0357118	0.0277368	0.0464358	0.0256996	0.0173412	0.0257019	0.0173983	0.0333814	0.0186083	0.0257111	0.0281703	0.0241041	0.0256996	0.027433	0.0261308	0.0231817	0.0380591	0.0292953	0.0278465	0.0464482	0.0274544	0.0240742
0.115643	0.0833866	0.0833666	0.0503038	0.0687977	0.0186525	0.0275364	0.118356	0.0645485	0.0099385	0.0528079	0.0641786	0.0463741	0.125079	0.0388459	0.0518202	0.0690051	0.0103454	0.141874	0.0127646	0.0528918	0.0528043	0.0563326	0.0527772	0.145905	0.0833789	0.0463776	0.197508	0.0495243	0.0435071	0.056419	0.0406487	0.0644283	0.0527448	0.0692869	0.0463144	0.0293446	0.0406438	0.0743847	0.0381108	0.0406487	0.0433912	0.116958	0.09154	0.0528459	0.0463144	0.141436	0.0960038	0.0433904	0.0380717
0.078073	0.18292	0.182908	0.183609	0.195456	0.0406928	0.0143926	0.0691542	0.18314	0.00461749	0.222776	0.237714	0.222728	0.10898	0.183274	0.271305	0.254186	0.0197991	0.0953559	0.0686197	0.222771	0.2894	0.271023	0.289382	0.11236	0.160468	0.253929	0.0785452	0.271083	0.208613	0.2378	0.195368	0.0381387	0.0780846	0.0340385	0.195359	0.0732008	0.171381	0.0954108	0.160608	0.17139	0.160529	0.0896004	0.0414107	0.22277	0.195359	0.0645779	0.163856	0.160525	0.140815
0.1829	0.131843	0.131832	0.0697558	0.0952604	0.0225888	0.033403	0.142136	0.103399	0.0114483	0.0833803	0.101456	0.0731715	0.171922	0.0531502	0.0802159	0.0952311	0.0162846	0.172199	0.0199564	0.0835838	0.0833835	0.089007	0.0833778	0.196591	0.131833	0.0731648	0.184199	0.078168	0.0688133	0.0891784	0.0641644	0.0790092	0.0731383	0.0809214	0.0731471	0.040652	0.0641755	0.0896575	0.0601277	0.0641644	0.0685033	0.141159	0.0839508	0.0833937	0.0731471	0.171682	0.15045	0.0685239	0.0600989
0.140746	0.150294	0.150282	0.0794359	0.108549	0.0225918	0.0293198	0.0966086	0.117017	0.00895522	0.108337	0.131834	0.0950633	0.150968	0.0689482	0.103739	0.108537	0.0162862	0.151223	0.0258672	0.108533	0.10834	0.101459	0.108334	0.196694	0.131834	0.0950563	0.142141	0.101544	0.0893089	0.115818	0.0833657	0.0791417	0.0731399	0.0632042	0.0950378	0.0527914	0.0833772	0.0897424	0.0781121	0.0833657	0.089005	0.123907	0.064792	0.108351	0.0950378	0.116063	0.132013	0.0890265	0.0780821
0.123466	0.115655	0.11565	0.0539323	0.0952642	0.0225896	0.0380622	0.124887	0.0908756	0.010114	0.0731528	0.0890062	0.0642007	0.1509	0.0531572	0.0705727	0.0952345	0.0125493	0.196193	0.0175402	0.0733426	0.073156	0.0780865	0.0731502	0.223955	0.101457	0.0641939	0.209752	0.0685902	0.0604162	0.0782602	0.0562954	0.0790886	0.0641615	0.0808221	0.064176	0.0406531	0.0563066	0.102119	0.0527582	0.0562954	0.0601012	0.123888	0.0955835	0.0731663	0.064176	0.150656	0.115822	0.0601221	0.0527291
0.0603185	0.208892	0.208907	0.208948	0.22302	0.046525	0.0112823	0.0537841	0.208913	0.00415933	0.25424	0.271434	0.289586	0.0954276	0.210054	0.355176	0.254021	0.0226986	0.0744414	0.0792264	0.290493	0.330192	0.309009	0.330234	0.0954276	0.208779	0.330476	0.0616053	0.310319	0.245532	0.310099	0.22269	0.0481307	0.0892132	0.0262516	0.222699	0.0836687	0.195363	0.0844438	0.183349	0.195353	0.182972	0.0686728	0.0369387	0.254333	0.222699	0.0499206	0.160526	0.183091	0.160653
0.0462623	0.0293187	0.029301	0.0678286	0.0315568	0.016371	0.0313473	0.0837184	0.0297975	0.00504571	0.0241432	0.0225655	0.0186242	0.0446694	0.0299253	0.0257661	0.0277145	0.00287515	0.0512176	0.00528636	0.0190114	0.0211754	0.0225834	0.0211662	0.0503524	0.0292939	0.0186409	0.0930357	0.0198802	0.0262042	0.0202267	0.0240924	0.0654272	0.0312697	0.304945	0.0240999	0.0382197	0.0274567	0.039847	0.025759	0.0274492	0.0257159	0.0471832	0.103163	0.0241703	0.0240999	0.0501447	0.0294047	0.0257272	0.0225876
0.131851	0.083404	0.0833973	0.0496833	0.0782772	0.024155	0.0406756	0.173425	0.0661159	0.0117148	0.060138	0.0641838	0.0463592	0.142893	0.0439249	0.0530038	0.0688045	0.0103577	0.142772	0.0127512	0.0530433	0.0527857	0.0563447	0.0527952	0.141684	0.083399	0.0463185	0.225676	0.0495392	0.0496754	0.0566103	0.0462762	0.0846083	0.0527573	0.128732	0.0527539	0.0434367	0.0462891	0.0748221	0.0494515	0.052741	0.0433481	0.116835	0.13262	0.0601547	0.0527539	0.16182	0.0950852	0.0494434	0.0433671
0.0700899	0.211371	0.211631	0.160663	0.195457	0.0483793	0.0183956	0.0531729	0.183154	0.00406044	0.223745	0.273543	0.291552	0.108624	0.163366	0.311702	0.222774	0.0236986	0.0743349	0.0641423	0.488854	0.255151	0.238094	0.25518	0.0956906	0.210503	0.290666	0.0627632	0.270624	0.226881	0.400474	0.171676	0.0410556	0.102925	0.0260131	0.195898	0.100616	0.150887	0.0843045	0.143466	0.171676	0.160815	0.068733	0.0410337	0.255205	0.17192	0.0566282	0.18295	0.142924	0.12462
0.090516	0.26429	0.286854	0.171552	0.208878	0.0664472	0.0348721	0.0437751	0.195343	0.00390728	0.304127	0.465304	0.228877	0.078423	0.246314	0.256092	0.208787	0.0308762	0.0692167	0.131787	0.210323	0.289925	0.255681	0.287019	0.0893919	0.211855	0.320397	0.0559281	0.760575	0.263345	0.224826	0.243925	0.0417144	0.103732	0.0213655	0.18726	0.0906723	0.242051	0.0693679	0.429358	0.214737	0.201516	0.05663	0.0312577	0.262682	0.242051	0.0530656	0.131915	0.214062	0.307007
0.108469	0.171549	0.150523	0.196085	0.208852	0.0258884	0.0199869	0.0743396	0.152054	0.00740099	0.160605	0.171584	0.160644	0.173139	0.133185	0.200958	0.183153	0.0186812	0.104481	0.044739	0.185123	0.183205	0.171448	0.183208	0.116588	0.17149	0.183105	0.0897455	0.17248	0.152808	0.197392	0.1408	0.0805105	0.0951712	0.036704	0.160523	0.0605114	0.140825	0.103534	0.11596	0.1408	0.131878	0.10897	0.0442568	0.160617	0.160523	0.0795944	0.115673	0.13199	0.115804
0.160445	0.101475	0.101456	0.0600912	0.0836509	0.0198984	0.0334702	0.143362	0.078495	0.0118635	0.0642392	0.0780958	0.0564	0.172865	0.0470611	0.0624634	0.0838507	0.0125657	0.172404	0.015463	0.0643218	0.0642361	0.0685396	0.0642095	0.176231	0.101468	0.0564033	0.210652	0.0602294	0.0528959	0.0686244	0.0494438	0.0783404	0.0641777	0.0939124	0.0563417	0.0356816	0.049439	0.0902148	0.0463472	0.0494438	0.0527821	0.142014	0.0974527	0.0642762	0.0563417	0.171978	0.116587	0.0527815	0.046309
0.0641576	0.171326	0.171314	0.151632	0.183138	0.0380644	0.0152936	0.0657483	0.17268	0.00438169	0.140771	0.171315	0.182946	0.0896929	0.116093	0.197574	0.208728	0.0211343	0.0790265	0.0564642	0.183122	0.208531	0.222631	0.208525	0.102859	0.171315	0.182939	0.0847531	0.171402	0.132136	0.195459	0.123476	0.0473249	0.083368	0.0387246	0.160464	0.0601616	0.123487	0.0787781	0.115678	0.123476	0.131832	0.0735688	0.0500199	0.160483	0.140765	0.0688942	0.171494	0.131853	0.115648
0.150281	0.182933	0.182921	0.109623	0.13212	0.0274729	0.0274729	0.10317	0.161772	0.00841794	0.13186	0.160458	0.150321	0.160984	0.0955252	0.162878	0.195461	0.0225748	0.183735	0.0407821	0.150512	0.17135	0.182928	0.171343	0.184262	0.182922	0.150322	0.133172	0.160566	0.123827	0.160623	0.115648	0.0739904	0.0890173	0.0671054	0.131841	0.0563422	0.101464	0.109086	0.10836	0.115648	0.123474	0.150625	0.0607164	0.150323	0.115659	0.108707	0.183092	0.108353	0.0950281
0.0834087	0.0528658	0.0528133	0.621791	0.0566484	0.0294695	0.0435249	0.148881	0.053686	0.0083169	0.0383099	0.0406838	0.0335642	0.0935621	0.0486326	0.0428726	0.0505429	0.00586576	0.103699	0.00923585	0.0381879	0.0381424	0.0406731	0.0381193	0.091047	0.0528212	0.0336253	0.133578	0.0314399	0.0358274	0.0407087	0.0334986	0.0895724	0.064253	0.486622	0.0334833	0.0463677	0.0334833	0.0737864	0.0358503	0.038157	0.0313886	0.129993	0.131428	0.0436072	0.0334833	0.0907409	0.0688676	0.0357373	0.0314393
0.0608645	0.209762	0.209856	0.208687	0.223299	0.0483707	0.0146569	0.053352	0.208865	0.003514	0.255256	0.272232	0.332805	0.0953176	0.210091	0.354766	0.253927	0.0231036	0.0737088	0.126775	0.403508	0.33154	0.30934	0.331037	0.0955565	0.209481	0.378363	0.0616286	0.314247	0.381498	0.367969	0.223029	0.0396811	0.0897196	0.0260312	0.223304	0.0861564	0.195967	0.0838936	0.186052	0.195692	0.18331	0.0686666	0.0362838	0.255652	0.223304	0.0496335	0.160483	0.183609	0.161571
0.0406034	0.0642102	0.0563243	0.0530982	0.0603106	0.0357022	0.0357022	0.0908057	0.0524781	0.0036302	0.0527836	0.0494147	0.040666	0.0390959	0.0737703	0.0530586	0.0687864	0.00543047	0.084814	0.0127132	0.0467402	0.0527839	0.0563336	0.0527754	0.0960683	0.0494151	0.0463381	0.0543951	0.0564075	0.0646773	0.0498361	0.0601132	0.0741431	0.0462881	0.12744	0.0462843	0.0835112	0.0527491	0.0580228	0.064222	0.0685156	0.0494047	0.0469013	0.0790334	0.0601748	0.0527491	0.0388577	0.0494869	0.0563252	0.056329
0.0241098	0.0494862	0.0433985	0.446381	0.0466032	0.0358677	0.0276779	0.0586462	0.0386654	0.00386957	0.0464353	0.0380909	0.0314752	0.0253267	0.0580447	0.0453058	0.0469313	0.00423996	0.0518608	0.00996111	0.0359196	0.0407409	0.0434503	0.0407	0.0667438	0.0380921	0.0358455	0.0364925	0.0435389	0.0565164	0.0382645	0.0601867	0.04976	0.0527948	0.270897	0.0406735	0.0834777	0.0463441	0.0479345	0.0564694	0.0685891	0.0494782	0.0296948	0.0736415	0.0464979	0.0528089	0.0243884	0.03824	0.0494736	0.0495088
0.264354	0.285833	0.286854	0.195467	0.237988	0.6461	0.610103	0.0566754	0.222688	0.0042154	0.275697	0.272264	0.834858	0.101694	0.196323	0.330311	0.271118	0.125779	0.0784051	0.120598	0.321526	0.31337	0.29305	0.311106	0.10209	0.49365	0.361631	0.0650663	0.3232	0.224574	0.409228	0.316939	0.0407564	0.23016	0.0276483	0.612955	0.0957374	0.558165	0.0893986	0.360307	0.316939	0.27974	0.0735389	0.0386855	0.339974	0.583767	0.0529404	0.171498	0.28984	0.561905
0.0601472	0.208601	0.208593	0.238905	0.253975	0.0463096	0.0110669	0.0539179	0.209996	0.00488951	0.253881	0.271037	0.253854	0.109446	0.210971	0.311811	0.254129	0.0226087	0.0660452	0.0782252	0.254139	0.329975	0.308991	0.330044	0.0961297	0.182972	0.289407	0.0701057	0.309211	0.238276	0.271277	0.222637	0.0399607	0.0890574	0.0304803	0.253801	0.0834798	0.222636	0.0752727	0.183028	0.195301	0.182919	0.0692064	0.0413114	0.253879	0.253801	0.057563	0.160559	0.208594	0.182956
0.0642102	0.222717	0.222708	0.254985	0.237881	0.0494356	0.0118058	0.0574698	0.224095	0.00511954	0.237787	0.253854	0.237761	0.116764	0.197717	0.29219	0.271309	0.0241285	0.0703636	0.0835056	0.238043	0.352307	0.329906	0.352375	0.102547	0.195353	0.27106	0.0747204	0.289619	0.223198	0.254091	0.208521	0.0425049	0.0950781	0.0324441	0.237708	0.0781971	0.20852	0.0801929	0.195408	0.182919	0.195301	0.0738317	0.0440463	0.237785	0.237708	0.0613559	0.171419	0.222709	0.195337
0.0781365	0.208599	0.182999	0.209199	0.222839	0.0406463	0.014346	0.0694031	0.209699	0.00607885	0.195377	0.208571	0.195361	0.142152	0.16226	0.240101	0.289649	0.0198493	0.0848986	0.0686564	0.222941	0.289496	0.271074	0.289572	0.10946	0.160523	0.22271	0.0903727	0.23804	0.183468	0.237993	0.171322	0.0513817	0.0890556	0.0388338	0.222642	0.073236	0.171327	0.0850699	0.160567	0.171322	0.160461	0.0897349	0.046789	0.222712	0.195306	0.07452	0.160544	0.183013	0.160497
0.0686001	0.183056	0.183046	0.209246	0.195593	0.040735	0.0126918	0.0656354	0.184255	0.0242234	0.222736	0.237815	0.253933	0.139907	0.184137	0.313215	0.222986	0.022639	0.103269	0.0690085	0.254729	0.289547	0.271084	0.289567	0.0961832	0.208628	0.289465	0.0643963	0.271373	0.210334	0.271981	0.195308	0.0419842	0.0891087	0.0304585	0.195335	0.0732833	0.171357	0.101078	0.160589	0.17133	0.160469	0.0803874	0.0423828	0.222746	0.195335	0.0883603	0.182948	0.160566	0.140842
0.0950255	0.131866	0.131851	0.0889786	0.108525	0.033436	0.0198643	0.125353	0.104246	0.00732048	0.10837	0.11567	0.095083	0.116694	0.0896707	0.105032	0.123728	0.0110301	0.117067	0.0258407	0.0954557	0.108371	0.115686	0.108362	0.116668	0.115662	0.0950955	0.142488	0.101552	0.116076	0.101857	0.10833	0.0535868	0.0731499	0.0868196	0.0950348	0.0602449	0.0950348	0.0906887	0.10151	0.10833	0.101466	0.0839856	0.0960256	0.123546	0.0950348	0.116463	0.115754	0.101475	0.0890365
0.0952809	0.223209	0.195776	0.174546	0.183591	0.0384179	0.0177688	0.107674	0.171673	0.0109	0.209008	0.223268	0.183265	0.138761	0.136307	0.253732	0.209258	0.021451	0.0961008	0.0581238	0.238156	0.238293	0.222841	0.238301	0.151686	0.19561	0.209101	0.148708	0.2245	0.171867	0.254175	0.160557	0.0492113	0.095341	0.0435473	0.20865	0.0781925	0.16059	0.0891714	0.15089	0.160557	0.150385	0.0856533	0.105983	0.238309	0.183047	0.0726406	0.19539	0.171623	0.150458
0.0650488	0.211654	0.212132	0.208676	0.222828	0.073063	0.0393492	0.0530096	0.208752	0.00346527	0.255998	0.272672	0.399927	0.0952118	0.209119	0.352654	0.253965	0.0253391	0.0734885	0.0871557	0.905645	0.331295	0.310147	0.330715	0.0955695	0.215696	0.379697	0.0605564	0.31329	0.303542	0.845731	0.225474	0.0386848	0.0932149	0.0258465	0.22879	0.13421	0.201454	0.0836916	0.190142	0.198138	0.185756	0.0686831	0.0359563	0.257015	0.22879	0.0495618	0.160574	0.186908	0.166697
0.0650488	0.211654	0.212132	0.208676	0.222828	0.073063	0.0393492	0.0530096	0.208752	0.00346527	0.255998	0.272672	0.399927	0.0952118	0.209119	0.352654	0.253965	0.0253391	0.0734885	0.0871557	0.905645	0.331295	0.310147	0.330715	0.0955695	0.215696	0.379697	0.0605564	0.31329	0.303542	0.845731	0.225474	0.0386848	0.0932149	0.0258465	0.22879	0.13421	0.201454	0.0836916	0.190142	0.198138	0.185756	0.0686831	0.0359563	0.257015	0.22879	0.0495618	0.160574	0.186908	0.166697
0.240738	0.263592	0.288811	0.208695	0.222931	0.61015	0.576436	0.0530687	0.208557	0.00349842	0.303838	0.294083	0.926534	0.0952345	0.209808	0.352708	0.253995	0.0827577	0.0734276	0.210704	0.352187	0.33485	0.313121	0.332254	0.0955898	0.486734	0.481269	0.0608058	0.348868	0.240356	0.323991	0.375711	0.0381943	0.20883	0.0258874	0.577037	0.0945984	0.549701	0.0837152	0.422195	0.348375	0.335993	0.0688429	0.0363208	0.345355	0.577037	0.0495769	0.160652	0.287557	0.462736
0.0650488	0.211654	0.212132	0.208676	0.222828	0.073063	0.0393492	0.0530096	0.208752	0.00346527	0.255998	0.272672	0.399927	0.0952118	0.209119	0.352654	0.253965	0.0253391	0.0734885	0.0871557	0.905645	0.331295	0.310147	0.330715	0.0955695	0.215696	0.379697	0.0605564	0.31329	0.303542	0.845731	0.225474	0.0386848	0.0932149	0.0258465	0.22879	0.13421	0.201454	0.0836916	0.190142	0.198138	0.185756	0.0686831	0.0359563	0.257015	0.22879	0.0495618	0.160574	0.186908	0.166697
0.240738	0.263592	0.288811	0.208695	0.222931	0.61015	0.576436	0.0530687	0.208557	0.00349842	0.303838	0.294083	0.926534	0.0952345	0.209808	0.352708	0.253995	0.0827577	0.0734276	0.210704	0.352187	0.33485	0.313121	0.332254	0.0955898	0.486734	0.481269	0.0608058	0.348868	0.240356	0.323991	0.375711	0.0381943	0.20883	0.0258874	0.577037	0.0945984	0.549701	0.0837152	0.422195	0.348375	0.335993	0.0688429	0.0363208	0.345355	0.577037	0.0495769	0.160652	0.287557	0.462736
0.0650488	0.211654	0.212132	0.208676	0.222828	0.073063	0.0393492	0.0530096	0.208752	0.00346527	0.255998	0.272672	0.399927	0.0952118	0.209119	0.352654	0.253965	0.0253391	0.0734885	0.0871557	0.905645	0.331295	0.310147	0.330715	0.0955695	0.215696	0.379697	0.0605564	0.31329	0.303542	0.845731	0.225474	0.0386848	0.0932149	0.0258465	0.22879	0.13421	0.201454	0.0836916	0.190142	0.198138	0.185756	0.0686831	0.0359563	0.257015	0.22879	0.0495618	0.160574	0.186908	0.166697
0.240738	0.263592	0.288811	0.208695	0.222931	0.61015	0.576436	0.0530687	0.208557	0.00349842	0.303838	0.294083	0.926534	0.0952345	0.209808	0.352708	0.253995	0.0827577	0.0734276	0.210704	0.352187	0.33485	0.313121	0.332254	0.0955898	0.486734	0.481269	0.0608058	0.348868	0.240356	0.323991	0.375711	0.0381943	0.20883	0.0258874	0.577037	0.0945984	0.549701	0.0837152	0.422195	0.348375	0.335993	0.0688429	0.0363208	0.345355	0.577037	0.0495769	0.160652	0.287557	0.462736
0.0691124	0.22577	0.226248	0.222792	0.2379	0.0761895	0.0385597	0.056574	0.222868	0.00367812	0.273181	0.291018	0.379011	0.101641	0.223235	0.3765	0.271148	0.0268595	0.0784351	0.0924373	0.884728	0.353628	0.331063	0.353048	0.101999	0.229812	0.355851	0.06462	0.334207	0.319635	0.866648	0.240546	0.0412532	0.0992362	0.0275799	0.243862	0.13985	0.214674	0.0893309	0.202524	0.211358	0.198138	0.0733158	0.0383618	0.274198	0.243862	0.0529001	0.171435	0.19929	0.177558
0.0650488	0.211654	0.212132	0.208676	0.222828	0.073063	0.0393492	0.0530096	0.208752	0.00346527	0.255998	0.272672	0.399927	0.0952118	0.209119	0.352654	0.253965	0.0253391	0.0734885	0.0871557	0.905645	0.331295	0.310147	0.330715	0.0955695	0.215696	0.379697	0.0605564	0.31329	0.303542	0.845731	0.225474	0.0386848	0.0932149	0.0258465	0.22879	0.13421	0.201454	0.0836916	0.190142	0.198138	0.185756	0.0686831	0.0359563	0.257015	0.22879	0.0495618	0.160574	0.186908	0.166697
0.240738	0.263592	0.288811	0.208695	0.222931	0.61015	0.576436	0.0530687	0.208557	0.00349842	0.303838	0.294083	0.926534	0.0952345	0.209808	0.352708	0.253995	0.0827577	0.0734276	0.210704	0.352187	0.33485	0.313121	0.332254	0.0955898	0.486734	0.481269	0.0608058	0.348868	0.240356	0.323991	0.375711	0.0381943	0.20883	0.0258874	0.577037	0.0945984	0.549701	0.0837152	0.422195	0.348375	0.335993	0.0688429	0.0363208	0.345355	0.577037	0.0495769	0.160652	0.287557	0.462736
0.0650488	0.211654	0.212132	0.208676	0.222828	0.073063	0.0393492	0.0530096	0.208752	0.00346527	0.255998	0.272672	0.399927	0.0952118	0.209119	0.352654	0.253965	0.0253391	0.0734885	0.0871557	0.905645	0.331295	0.310147	0.330715	0.0955695	0.215696	0.379697	0.0605564	0.31329	0.303542	0.845731	0.225474	0.0386848	0.0932149	0.0258465	0.22879	0.13421	0.201454	0.0836916	0.190142	0.198138	0.185756	0.0686831	0.0359563	0.257015	0.22879	0.0495618	0.160574	0.186908	0.166697
0.0651344	0.224259	0.197032	0.195484	0.237874	0.0509757	0.0149783	0.0567153	0.222952	0.00382039	0.238412	0.255095	0.272278	0.101782	0.197548	0.379946	0.271113	0.0219596	0.0790632	0.0771009	0.427961	0.309813	0.289586	0.309828	0.101963	0.196472	0.309982	0.0661227	0.304695	0.263377	0.44021	0.208736	0.0427379	0.0959409	0.0277404	0.238114	0.0912669	0.183324	0.0897106	0.172861	0.208736	0.171537	0.073299	0.0384399	0.271851	0.208926	0.053056	0.171346	0.172322	0.150923
0.0652575	0.256543	0.22577	0.223408	0.27228	0.0515266	0.0138968	0.0596272	0.254057	0.00583216	0.288645	0.30431	0.27387	0.103554	0.245218	0.332805	0.311602	0.0247358	0.0806653	0.108546	0.309585	0.355395	0.330372	0.356201	0.102436	0.196856	0.337837	0.0678348	0.34995	0.260722	0.330516	0.23839	0.0531201	0.109301	0.0283523	0.271554	0.101798	0.20909	0.0905035	0.207618	0.23839	0.195981	0.0743818	0.0630149	0.328781	0.238278	0.0543285	0.195544	0.196058	0.173856
0.0787895	0.256841	0.293002	0.222679	0.237848	0.0522968	0.0162995	0.0564411	0.222637	0.00408079	0.239567	0.293839	0.274275	0.115797	0.195897	0.289494	0.271178	0.033841	0.0891967	0.0848706	0.238319	0.835555	0.832061	0.600013	0.0891984	0.258648	0.272456	0.0733744	0.290377	0.223148	0.254428	0.209364	0.0463773	0.127992	0.0313493	0.209163	0.0893161	0.183561	0.089399	0.198021	0.183762	0.22348	0.083529	0.0437714	0.239356	0.209163	0.0602867	0.19527	0.195814	0.179209
0.0642964	0.222832	0.222844	0.224309	0.237944	0.049659	0.0120293	0.059545	0.223106	0.011409	0.271188	0.289511	0.271204	0.100187	0.225167	0.330725	0.272342	0.0242016	0.10262	0.0835876	0.271135	0.352443	0.330055	0.352495	0.125886	0.195483	0.309108	0.073575	0.330472	0.253991	0.28951	0.237833	0.0361266	0.0951494	0.0298108	0.237852	0.0891398	0.208664	0.220249	0.195551	0.208645	0.195425	0.0860535	0.0394896	0.271179	0.237852	0.0611549	0.171583	0.195675	0.171454
0.129078	0.271827	0.280142	0.22271	0.237802	0.42465	0.38702	0.0495058	0.222635	0.00360635	0.316543	0.333843	0.625385	0.0891475	0.222965	0.330046	0.271041	0.0559672	0.0782004	0.0933981	0.274425	0.353539	0.330866	0.352781	0.10175	0.349171	0.313795	0.0565892	0.385976	0.289964	0.292942	0.830545	0.0406482	0.148652	0.0275126	0.867682	0.126031	0.834406	0.0782624	0.264594	0.797269	0.782197	0.0644475	0.0382725	0.314956	0.867682	0.0463711	0.195616	0.634251	0.271424
0.0646595	0.211764	0.212132	0.208667	0.222758	0.0515707	0.0178569	0.0529259	0.208679	0.00347204	0.254428	0.272037	0.336716	0.0951995	0.209251	0.353058	0.253981	0.0260921	0.0736243	0.0807958	0.829118	0.3305	0.309571	0.330423	0.095457	0.214516	0.376958	0.0609525	0.317559	0.248082	0.698281	0.223316	0.0389048	0.0930553	0.0259054	0.224094	0.101097	0.196758	0.0838001	0.184777	0.19598	0.183598	0.0686693	0.0359001	0.254641	0.224094	0.0495735	0.160547	0.187545	0.161993
0.129078	0.213326	0.221641	0.131915	0.208614	0.42465	0.397812	0.064278	0.171321	0.00407628	0.216143	0.226642	0.514862	0.0782266	0.25413	0.171531	0.182975	0.0470833	0.101572	0.0594263	0.163902	0.209889	0.196329	0.209131	0.10175	0.297857	0.165336	0.0644586	0.232596	0.254434	0.174933	0.797269	0.0781356	0.181086	0.046347	0.779615	0.156407	0.805218	0.101634	0.264594	0.797269	0.782197	0.0836473	0.0565407	0.243744	0.805218	0.0528359	0.150606	0.634251	0.271424
0.52266	0.436815	0.510795	0.208659	0.22286	0.506007	0.472294	0.0530541	0.208547	0.00357871	0.267363	0.302253	0.868796	0.0952672	0.211019	0.353253	0.254194	0.363335	0.0735965	0.12813	0.347462	0.333336	0.311858	0.332748	0.0954697	0.727564	0.40298	0.0615722	0.552704	0.239383	0.321239	0.250518	0.0384296	0.473447	0.0259543	0.342452	0.0881509	0.315116	0.0838823	0.274472	0.223181	0.2108	0.0688959	0.0362427	0.2769	0.342452	0.0496384	0.160646	0.539725	0.264538
0.0583908	0.22645	0.226837	0.222826	0.237902	0.0521961	0.0145663	0.0497122	0.222887	0.00334296	0.272239	0.292299	0.311888	0.089268	0.224375	0.331537	0.271186	0.0257906	0.069234	0.0874586	0.579995	0.353345	0.330257	0.353231	0.0895352	0.19794	0.353922	0.0585062	0.347336	0.295002	0.474042	0.238101	0.0407698	0.0969526	0.0243485	0.238486	0.095649	0.209298	0.0787207	0.198433	0.208913	0.195692	0.0643277	0.0339606	0.272582	0.238486	0.046507	0.171374	0.197454	0.172278
0.224901	0.492557	0.561905	0.15046	0.160933	0.230541	0.208935	0.0338369	0.150321	0.00310536	0.256141	0.494545	0.536954	0.060417	0.160502	0.225098	0.183281	0.131243	0.047027	0.227471	0.218441	0.249877	0.22442	0.247965	0.0606614	0.391927	0.362913	0.0429357	0.742294	0.176545	0.202488	0.169099	0.025502	0.20154	0.0166118	0.191729	0.0626514	0.172031	0.0534529	0.422411	0.149401	0.140479	0.0437042	0.0241457	0.296394	0.191729	0.0315715	0.115787	0.255811	0.145027
0.599898	0.537781	0.620136	0.208671	0.222883	0.580821	0.547107	0.0530777	0.20855	0.00360293	0.274413	0.304499	0.815208	0.0952841	0.210564	0.353039	0.25415	0.474158	0.0736262	0.109361	0.341623	0.334154	0.312557	0.333401	0.0955084	0.776773	0.40473	0.0615147	0.484695	0.239294	0.321377	0.271201	0.0383971	0.574385	0.0259718	0.429358	0.0880209	0.402022	0.0839247	0.286005	0.243865	0.231483	0.0689393	0.0363161	0.290005	0.429358	0.0496539	0.160676	0.645467	0.336236
0.193671	0.497554	0.564903	0.222832	0.237958	0.132353	0.094723	0.0497819	0.222666	0.00350274	0.291141	0.344403	0.444585	0.0893495	0.227379	0.331206	0.271321	0.106773	0.0692282	0.119808	0.314975	0.358748	0.332254	0.356678	0.0895318	0.392462	0.371586	0.0592896	0.741452	0.256404	0.293781	0.244432	0.0362688	0.196217	0.0243134	0.260807	0.0912107	0.231619	0.0790858	0.296174	0.215244	0.202023	0.0646586	0.0344015	0.287936	0.260807	0.0466058	0.171438	0.318122	0.193381
0.328996	0.320469	0.360769	0.208641	0.222787	0.214998	0.178414	0.0464789	0.208541	0.00320129	0.261151	0.287019	0.521655	0.0836164	0.210525	0.309734	0.254126	0.194665	0.0645791	0.0963162	0.262041	0.332361	0.311568	0.331961	0.0837518	0.542981	0.296736	0.0541533	0.526937	0.239017	0.276919	0.235203	0.0337194	0.295736	0.0227227	0.271503	0.0865082	0.244167	0.0737339	0.226417	0.207867	0.195485	0.0605037	0.0317771	0.260115	0.271503	0.0435926	0.160607	0.427232	0.205179
0.448608	0.391358	0.450931	0.222767	0.237873	0.300922	0.263292	0.056522	0.22266	0.00382414	0.281241	0.305856	0.484695	0.101723	0.224284	0.376669	0.271271	0.283427	0.0785225	0.0949481	0.314536	0.355194	0.33305	0.354699	0.101873	0.682367	0.35952	0.0655327	0.487395	0.255035	0.335707	0.257038	0.0409175	0.39731	0.0276104	0.317999	0.0920155	0.288811	0.0896499	0.242291	0.22785	0.21463	0.073581	0.0386007	0.279622	0.317999	0.0530011	0.171489	0.540382	0.242646
0.336366	0.320469	0.360769	0.208641	0.222787	0.214998	0.181284	0.0529437	0.208541	0.00358735	0.261151	0.287019	0.59769	0.095277	0.210525	0.352984	0.254126	0.194665	0.0735507	0.0963162	0.338077	0.332361	0.311568	0.331961	0.0954125	0.568583	0.383421	0.0615235	0.526937	0.239017	0.314855	0.235203	0.0383778	0.295736	0.0258665	0.271503	0.0865082	0.244167	0.083962	0.226417	0.207867	0.195485	0.0689061	0.03614	0.260115	0.271503	0.0496473	0.160607	0.427232	0.205179
0.129078	0.168316	0.17663	0.101539	0.140857	0.439422	0.40454	0.0732496	0.101463	0.00522281	0.168084	0.154295	0.449436	0.0686473	0.17165	0.101674	0.108386	0.0428308	0.0782004	0.0393162	0.11177	0.124853	0.116688	0.124096	0.0892992	0.276825	0.0999099	0.0565892	0.141801	0.171955	0.11927	0.720021	0.101507	0.200784	0.0406764	0.73746	0.195888	0.779615	0.0891833	0.213279	0.742478	0.730882	0.0644475	0.0733818	0.166497	0.757158	0.0528359	0.115975	0.582937	0.226413
0.0603468	0.225564	0.22588	0.222756	0.237873	0.0560378	0.018408	0.0496895	0.222836	0.0034226	0.271566	0.290303	0.313202	0.0893043	0.223504	0.330695	0.271128	0.026347	0.0692336	0.0858591	0.652974	0.352992	0.330543	0.352901	0.0894661	0.200594	0.352908	0.0575014	0.337585	0.264527	0.77233	0.238335	0.03637	0.0986466	0.0242992	0.239035	0.101798	0.209847	0.0786524	0.196535	0.209148	0.195927	0.0644519	0.0336348	0.271761	0.239035	0.0465654	0.171361	0.199422	0.173287
0.52266	0.436815	0.510795	0.208659	0.222915	0.444801	0.411088	0.0531634	0.208547	0.00357871	0.267363	0.292956	0.831169	0.0952672	0.210323	0.353253	0.254194	0.223636	0.0735965	0.12813	0.344162	0.334265	0.31268	0.333518	0.0954697	0.727564	0.394847	0.0613833	0.4686	0.239383	0.321239	0.250518	0.0384296	0.473447	0.0259954	0.342452	0.0881509	0.315116	0.0839611	0.247821	0.223181	0.2108	0.0688959	0.0362427	0.2769	0.342452	0.0496754	0.160586	0.468273	0.264538
0.064487	0.254372	0.254402	0.223053	0.271659	0.0497323	0.0121025	0.0582844	0.254703	0.00428471	0.309625	0.33055	0.271324	0.102346	0.257043	0.332663	0.271652	0.0242844	0.0798366	0.0865616	0.273699	0.35264	0.329965	0.352702	0.10206	0.223029	0.309862	0.0659684	0.332205	0.330072	0.291844	0.271071	0.169819	0.108627	0.0281951	0.237807	0.101857	0.237807	0.0899839	0.223313	0.237795	0.222723	0.073426	0.0399817	0.271751	0.271083	0.053505	0.171404	0.222893	0.19559
0.0689201	0.238467	0.238513	0.238126	0.254258	0.0466491	0.0129353	0.0549151	0.23884	0.00479849	0.2903	0.309893	0.254243	0.109336	0.24225	0.311438	0.254669	0.0228199	0.0751812	0.0804564	0.258052	0.330438	0.30908	0.330523	0.0956462	0.209035	0.290648	0.0617558	0.311944	0.330385	0.274504	0.253916	0.289348	0.116044	0.0263664	0.222765	0.0955445	0.222765	0.0960567	0.209434	0.222751	0.237823	0.0688588	0.0380492	0.25486	0.25393	0.050335	0.160567	0.20885	0.183245
0.518854	0.450931	0.524911	0.222775	0.238053	0.447928	0.410298	0.0497671	0.222678	0.00337936	0.284546	0.311303	0.810252	0.0892459	0.224439	0.33092	0.271377	0.225156	0.0689637	0.133411	0.323246	0.356598	0.333597	0.355851	0.0894484	0.714343	0.371001	0.0575775	0.456372	0.25517	0.299377	0.26559	0.0360241	0.479468	0.0243719	0.357524	0.0937903	0.328336	0.0787695	0.260203	0.236402	0.223181	0.0645571	0.0339898	0.294083	0.357524	0.0465489	0.171447	0.480655	0.241923
0.0935475	0.126452	0.111718	0.0835157	0.11583	0.0434464	0.0434464	0.0687945	0.123766	0.00633132	0.103152	0.109664	0.141368	0.123623	0.083841	0.123936	0.131955	0.0200249	0.108612	0.0370173	0.718896	0.133054	0.124505	0.132586	0.123964	0.114783	0.134056	0.0894186	0.111812	0.126085	0.729384	0.0910962	0.0439255	0.0566431	0.0382099	0.0945478	0.17274	0.0836269	0.0734357	0.0875756	0.0910962	0.0854568	0.101615	0.0359202	0.103882	0.0945478	0.0732726	0.0951316	0.087094	0.0775745
0.116031	0.340748	0.348375	0.195464	0.238291	0.173295	0.143352	0.0569164	0.222702	0.00395648	0.258993	0.345355	0.378474	0.101838	0.200584	0.334166	0.271309	0.0461184	0.0789287	0.230705	0.357017	0.316343	0.290684	0.314144	0.101957	0.271424	0.379229	0.0684976	0.769387	0.22786	0.338117	0.211893	0.0416404	0.134982	0.02774	0.247668	0.0904533	0.192878	0.0898258	0.290259	0.211893	0.174695	0.0734676	0.0391198	0.302921	0.21848	0.0531051	0.171377	0.19932	0.167617
0.121628	0.317972	0.35231	0.208641	0.223553	0.248558	0.214844	0.0533302	0.208575	0.00385987	0.286523	0.305781	0.440456	0.0954983	0.213167	0.354128	0.254044	0.0509478	0.0740541	0.228312	0.335707	0.339442	0.310534	0.338028	0.095577	0.300074	0.417574	0.0639598	0.679302	0.241428	0.319224	0.227283	0.0386998	0.135536	0.0259896	0.237365	0.0851339	0.210029	0.0846835	0.326708	0.199946	0.187564	0.0691247	0.0368738	0.303838	0.237365	0.049902	0.160526	0.315529	0.186802
0.157488	0.438234	0.497554	0.22279	0.238398	0.289424	0.251794	0.0500138	0.222711	0.00354004	0.310454	0.465106	0.443004	0.0893805	0.229441	0.333	0.271297	0.0696393	0.0693576	0.256665	0.315286	0.362896	0.331576	0.35952	0.0895774	0.34301	0.402207	0.0616391	0.772362	0.257832	0.300634	0.24306	0.0368497	0.170299	0.0244175	0.255207	0.0909313	0.226019	0.0790257	0.367906	0.213872	0.200651	0.0645496	0.0346946	0.33172	0.255207	0.0466337	0.171392	0.246266	0.202959
0.0626835	0.21333	0.213872	0.208702	0.222917	0.0510187	0.0173049	0.0531969	0.208898	0.00360081	0.255314	0.274704	0.333022	0.0953422	0.210316	0.354485	0.254026	0.0243489	0.0738697	0.0856174	0.477357	0.331607	0.309395	0.331237	0.095554	0.211811	0.377852	0.061994	0.326248	0.302951	0.553813	0.223093	0.0429592	0.0913591	0.0259942	0.223559	0.0868157	0.196223	0.0840666	0.186841	0.195757	0.183375	0.0687102	0.0361473	0.255747	0.223559	0.0497074	0.160504	0.184877	0.162017
0.065127	0.254571	0.254626	0.222694	0.271104	0.0509377	0.013308	0.0564262	0.254026	0.0036769	0.309313	0.330245	0.272874	0.101624	0.25407	0.330151	0.271048	0.0247524	0.0782842	0.0846835	0.41947	0.352685	0.330273	0.352517	0.101685	0.223865	0.309282	0.0643987	0.331037	0.293781	0.409147	0.271327	0.0408968	0.109214	0.0274999	0.238429	0.1075	0.238429	0.0892459	0.223593	0.238051	0.222979	0.0732527	0.0381773	0.271361	0.271704	0.0529493	0.171337	0.223379	0.1962
0.0655436	0.254715	0.254837	0.222757	0.271175	0.0525822	0.0149524	0.0564768	0.254126	0.00355045	0.312844	0.33074	0.27576	0.101524	0.2543	0.330025	0.271104	0.0248013	0.0782336	0.0854267	0.362538	0.353048	0.330392	0.353078	0.101657	0.224797	0.312987	0.0643742	0.330819	0.591606	0.36917	0.271761	0.0414696	0.109514	0.0275116	0.238544	0.108475	0.238544	0.0892598	0.224927	0.238485	0.223413	0.0732151	0.0383225	0.274425	0.27182	0.0527973	0.17142	0.223297	0.203258
0.358462	0.311607	0.356761	0.208681	0.222902	0.352224	0.318511	0.0530972	0.208537	0.00356955	0.28317	0.318618	0.617102	0.0952568	0.210777	0.352852	0.254182	0.193967	0.0735916	0.0916544	0.33585	0.334959	0.313249	0.334038	0.0953951	0.605225	0.416895	0.0610948	0.373208	0.239493	0.314063	0.300234	0.0383583	0.301951	0.025986	0.259069	0.0891358	0.231733	0.0838783	0.331159	0.272898	0.260516	0.0688087	0.0363803	0.306511	0.259069	0.0496291	0.160702	0.371903	0.417786
0.0610913	0.210138	0.210272	0.208697	0.222875	0.0495366	0.0158228	0.0532311	0.208851	0.00350157	0.255469	0.272401	0.332824	0.0952768	0.210076	0.353986	0.253914	0.0233704	0.0737429	0.0873464	0.54727	0.331524	0.30932	0.331175	0.0955395	0.209775	0.378747	0.0613574	0.318161	0.44217	0.560439	0.223073	0.0396677	0.0899263	0.0259338	0.223514	0.0913636	0.196178	0.0838777	0.186589	0.195737	0.183355	0.0686538	0.0361936	0.255939	0.223514	0.0496223	0.160487	0.183809	0.161932
0.0662987	0.227694	0.228507	0.2229	0.238042	0.0515382	0.0139084	0.0568128	0.222948	0.00365556	0.283464	0.297969	0.311238	0.101622	0.226902	0.377113	0.27124	0.0251308	0.0786699	0.0871217	0.339797	0.354072	0.330162	0.354949	0.101927	0.225631	0.367854	0.0661793	0.345345	0.60692	0.357211	0.238153	0.0509388	0.0969149	0.0278584	0.238192	0.0916321	0.209004	0.0896045	0.20261	0.208965	0.195745	0.073263	0.039147	0.288941	0.238192	0.052884	0.171447	0.196771	0.172365
0.0603468	0.225564	0.22588	0.222756	0.237902	0.0560378	0.018408	0.0496895	0.222862	0.00338517	0.271566	0.290303	0.314007	0.089273	0.223331	0.330906	0.271155	0.026347	0.0690656	0.0862251	0.783279	0.352992	0.330448	0.35301	0.0893738	0.200594	0.352908	0.0571082	0.335659	0.266215	0.822866	0.238335	0.0364556	0.0986466	0.0243256	0.239035	0.104285	0.209847	0.0785472	0.196747	0.209148	0.195927	0.0643805	0.0336348	0.271761	0.239035	0.0465654	0.17138	0.198782	0.173287
0.0723792	0.285804	0.274292	0.222813	0.271505	0.0670281	0.0293984	0.0568618	0.253885	0.00397853	0.314063	0.342846	0.279622	0.101917	0.261367	0.33989	0.271112	0.0331744	0.0792807	0.108268	0.27414	0.35569	0.330587	0.355278	0.102045	0.2338	0.318494	0.0751544	0.576737	0.291425	0.292169	0.271995	0.0412167	0.121338	0.0277731	0.24003	0.10199	0.24003	0.0902421	0.236198	0.238719	0.223647	0.0735108	0.0390492	0.27801	0.273306	0.0531334	0.171361	0.234954	0.198243
0.0691729	0.238334	0.238276	0.210179	0.222855	0.0469664	0.0132526	0.0537691	0.20869	0.00833415	0.289558	0.309165	0.290057	0.0991852	0.212143	0.354702	0.254811	0.0264538	0.0871556	0.0785234	0.289771	0.330051	0.30912	0.330141	0.111103	0.238594	0.330045	0.0776103	0.353561	0.271266	0.309264	0.254236	0.0444105	0.102191	0.0328937	0.254481	0.0953431	0.223316	0.0953126	0.208921	0.223071	0.208955	0.0785373	0.0427245	0.289548	0.254481	0.0556847	0.183157	0.210855	0.183266
0.0782687	0.241557	0.213578	0.208661	0.25405	0.0598376	0.0261238	0.0602773	0.237708	0.00380741	0.268355	0.272226	0.30683	0.108411	0.209261	0.352357	0.289537	0.0256982	0.0835326	0.0795746	0.33062	0.330174	0.309135	0.330474	0.10852	0.228565	0.352936	0.0688032	0.312428	0.238365	0.352821	0.268517	0.0434729	0.108343	0.0295158	0.271663	0.0974527	0.213162	0.0952468	0.187975	0.268517	0.228799	0.0782483	0.0409206	0.320599	0.240498	0.0563806	0.183251	0.290416	0.166332
0.358157	0.329262	0.343645	0.208699	0.254104	0.631905	0.598191	0.0605037	0.237746	0.00394304	0.311622	0.296976	0.874269	0.108532	0.209635	0.352716	0.289477	0.127818	0.0836601	0.140353	0.344908	0.335171	0.313396	0.332384	0.108897	0.604111	0.409186	0.0692239	0.341837	0.239915	0.368205	0.40456	0.0435085	0.301644	0.0295103	0.731799	0.103673	0.673298	0.0953826	0.377215	0.40456	0.364842	0.0784316	0.0413167	0.395259	0.700634	0.0564825	0.183117	0.358693	0.498864
0.0739298	0.226485	0.200357	0.19544	0.237896	0.0569095	0.0269668	0.0565087	0.222636	0.00358015	0.252262	0.255043	0.32642	0.101546	0.19604	0.330024	0.27119	0.0242742	0.078251	0.0746281	0.352954	0.309257	0.289546	0.309558	0.101655	0.215345	0.375269	0.0644644	0.292839	0.223293	0.330488	0.254401	0.0407305	0.101914	0.0277092	0.25557	0.0914314	0.20078	0.0892255	0.176379	0.254401	0.217203	0.0733017	0.0383522	0.302253	0.226382	0.0528162	0.171655	0.27882	0.15616
0.0444991	0.173826	0.174115	0.171901	0.184912	0.0390281	0.00897439	0.0418858	0.171565	0.00472875	0.213429	0.227209	0.209778	0.070148	0.187765	0.259229	0.210371	0.0191852	0.0552047	0.145635	0.209166	0.272562	0.254126	0.272874	0.0692358	0.151845	0.245131	0.047549	0.267814	0.198926	0.223142	0.18326	0.0350273	0.0741972	0.0196219	0.183219	0.0687582	0.160762	0.061317	0.15432	0.160803	0.150631	0.0501341	0.0365398	0.21399	0.183219	0.037066	0.131985	0.151143	0.132923
0.0655751	0.256935	0.257338	0.223281	0.273333	0.0505905	0.0129607	0.0602955	0.254066	0.00553847	0.315499	0.33585	0.272251	0.103312	0.269426	0.33353	0.272874	0.0248253	0.0808624	0.139527	0.271539	0.354045	0.330205	0.354833	0.102268	0.224554	0.315556	0.0690796	0.351809	0.292591	0.289824	0.271388	0.0498462	0.109595	0.0286256	0.23806	0.101691	0.23806	0.0903649	0.22786	0.238112	0.22304	0.0739791	0.0518909	0.278334	0.271335	0.0541857	0.171487	0.223653	0.196621
0.0644685	0.254336	0.254363	0.223033	0.271621	0.0497131	0.0120833	0.058164	0.254588	0.00424485	0.309576	0.330502	0.271304	0.102302	0.257089	0.332516	0.271681	0.0242731	0.0797444	0.0873804	0.273495	0.352614	0.329958	0.352671	0.102031	0.223005	0.309793	0.0658623	0.332021	0.324545	0.291658	0.271065	0.153039	0.10861	0.0282191	0.237801	0.101834	0.237801	0.0899341	0.223268	0.237789	0.222717	0.0734125	0.0398432	0.271697	0.271077	0.0534701	0.171399	0.222878	0.195572
0.0646277	0.254655	0.25471	0.223088	0.271382	0.0498163	0.0121865	0.0585139	0.254935	0.00457158	0.310028	0.330944	0.271477	0.10247	0.259025	0.331916	0.27195	0.0243671	0.0801534	0.085292	0.275906	0.352761	0.329985	0.352931	0.102128	0.223212	0.310439	0.0659892	0.333336	0.366043	0.293381	0.271112	0.33731	0.108758	0.0281524	0.237851	0.102031	0.237851	0.0900341	0.223672	0.237836	0.222764	0.0735221	0.0407946	0.272197	0.271127	0.053596	0.171438	0.223002	0.195664
0.0645673	0.254532	0.254575	0.223086	0.271478	0.0498154	0.0121856	0.0582308	0.254721	0.00445176	0.309849	0.33077	0.271411	0.102443	0.258144	0.332458	0.271822	0.0243322	0.080227	0.0856349	0.274637	0.352752	0.329992	0.352833	0.102117	0.223133	0.310179	0.0659116	0.333064	0.360179	0.292696	0.271095	0.250879	0.108702	0.0281408	0.237833	0.101956	0.237833	0.0901945	0.223514	0.237819	0.222747	0.0734822	0.0403549	0.271998	0.271109	0.0536493	0.171424	0.222955	0.195665
0.0688211	0.23827	0.238299	0.238082	0.254466	0.0465255	0.0128117	0.0545345	0.238598	0.00457031	0.289942	0.309621	0.254025	0.109274	0.240126	0.311073	0.254459	0.0227611	0.0747446	0.0806143	0.255798	0.3303	0.309047	0.330361	0.0955277	0.208906	0.289901	0.0617383	0.311014	0.295287	0.273018	0.253868	0.168131	0.115952	0.0263947	0.222715	0.0953769	0.222715	0.0959168	0.209111	0.222703	0.237776	0.0688221	0.0375401	0.254391	0.25388	0.0502186	0.160525	0.208741	0.183204
0.0695666	0.234312	0.209052	0.195552	0.238021	0.0579023	0.0279597	0.0566811	0.222865	0.0038114	0.242766	0.270156	0.319573	0.101803	0.197972	0.331225	0.271273	0.0251599	0.0787471	0.0838135	0.490435	0.311849	0.290034	0.311498	0.102165	0.202687	0.358484	0.0665924	0.324751	0.283599	0.524134	0.209683	0.0508271	0.0997258	0.0277532	0.24045	0.105661	0.18566	0.0896249	0.185074	0.209683	0.172484	0.073391	0.0390021	0.277964	0.211262	0.0530068	0.171389	0.17501	0.153782
0.0644795	0.223117	0.223135	0.222993	0.238002	0.0497861	0.0121564	0.0570587	0.22305	0.00409563	0.271242	0.289762	0.309351	0.101973	0.224005	0.38027	0.271142	0.0243547	0.0799184	0.0848018	0.314144	0.352554	0.329979	0.352496	0.101943	0.222997	0.352536	0.0661793	0.333339	0.258797	0.33438	0.23779	0.0453982	0.0953297	0.0279234	0.237846	0.0896326	0.208658	0.09032	0.195798	0.208602	0.195382	0.0733818	0.0388478	0.271292	0.237846	0.0534226	0.171366	0.195725	0.171532
0.0735503	0.223389	0.196011	0.196181	0.238115	0.0568293	0.0157903	0.0656781	0.223305	0.00506722	0.208854	0.22312	0.238192	0.10236	0.197416	0.301007	0.271462	0.0216886	0.103401	0.0744928	0.27372	0.309382	0.289519	0.309344	0.132417	0.195791	0.2713	0.0775382	0.291988	0.227068	0.292117	0.208649	0.0599219	0.0954681	0.032573	0.208737	0.0895557	0.183134	0.0921215	0.196011	0.208649	0.195428	0.0737655	0.0448916	0.238033	0.208737	0.0695582	0.195402	0.195776	0.171622
0.0644795	0.223117	0.223135	0.222967	0.238002	0.0497861	0.0121564	0.0571102	0.222969	0.00409563	0.271242	0.289762	0.309351	0.101973	0.224105	0.381672	0.271159	0.0243547	0.079811	0.0848018	0.311955	0.352522	0.329963	0.352469	0.101943	0.222997	0.352536	0.0664659	0.333962	0.256869	0.332694	0.23779	0.0453982	0.0953297	0.0278919	0.237846	0.0896326	0.208658	0.0902363	0.195845	0.208602	0.195382	0.0733818	0.0388478	0.271292	0.237846	0.0534226	0.171366	0.195725	0.171532
0.0662935	0.21254	0.213121	0.208671	0.222787	0.0536264	0.0199126	0.0530296	0.208741	0.0034303	0.255089	0.272883	0.338013	0.0951602	0.209416	0.352977	0.253993	0.0270723	0.073544	0.0817858	0.6899	0.331011	0.30976	0.330862	0.0954088	0.217158	0.377691	0.0607634	0.31621	0.281824	0.682001	0.22416	0.0389931	0.0943237	0.0259774	0.224192	0.162191	0.196856	0.0838041	0.18667	0.196824	0.184442	0.068646	0.03593	0.255609	0.224192	0.0495367	0.160608	0.187975	0.166572
0.124009	0.116502	0.116554	0.0891305	0.0839949	0.0248008	0.035615	0.073633	0.0894253	0.00776619	0.0843226	0.1022	0.0849677	0.1506	0.0534604	0.0904704	0.0951319	0.0147476	0.101925	0.0541433	0.215612	0.0844173	0.0892906	0.0840488	0.115997	0.132499	0.0848411	0.0842604	0.080735	0.1424	0.277239	0.0644524	0.0615651	0.0736432	0.0358482	0.0736778	0.0393722	0.0647062	0.0688275	0.0620286	0.0644524	0.0783705	0.0951745	0.0438978	0.0845563	0.0736778	0.0892951	0.115669	0.0690017	0.0609587
0.060917	0.209856	0.20996	0.208693	0.223189	0.0485563	0.0148425	0.0533774	0.208918	0.00352307	0.255379	0.27233	0.333097	0.0953278	0.210182	0.353939	0.253956	0.0231379	0.0737289	0.113933	0.413696	0.331447	0.309306	0.330966	0.0956374	0.209552	0.378583	0.0618644	0.314746	0.402627	0.385632	0.223054	0.039964	0.0897671	0.0260428	0.223351	0.0864144	0.196015	0.0838646	0.186359	0.195718	0.183336	0.0687277	0.0363174	0.255817	0.223351	0.0496411	0.160485	0.183655	0.161659
0.0603	0.208788	0.208753	0.215244	0.222831	0.0465113	0.0127975	0.0542651	0.210298	0.00399248	0.253863	0.271083	0.330057	0.0959563	0.209313	0.359	0.254074	0.0227676	0.0746439	0.0784332	0.334069	0.329971	0.309036	0.329948	0.0958807	0.208742	0.376095	0.062644	0.30942	0.238481	0.312443	0.222676	0.0389604	0.0892336	0.0342123	0.222722	0.083767	0.195386	0.0850228	0.183066	0.19534	0.182958	0.0690241	0.0365065	0.253882	0.222722	0.0501893	0.160528	0.1831	0.160567
0.130712	0.233998	0.243317	0.208639	0.222787	0.41558	0.381866	0.0529138	0.208585	0.00350884	0.258349	0.278909	0.536559	0.0952453	0.209062	0.352466	0.254012	0.0776368	0.0733668	0.0891714	0.33413	0.332496	0.311106	0.331206	0.095436	0.325854	0.379376	0.0609079	0.33202	0.238397	0.317125	0.234668	0.0382065	0.137881	0.0257935	0.281685	0.0859373	0.254349	0.083724	0.217715	0.207331	0.19495	0.06904	0.0361925	0.257691	0.281685	0.0495867	0.160478	0.21293	0.280277
0.0684678	0.231699	0.233158	0.22287	0.237995	0.0604811	0.0228513	0.0566554	0.22288	0.0037885	0.275003	0.301649	0.317138	0.10178	0.224996	0.377416	0.271247	0.0273454	0.078704	0.0935455	0.525583	0.354663	0.330462	0.354374	0.102107	0.228439	0.357163	0.0663439	0.357211	0.300244	0.617102	0.238686	0.0492437	0.0988162	0.0277686	0.23994	0.123811	0.210752	0.0895788	0.205821	0.209498	0.196277	0.0733706	0.0389027	0.276454	0.23994	0.0529906	0.17138	0.198314	0.174147
0.0716066	0.23973	0.210829	0.208661	0.253974	0.0693753	0.0356616	0.0604013	0.237999	0.00381482	0.256615	0.273081	0.31639	0.108423	0.209095	0.352496	0.289442	0.0247614	0.0836332	0.0833944	0.842693	0.331267	0.310114	0.330681	0.108773	0.213084	0.333597	0.0688873	0.312025	0.298444	0.891525	0.22645	0.0440643	0.104123	0.0294666	0.257521	0.402387	0.199019	0.0953346	0.192718	0.22645	0.186732	0.078212	0.0409072	0.293532	0.226356	0.0563929	0.183048	0.185452	0.171893
0.0728216	0.240552	0.21176	0.208659	0.253969	0.0728259	0.0391121	0.060388	0.237985	0.00385957	0.255421	0.272272	0.31326	0.108465	0.208978	0.352617	0.289443	0.0256982	0.0836542	0.0836079	0.915129	0.331015	0.309911	0.330563	0.1088	0.214631	0.331961	0.0689122	0.312892	0.267077	0.942321	0.224622	0.043915	0.105184	0.029463	0.259025	0.219611	0.200524	0.0953202	0.187886	0.224622	0.184904	0.0782409	0.0408888	0.291644	0.22786	0.0564299	0.183012	0.186467	0.165781
0.071774	0.239819	0.210938	0.208663	0.253977	0.0653015	0.0315877	0.0604059	0.238004	0.00381661	0.256769	0.273181	0.318699	0.108425	0.209107	0.3525	0.289445	0.0243758	0.0836366	0.0836373	0.851372	0.331315	0.310154	0.330706	0.108782	0.213352	0.333809	0.0688935	0.311612	0.302611	0.881795	0.226702	0.0440794	0.104258	0.0294692	0.257751	0.422995	0.19925	0.0953394	0.191026	0.226702	0.186984	0.0782145	0.0409136	0.293781	0.226586	0.0563942	0.183052	0.185577	0.169728
0.0577177	0.225117	0.225323	0.222815	0.237915	0.0508355	0.0132057	0.0499546	0.222897	0.00341366	0.271996	0.291285	0.310633	0.0893051	0.224589	0.332805	0.271173	0.0249938	0.069406	0.087309	0.429951	0.353407	0.330211	0.353432	0.0895329	0.197055	0.353379	0.0585175	0.352093	0.303427	0.367094	0.238001	0.038931	0.0963523	0.0243853	0.238272	0.0930925	0.209084	0.0789749	0.197655	0.208813	0.195593	0.064342	0.033895	0.272249	0.238272	0.0466238	0.171346	0.196766	0.171921
0.116877	0.208396	0.217715	0.183037	0.195451	0.40991	0.37782	0.0407784	0.182983	0.00278416	0.227184	0.245633	0.429358	0.0733565	0.18346	0.27128	0.222847	0.0776368	0.0565257	0.0795921	0.226929	0.29199	0.27317	0.2907	0.0735472	0.277794	0.257161	0.0470729	0.294083	0.209209	0.245913	0.207331	0.029462	0.12696	0.019892	0.254349	0.0757092	0.230371	0.0645243	0.195258	0.183353	0.172493	0.0532673	0.0280027	0.226526	0.254349	0.0382211	0.14078	0.190473	0.260579
[truncated: 407 more columns]

## Sheet: similarity of targets
1	0.579945	0.180883	0.126514	0.124503	0.200515	0.186269	0.211414	0.16622	0.124977	0.126654	0.127192	0.190175	0.123018	0.126523	0.19201	0.185332	0.175592	0.120633	0.240049	0.126355	0.228896	0.17219	0.137249	0.123941	0.201823	0.127554	0.258815	0.217415	0.332061	0.123244	0.176156	0.184915	0.192085	0.125411	0.126368	0.184931	0.126652	0.127865	0.1975	0.130707	0.126087	0.125149	0.12477	0.126097	0.126877	0.19168	0.202286	0.123243	0.132439
0.579945	1	0.164436	0.193887	0.116558	0.207172	0.311377	0.493603	0.189319	0.193348	0.119146	0.166779	0.239866	0.207237	0.113368	0.238151	0.221301	0.192583	0.124095	0.297788	0.11283	0.438833	0.225731	0.131855	0.216513	0.175716	0.227458	0.373987	0.392392	0.264799	0.124668	0.136181	0.198218	0.216489	0.175064	0.112596	0.123149	0.118164	0.186792	0.252337	0.181303	0.12067	0.120229	0.110202	0.113653	0.121245	0.22212	0.24997	0.218444	0.33163
0.180883	0.164436	1	0.194871	0.125771	0.121914	0.128472	0.130104	0.174686	0.119353	0.316131	0.282113	0.125578	0.123521	0.133776	0.456742	0.534887	0.130688	0.12148	0.334862	0.192596	0.135419	0.179475	0.150915	0.122161	0.417332	0.444222	0.13852	0.137909	0.138795	0.139281	0.282781	0.333809	0.409594	0.399524	0.214733	0.239599	0.404945	0.38172	0.126345	0.227007	0.392845	0.198592	0.127135	0.245674	0.253111	0.419847	0.305573	0.129341	0.126853
0.126514	0.193887	0.194871	1	0.132886	0.121704	0.216058	0.230736	0.129014	0.184205	0.14579	0.192169	0.130339	0.183638	0.157866	0.142394	0.257148	0.219246	0.121099	0.291304	0.125765	0.133913	0.128885	0.206464	0.122003	0.292256	0.227679	0.200345	0.253989	0.201267	0.255414	0.222172	0.403095	0.219376	0.198657	0.181654	0.133003	0.194724	0.129079	0.128442	0.17958	0.192117	0.128217	0.124475	0.238131	0.16293	0.194007	0.215946	0.177292	0.167489
0.124503	0.116558	0.125771	0.132886	1	0.118159	0.127646	0.12448	0.126132	0.123395	0.126426	0.126209	0.126922	0.127141	0.127954	0.12584	0.13207	0.128933	0.115828	0.12588	0.125086	0.122097	0.122547	0.133371	0.119717	0.128516	0.125638	0.129915	0.133054	0.130361	0.134234	0.12558	0.127948	0.126928	0.125542	0.128711	0.126834	0.126156	0.126173	0.122818	0.121101	0.126462	0.125396	0.120849	0.130679	0.126636	0.124601	0.126566	0.127404	0.126839
0.200515	0.207172	0.121914	0.121704	0.118159	1	0.133972	0.312762	0.154486	0.113857	0.120587	0.120319	0.556588	0.119358	0.122079	0.121631	0.125343	0.114468	0.128479	0.128387	0.122128	0.424169	0.288553	0.119315	0.606518	0.120187	0.130039	0.124476	0.13715	0.123013	0.116109	0.122405	0.123176	0.1255	0.121583	0.120812	0.120085	0.122205	0.121281	0.131191	0.12846	0.178935	0.120895	0.125935	0.120045	0.121394	0.138856	0.123936	0.154619	0.120324
0.186269	0.311377	0.128472	0.216058	0.127646	0.133972	1	0.378695	0.230159	0.131946	0.129709	0.130525	0.152326	0.188881	0.134276	0.131511	0.157174	0.149881	0.122334	0.199152	0.126444	0.169871	0.183201	0.140371	0.132298	0.140192	0.136809	0.340144	0.184329	0.147279	0.151797	0.135605	0.13819	0.130279	0.125113	0.137161	0.125654	0.128165	0.128886	0.257381	0.126919	0.129557	0.126074	0.128171	0.14815	0.137695	0.136742	0.130305	0.159693	0.168182
0.211414	0.493603	0.130104	0.230736	0.12448	0.312762	0.378695	1	0.530501	0.482107	0.175279	0.176026	0.285416	0.188843	0.124266	0.221696	0.226472	0.147528	0.215457	0.274239	0.126112	0.629146	0.468084	0.123857	0.300473	0.135488	0.16841	0.260711	0.2505	0.197941	0.135094	0.139767	0.135789	0.154999	0.12774	0.172059	0.124557	0.13143	0.130116	0.318027	0.452957	0.129678	0.124659	0.128434	0.182376	0.124962	0.200889	0.14421	0.375899	0.3079
0.16622	0.189319	0.174686	0.129014	0.126132	0.154486	0.230159	0.530501	1	0.464187	0.157494	0.162785	0.163268	0.13304	0.125572	0.135061	0.131947	0.123101	0.400434	0.225686	0.124365	0.424435	0.131898	0.12752	0.155529	0.136624	0.203968	0.138018	0.143117	0.126185	0.127754	0.148217	0.184426	0.1748	0.123827	0.131779	0.133206	0.127332	0.138559	0.232948	0.280104	0.277226	0.125657	0.438954	0.14311	0.142614	0.189988	0.15141	0.235508	0.391124
0.124977	0.193348	0.119353	0.184205	0.123395	0.113857	0.131946	0.482107	0.464187	1	0.140796	0.145917	0.124005	0.124227	0.120296	0.120382	0.165726	0.125473	0.452327	0.132467	0.119295	0.218308	0.127908	0.122464	0.114139	0.133935	0.126313	0.126108	0.125193	0.122904	0.123696	0.149614	0.133483	0.149623	0.117924	0.120294	0.120296	0.118809	0.130617	0.192592	0.244512	0.19145	0.120344	0.130134	0.147255	0.125345	0.125579	0.14123	0.142668	0.141345
0.126654	0.119146	0.316131	0.14579	0.126426	0.120587	0.129709	0.175279	0.157494	0.140796	1	0.689666	0.125334	0.124879	0.129045	0.324163	0.446119	0.135909	0.122469	0.2039	0.212264	0.132143	0.131292	0.349592	0.120432	0.257665	0.398137	0.164705	0.137801	0.145446	0.141587	0.301663	0.142703	0.330842	0.193365	0.631379	0.427268	0.150398	0.30443	0.138547	0.13463	0.40244	0.125921	0.122981	0.64787	0.259487	0.502738	0.415945	0.132009	0.129214
0.127192	0.166779	0.282113	0.192169	0.126209	0.120319	0.130525	0.176026	0.162785	0.145917	0.689666	1	0.125658	0.12621	0.126221	0.270272	0.284858	0.121612	0.171362	0.24993	0.2352	0.123643	0.139445	0.188786	0.120705	0.183513	0.326725	0.125862	0.126558	0.127561	0.126059	0.423618	0.187763	0.369082	0.197398	0.609216	0.331592	0.258025	0.293651	0.146358	0.139271	0.42241	0.193457	0.12271	0.662933	0.267777	0.376581	0.289895	0.124107	0.123339
0.190175	0.239866	0.125578	0.130339	0.126922	0.556588	0.152326	0.285416	0.163268	0.124005	0.125334	0.125658	1	0.126749	0.12709	0.131953	0.13567	0.122565	0.119532	0.136806	0.126589	0.171083	0.205961	0.126037	0.561011	0.128727	0.135387	0.151042	0.13666	0.131216	0.128365	0.1287	0.128321	0.133672	0.126196	0.125387	0.126	0.127246	0.129583	0.142861	0.12854	0.127108	0.126596	0.123799	0.125208	0.127407	0.131727	0.134424	0.445479	0.136366
0.123018	0.207237	0.123521	0.183638	0.127141	0.119358	0.188881	0.188843	0.13304	0.124227	0.124879	0.12621	0.126749	1	0.124385	0.124511	0.123904	0.170616	0.166676	0.126797	0.12332	0.174413	0.168639	0.127503	0.119081	0.123087	0.127153	0.189036	0.130912	0.123544	0.129029	0.124676	0.123649	0.12564	0.122538	0.125176	0.123634	0.124509	0.124155	0.120043	0.119271	0.123612	0.123982	0.118319	0.12563	0.123404	0.123711	0.20499	0.125747	0.129862
0.126523	0.113368	0.133776	0.157866	0.127954	0.122079	0.134276	0.124266	0.125572	0.120296	0.129045	0.126221	0.12709	0.124385	1	0.139229	0.172142	0.147235	0.119557	0.125315	0.126056	0.125764	0.124572	0.142141	0.122199	0.145546	0.130738	0.150165	0.152597	0.160513	0.161544	0.127626	0.142458	0.127503	0.127442	0.141278	0.124463	0.128125	0.127395	0.126316	0.125024	0.125669	0.128293	0.126064	0.155091	0.137157	0.128313	0.125181	0.13886	0.13625
0.19201	0.238151	0.456742	0.142394	0.12584	0.121631	0.131511	0.221696	0.135061	0.120382	0.324163	0.270272	0.131953	0.124511	0.139229	1	0.721372	0.134533	0.119173	0.254343	0.170987	0.128807	0.139244	0.442558	0.125019	0.282687	0.536897	0.27919	0.201988	0.217317	0.148739	0.240788	0.226946	0.405178	0.224129	0.144633	0.316632	0.259011	0.327807	0.140853	0.222194	0.374962	0.142381	0.124952	0.179655	0.235842	0.546472	0.270998	0.133473	0.136115
0.185332	0.221301	0.534887	0.257148	0.13207	0.125343	0.157174	0.226472	0.131947	0.165726	0.446119	0.284858	0.13567	0.123904	0.172142	0.721372	1	0.226416	0.118923	0.27602	0.125984	0.193894	0.241779	0.525985	0.128258	0.381559	0.576023	0.356959	0.31188	0.242549	0.303703	0.218603	0.286149	0.471425	0.250028	0.29615	0.299633	0.254035	0.35861	0.131971	0.219895	0.398134	0.144878	0.126186	0.293265	0.287669	0.628893	0.363464	0.17944	0.167572
0.175592	0.192583	0.130688	0.219246	0.128933	0.114468	0.149881	0.147528	0.123101	0.125473	0.135909	0.121612	0.122565	0.170616	0.147235	0.134533	0.226416	1	0.11144	0.147499	0.118831	0.119791	0.11839	0.207659	0.114757	0.155239	0.140414	0.174052	0.208611	0.220112	0.217916	0.127484	0.145304	0.12313	0.1185	0.165584	0.120215	0.120018	0.123297	0.186718	0.116291	0.121634	0.121677	0.116805	0.206412	0.144256	0.12148	0.122382	0.157167	0.159047
0.120633	0.124095	0.12148	0.121099	0.115828	0.128479	0.122334	0.215457	0.400434	0.452327	0.122469	0.171362	0.119532	0.166676	0.119557	0.119173	0.118923	0.11144	1	0.224626	0.120968	0.130145	0.126697	0.117221	0.128674	0.118802	0.122814	0.116446	0.120567	0.120912	0.114862	0.119587	0.231412	0.209479	0.230831	0.119237	0.119136	0.188135	0.119055	0.173769	0.521351	0.119113	0.119671	0.12902	0.163868	0.131888	0.174801	0.124458	0.114193	0.117382
0.240049	0.297788	0.334862	0.291304	0.12588	0.128387	0.199152	0.274239	0.225686	0.132467	0.2039	0.24993	0.136806	0.126797	0.125315	0.254343	0.27602	0.147499	0.224626	1	0.189138	0.147852	0.241351	0.126643	0.12792	0.211324	0.338947	0.246198	0.143343	0.214586	0.125145	0.486483	0.466753	0.238651	0.225244	0.14641	0.347188	0.481967	0.269301	0.273499	0.220537	0.184254	0.184087	0.236071	0.151738	0.213416	0.387364	0.2883	0.126186	0.133138
0.126355	0.11283	0.192596	0.125765	0.125086	0.122128	0.126444	0.126112	0.124365	0.119295	0.212264	0.2352	0.126589	0.12332	0.126056	0.170987	0.125984	0.118831	0.120968	0.189138	1	0.126127	0.125666	0.125301	0.122375	0.215713	0.20757	0.126379	0.1258	0.127382	0.123272	0.50914	0.183401	0.2022	0.206599	0.21451	0.173324	0.188754	0.437763	0.132809	0.184655	0.224716	0.165463	0.125115	0.207626	0.390584	0.216247	0.185701	0.122146	0.12219
0.228896	0.438833	0.135419	0.133913	0.122097	0.424169	0.169871	0.629146	0.424435	0.218308	0.132143	0.123643	0.171083	0.174413	0.125764	0.128807	0.193894	0.119791	0.130145	0.147852	0.126127	1	0.432547	0.128142	0.491142	0.124318	0.146422	0.194664	0.305172	0.177911	0.122155	0.134534	0.128711	0.137317	0.125656	0.123414	0.123256	0.124629	0.124736	0.236985	0.137571	0.180736	0.12429	0.131255	0.123453	0.124482	0.154441	0.337729	0.247339	0.21173
0.17219	0.225731	0.179475	0.128885	0.122547	0.288553	0.183201	0.468084	0.131898	0.127908	0.131292	0.139445	0.205961	0.168639	0.124572	0.139244	0.241779	0.11839	0.126697	0.241351	0.125666	0.432547	1	0.123934	0.436516	0.176283	0.194391	0.12698	0.136241	0.127107	0.121927	0.134117	0.225131	0.208715	0.181175	0.125365	0.131529	0.182927	0.131283	0.226139	0.140519	0.190961	0.123746	0.172301	0.133411	0.127305	0.28119	0.190933	0.121736	0.122613
0.137249	0.131855	0.150915	0.206464	0.133371	0.119315	0.140371	0.123857	0.12752	0.122464	0.349592	0.188786	0.126037	0.127503	0.142141	0.442558	0.525985	0.207659	0.117221	0.126643	0.125301	0.128142	0.123934	1	0.119237	0.162966	0.200013	0.326594	0.196096	0.193452	0.204572	0.126452	0.145573	0.156351	0.125005	0.175793	0.272166	0.125458	0.126859	0.124665	0.12216	0.150292	0.126205	0.123246	0.197207	0.143154	0.266504	0.257295	0.149917	0.14241
0.123941	0.216513	0.122161	0.122003	0.119717	0.606518	0.132298	0.300473	0.155529	0.114139	0.120432	0.120705	0.561011	0.119081	0.122199	0.125019	0.128258	0.114757	0.128674	0.12792	0.122375	0.491142	0.436516	0.119237	1	0.120938	0.130263	0.123321	0.139053	0.123274	0.117014	0.122333	0.122138	0.129934	0.122091	0.120678	0.120675	0.121881	0.121435	0.131188	0.132283	0.12163	0.121436	0.126213	0.120787	0.121468	0.138479	0.128725	0.157741	0.121127
0.201823	0.175716	0.417332	0.292256	0.128516	0.120187	0.140192	0.135488	0.136624	0.133935	0.257665	0.183513	0.128727	0.123087	0.145546	0.282687	0.381559	0.155239	0.118802	0.211324	0.215713	0.124318	0.176283	0.162966	0.120938	1	0.39847	0.167156	0.223775	0.167286	0.243615	0.219403	0.295588	0.254251	0.236184	0.268614	0.221433	0.213495	0.329755	0.180374	0.177283	0.261454	0.217264	0.137801	0.18971	0.354276	0.373285	0.264897	0.145227	0.139298
0.127554	0.227458	0.444222	0.227679	0.125638	0.130039	0.136809	0.16841	0.203968	0.126313	0.398137	0.326725	0.135387	0.127153	0.130738	0.536897	0.576023	0.140414	0.122814	0.338947	0.20757	0.146422	0.194391	0.200013	0.130263	0.39847	1	0.140053	0.139579	0.13338	0.131445	0.311462	0.258384	0.470692	0.377811	0.246512	0.264371	0.365408	0.501602	0.133626	0.216392	0.514686	0.22571	0.130515	0.283749	0.367688	0.433146	0.42256	0.12755	0.126191
0.258815	0.373987	0.13852	0.200345	0.129915	0.124476	0.340144	0.260711	0.138018	0.126108	0.164705	0.125862	0.151042	0.189036	0.150165	0.27919	0.356959	0.174052	0.116446	0.246198	0.126379	0.194664	0.12698	0.326594	0.123321	0.167156	0.140053	1	0.281817	0.192043	0.222231	0.1256	0.157977	0.13781	0.123891	0.166859	0.172345	0.124941	0.128426	0.137299	0.121438	0.12978	0.127429	0.122196	0.188397	0.146905	0.140683	0.140011	0.177367	0.178048
0.217415	0.392392	0.137909	0.253989	0.133054	0.13715	0.184329	0.2505	0.143117	0.125193	0.137801	0.126558	0.13666	0.130912	0.152597	0.201988	0.31188	0.208611	0.120567	0.143343	0.1258	0.305172	0.136241	0.196096	0.139053	0.223775	0.139579	0.281817	1	0.204259	0.297131	0.140095	0.163154	0.132	0.125536	0.181873	0.128837	0.13188	0.129755	0.147334	0.127458	0.128338	0.126821	0.125337	0.211415	0.155731	0.136182	0.130654	0.218369	0.198874
0.332061	0.264799	0.138795	0.201267	0.130361	0.123013	0.147279	0.197941	0.126185	0.122904	0.145446	0.127561	0.131216	0.123544	0.160513	0.217317	0.242549	0.220112	0.120912	0.214586	0.127382	0.177911	0.127107	0.193452	0.123274	0.167286	0.13338	0.192043	0.204259	1	0.229486	0.126627	0.188164	0.130859	0.126562	0.172347	0.125806	0.127706	0.126931	0.129727	0.125491	0.128321	0.127909	0.128313	0.195814	0.151202	0.138202	0.138872	0.156148	0.146658
0.123244	0.124668	0.139281	0.255414	0.134234	0.116109	0.151797	0.135094	0.127754	0.123696	0.141587	0.126059	0.128365	0.129029	0.161544	0.148739	0.303703	0.217916	0.114862	0.125145	0.123272	0.122155	0.121927	0.204572	0.117014	0.243615	0.131445	0.222231	0.297131	0.229486	1	0.124008	0.171024	0.130992	0.12418	0.20215	0.125193	0.124836	0.125767	0.127811	0.120267	0.126362	0.126642	0.121874	0.24361	0.166982	0.125699	0.126305	0.198812	0.178243
0.176156	0.136181	0.282781	0.222172	0.12558	0.122405	0.135605	0.139767	0.148217	0.149614	0.301663	0.423618	0.1287	0.124676	0.127626	0.240788	0.218603	0.127484	0.119587	0.486483	0.50914	0.134534	0.134117	0.126452	0.122333	0.219403	0.311462	0.1256	0.140095	0.126627	0.124008	1	0.19399	0.279751	0.225107	0.241772	0.475265	0.449942	0.481711	0.338396	0.24391	0.353977	0.284568	0.127097	0.321029	0.482772	0.327655	0.213599	0.123392	0.123508
0.184915	0.198218	0.333809	0.403095	0.127948	0.123176	0.13819	0.135789	0.184426	0.133483	0.142703	0.187763	0.128321	0.123649	0.142458	0.226946	0.286149	0.145304	0.231412	0.466753	0.183401	0.128711	0.225131	0.145573	0.122138	0.295588	0.258384	0.157977	0.163154	0.188164	0.171024	0.19399	1	0.200062	0.202585	0.149812	0.206324	0.2184	0.21443	0.222497	0.237872	0.166835	0.130721	0.217611	0.154919	0.209998	0.265692	0.210811	0.139922	0.134673
0.192085	0.216489	0.409594	0.219376	0.126928	0.1255	0.130279	0.154999	0.1748	0.149623	0.330842	0.369082	0.133672	0.12564	0.127503	0.405178	0.471425	0.12313	0.209479	0.238651	0.2022	0.137317	0.208715	0.156351	0.129934	0.254251	0.470692	0.13781	0.132	0.130859	0.130992	0.279751	0.200062	1	0.231361	0.250149	0.246343	0.213141	0.319152	0.123838	0.318557	0.356355	0.226765	0.124003	0.303412	0.211906	0.524612	0.316189	0.128296	0.128861
0.125411	0.175064	0.399524	0.198657	0.125542	0.121583	0.125113	0.12774	0.123827	0.117924	0.193365	0.197398	0.126196	0.122538	0.127442	0.224129	0.250028	0.1185	0.230831	0.225244	0.206599	0.125656	0.181175	0.125005	0.122091	0.236184	0.377811	0.123891	0.125536	0.126562	0.12418	0.225107	0.202585	0.231361	1	0.125429	0.222986	0.514863	0.310572	0.127279	0.224854	0.243895	0.193278	0.179471	0.183615	0.23062	0.379563	0.220247	0.123261	0.121913
0.126368	0.112596	0.214733	0.181654	0.128711	0.120812	0.137161	0.172059	0.131779	0.120294	0.631379	0.609216	0.125387	0.125176	0.141278	0.144633	0.29615	0.165584	0.119237	0.14641	0.21451	0.123414	0.125365	0.175793	0.120678	0.268614	0.246512	0.166859	0.181873	0.172347	0.20215	0.241772	0.149812	0.250149	0.125429	1	0.176936	0.233906	0.205153	0.125864	0.12312	0.286314	0.198634	0.1255	0.707206	0.190684	0.253927	0.241685	0.15218	0.144218
0.184931	0.123149	0.239599	0.133003	0.126834	0.120085	0.125654	0.124557	0.133206	0.120296	0.427268	0.331592	0.126	0.123634	0.124463	0.316632	0.299633	0.120215	0.119136	0.347188	0.173324	0.123256	0.131529	0.272166	0.120675	0.221433	0.264371	0.172345	0.128837	0.125806	0.125193	0.475265	0.206324	0.246343	0.222986	0.176936	1	0.209458	0.346106	0.33753	0.199645	0.271634	0.281698	0.126403	0.185832	0.385518	0.365432	0.23352	0.123604	0.122473
0.126652	0.118164	0.404945	0.194724	0.126156	0.122205	0.128165	0.13143	0.127332	0.118809	0.150398	0.258025	0.127246	0.124509	0.128125	0.259011	0.254035	0.120018	0.188135	0.481967	0.188754	0.124629	0.182927	0.125458	0.121881	0.213495	0.365408	0.124941	0.13188	0.127706	0.124836	0.449942	0.2184	0.213141	0.514863	0.233906	0.209458	1	0.279553	0.138247	0.191363	0.240788	0.192227	0.123556	0.215153	0.228109	0.37933	0.202703	0.122568	0.123191
0.127865	0.186792	0.38172	0.129079	0.126173	0.121281	0.128886	0.130116	0.138559	0.130617	0.30443	0.293651	0.129583	0.124155	0.127395	0.327807	0.35861	0.123297	0.119055	0.269301	0.437763	0.124736	0.131283	0.126859	0.121435	0.329755	0.501602	0.128426	0.129755	0.126931	0.125767	0.481711	0.21443	0.319152	0.310572	0.205153	0.346106	0.279553	1	0.149606	0.131112	0.397787	0.406115	0.123914	0.311109	0.687069	0.50797	0.245457	0.123662	0.123943
0.1975	0.252337	0.126345	0.128442	0.122818	0.131191	0.257381	0.318027	0.232948	0.192592	0.138547	0.146358	0.142861	0.120043	0.126316	0.140853	0.131971	0.186718	0.173769	0.273499	0.132809	0.236985	0.226139	0.124665	0.131188	0.180374	0.133626	0.137299	0.147334	0.129727	0.127811	0.338396	0.222497	0.123838	0.127279	0.125864	0.33753	0.138247	0.149606	1	0.131032	0.131519	0.123563	0.371181	0.127138	0.148488	0.144561	0.122853	0.240747	0.137763
0.130707	0.181303	0.227007	0.17958	0.121101	0.12846	0.126919	0.452957	0.280104	0.244512	0.13463	0.139271	0.12854	0.119271	0.125024	0.222194	0.219895	0.116291	0.521351	0.220537	0.184655	0.137571	0.140519	0.12216	0.132283	0.177283	0.216392	0.121438	0.127458	0.125491	0.120267	0.24391	0.237872	0.318557	0.224854	0.12312	0.199645	0.191363	0.131112	0.131032	1	0.171036	0.19016	0.172612	0.179696	0.136433	0.262729	0.195007	0.120176	0.119589
0.126087	0.12067	0.392845	0.192117	0.126462	0.178935	0.129557	0.129678	0.277226	0.19145	0.40244	0.42241	0.127108	0.123612	0.125669	0.374962	0.398134	0.121634	0.119113	0.184254	0.224716	0.180736	0.190961	0.150292	0.12163	0.261454	0.514686	0.12978	0.128338	0.128321	0.126362	0.353977	0.166835	0.356355	0.243895	0.286314	0.271634	0.240788	0.397787	0.131519	0.171036	1	0.246653	0.14955	0.353656	0.319293	0.454823	0.310361	0.172111	0.123526
0.125149	0.120229	0.198592	0.128217	0.125396	0.120895	0.126074	0.124659	0.125657	0.120344	0.125921	0.193457	0.126596	0.123982	0.128293	0.142381	0.144878	0.121677	0.119671	0.184087	0.165463	0.12429	0.123746	0.126205	0.121436	0.217264	0.22571	0.127429	0.126821	0.127909	0.126642	0.284568	0.130721	0.226765	0.193278	0.198634	0.281698	0.192227	0.406115	0.123563	0.19016	0.246653	1	0.124737	0.146141	0.456769	0.21303	0.192325	0.126071	0.123833
0.12477	0.110202	0.127135	0.124475	0.120849	0.125935	0.128171	0.128434	0.438954	0.130134	0.122981	0.12271	0.123799	0.118319	0.126064	0.124952	0.126186	0.116805	0.12902	0.236071	0.125115	0.131255	0.172301	0.123246	0.126213	0.137801	0.130515	0.122196	0.125337	0.128313	0.121874	0.127097	0.217611	0.124003	0.179471	0.1255	0.126403	0.123556	0.123914	0.371181	0.172612	0.14955	0.124737	1	0.12658	0.125297	0.130866	0.122551	0.121067	0.122719
0.126097	0.113653	0.245674	0.238131	0.130679	0.120045	0.14815	0.182376	0.14311	0.147255	0.64787	0.662933	0.125208	0.12563	0.155091	0.179655	0.293265	0.206412	0.163868	0.151738	0.207626	0.123453	0.133411	0.197207	0.120787	0.18971	0.283749	0.188397	0.211415	0.195814	0.24361	0.321029	0.154919	0.303412	0.183615	0.707206	0.185832	0.215153	0.311109	0.127138	0.179696	0.353656	0.146141	0.12658	1	0.253051	0.302398	0.222103	0.189825	0.164503
0.126877	0.121245	0.253111	0.16293	0.126636	0.121394	0.137695	0.124962	0.142614	0.125345	0.259487	0.267777	0.127407	0.123404	0.137157	0.235842	0.287669	0.144256	0.131888	0.213416	0.390584	0.124482	0.127305	0.143154	0.121468	0.354276	0.367688	0.146905	0.155731	0.151202	0.166982	0.482772	0.209998	0.211906	0.23062	0.190684	0.385518	0.228109	0.687069	0.148488	0.136433	0.319293	0.456769	0.125297	0.253051	1	0.347444	0.261902	0.142456	0.136278
0.19168	0.22212	0.419847	0.194007	0.124601	0.138856	0.136742	0.200889	0.189988	0.125579	0.502738	0.376581	0.131727	0.123711	0.128313	0.546472	0.628893	0.12148	0.174801	0.387364	0.216247	0.154441	0.28119	0.266504	0.138479	0.373285	0.433146	0.140683	0.136182	0.138202	0.125699	0.327655	0.265692	0.524612	0.379563	0.253927	0.365432	0.37933	0.50797	0.144561	0.262729	0.454823	0.21303	0.130866	0.302398	0.347444	1	0.432462	0.125361	0.128397
0.202286	0.24997	0.305573	0.215946	0.126566	0.123936	0.130305	0.14421	0.15141	0.14123	0.415945	0.289895	0.134424	0.20499	0.125181	0.270998	0.363464	0.122382	0.124458	0.2883	0.185701	0.337729	0.190933	0.257295	0.128725	0.264897	0.42256	0.140011	0.130654	0.138872	0.126305	0.213599	0.210811	0.316189	0.220247	0.241685	0.23352	0.202703	0.245457	0.122853	0.195007	0.310361	0.192325	0.122551	0.222103	0.261902	0.432462	1	0.123708	0.123754
0.123243	0.218444	0.129341	0.177292	0.127404	0.154619	0.159693	0.375899	0.235508	0.142668	0.132009	0.124107	0.445479	0.125747	0.13886	0.133473	0.17944	0.157167	0.114193	0.126186	0.122146	0.247339	0.121736	0.149917	0.157741	0.145227	0.12755	0.177367	0.218369	0.156148	0.198812	0.123392	0.139922	0.128296	0.123261	0.15218	0.123604	0.122568	0.123662	0.240747	0.120176	0.172111	0.126071	0.121067	0.189825	0.142456	0.125361	0.123708	1	0.610785
0.132439	0.33163	0.126853	0.167489	0.126839	0.120324	0.168182	0.3079	0.391124	0.141345	0.129214	0.123339	0.136366	0.129862	0.13625	0.136115	0.167572	0.159047	0.117382	0.133138	0.12219	0.21173	0.122613	0.14241	0.121127	0.139298	0.126191	0.178048	0.198874	0.146658	0.178243	0.123508	0.134673	0.128861	0.121913	0.144218	0.122473	0.123191	0.123943	0.137763	0.119589	0.123526	0.123833	0.122719	0.164503	0.136278	0.128397	0.123754	0.610785	1
0.206354	0.429573	0.134604	0.242291	0.127346	0.133203	0.322956	0.520473	0.183549	0.138571	0.135813	0.128455	0.161181	0.131415	0.141644	0.190215	0.186941	0.163368	0.121497	0.145458	0.126043	0.303438	0.135235	0.151083	0.137172	0.15145	0.18861	0.26161	0.285937	0.161562	0.187847	0.130474	0.146416	0.135909	0.125379	0.155636	0.124704	0.129044	0.131746	0.276284	0.129079	0.1301	0.12614	0.125213	0.182562	0.14749	0.140119	0.135736	0.505174	0.589023
0.258712	0.607911	0.138084	0.318202	0.128258	0.325712	0.403279	0.619549	0.496509	0.251072	0.141615	0.142959	0.33249	0.305597	0.146227	0.227569	0.263236	0.329654	0.179305	0.264769	0.1339	0.513957	0.250522	0.188307	0.503429	0.156366	0.225271	0.341519	0.467855	0.171742	0.196995	0.421251	0.219272	0.199716	0.129432	0.158293	0.13644	0.194433	0.141761	0.369723	0.136417	0.205279	0.12827	0.126669	0.208011	0.160161	0.203365	0.222331	0.41328	0.461616
0.269313	0.60439	0.139436	0.308339	0.126944	0.154297	0.382262	0.642694	0.254932	0.243026	0.133363	0.133977	0.249241	0.196566	0.127464	0.286818	0.258879	0.228462	0.135278	0.270934	0.124862	0.45196	0.211317	0.140624	0.164931	0.13946	0.29291	0.326678	0.359449	0.143841	0.164409	0.149785	0.21583	0.206753	0.122957	0.133395	0.149536	0.12832	0.193835	0.331459	0.199057	0.201996	0.131186	0.136114	0.151415	0.141697	0.222089	0.21647	0.556375	0.607337
0.2057	0.493912	0.135146	0.277937	0.127769	0.146488	0.308725	0.560114	0.196451	0.152256	0.139095	0.126878	0.214231	0.135912	0.150645	0.14826	0.22723	0.187221	0.124646	0.161709	0.12692	0.362859	0.156347	0.16657	0.152742	0.165589	0.140583	0.300781	0.352906	0.184194	0.223558	0.131493	0.155064	0.13521	0.124496	0.176671	0.1259	0.128525	0.131824	0.28504	0.13127	0.129114	0.127234	0.126087	0.221867	0.158364	0.141478	0.132103	0.59037	0.588751
0.210334	0.35428	0.21701	0.480229	0.128943	0.17424	0.297018	0.588685	0.22144	0.179901	0.167897	0.206237	0.455048	0.129497	0.156255	0.153494	0.267757	0.192837	0.252604	0.274621	0.126312	0.24243	0.13903	0.176681	0.177896	0.444561	0.461986	0.316693	0.348384	0.203695	0.246547	0.153623	0.267034	0.171894	0.130634	0.193987	0.127006	0.23209	0.182428	0.287221	0.152403	0.219059	0.127191	0.140234	0.26079	0.217672	0.201456	0.19451	0.351006	0.226348
0.263142	0.517606	0.132669	0.263172	0.127556	0.136828	0.259567	0.333631	0.164211	0.134431	0.135521	0.129472	0.213779	0.13949	0.144522	0.151024	0.192844	0.228519	0.206415	0.240991	0.125623	0.305243	0.231129	0.149201	0.141381	0.147368	0.144148	0.279892	0.441477	0.164223	0.189262	0.203131	0.198679	0.184659	0.124991	0.155752	0.128066	0.134396	0.135953	0.235405	0.129768	0.130282	0.126625	0.125142	0.18161	0.147947	0.143211	0.139664	0.254809	0.348637
0.19399	0.248276	0.14162	0.25911	0.132736	0.138783	0.164777	0.158843	0.135541	0.127201	0.143181	0.127524	0.194893	0.141898	0.156269	0.226153	0.271476	0.222729	0.117399	0.200173	0.125475	0.16494	0.133776	0.257909	0.143623	0.171148	0.200335	0.2956	0.337929	0.196745	0.247166	0.132198	0.215155	0.152018	0.129193	0.189342	0.132145	0.129989	0.137655	0.132695	0.140869	0.127864	0.134639	0.124868	0.244406	0.175019	0.149413	0.130323	0.211119	0.199118
0.128136	0.211776	0.145394	0.365435	0.129938	0.122337	0.162982	0.232689	0.293645	0.24526	0.226322	0.26522	0.13072	0.125597	0.16273	0.220219	0.27995	0.215855	0.123461	0.160039	0.124976	0.145511	0.130271	0.190081	0.123178	0.181345	0.292506	0.211876	0.239921	0.21146	0.278402	0.229333	0.17435	0.207292	0.124581	0.255492	0.319715	0.124097	0.157345	0.146716	0.126845	0.223877	0.127377	0.183784	0.355017	0.203161	0.211276	0.150145	0.217064	0.20648
0.126102	0.124023	0.450631	0.148465	0.128198	0.123837	0.131655	0.129249	0.231212	0.171401	0.327813	0.310119	0.129759	0.123179	0.132015	0.425298	0.482364	0.131959	0.124501	0.2838	0.262856	0.136631	0.140162	0.149616	0.123748	0.320768	0.468096	0.136525	0.142323	0.138701	0.144636	0.334434	0.219463	0.466415	0.30781	0.15411	0.289521	0.273734	0.427576	0.141004	0.21597	0.374529	0.24859	0.124246	0.246196	0.251307	0.575578	0.330493	0.132568	0.129164
0.127727	0.150664	0.122519	0.134458	0.125224	0.116809	0.12353	0.130257	0.12873	0.124185	0.124427	0.130752	0.124765	0.12789	0.124554	0.125682	0.124478	0.155966	0.1154	0.131757	0.122522	0.126184	0.121835	0.125765	0.117351	0.125118	0.125899	0.127989	0.156169	0.122861	0.509244	0.13523	0.124672	0.133149	0.121885	0.124084	0.130988	0.123828	0.126877	0.127784	0.118558	0.178982	0.123617	0.118292	0.130536	0.123643	0.123691	0.133154	0.124338	0.128615
0.185947	0.287082	0.127648	0.138302	0.12365	0.133114	0.318362	0.228715	0.132296	0.129615	0.125273	0.131648	0.144894	0.124822	0.125318	0.133174	0.132187	0.121473	0.128169	0.185811	0.127042	0.163672	0.230243	0.123418	0.137284	0.125084	0.132968	0.289065	0.234175	0.241014	0.21018	0.132406	0.148034	0.137867	0.124622	0.125459	0.125875	0.125954	0.129475	0.13782	0.181873	0.150575	0.125547	0.12561	0.131184	0.126206	0.131033	0.193093	0.126105	0.128823
0.226068	0.523102	0.132388	0.140795	0.125576	0.156311	0.360989	0.57132	0.351541	0.276998	0.128129	0.128908	0.291137	0.139003	0.126775	0.197349	0.243952	0.135483	0.122193	0.24401	0.126306	0.482025	0.213245	0.126163	0.171529	0.125458	0.146454	0.249221	0.265962	0.183784	0.130266	0.14819	0.212214	0.1378	0.124587	0.126094	0.131686	0.130952	0.130362	0.331776	0.126442	0.133552	0.125441	0.126143	0.136841	0.127711	0.209631	0.203679	0.289763	0.251075
0.114473	0.125765	0.118694	0.155341	0.12167	0.109659	0.12503	0.117048	0.557136	0.129374	0.12102	0.116372	0.117336	0.12023	0.146044	0.185724	0.15756	0.147524	0.112543	0.11866	0.117411	0.114756	0.112672	0.136753	0.109424	0.133147	0.116513	0.146693	0.148296	0.184071	0.160893	0.160878	0.139725	0.118483	0.114509	0.133999	0.117161	0.115641	0.115531	0.113106	0.110571	0.117679	0.118334	0.118136	0.195802	0.127175	0.116181	0.117177	0.137062	0.14509
0.318257	0.539115	0.135248	0.1261	0.120724	0.139397	0.22545	0.527866	0.170375	0.427151	0.13165	0.127533	0.421804	0.122504	0.12459	0.196031	0.191583	0.244261	0.195401	0.202107	0.125709	0.173622	0.187698	0.122023	0.143411	0.123302	0.202473	0.212718	0.209242	0.300239	0.120368	0.134134	0.126584	0.188317	0.125368	0.122939	0.124301	0.128779	0.134281	0.223955	0.139968	0.127536	0.123024	0.143155	0.122388	0.124049	0.19673	0.266145	0.204605	0.205526
0.193579	0.397964	0.12524	0.140649	0.121995	0.485291	0.246032	0.651589	0.452888	0.174973	0.122394	0.12254	0.276509	0.125273	0.125292	0.209595	0.233315	0.126296	0.14425	0.228412	0.124516	0.594065	0.442479	0.126888	0.505089	0.183513	0.188354	0.19901	0.260983	0.126335	0.150041	0.128192	0.132209	0.137539	0.175925	0.122969	0.122515	0.189599	0.126697	0.253601	0.196088	0.124624	0.122738	0.130672	0.122273	0.136425	0.147412	0.133652	0.207949	0.261483
0.350501	0.641399	0.139492	0.208724	0.125592	0.53616	0.417422	0.630674	0.210439	0.143453	0.128302	0.128023	0.623552	0.192531	0.126064	0.228636	0.215538	0.211722	0.177808	0.323438	0.126988	0.344642	0.232533	0.177578	0.551015	0.202169	0.197061	0.379086	0.290233	0.222994	0.130264	0.137048	0.24877	0.209924	0.124564	0.125801	0.133526	0.136068	0.134518	0.278507	0.190179	0.133636	0.125654	0.128351	0.126194	0.127363	0.21254	0.202013	0.255431	0.295758
0.130246	0.119864	0.131261	0.126179	0.12547	0.122217	0.125247	0.12676	0.126098	0.129207	0.126686	0.127348	0.127707	0.141663	0.125775	0.126625	0.126857	0.131281	0.119775	0.130657	0.127057	0.132892	0.132609	0.126463	0.122485	0.12507	0.126864	0.127618	0.244047	0.12734	0.143179	0.128774	0.137216	0.12722	0.124638	0.127084	0.126543	0.128793	0.126463	0.124287	0.123889	0.125954	0.125884	0.122977	0.126593	0.126843	0.127311	0.12607	0.123238	0.12457
0.337182	0.550681	0.207639	0.223869	0.120546	0.172003	0.354394	0.654566	0.500795	0.485468	0.133288	0.134625	0.256303	0.122862	0.125991	0.212781	0.214008	0.125928	0.281964	0.332279	0.125756	0.292436	0.320788	0.121792	0.171115	0.180756	0.224732	0.336135	0.265666	0.226736	0.124509	0.151834	0.28315	0.241355	0.19446	0.123615	0.130908	0.188685	0.141173	0.298581	0.222983	0.140145	0.123342	0.217998	0.129219	0.144481	0.263478	0.147425	0.151856	0.275681
0.210689	0.295512	0.24757	0.136127	0.125397	0.125042	0.232256	0.230088	0.137736	0.144025	0.21676	0.25764	0.131702	0.220565	0.129055	0.407289	0.3699	0.125277	0.123661	0.254403	0.276571	0.13883	0.199421	0.140108	0.1252	0.2233	0.351531	0.232011	0.185995	0.205157	0.123158	0.375851	0.19519	0.303811	0.148199	0.125968	0.33201	0.145807	0.422336	0.151085	0.210546	0.30763	0.338438	0.1715	0.208816	0.426667	0.331304	0.245953	0.12523	0.190471
0.122201	0.114929	0.122741	0.126353	0.118588	0.140987	0.126314	0.252194	0.128884	0.114038	0.120534	0.12025	0.420983	0.115827	0.184889	0.121769	0.124346	0.113881	0.190017	0.119929	0.122372	0.148055	0.127029	0.120759	0.144778	0.121452	0.123958	0.120882	0.124688	0.124169	0.118534	0.120089	0.12115	0.120961	0.121431	0.122009	0.120314	0.121626	0.120961	0.138266	0.125989	0.119727	0.120591	0.12531	0.122723	0.1219	0.123823	0.118921	0.133072	0.125263
0.207844	0.194943	0.125868	0.125369	0.126583	0.121416	0.130454	0.131179	0.127104	0.121558	0.125507	0.126373	0.129664	0.125428	0.126161	0.128148	0.127879	0.12609	0.119442	0.1387	0.125379	0.177957	0.12859	0.138847	0.12172	0.125531	0.129692	0.130597	0.247095	0.139944	0.19491	0.134097	0.139077	0.125743	0.169391	0.125902	0.130464	0.1896	0.128934	0.130671	0.129035	0.125874	0.124374	0.123059	0.126462	0.127443	0.130107	0.12476	0.124163	0.126845
0.231031	0.523667	0.129717	0.175068	0.125868	0.244025	0.263985	0.536134	0.468373	0.154074	0.130826	0.134226	0.442786	0.13318	0.137996	0.137791	0.16926	0.152856	0.128865	0.157994	0.134453	0.417569	0.141678	0.14111	0.254278	0.150703	0.149875	0.233245	0.297078	0.158132	0.16441	0.355861	0.149257	0.134363	0.12963	0.142007	0.132563	0.140038	0.139576	0.274166	0.129201	0.135023	0.12681	0.129363	0.155402	0.143905	0.140293	0.138789	0.324597	0.229512
0.207824	0.478157	0.143561	0.271143	0.127952	0.139665	0.336744	0.615397	0.162973	0.197824	0.145282	0.125413	0.158326	0.131894	0.16262	0.146379	0.275846	0.32579	0.30086	0.200444	0.127039	0.247706	0.140807	0.186697	0.143445	0.197334	0.149598	0.283236	0.326501	0.216415	0.268162	0.128651	0.170941	0.135529	0.129349	0.188376	0.124689	0.195818	0.126975	0.298624	0.150251	0.128005	0.127897	0.129923	0.242319	0.167072	0.135169	0.135715	0.327366	0.302148
0.313747	0.609219	0.230071	0.359946	0.127228	0.319646	0.602808	0.696333	0.453567	0.343777	0.161677	0.154229	0.552488	0.213189	0.137666	0.263411	0.287511	0.223729	0.227947	0.411845	0.194279	0.573201	0.294337	0.146707	0.343854	0.233561	0.32759	0.37188	0.465969	0.23851	0.179555	0.269777	0.310442	0.291934	0.19557	0.195919	0.212426	0.200215	0.309388	0.614042	0.249912	0.261698	0.140764	0.337823	0.196736	0.183821	0.290697	0.270299	0.627892	0.564662
0.222624	0.373241	0.129539	0.18559	0.128657	0.119746	0.172085	0.290113	0.13763	0.133246	0.134693	0.12464	0.139573	0.136296	0.138428	0.135199	0.186814	0.216197	0.118029	0.145444	0.124917	0.184865	0.125712	0.149942	0.123474	0.150996	0.133761	0.190199	0.296862	0.158133	0.187247	0.141304	0.141013	0.127868	0.126036	0.148939	0.134649	0.132768	0.125987	0.451242	0.119534	0.126708	0.125814	0.12499	0.170968	0.139658	0.129978	0.126291	0.213869	0.213062
0.125579	0.122095	0.137947	0.233778	0.129991	0.119927	0.153212	0.49397	0.127576	0.139393	0.14188	0.127202	0.130545	0.127489	0.155565	0.142606	0.242629	0.193504	0.116451	0.126141	0.124689	0.227678	0.126945	0.178862	0.120302	0.172668	0.130101	0.28878	0.258489	0.195202	0.244614	0.125301	0.155208	0.128653	0.174319	0.175809	0.125141	0.12519	0.127451	0.128389	0.174217	0.127072	0.128174	0.123748	0.220835	0.158979	0.128103	0.126094	0.233397	0.193773
0.205271	0.490825	0.144352	0.328382	0.130922	0.164369	0.353689	0.569657	0.298583	0.153307	0.154611	0.134534	0.457112	0.139487	0.163134	0.157622	0.280807	0.217465	0.121209	0.211561	0.126754	0.498477	0.147943	0.19382	0.1715	0.196521	0.163664	0.296363	0.373134	0.216474	0.271517	0.141884	0.171771	0.150276	0.128927	0.188546	0.128021	0.133313	0.131816	0.316542	0.128181	0.183615	0.128153	0.125977	0.260399	0.168501	0.144355	0.14252	0.584505	0.565499
0.204786	0.249828	0.137301	0.226707	0.124307	0.137889	0.167747	0.148054	0.122344	0.115828	0.138606	0.122663	0.182526	0.119235	0.153419	0.218823	0.305881	0.25818	0.126771	0.128664	0.124746	0.1794	0.181316	0.238583	0.137874	0.1681	0.129545	0.386614	0.231777	0.195451	0.235717	0.121937	0.154889	0.132558	0.123755	0.173799	0.121749	0.12323	0.12276	0.136574	0.134819	0.123293	0.123888	0.129234	0.218524	0.156727	0.134892	0.121019	0.190677	0.171904
0.240564	0.474143	0.138339	0.235192	0.129883	0.133037	0.224611	0.261469	0.144679	0.124843	0.141072	0.127625	0.139808	0.140364	0.153701	0.14455	0.236523	0.261347	0.121495	0.200562	0.126359	0.28862	0.132544	0.171631	0.134405	0.167269	0.138831	0.212827	0.55754	0.189988	0.264296	0.141761	0.15708	0.130834	0.124419	0.171727	0.132887	0.127465	0.127786	0.164899	0.128783	0.128049	0.12705	0.125307	0.212337	0.156098	0.136358	0.127816	0.213993	0.20086
0.210234	0.527589	0.141221	0.311098	0.127347	0.245063	0.358791	0.637789	0.185362	0.145351	0.143431	0.125966	0.280271	0.136166	0.158995	0.144492	0.264954	0.274862	0.128027	0.149858	0.125955	0.358592	0.241731	0.180704	0.246977	0.187016	0.145333	0.285739	0.407767	0.208144	0.253241	0.130866	0.178549	0.13481	0.128423	0.181429	0.124408	0.19902	0.128694	0.294897	0.13514	0.126426	0.126826	0.12842	0.231001	0.162165	0.141923	0.135196	0.303642	0.297342
0.12852	0.279249	0.136206	0.227799	0.130484	0.136587	0.309942	0.603185	0.223796	0.206931	0.145765	0.125877	0.438922	0.133744	0.150324	0.140689	0.222495	0.183851	0.119829	0.132599	0.125106	0.312815	0.140363	0.168874	0.1994	0.167854	0.137477	0.202011	0.306677	0.181091	0.219535	0.128202	0.153216	0.134336	0.123091	0.166396	0.125012	0.1258	0.127842	0.238047	0.129837	0.127948	0.12608	0.21253	0.203235	0.15128	0.132428	0.130626	0.489803	0.376565
0.265662	0.597743	0.143172	0.27501	0.12852	0.141426	0.333601	0.429558	0.198458	0.194161	0.147404	0.131911	0.160747	0.131397	0.143057	0.255519	0.277157	0.223554	0.147947	0.15857	0.125621	0.198826	0.140739	0.20562	0.1418	0.152409	0.221373	0.355303	0.343432	0.173246	0.239359	0.133808	0.151045	0.139994	0.12494	0.152587	0.12722	0.127768	0.13234	0.158103	0.139908	0.133337	0.126313	0.123302	0.175821	0.156795	0.140377	0.140655	0.278141	0.400813
0.296595	0.363563	0.253518	0.22443	0.129321	0.228738	0.16754	0.358417	0.240166	0.132518	0.165952	0.152956	0.322881	0.179044	0.150962	0.477303	0.571055	0.178679	0.182038	0.225959	0.127281	0.352129	0.24071	0.3282	0.325342	0.220783	0.255175	0.299618	0.300799	0.250121	0.243124	0.146635	0.216958	0.358578	0.169933	0.177136	0.133715	0.140012	0.136459	0.136558	0.339033	0.143153	0.136861	0.142297	0.221139	0.153959	0.311591	0.303851	0.220222	0.184585
0.28024	0.329659	0.247422	0.242482	0.13044	0.153956	0.15679	0.267906	0.130468	0.12935	0.163221	0.149263	0.246786	0.1258	0.157774	0.322812	0.430104	0.190517	0.13449	0.149	0.126142	0.265575	0.14218	0.315529	0.163208	0.234071	0.243742	0.292736	0.266877	0.215824	0.270221	0.135488	0.155971	0.350525	0.179412	0.185763	0.193359	0.141348	0.140278	0.130912	0.306355	0.198341	0.137335	0.126911	0.230225	0.160875	0.316861	0.234868	0.233718	0.19034
0.254005	0.351137	0.137667	0.223351	0.129835	0.465128	0.156231	0.381094	0.140977	0.132905	0.158572	0.126454	0.465697	0.125456	0.151791	0.251898	0.322559	0.181545	0.119609	0.143987	0.127406	0.34795	0.158712	0.352957	0.474275	0.163697	0.136051	0.312473	0.297083	0.206481	0.243007	0.126286	0.150145	0.196042	0.125988	0.167495	0.126077	0.175947	0.127063	0.132512	0.136719	0.127333	0.128096	0.125825	0.203739	0.154108	0.219415	0.142305	0.220978	0.189615
0.280064	0.602364	0.142541	0.257522	0.129913	0.14282	0.290162	0.388354	0.166603	0.149447	0.137728	0.129677	0.164935	0.193095	0.1455	0.150851	0.209319	0.234844	0.13624	0.252893	0.128617	0.271791	0.216547	0.157753	0.145932	0.156852	0.146039	0.326941	0.459912	0.179449	0.218994	0.144974	0.151019	0.133562	0.127432	0.157132	0.135487	0.131909	0.134455	0.277684	0.142056	0.13018	0.128864	0.127201	0.183842	0.148775	0.144337	0.15597	0.22056	0.304684
0.239252	0.410892	0.140743	0.248796	0.129594	0.13143	0.272338	0.267452	0.145015	0.124798	0.143035	0.125523	0.142936	0.127492	0.166756	0.152466	0.264359	0.213086	0.123964	0.206549	0.126747	0.238619	0.142813	0.182422	0.131851	0.176377	0.138342	0.2835	0.41321	0.207624	0.262418	0.138087	0.163786	0.130629	0.126018	0.18093	0.12769	0.131883	0.129175	0.224809	0.131784	0.12682	0.127413	0.12784	0.230391	0.162963	0.135482	0.131821	0.209701	0.209836
0.258941	0.548147	0.139352	0.234556	0.129215	0.148527	0.296568	0.325138	0.157677	0.143375	0.144107	0.126768	0.178962	0.13212	0.15903	0.154396	0.243165	0.255751	0.135014	0.219629	0.128062	0.246046	0.211646	0.171261	0.148997	0.1669	0.139263	0.320704	0.471087	0.201795	0.267556	0.138476	0.158123	0.130649	0.125503	0.172597	0.128954	0.134176	0.132852	0.258207	0.134362	0.127116	0.127904	0.129018	0.21213	0.157119	0.136611	0.149848	0.225824	0.289558
0.176829	0.281024	0.137466	0.272602	0.128414	0.370646	0.168631	0.372975	0.136807	0.135578	0.138385	0.12591	0.497417	0.177103	0.151735	0.159878	0.240014	0.186214	0.12121	0.20652	0.125875	0.243955	0.190804	0.200016	0.481277	0.161269	0.132622	0.263682	0.250238	0.19626	0.242726	0.133312	0.150851	0.145813	0.124728	0.165939	0.130046	0.125553	0.126816	0.143442	0.217576	0.126433	0.126306	0.125257	0.202529	0.152467	0.142913	0.196843	0.230286	0.190969
0.224032	0.319912	0.149772	0.274073	0.131243	0.207678	0.157501	0.338161	0.141979	0.33133	0.167493	0.127427	0.228126	0.124574	0.164388	0.263672	0.365972	0.250177	0.128416	0.266582	0.127589	0.317934	0.131893	0.358882	0.217282	0.182238	0.13496	0.321175	0.317555	0.213429	0.270132	0.132754	0.169495	0.144909	0.126394	0.188411	0.131763	0.131905	0.127195	0.132414	0.136974	0.127298	0.128567	0.128176	0.243004	0.167028	0.197076	0.132645	0.216252	0.194596
0.624259	0.611889	0.141916	0.243358	0.128542	0.127533	0.217227	0.220248	0.227413	0.119503	0.143365	0.126263	0.132295	0.123994	0.158921	0.154258	0.319466	0.253622	0.121142	0.254973	0.127416	0.135168	0.1273	0.19378	0.127707	0.175948	0.135382	0.294307	0.262507	0.563789	0.253969	0.125446	0.158827	0.136048	0.12574	0.182586	0.125474	0.125309	0.129888	0.197312	0.132763	0.126488	0.127633	0.127978	0.231395	0.163332	0.142662	0.143952	0.200934	0.190567
0.189784	0.340314	0.141954	0.247564	0.129633	0.120903	0.156454	0.145211	0.131258	0.176008	0.14466	0.127584	0.127295	0.123977	0.16702	0.143455	0.256513	0.197303	0.120296	0.129973	0.12601	0.216215	0.126076	0.181873	0.122119	0.17568	0.131238	0.213738	0.341816	0.20449	0.257326	0.125666	0.170449	0.130476	0.125164	0.183779	0.125725	0.12552	0.126722	0.132861	0.125072	0.127839	0.128089	0.174267	0.2324	0.162593	0.127851	0.127676	0.201541	0.185818
0.197505	0.363188	0.156423	0.221536	0.129032	0.137012	0.234717	0.303625	0.149801	0.141882	0.210552	0.137906	0.235753	0.130275	0.147029	0.298868	0.363456	0.182001	0.113841	0.234912	0.121886	0.319919	0.246519	0.49503	0.141285	0.156405	0.221616	0.403253	0.318675	0.183335	0.232054	0.130074	0.147467	0.332697	0.122452	0.159858	0.150028	0.123393	0.154392	0.133368	0.143347	0.147021	0.124173	0.119974	0.198505	0.153588	0.188986	0.158289	0.212575	0.20209
0.197751	0.37328	0.147258	0.222112	0.126345	0.386503	0.173345	0.53385	0.147812	0.130289	0.148228	0.133161	0.291387	0.172605	0.152171	0.179151	0.274525	0.18771	0.127878	0.202083	0.126535	0.348425	0.203961	0.209736	0.414763	0.164742	0.149214	0.291273	0.299247	0.189776	0.226697	0.137078	0.155258	0.161242	0.124049	0.17885	0.125469	0.13386	0.125554	0.150277	0.148423	0.125019	0.134944	0.130792	0.21859	0.154273	0.15572	0.133189	0.212022	0.217125
0.125853	0.145193	0.141311	0.243696	0.129779	0.12187	0.156188	0.391941	0.139106	0.122969	0.143872	0.126862	0.147528	0.123537	0.16025	0.144327	0.256584	0.197166	0.120463	0.128708	0.125541	0.148151	0.130211	0.183022	0.126011	0.176514	0.131489	0.214823	0.273143	0.20382	0.263141	0.127941	0.159555	0.129058	0.126599	0.182457	0.124025	0.125806	0.126382	0.13733	0.129073	0.127349	0.127816	0.12679	0.231772	0.163909	0.13101	0.125328	0.224983	0.199131
0.141726	0.354876	0.13974	0.218661	0.129416	0.182566	0.432621	0.366598	0.186807	0.182864	0.138618	0.126267	0.486728	0.12565	0.153659	0.148362	0.226769	0.183357	0.12575	0.277142	0.128083	0.174326	0.20249	0.168008	0.236252	0.164384	0.186065	0.37659	0.26081	0.184681	0.219483	0.131572	0.254544	0.130867	0.1276	0.167331	0.127948	0.129769	0.130262	0.301473	0.131016	0.130854	0.129211	0.131623	0.203396	0.153754	0.137747	0.128366	0.253247	0.217847
0.13213	0.144858	0.141698	0.255699	0.130681	0.415458	0.164301	0.40228	0.128686	0.13206	0.144648	0.126173	0.453326	0.22518	0.163833	0.161963	0.28605	0.20837	0.11668	0.134948	0.178822	0.212403	0.138239	0.318031	0.432634	0.181137	0.131698	0.227368	0.259864	0.211651	0.270087	0.124316	0.163745	0.147075	0.124586	0.187441	0.12384	0.12545	0.125319	0.129568	0.140196	0.127333	0.127475	0.124115	0.242266	0.167798	0.139528	0.129685	0.219078	0.191293
0.129326	0.233159	0.144976	0.237579	0.123308	0.14021	0.525277	0.337077	0.212677	0.214998	0.139729	0.123635	0.243183	0.117493	0.153221	0.142276	0.294509	0.18388	0.128067	0.368915	0.123219	0.261615	0.205341	0.171087	0.188224	0.181461	0.140465	0.273203	0.319648	0.194066	0.234558	0.132665	0.258315	0.127227	0.173459	0.172775	0.131751	0.130917	0.195213	0.365934	0.130554	0.124395	0.123812	0.138985	0.217194	0.15782	0.135763	0.125325	0.232628	0.192794
0.12342	0.11738	0.194212	0.255389	0.130008	0.115545	0.15119	0.120937	0.125585	0.126121	0.14371	0.124254	0.123694	0.125925	0.161145	0.143346	0.268586	0.211925	0.113914	0.127007	0.122889	0.119517	0.169168	0.189082	0.116266	0.179827	0.12854	0.22206	0.255762	0.20846	0.272391	0.123307	0.160426	0.127838	0.121915	0.185875	0.123561	0.122835	0.124654	0.125105	0.119246	0.125724	0.126057	0.121351	0.241532	0.164626	0.124487	0.124045	0.210096	0.188275
0.126846	0.137566	0.144495	0.271756	0.131289	0.122584	0.169974	0.387011	0.277018	0.449095	0.162258	0.263644	0.139356	0.131398	0.168559	0.144834	0.286965	0.216636	0.217424	0.218252	0.126638	0.142273	0.128415	0.196755	0.123014	0.194431	0.133804	0.215719	0.246221	0.222158	0.284734	0.131809	0.168524	0.185226	0.126181	0.209319	0.126912	0.127967	0.14615	0.146038	0.134214	0.146225	0.128789	0.128154	0.399922	0.171934	0.215525	0.132037	0.447157	0.212035
0.190766	0.27548	0.13733	0.322599	0.129581	0.126327	0.155784	0.229198	0.130563	0.18405	0.189599	0.12534	0.191117	0.127395	0.156578	0.300845	0.39679	0.204984	0.125758	0.217079	0.121903	0.262121	0.131153	0.524506	0.131018	0.172864	0.183152	0.337687	0.254415	0.211011	0.256372	0.123581	0.15595	0.20938	0.120041	0.181832	0.149086	0.123244	0.124009	0.12749	0.135738	0.124626	0.124915	0.119248	0.230222	0.159243	0.218575	0.256017	0.20423	0.193254
0.132306	0.230343	0.13627	0.386456	0.13014	0.122696	0.15253	0.206073	0.127563	0.198134	0.180115	0.12534	0.136115	0.1278	0.156785	0.257256	0.324326	0.202997	0.113911	0.147913	0.122263	0.143463	0.120853	0.490935	0.12732	0.174024	0.127003	0.33023	0.254143	0.200242	0.257248	0.129015	0.166897	0.149145	0.120219	0.182691	0.149733	0.127077	0.123394	0.126064	0.137934	0.124845	0.125363	0.119445	0.230884	0.159437	0.148817	0.141756	0.202642	0.192714
0.320733	0.376018	0.140785	0.256048	0.132045	0.183595	0.162887	0.226369	0.132835	0.134282	0.155538	0.126061	0.16709	0.127181	0.163682	0.161552	0.341647	0.211515	0.115658	0.135837	0.124863	0.309736	0.188679	0.324195	0.139688	0.182079	0.131584	0.563049	0.266199	0.284948	0.271525	0.124767	0.162769	0.140294	0.124959	0.188177	0.125034	0.126759	0.12587	0.128245	0.13179	0.127533	0.127514	0.123522	0.244111	0.167644	0.134308	0.133081	0.212759	0.190274
0.124647	0.198173	0.133264	0.252152	0.129824	0.113597	0.15328	0.165313	0.123242	0.122147	0.138821	0.119572	0.122108	0.169485	0.155515	0.138677	0.263805	0.386068	0.110106	0.126163	0.119013	0.174414	0.117221	0.185244	0.111864	0.175476	0.123337	0.203128	0.286411	0.204991	0.276955	0.120456	0.15757	0.123902	0.117591	0.181497	0.119674	0.119033	0.120753	0.122163	0.114579	0.12376	0.120721	0.116851	0.23666	0.16051	0.120811	0.120671	0.191077	0.179064
0.264366	0.582993	0.137529	0.281837	0.126961	0.149403	0.280001	0.591735	0.164586	0.131484	0.142018	0.128951	0.147176	0.188711	0.15658	0.202684	0.284738	0.206718	0.133606	0.233825	0.126444	0.364351	0.22114	0.166673	0.149434	0.162299	0.146554	0.315095	0.552376	0.278579	0.319645	0.142919	0.212695	0.132208	0.125426	0.167696	0.132613	0.129671	0.135111	0.248104	0.140033	0.128407	0.126077	0.126545	0.203284	0.154903	0.146853	0.137353	0.26506	0.345144
0.178367	0.210469	0.145237	0.333124	0.132837	0.474997	0.159417	0.143141	0.144717	0.119823	0.147008	0.132244	0.522842	0.125018	0.163507	0.205992	0.277819	0.207019	0.118553	0.129724	0.126372	0.141997	0.140201	0.189208	0.413983	0.245434	0.141644	0.206475	0.232953	0.213273	0.269604	0.125872	0.164632	0.136972	0.12578	0.188079	0.125676	0.127063	0.133316	0.132859	0.124281	0.232186	0.128805	0.127124	0.243279	0.174789	0.134587	0.12616	0.490256	0.172107
0.232328	0.615351	0.132627	0.219722	0.127438	0.192787	0.363435	0.559177	0.425827	0.210632	0.134861	0.144079	0.460284	0.139885	0.147727	0.144175	0.224156	0.277989	0.124788	0.233781	0.124587	0.295692	0.183985	0.167277	0.20444	0.168032	0.150023	0.301393	0.403208	0.18027	0.225842	0.13048	0.153184	0.141052	0.12721	0.161504	0.125644	0.132846	0.130719	0.299179	0.126265	0.126404	0.126296	0.126696	0.205448	0.149451	0.141537	0.137242	0.341809	0.382954
0.434293	0.671487	0.145569	0.290847	0.128544	0.170078	0.411849	0.576689	0.220793	0.165519	0.142858	0.139137	0.286643	0.21507	0.141091	0.257009	0.285825	0.360579	0.134879	0.40236	0.125237	0.360631	0.258787	0.150845	0.220058	0.221827	0.266083	0.389532	0.492694	0.280713	0.204033	0.155252	0.224365	0.239859	0.132226	0.147611	0.15131	0.14728	0.236706	0.31022	0.13923	0.200614	0.131508	0.138382	0.170542	0.151333	0.320019	0.289862	0.294617	0.416933
0.28551	0.490241	0.140939	0.320024	0.130826	0.133961	0.189372	0.428876	0.161876	0.140394	0.144096	0.128031	0.152304	0.129224	0.16298	0.151695	0.283464	0.337629	0.123589	0.190988	0.126	0.169049	0.132786	0.19014	0.134908	0.181964	0.140385	0.226634	0.308877	0.287816	0.278067	0.129184	0.167201	0.136383	0.124968	0.187496	0.125938	0.125376	0.134017	0.252265	0.127631	0.17885	0.128106	0.125352	0.243465	0.168774	0.138908	0.132929	0.332332	0.362919
0.251309	0.530412	0.135442	0.22325	0.128444	0.137344	0.498592	0.580408	0.160564	0.156879	0.134156	0.123846	0.2485	0.195314	0.144901	0.147836	0.229003	0.298113	0.120266	0.237133	0.121094	0.265902	0.189384	0.164549	0.14001	0.206269	0.142342	0.264744	0.394544	0.232653	0.227102	0.131214	0.165341	0.131912	0.118727	0.162422	0.124596	0.129205	0.131994	0.275501	0.119153	0.12583	0.122775	0.122586	0.198937	0.148825	0.189659	0.188401	0.269225	0.280163
0.121473	0.178171	0.22602	0.379078	0.128766	0.115027	0.162695	0.12835	0.129731	0.133559	0.215283	0.222736	0.12675	0.125391	0.163647	0.170571	0.358546	0.223059	0.111733	0.206389	0.121706	0.183687	0.123137	0.193729	0.115179	0.24424	0.261588	0.220685	0.242632	0.216076	0.287803	0.193748	0.392622	0.227343	0.185404	0.257334	0.122425	0.121129	0.147447	0.121694	0.117431	0.381963	0.124322	0.118928	0.351462	0.180945	0.251814	0.200424	0.205029	0.183185
0.123365	0.126891	0.137986	0.269938	0.131105	0.125011	0.154637	0.209336	0.139234	0.14707	0.142637	0.125683	0.131532	0.126198	0.164592	0.14225	0.285396	0.219061	0.115086	0.126915	0.123746	0.121041	0.122799	0.196513	0.125273	0.199032	0.129841	0.212969	0.2423	0.219748	0.287908	0.124118	0.164859	0.130431	0.123174	0.194318	0.124624	0.124914	0.125065	0.124154	0.120574	0.127774	0.127797	0.203395	0.255164	0.170186	0.126446	0.125323	0.201556	0.182646
0.127643	0.258897	0.14058	0.335942	0.133666	0.122611	0.228002	0.281275	0.193839	0.13783	0.143657	0.126441	0.144098	0.126846	0.167909	0.144763	0.288686	0.219302	0.117517	0.127849	0.125362	0.236087	0.126531	0.196368	0.127476	0.19354	0.137251	0.216909	0.252395	0.22206	0.287934	0.126104	0.167876	0.132513	0.125579	0.195254	0.126693	0.126065	0.129011	0.204701	0.123448	0.128261	0.128693	0.126284	0.255698	0.17267	0.130683	0.130118	0.275801	0.203299
0.229801	0.37828	0.286747	0.1978	0.124992	0.497081	0.254005	0.597348	0.446457	0.183199	0.236447	0.213258	0.47411	0.186529	0.125747	0.282665	0.358862	0.12454	0.131219	0.335663	0.127127	0.507802	0.477812	0.133356	0.519671	0.223223	0.310808	0.146852	0.157703	0.128308	0.121886	0.142748	0.233086	0.332455	0.200234	0.125157	0.199398	0.141983	0.207827	0.209132	0.152991	0.263463	0.125211	0.130716	0.133297	0.207247	0.410993	0.28568	0.224132	0.155041
0.127319	0.180704	0.127888	0.224895	0.121438	0.12778	0.142969	0.159099	0.46573	0.259922	0.197089	0.229187	0.122907	0.185778	0.131289	0.126104	0.156298	0.145022	0.398717	0.208053	0.194425	0.135267	0.199162	0.139013	0.127667	0.149544	0.141978	0.141756	0.155447	0.143808	0.151849	0.209126	0.202567	0.221423	0.1758	0.136779	0.213473	0.192154	0.138049	0.133413	0.482144	0.219673	0.195797	0.18787	0.210069	0.279312	0.128333	0.205846	0.132592	0.133582
0.202555	0.448952	0.128098	0.204576	0.127025	0.146882	0.368961	0.60598	0.503252	0.243748	0.127453	0.137724	0.249868	0.13696	0.127494	0.220343	0.214241	0.13036	0.210288	0.221182	0.126645	0.303684	0.191161	0.127015	0.198948	0.134182	0.236234	0.249513	0.249377	0.128209	0.129373	0.145296	0.201482	0.213775	0.126904	0.12704	0.141225	0.127073	0.210486	0.321648	0.18893	0.202663	0.133108	0.126474	0.137165	0.13895	0.222794	0.142688	0.249034	0.346034
0.126227	0.119145	0.237749	0.203686	0.127553	0.122014	0.131424	0.177041	0.158228	0.144735	0.713992	0.659949	0.125659	0.124215	0.132537	0.184335	0.282148	0.141842	0.174696	0.165781	0.245642	0.130337	0.194211	0.288305	0.121631	0.141791	0.27612	0.148736	0.155043	0.148691	0.147497	0.37284	0.131357	0.297811	0.130416	0.615415	0.367992	0.198005	0.259458	0.147167	0.122888	0.336061	0.190009	0.123056	0.632603	0.232798	0.363292	0.298032	0.133593	0.131158
0.18391	0.171575	0.317131	0.281899	0.127261	0.120286	0.139287	0.136898	0.136391	0.131291	0.133277	0.125292	0.129094	0.123307	0.147352	0.146254	0.260161	0.159245	0.119042	0.20848	0.184785	0.123892	0.123129	0.153025	0.121153	0.393439	0.223547	0.16289	0.170801	0.171325	0.187503	0.188665	0.243574	0.193058	0.194806	0.158827	0.186015	0.197825	0.21024	0.129072	0.189828	0.198652	0.186177	0.137093	0.187541	0.197448	0.245223	0.197711	0.148493	0.139894
0.124772	0.12356	0.211342	0.175143	0.125118	0.12117	0.125297	0.125528	0.131046	0.118832	0.132292	0.193685	0.126437	0.124318	0.127079	0.13488	0.134872	0.120331	0.120551	0.13633	0.517647	0.124371	0.124822	0.125246	0.121595	0.219181	0.230326	0.125785	0.125949	0.126673	0.125066	0.508413	0.182658	0.208406	0.213116	0.191038	0.181862	0.196932	0.441739	0.132589	0.179133	0.253031	0.186662	0.124919	0.212314	0.393963	0.220617	0.198962	0.12356	0.121677
0.12599	0.16408	0.240872	0.186392	0.126656	0.118667	0.125266	0.123426	0.125951	0.120735	0.346292	0.240571	0.126762	0.124364	0.126899	0.246331	0.275422	0.122454	0.11749	0.289626	0.203518	0.180351	0.127257	0.21421	0.119011	0.216585	0.303768	0.136246	0.125116	0.135149	0.125963	0.205278	0.198841	0.22859	0.205958	0.187091	0.239177	0.147973	0.309518	0.121246	0.122437	0.234828	0.216114	0.12225	0.203349	0.232825	0.361565	0.462332	0.124792	0.126319
0.121267	0.112151	0.153731	0.318057	0.121853	0.125894	0.150704	0.16079	0.387972	0.431428	0.145328	0.136604	0.122109	0.114946	0.1619	0.155344	0.298379	0.206942	0.432949	0.222837	0.190711	0.129646	0.127845	0.187422	0.126042	0.189283	0.245553	0.206992	0.237885	0.217178	0.276018	0.178065	0.255681	0.359437	0.207133	0.252972	0.118974	0.195595	0.128517	0.134034	0.373604	0.121418	0.131229	0.133229	0.259083	0.178348	0.142214	0.118623	0.176714	0.162432
0.201396	0.213818	0.138553	0.26898	0.125659	0.128672	0.196306	0.426891	0.165418	0.340632	0.139981	0.126434	0.135332	0.126804	0.163747	0.141133	0.284586	0.212303	0.133772	0.137883	0.124339	0.167618	0.13329	0.190328	0.12805	0.195606	0.143674	0.216641	0.255799	0.227363	0.278518	0.128646	0.167051	0.132412	0.126865	0.192194	0.126766	0.129156	0.126135	0.453337	0.130005	0.176985	0.173802	0.197257	0.263361	0.172064	0.134682	0.180873	0.197999	0.168476
0.204334	0.421068	0.13957	0.265135	0.124085	0.142737	0.470464	0.610362	0.436378	0.140188	0.143104	0.130396	0.190532	0.171682	0.140753	0.152922	0.203436	0.16482	0.205066	0.212134	0.124534	0.350464	0.200019	0.151005	0.144403	0.149425	0.154439	0.228855	0.401342	0.166815	0.194336	0.133204	0.147843	0.134334	0.123601	0.152583	0.128195	0.128101	0.138425	0.373238	0.208453	0.13116	0.123387	0.142343	0.178192	0.151278	0.149725	0.130107	0.170176	0.223218
0.260769	0.57324	0.184834	0.212571	0.123826	0.487245	0.377387	0.694902	0.464676	0.436893	0.141057	0.136017	0.349458	0.234854	0.126793	0.250242	0.267166	0.127038	0.227879	0.265522	0.125999	0.68338	0.253026	0.136172	0.549809	0.193035	0.30064	0.257551	0.366553	0.133616	0.132534	0.180881	0.206057	0.248999	0.194094	0.125095	0.129608	0.138499	0.145777	0.315129	0.210471	0.207967	0.124915	0.133485	0.124638	0.136917	0.290551	0.271254	0.487638	0.306082
0.177508	0.334374	0.12672	0.14735	0.127345	0.187757	0.272336	0.572476	0.249919	0.203373	0.130538	0.126925	0.224894	0.187644	0.126267	0.128074	0.127627	0.127513	0.207151	0.180567	0.125069	0.471514	0.132361	0.127136	0.216448	0.124948	0.133848	0.212636	0.237103	0.126043	0.127853	0.128148	0.128893	0.131069	0.124951	0.125938	0.125789	0.126121	0.126796	0.256876	0.128201	0.12738	0.125566	0.120233	0.125871	0.125047	0.132378	0.132347	0.3336	0.310711
0.124102	0.133942	0.124205	0.125767	0.127048	0.121183	0.129933	0.374471	0.330079	0.191293	0.123904	0.125393	0.129641	0.13108	0.125489	0.126199	0.124877	0.123427	0.119393	0.133514	0.123817	0.137902	0.122674	0.126014	0.123168	0.124285	0.125468	0.127231	0.133868	0.124447	0.127008	0.125649	0.131324	0.126837	0.125229	0.123923	0.12435	0.125193	0.126295	0.220706	0.179564	0.126875	0.123195	0.124115	0.124128	0.124851	0.125442	0.128431	0.224265	0.148939
0.127615	0.230639	0.127677	0.137033	0.12552	0.130064	0.144892	0.561126	0.253854	0.129977	0.125649	0.125774	0.152302	0.128611	0.12573	0.12735	0.12927	0.122822	0.119786	0.131007	0.126521	0.301587	0.127861	0.126853	0.132234	0.126377	0.130764	0.133875	0.141613	0.126932	0.125378	0.133997	0.127947	0.130687	0.124255	0.125609	0.130349	0.12563	0.127955	0.282016	0.1255	0.125863	0.126061	0.128139	0.12514	0.126065	0.128847	0.126759	0.172479	0.240738
0.216173	0.394251	0.140968	0.135851	0.126621	0.464332	0.230695	0.563362	0.40668	0.222216	0.126855	0.135898	0.225904	0.188936	0.127337	0.210784	0.234296	0.130515	0.127916	0.224425	0.12695	0.391191	0.237268	0.130251	0.472633	0.125564	0.239054	0.198791	0.207911	0.128193	0.125418	0.138595	0.197025	0.229264	0.126098	0.125189	0.125583	0.126534	0.13014	0.165902	0.185386	0.186134	0.126307	0.128838	0.134044	0.128287	0.263193	0.235763	0.212414	0.243553
0.179917	0.299012	0.127335	0.142164	0.127845	0.136776	0.203433	0.408936	0.205431	0.15046	0.126921	0.127796	0.14061	0.132003	0.127665	0.128531	0.127878	0.123684	0.119285	0.136937	0.125317	0.371914	0.133343	0.12678	0.202106	0.125302	0.13516	0.135149	0.216862	0.127171	0.126515	0.147555	0.130588	0.132701	0.125723	0.127505	0.125976	0.125965	0.127601	0.239739	0.126259	0.128038	0.126154	0.188253	0.126161	0.127031	0.129748	0.133199	0.178363	0.264206
0.119074	0.122591	0.1397	0.27068	0.129427	0.11297	0.152297	0.201906	0.123325	0.124986	0.138982	0.121111	0.122007	0.318345	0.162929	0.142214	0.281071	0.402832	0.111443	0.127153	0.119365	0.139324	0.119191	0.193189	0.11375	0.183148	0.128162	0.27667	0.240253	0.215194	0.334269	0.121546	0.166662	0.125402	0.119084	0.18988	0.120215	0.119977	0.120629	0.120415	0.116431	0.126929	0.123295	0.118068	0.25093	0.166362	0.123371	0.123135	0.188277	0.173288
0.177229	0.119615	0.364824	0.24258	0.126451	0.12057	0.13491	0.133933	0.142096	0.136299	0.198578	0.134505	0.128242	0.123623	0.135725	0.238466	0.303875	0.138341	0.185765	0.221854	0.207053	0.124905	0.17538	0.139488	0.120373	0.462803	0.349174	0.145701	0.146782	0.143046	0.156567	0.217607	0.239318	0.226355	0.229038	0.216665	0.21555	0.211088	0.327754	0.128386	0.212377	0.249931	0.216692	0.136954	0.157251	0.347187	0.324553	0.222334	0.135279	0.130695
0.125123	0.207871	0.437622	0.25811	0.12718	0.154786	0.149698	0.146955	0.185783	0.207064	0.441886	0.377452	0.160897	0.125062	0.139956	0.446312	0.548359	0.154252	0.125797	0.261754	0.209548	0.216598	0.20824	0.311051	0.153948	0.311544	0.593255	0.172313	0.176712	0.168344	0.181814	0.295855	0.236367	0.422841	0.23366	0.280563	0.280475	0.225603	0.404106	0.132689	0.234314	0.45045	0.239918	0.150882	0.355261	0.342801	0.539723	0.347969	0.172552	0.139999
0.128018	0.131376	0.141541	0.243731	0.129164	0.477533	0.159284	0.156877	0.151236	0.11948	0.141893	0.130387	0.579915	0.123996	0.153166	0.144917	0.238557	0.196539	0.11946	0.128324	0.125089	0.144348	0.140836	0.197614	0.443146	0.169655	0.143577	0.184389	0.221905	0.235488	0.232603	0.124588	0.159776	0.136461	0.126188	0.169195	0.12355	0.125494	0.134843	0.135019	0.126939	0.133085	0.128179	0.128935	0.209157	0.163129	0.135855	0.124418	0.47752	0.158713
0.127244	0.119206	0.137207	0.230406	0.126151	0.124188	0.168449	0.201579	0.13379	0.383012	0.141172	0.133555	0.127396	0.120999	0.155912	0.142094	0.243606	0.22296	0.139577	0.133576	0.133319	0.138461	0.127889	0.186899	0.124869	0.170645	0.131939	0.277632	0.216906	0.196527	0.254462	0.38801	0.155633	0.128927	0.125669	0.175632	0.132497	0.133885	0.134909	0.140574	0.135079	0.134314	0.127532	0.129711	0.219656	0.167286	0.128204	0.124121	0.167263	0.159883
0.132773	0.181375	0.193392	0.266962	0.134096	0.119323	0.154802	0.125509	0.1267	0.122279	0.501982	0.253648	0.126137	0.127256	0.156537	0.478583	0.65089	0.227952	0.117165	0.171319	0.125144	0.137215	0.12954	0.760333	0.11943	0.184575	0.295255	0.355125	0.231955	0.204939	0.244826	0.151114	0.156236	0.224933	0.130427	0.207795	0.321681	0.130525	0.177879	0.140281	0.12922	0.254883	0.127602	0.125336	0.262546	0.179307	0.39655	0.338268	0.17178	0.159029
0.12678	0.169902	0.249897	0.223649	0.124037	0.175116	0.146393	0.206686	0.474275	0.247618	0.441447	0.534335	0.133329	0.121911	0.136845	0.268445	0.287939	0.151014	0.176079	0.262549	0.273873	0.141632	0.136599	0.151489	0.126662	0.240237	0.354231	0.152365	0.157342	0.147975	0.158748	0.418288	0.229875	0.394048	0.200876	0.435019	0.25521	0.218295	0.300159	0.14533	0.20543	0.432716	0.243449	0.130356	0.458825	0.263205	0.299583	0.279839	0.140441	0.135119
0.133798	0.210793	0.147246	0.350016	0.12887	0.126543	0.161087	0.197229	0.459909	0.179759	0.148696	0.131511	0.133518	0.137684	0.166895	0.144141	0.287076	0.214424	0.127183	0.428245	0.125749	0.138219	0.176503	0.191656	0.126957	0.267306	0.210621	0.210505	0.245305	0.222285	0.281015	0.130498	0.290638	0.198608	0.125656	0.19336	0.129052	0.13037	0.1277	0.278104	0.198332	0.242948	0.126261	0.379319	0.25918	0.173809	0.203294	0.126401	0.188443	0.17176
0.199213	0.413539	0.125593	0.191979	0.125405	0.133297	0.184617	0.64731	0.27442	0.141603	0.126166	0.12199	0.223871	0.132347	0.137605	0.137335	0.179262	0.166101	0.114588	0.139049	0.121946	0.394422	0.135232	0.148021	0.188221	0.145026	0.130853	0.179384	0.348456	0.158162	0.198591	0.128628	0.139941	0.128107	0.12017	0.145742	0.121679	0.123684	0.124541	0.175225	0.121048	0.124011	0.12242	0.117302	0.167415	0.136663	0.12979	0.131699	0.340139	0.403209
0.19	0.345248	0.141048	0.272777	0.127255	0.134969	0.261619	0.345981	0.144451	0.120553	0.141562	0.124046	0.13029	0.1241	0.163889	0.150689	0.285794	0.216967	0.142786	0.138424	0.125601	0.302898	0.142411	0.190732	0.191897	0.184723	0.141332	0.219452	0.423044	0.220946	0.282857	0.133029	0.168951	0.14427	0.127661	0.192165	0.128385	0.129534	0.125181	0.438281	0.431312	0.125593	0.124599	0.13377	0.252872	0.170667	0.134015	0.126563	0.189195	0.230689
0.298618	0.609524	0.138384	0.25367	0.125778	0.163275	0.302957	0.530667	0.193558	0.145422	0.136485	0.131103	0.22755	0.318242	0.143165	0.149039	0.18793	0.299413	0.136316	0.281463	0.126696	0.420775	0.241002	0.146086	0.223482	0.152747	0.15191	0.278169	0.552209	0.265883	0.498718	0.158338	0.210968	0.133059	0.125866	0.147563	0.132861	0.133008	0.134687	0.302927	0.140129	0.128481	0.126626	0.127441	0.165715	0.142597	0.14628	0.14035	0.288171	0.385106
0.287265	0.571942	0.143209	0.38226	0.126814	0.264945	0.556022	0.67983	0.202799	0.18727	0.151959	0.132141	0.226362	0.205344	0.157485	0.174903	0.277999	0.271605	0.195054	0.268022	0.125724	0.527367	0.221827	0.284453	0.248207	0.183337	0.23809	0.327034	0.548926	0.256494	0.267725	0.150412	0.237958	0.187409	0.124194	0.178867	0.133176	0.176817	0.188989	0.358364	0.142702	0.138625	0.124551	0.181822	0.228363	0.166973	0.201287	0.206006	0.289107	0.314511
0.247162	0.681677	0.132746	0.287627	0.129364	0.372039	0.406088	0.692709	0.261954	0.205739	0.156453	0.189772	0.370417	0.195736	0.142227	0.226882	0.276754	0.255023	0.183261	0.262718	0.124676	0.615917	0.257721	0.17282	0.405734	0.155819	0.216183	0.382801	0.50112	0.192965	0.265626	0.158	0.203637	0.145823	0.128987	0.162378	0.141612	0.1339	0.134202	0.422282	0.212555	0.128686	0.125769	0.153588	0.186297	0.202513	0.153555	0.144935	0.666351	0.649969
0.141062	0.249496	0.220856	0.276593	0.130208	0.127265	0.186218	0.384315	0.193402	0.244231	0.147408	0.182657	0.143468	0.122944	0.167816	0.14993	0.30751	0.212916	0.146046	0.134332	0.125556	0.152681	0.12946	0.194997	0.127835	0.453637	0.1825	0.22419	0.247627	0.222672	0.286016	0.131104	0.167172	0.181769	0.124955	0.195666	0.125123	0.126071	0.172345	0.243053	0.138285	0.178807	0.127401	0.140778	0.266145	0.210397	0.16957	0.182691	0.230112	0.274548
0.210447	0.562581	0.143886	0.348536	0.129912	0.301906	0.353818	0.688869	0.297865	0.214638	0.143213	0.141805	0.496682	0.20403	0.148042	0.213173	0.279133	0.239535	0.187256	0.242806	0.127102	0.54926	0.205264	0.183118	0.305773	0.173388	0.222781	0.298275	0.495512	0.180582	0.245497	0.158598	0.157089	0.161676	0.137794	0.168714	0.138171	0.131837	0.132804	0.383847	0.202072	0.247233	0.126729	0.129357	0.200835	0.155816	0.158328	0.202135	0.4705	0.396581
0.147739	0.348567	0.220764	0.282284	0.130994	0.130045	0.350327	0.522733	0.181385	0.206522	0.156242	0.213647	0.151859	0.126955	0.1673	0.159094	0.315387	0.223042	0.190266	0.235286	0.12601	0.190532	0.135848	0.204597	0.133609	0.473245	0.244567	0.340393	0.333721	0.233142	0.288065	0.134098	0.233094	0.188078	0.125729	0.194292	0.124701	0.128413	0.16806	0.298008	0.134583	0.177291	0.126802	0.139928	0.255593	0.210952	0.189039	0.181415	0.238738	0.2251
0.223163	0.525053	0.135451	0.281246	0.13177	0.128059	0.275181	0.354661	0.421186	0.141631	0.140474	0.12377	0.147084	0.190712	0.161802	0.149902	0.290527	0.324783	0.117777	0.221021	0.119807	0.272309	0.130605	0.192494	0.128336	0.18422	0.137865	0.227281	0.424968	0.219646	0.296179	0.128343	0.166421	0.130308	0.117887	0.190508	0.122012	0.124773	0.127512	0.284524	0.12356	0.126624	0.122416	0.126722	0.252018	0.16763	0.133867	0.135801	0.211623	0.208038
0.134381	0.283904	0.139895	0.282822	0.132528	0.12943	0.184344	0.375841	0.14578	0.281074	0.143835	0.12705	0.136465	0.131093	0.166714	0.151009	0.287938	0.22318	0.18855	0.141438	0.182873	0.270323	0.166687	0.196844	0.128509	0.188237	0.136102	0.223985	0.372167	0.222283	0.287771	0.129216	0.173427	0.133339	0.215986	0.197074	0.128074	0.128059	0.126887	0.207757	0.132447	0.128492	0.1281	0.125523	0.257033	0.171674	0.130617	0.126783	0.197853	0.185583
0.200303	0.264701	0.226768	0.32455	0.131192	0.127399	0.275172	0.392635	0.14804	0.137273	0.143036	0.126411	0.136734	0.128894	0.166944	0.150004	0.289666	0.312713	0.12568	0.153458	0.125799	0.174599	0.132911	0.195634	0.129143	0.191443	0.225627	0.218954	0.257456	0.223256	0.284243	0.152724	0.165612	0.131683	0.409112	0.194955	0.129308	0.411132	0.159047	0.420101	0.134423	0.128104	0.127694	0.132181	0.255242	0.172062	0.220944	0.151994	0.253685	0.189497
0.131965	0.256064	0.141251	0.277122	0.126657	0.133315	0.246384	0.323069	0.141025	0.117646	0.140874	0.124214	0.128487	0.120999	0.164696	0.148619	0.285839	0.215002	0.127201	0.136166	0.123548	0.251279	0.138504	0.190134	0.132995	0.184425	0.138769	0.213581	0.344066	0.221132	0.280647	0.131931	0.16908	0.129905	0.128554	0.19191	0.127656	0.129939	0.124991	0.331915	0.13586	0.125415	0.124517	0.134048	0.252117	0.170727	0.130278	0.125967	0.185744	0.172153
0.209948	0.350504	0.265062	0.270842	0.13152	0.141435	0.309802	0.365079	0.151479	0.128313	0.143909	0.223853	0.225881	0.12813	0.172677	0.157623	0.276694	0.231168	0.124443	0.224235	0.127513	0.276058	0.137782	0.189226	0.142056	0.183656	0.201855	0.35491	0.34218	0.261154	0.269656	0.129267	0.173808	0.184791	0.126992	0.189058	0.126285	0.128381	0.129659	0.243543	0.127687	0.133459	0.129154	0.127278	0.243307	0.250455	0.189233	0.131839	0.211179	0.268051
0.337553	0.656669	0.156642	0.34172	0.127721	0.161474	0.436733	0.686767	0.497608	0.153339	0.160698	0.132137	0.240423	0.205705	0.143465	0.208472	0.269777	0.211056	0.131043	0.313312	0.123132	0.481903	0.234799	0.154322	0.223813	0.161325	0.184532	0.380096	0.556312	0.255184	0.220222	0.149313	0.220404	0.142029	0.121916	0.152252	0.134771	0.130259	0.132903	0.394394	0.198039	0.134348	0.123171	0.147427	0.178742	0.14738	0.218167	0.214359	0.365236	0.44656
0.193558	0.590022	0.132154	0.285939	0.129752	0.248736	0.325182	0.660384	0.29917	0.138607	0.138636	0.125585	0.299211	0.13446	0.14695	0.143544	0.311602	0.187377	0.130062	0.21698	0.123916	0.573888	0.207481	0.162361	0.312985	0.160638	0.142432	0.269881	0.487833	0.176543	0.238262	0.142047	0.155208	0.136662	0.12307	0.161128	0.123109	0.127248	0.128743	0.322328	0.134692	0.126667	0.126012	0.122472	0.193636	0.149806	0.13531	0.137	0.398818	0.433566
0.19539	0.490188	0.135636	0.307269	0.129869	0.166111	0.325872	0.572286	0.476018	0.151241	0.139303	0.126378	0.163766	0.13225	0.154706	0.221342	0.299647	0.208726	0.171352	0.197568	0.123437	0.385517	0.13937	0.176599	0.147481	0.173522	0.142808	0.302851	0.403782	0.193857	0.24868	0.130825	0.159548	0.137027	0.126583	0.173679	0.124651	0.128856	0.128776	0.31345	0.124387	0.129194	0.125951	0.124654	0.218736	0.159193	0.14124	0.13794	0.629204	0.642113
0.246313	0.591267	0.327727	0.34049	0.129422	0.321494	0.34868	0.504755	0.550998	0.220173	0.272076	0.268067	0.29097	0.27827	0.142236	0.333016	0.393137	0.217307	0.132293	0.307601	0.126375	0.452755	0.302272	0.157886	0.480739	0.256908	0.461666	0.276176	0.416268	0.162967	0.200333	0.200067	0.265382	0.406206	0.191585	0.16328	0.139882	0.219609	0.304653	0.284778	0.150114	0.416472	0.212783	0.132637	0.269628	0.194937	0.444304	0.366471	0.308898	0.320555
0.123	0.123637	0.13668	0.257997	0.13262	0.1169	0.156526	0.325102	0.130462	0.126847	0.14213	0.126427	0.12627	0.127483	0.160948	0.144094	0.269289	0.211432	0.113966	0.125592	0.123818	0.126662	0.124963	0.189356	0.117554	0.181023	0.13031	0.222164	0.288999	0.210126	0.271945	0.124143	0.162824	0.128669	0.203364	0.188284	0.125374	0.124348	0.125262	0.128631	0.123391	0.126459	0.126198	0.121363	0.242861	0.165122	0.126564	0.127325	0.213242	0.19097
0.128218	0.273942	0.136871	0.236056	0.126542	0.236002	0.176855	0.54894	0.163233	0.11976	0.13691	0.124705	0.176939	0.123911	0.154879	0.141995	0.246581	0.187578	0.124244	0.13787	0.125463	0.439227	0.194478	0.173611	0.42513	0.169693	0.140943	0.208375	0.276791	0.19592	0.240299	0.126268	0.158526	0.224133	0.124437	0.175654	0.123655	0.125482	0.125544	0.234176	0.130082	0.126486	0.125935	0.129335	0.219635	0.158457	0.133221	0.130567	0.307094	0.301323
0.132471	0.359405	0.136017	0.239599	0.130934	0.242486	0.28839	0.665967	0.250349	0.215104	0.136651	0.125755	0.196576	0.133493	0.154434	0.138638	0.233475	0.190401	0.118868	0.138194	0.124847	0.393734	0.13468	0.172937	0.197685	0.167173	0.137763	0.197446	0.323317	0.188372	0.23466	0.13064	0.15554	0.133585	0.126199	0.170758	0.124902	0.127969	0.1288	0.286675	0.127794	0.128525	0.127409	0.123541	0.221193	0.155582	0.134012	0.132859	0.364724	0.346881
0.130085	0.275321	0.189226	0.278141	0.132604	0.1296	0.260121	0.549778	0.231523	0.200114	0.144086	0.127538	0.141213	0.15044	0.166851	0.145476	0.288966	0.220056	0.116903	0.13461	0.124938	0.316302	0.131053	0.196591	0.186261	0.188397	0.137786	0.220845	0.362253	0.220963	0.288382	0.128049	0.168971	0.134508	0.125359	0.195653	0.125341	0.128055	0.129235	0.24951	0.126063	0.12819	0.127838	0.125633	0.256165	0.17056	0.131957	0.129851	0.310962	0.31241
0.120592	0.12291	0.135403	0.270351	0.131062	0.113869	0.15347	0.373857	0.126932	0.181992	0.140458	0.123386	0.122546	0.127177	0.163332	0.140307	0.282601	0.222894	0.111647	0.124205	0.120462	0.120179	0.121924	0.193365	0.113757	0.184503	0.126922	0.270813	0.269733	0.21783	0.28895	0.121735	0.163544	0.127352	0.120087	0.192386	0.122336	0.121547	0.122222	0.122104	0.119915	0.123356	0.124054	0.119259	0.253264	0.167795	0.124879	0.124577	0.203337	0.184472
0.185401	0.29409	0.139997	0.26006	0.131448	0.126541	0.161735	0.271136	0.131334	0.126458	0.141997	0.126889	0.14301	0.126819	0.215664	0.210699	0.339716	0.209396	0.11868	0.129085	0.125199	0.184212	0.129041	0.190469	0.127632	0.182281	0.136009	0.228347	0.30201	0.216038	0.270167	0.126466	0.165077	0.132364	0.127043	0.188627	0.125383	0.12714	0.128544	0.135285	0.124823	0.129949	0.127493	0.126024	0.243474	0.166905	0.12875	0.131193	0.215104	0.196829
0.181526	0.459564	0.143874	0.327904	0.130396	0.259887	0.272713	0.69086	0.211099	0.148684	0.147416	0.131174	0.231852	0.129982	0.16143	0.144572	0.274567	0.211947	0.124471	0.364697	0.126993	0.369327	0.199772	0.187779	0.235249	0.181732	0.149485	0.267816	0.368054	0.232818	0.270216	0.138827	0.185454	0.144213	0.127691	0.18853	0.131343	0.137654	0.13169	0.293124	0.130845	0.133764	0.127277	0.127037	0.248627	0.16622	0.143008	0.133233	0.359252	0.382636
0.120548	0.149517	0.130538	0.241374	0.129782	0.114604	0.162437	0.183451	0.452639	0.138151	0.13524	0.121065	0.136253	0.124877	0.154929	0.137442	0.250912	0.20036	0.114996	0.123477	0.119725	0.141611	0.118976	0.178905	0.114809	0.17756	0.127044	0.211895	0.242688	0.197094	0.258521	0.120929	0.154955	0.125406	0.121383	0.176742	0.122131	0.120626	0.121889	0.182588	0.11638	0.122166	0.122615	0.122408	0.237334	0.157056	0.120973	0.124072	0.594407	0.487114
0.230664	0.589172	0.138393	0.317881	0.127331	0.313397	0.35315	0.695666	0.340536	0.139903	0.143585	0.127737	0.301091	0.212374	0.155694	0.152353	0.327533	0.258319	0.137769	0.253397	0.126698	0.434996	0.228243	0.17465	0.468626	0.173131	0.152287	0.340329	0.502583	0.25877	0.248256	0.133705	0.224932	0.138308	0.124247	0.176004	0.126337	0.179604	0.133937	0.341508	0.141711	0.128518	0.127608	0.130244	0.220655	0.16047	0.145548	0.139368	0.522704	0.426743
0.196836	0.403667	0.140727	0.32892	0.125115	0.212887	0.546467	0.661633	0.450901	0.130472	0.141242	0.123697	0.234247	0.123176	0.163513	0.147269	0.289287	0.213329	0.137756	0.216536	0.12439	0.482201	0.213814	0.189642	0.221264	0.187629	0.142644	0.228307	0.421065	0.220068	0.282917	0.13054	0.21761	0.133358	0.122433	0.19124	0.125709	0.125505	0.196582	0.411948	0.196765	0.126032	0.124165	0.142541	0.252076	0.170156	0.143427	0.181021	0.295186	0.307265
0.126096	0.118052	0.137247	0.254122	0.129753	0.218179	0.15519	0.37227	0.136697	0.120532	0.140203	0.124548	0.141205	0.121832	0.163032	0.235677	0.270244	0.205074	0.122157	0.123701	0.125705	0.12997	0.128167	0.186686	0.1384	0.182192	0.130748	0.219494	0.286938	0.211755	0.267366	0.125562	0.162267	0.129566	0.124989	0.187529	0.123782	0.124855	0.126623	0.131922	0.12772	0.125202	0.127885	0.127511	0.242862	0.166412	0.126865	0.125108	0.211664	0.184735
0.122852	0.196553	0.134624	0.249501	0.120405	0.175138	0.217458	0.261161	0.154324	0.111377	0.133338	0.117656	0.275236	0.114448	0.156375	0.138918	0.265645	0.1982	0.127946	0.139375	0.119959	0.133145	0.130403	0.193091	0.173935	0.174215	0.130242	0.303848	0.280504	0.206317	0.258902	0.117874	0.160619	0.122876	0.119979	0.181088	0.117798	0.118841	0.119811	0.245789	0.127607	0.12285	0.120417	0.128684	0.23515	0.16023	0.124468	0.116953	0.220932	0.187994
0.141909	0.393367	0.137872	0.252632	0.130953	0.130134	0.279328	0.654291	0.201637	0.148661	0.140554	0.126289	0.162798	0.130769	0.15964	0.141274	0.258916	0.207152	0.122136	0.14021	0.125772	0.302539	0.136441	0.183045	0.177153	0.177338	0.138869	0.205756	0.35529	0.206619	0.262464	0.131005	0.162853	0.134045	0.130271	0.182428	0.124685	0.131883	0.128802	0.29978	0.130367	0.128231	0.127314	0.125883	0.232103	0.163156	0.138915	0.134676	0.597528	0.599628
0.12793	0.286191	0.140416	0.278378	0.132301	0.126361	0.254846	0.317087	0.152938	0.215977	0.143754	0.125829	0.135846	0.129851	0.165512	0.144534	0.285834	0.222399	0.115136	0.136266	0.123695	0.305491	0.124691	0.199521	0.13603	0.186508	0.137507	0.223594	0.37135	0.220501	0.287596	0.126264	0.170212	0.136672	0.12366	0.194635	0.123504	0.126501	0.129466	0.217861	0.121842	0.12789	0.126913	0.12319	0.256039	0.16997	0.176686	0.129747	0.335436	0.213132
0.224652	0.509743	0.142507	0.297458	0.128709	0.133262	0.28815	0.574213	0.162436	0.140876	0.146685	0.124184	0.151407	0.197629	0.149781	0.144011	0.258634	0.257191	0.116977	0.234838	0.122709	0.308375	0.185121	0.17346	0.138052	0.264322	0.149211	0.228581	0.376149	0.193054	0.247364	0.124949	0.155015	0.132734	0.122108	0.172453	0.120963	0.125448	0.12626	0.300525	0.121438	0.125659	0.124614	0.122906	0.217368	0.155321	0.208601	0.290895	0.234469	0.277158
0.130849	0.32993	0.135309	0.226768	0.130194	0.136788	0.176653	0.498795	0.224767	0.13787	0.138535	0.126064	0.168465	0.131822	0.1506	0.141165	0.22269	0.178309	0.119139	0.135761	0.124482	0.366768	0.135181	0.166859	0.140855	0.162191	0.137271	0.253172	0.329078	0.183741	0.221704	0.13193	0.153652	0.134478	0.125325	0.166892	0.124706	0.125556	0.126258	0.241823	0.129303	0.128676	0.127084	0.176526	0.202866	0.153431	0.132761	0.133225	0.315407	0.38283
0.251764	0.484354	0.144099	0.27377	0.131474	0.161348	0.279174	0.319393	0.149294	0.133717	0.141178	0.128722	0.202435	0.13232	0.156964	0.151465	0.255716	0.230502	0.122383	0.246944	0.126354	0.340233	0.283	0.190459	0.161247	0.232615	0.145988	0.334873	0.740653	0.244783	0.262754	0.144919	0.223163	0.133338	0.126258	0.177516	0.13323	0.131407	0.131348	0.166592	0.131085	0.133599	0.127302	0.12639	0.221572	0.162709	0.150766	0.137586	0.270889	0.218086
0.2665	0.562449	0.14935	0.241586	0.128033	0.137105	0.286204	0.381219	0.161545	0.142647	0.142611	0.128867	0.155218	0.208143	0.15322	0.15743	0.516639	0.289136	0.116647	0.282895	0.12151	0.278116	0.182923	0.176142	0.187249	0.169701	0.154852	0.204609	0.379032	0.25346	0.238144	0.14189	0.162487	0.138524	0.12355	0.16702	0.132742	0.135068	0.130217	0.330247	0.11877	0.133995	0.123243	0.127747	0.207462	0.152171	0.221023	0.226427	0.200853	0.213662
0.138421	0.329538	0.140234	0.425596	0.130322	0.127167	0.185999	0.620133	0.147917	0.126998	0.142179	0.126267	0.144267	0.128957	0.168014	0.146949	0.286453	0.2221	0.120527	0.207197	0.126111	0.167885	0.128593	0.19493	0.129918	0.20007	0.143131	0.223451	0.286604	0.222182	0.2855	0.129648	0.180224	0.133672	0.128742	0.193892	0.123708	0.128569	0.126164	0.162753	0.127856	0.12747	0.12725	0.126363	0.255366	0.17054	0.131347	0.129547	0.315777	0.274555
0.240037	0.399809	0.139722	0.250376	0.130864	0.261058	0.184867	0.322924	0.155281	0.130085	0.140337	0.126078	0.233574	0.179067	0.160589	0.216103	0.340081	0.201026	0.120137	0.203339	0.126692	0.513472	0.24438	0.182669	0.299527	0.223436	0.141832	0.305987	0.326857	0.204837	0.254635	0.128163	0.20788	0.15143	0.12504	0.182329	0.126182	0.1259	0.127572	0.153931	0.141888	0.200657	0.127441	0.127601	0.231024	0.163299	0.214291	0.136038	0.211241	0.281219
0.13856	0.373475	0.147539	0.267745	0.131994	0.135992	0.27997	0.461236	0.167803	0.14338	0.150238	0.138094	0.159949	0.130379	0.162751	0.151545	0.281589	0.212898	0.123977	0.140914	0.127591	0.274654	0.135711	0.189015	0.139149	0.182431	0.151011	0.258573	0.366579	0.213698	0.27377	0.133723	0.165899	0.278543	0.126275	0.291151	0.126446	0.12811	0.137831	0.233643	0.139456	0.132023	0.128716	0.126528	0.243747	0.170571	0.15155	0.130839	0.441221	0.465085
0.281053	0.498087	0.135148	0.333865	0.124825	0.139485	0.287304	0.602358	0.243828	0.205541	0.137067	0.124587	0.164531	0.190948	0.14992	0.259439	0.345377	0.283233	0.114187	0.215666	0.116365	0.293986	0.12834	0.179578	0.146983	0.171266	0.235053	0.353429	0.354893	0.199071	0.252473	0.123689	0.161758	0.142985	0.11489	0.174701	0.117775	0.116787	0.122383	0.238511	0.130646	0.126749	0.119121	0.115969	0.235375	0.155281	0.138543	0.13973	0.603423	0.615088
0.14164	0.328025	0.142064	0.278722	0.130123	0.128083	0.181385	0.501806	0.153474	0.134674	0.144065	0.126485	0.144713	0.128201	0.168707	0.145258	0.289737	0.222809	0.121642	0.137872	0.125968	0.161277	0.131753	0.196663	0.130275	0.188439	0.13507	0.221493	0.357241	0.222824	0.29034	0.129781	0.170247	0.134204	0.124379	0.19621	0.125682	0.12618	0.128126	0.214726	0.12879	0.128179	0.127895	0.127754	0.256478	0.172616	0.133193	0.126566	0.358921	0.406964
0.123473	0.116038	0.139025	0.270607	0.132495	0.117749	0.155975	0.124143	0.126872	0.124609	0.142813	0.12599	0.126048	0.126944	0.167005	0.142304	0.286558	0.219416	0.115433	0.126319	0.124813	0.121075	0.123207	0.197487	0.118185	0.188245	0.131144	0.213049	0.271487	0.220585	0.287966	0.12566	0.165987	0.131018	0.12469	0.194456	0.126299	0.125621	0.12582	0.126679	0.121371	0.128434	0.128622	0.124363	0.255087	0.170576	0.126234	0.126114	0.202598	0.181314
0.252698	0.579209	0.252868	0.456332	0.127167	0.277918	0.597692	0.541632	0.248149	0.247175	0.162183	0.155844	0.371321	0.316211	0.151912	0.283337	0.410853	0.484265	0.214408	0.426439	0.170305	0.533299	0.341107	0.202284	0.325576	0.333761	0.327222	0.4784	0.487275	0.198741	0.416952	0.160242	0.339363	0.273064	0.184916	0.174194	0.145969	0.186204	0.16128	0.373965	0.220186	0.255053	0.127277	0.204679	0.244324	0.178452	0.296554	0.271534	0.314715	0.371498
0.126941	0.130307	0.145584	0.255061	0.130014	0.125092	0.221474	0.178323	0.125689	0.123415	0.174299	0.12503	0.132223	0.1772	0.162179	0.141833	0.284216	0.270768	0.116143	0.228684	0.122586	0.132863	0.122479	0.187736	0.125846	0.181058	0.163288	0.206111	0.263724	0.287859	0.270921	0.125095	0.161883	0.128421	0.127022	0.186696	0.123587	0.128783	0.149831	0.200708	0.122333	0.1263	0.126284	0.123393	0.242125	0.165186	0.159391	0.4469	0.195006	0.178873
0.232015	0.463659	0.142717	0.262202	0.129507	0.126604	0.246001	0.271545	0.141501	0.135326	0.146931	0.124393	0.137383	0.183193	0.157896	0.152637	0.547683	0.281644	0.113809	0.266667	0.120686	0.170247	0.126158	0.193049	0.126432	0.185288	0.141308	0.217363	0.389956	0.284476	0.274824	0.122735	0.161062	0.136641	0.118642	0.182461	0.120836	0.123692	0.125869	0.223131	0.118027	0.132643	0.123703	0.123591	0.23796	0.163711	0.136812	0.158779	0.209913	0.208649
0.128911	0.130186	0.136853	0.25907	0.131673	0.118646	0.162471	0.231905	0.137216	0.124983	0.141544	0.125189	0.130676	0.126764	0.160701	0.144128	0.271241	0.210954	0.114103	0.242035	0.123046	0.127019	0.12192	0.189447	0.118785	0.180989	0.130371	0.203806	0.257852	0.215339	0.275212	0.12909	0.162221	0.132338	0.12691	0.187109	0.125124	0.128737	0.125193	0.148401	0.120671	0.129501	0.125917	0.121782	0.242444	0.164616	0.130272	0.127165	0.197829	0.188869
0.126965	0.115037	0.141398	0.270457	0.129965	0.128434	0.156273	0.125429	0.12487	0.129757	0.144352	0.126404	0.13233	0.123811	0.16882	0.146246	0.287331	0.303793	0.119794	0.1265	0.125959	0.124579	0.134014	0.266913	0.128827	0.189783	0.133387	0.235485	0.270647	0.22261	0.301802	0.125975	0.167866	0.130745	0.126797	0.195548	0.125751	0.126324	0.127944	0.129515	0.125946	0.127249	0.128527	0.127239	0.256416	0.173239	0.128464	0.126072	0.20084	0.179431
0.125214	0.154944	0.13808	0.272645	0.132183	0.123295	0.165488	0.331316	0.137839	0.176624	0.143136	0.125463	0.393311	0.127453	0.164581	0.142553	0.288294	0.219761	0.114352	0.128017	0.1228	0.139898	0.124558	0.195965	0.126416	0.186345	0.129588	0.214942	0.274286	0.22022	0.295457	0.126403	0.165018	0.129952	0.122347	0.194539	0.124992	0.123355	0.125531	0.136593	0.120778	0.126296	0.127334	0.121355	0.255392	0.169145	0.126645	0.126877	0.211346	0.196279
0.131992	0.219322	0.143804	0.275405	0.131854	0.254786	0.3521	0.246175	0.161448	0.141286	0.143982	0.126729	0.285956	0.128723	0.168244	0.148813	0.296801	0.323421	0.117709	0.145872	0.126641	0.150722	0.180263	0.210323	0.254946	0.188829	0.139732	0.553542	0.277747	0.222185	0.287909	0.145266	0.171592	0.139619	0.125462	0.195366	0.12553	0.127169	0.127765	0.147911	0.127844	0.133405	0.128983	0.129858	0.256913	0.170996	0.134169	0.129786	0.210249	0.199827
0.239857	0.354835	0.131961	0.261298	0.119169	0.133674	0.161433	0.156149	0.186306	0.112446	0.133553	0.115869	0.123075	0.115812	0.158154	0.135314	0.277844	0.205264	0.12558	0.11784	0.207978	0.195046	0.225338	0.183889	0.134147	0.178768	0.127469	0.206985	0.271724	0.216267	0.27291	0.210443	0.16018	0.120672	0.117562	0.185748	0.116022	0.117022	0.151773	0.143661	0.125852	0.117116	0.11875	0.127767	0.246537	0.269594	0.12112	0.118753	0.193775	0.180575
0.123274	0.114272	0.137894	0.263508	0.123904	0.126105	0.150932	0.242423	0.125224	0.126409	0.138765	0.121374	0.121126	0.116642	0.163291	0.139863	0.28292	0.207797	0.13925	0.120468	0.122643	0.125922	0.126895	0.189538	0.126342	0.18356	0.12994	0.204187	0.265418	0.21884	0.277974	0.121167	0.16254	0.131489	0.123059	0.191216	0.120608	0.12305	0.122115	0.181374	0.141126	0.169732	0.123775	0.12924	0.2515	0.168447	0.125758	0.126168	0.193387	0.170957
0.126485	0.126487	0.365286	0.270166	0.12947	0.123579	0.154779	0.128333	0.124244	0.11753	0.14419	0.128178	0.126234	0.122756	0.169228	0.153332	0.296014	0.214142	0.121907	0.135347	0.126816	0.192494	0.128214	0.195602	0.123929	0.199626	0.134381	0.209474	0.270203	0.222688	0.28527	0.12812	0.178208	0.141421	0.137508	0.195503	0.125368	0.137474	0.127796	0.131504	0.128025	0.136921	0.129867	0.129386	0.257203	0.174069	0.130016	0.135403	0.199865	0.177376
0.112956	0.136484	0.127597	0.262824	0.121953	0.110603	0.153823	0.126207	0.328499	0.127054	0.133397	0.115482	0.118939	0.12222	0.155657	0.133031	0.275966	0.221006	0.111895	0.118119	0.114025	0.119484	0.113716	0.196507	0.111079	0.178252	0.120658	0.210342	0.266537	0.209241	0.28076	0.11688	0.155926	0.121197	0.113856	0.184435	0.116326	0.11458	0.115039	0.118023	0.11126	0.118549	0.120324	0.116423	0.245592	0.15956	0.116723	0.118706	0.200785	0.188306
0.124858	0.116877	0.139993	0.270785	0.132319	0.117315	0.155515	0.123138	0.127252	0.125031	0.143294	0.126718	0.126409	0.125859	0.167301	0.144077	0.286818	0.220014	0.11608	0.125488	0.124174	0.121741	0.123285	0.196349	0.117999	0.188157	0.131352	0.214255	0.271413	0.221363	0.28922	0.126734	0.166993	0.130644	0.12399	0.194506	0.124865	0.125519	0.126251	0.126864	0.121659	0.128007	0.12709	0.123721	0.255981	0.170062	0.127156	0.125461	0.202763	0.18257
0.12317	0.134747	0.13513	0.256666	0.131418	0.117097	0.155581	0.157447	0.129527	0.131156	0.140973	0.1263	0.129462	0.126244	0.161831	0.144501	0.269155	0.211028	0.113644	0.125185	0.122321	0.208788	0.120885	0.189912	0.11672	0.181108	0.128156	0.204874	0.309038	0.209385	0.306794	0.126759	0.161698	0.128893	0.123384	0.186906	0.126334	0.123556	0.125381	0.125197	0.119258	0.126359	0.128187	0.145386	0.24188	0.164796	0.124774	0.126069	0.215773	0.189223
0.129075	0.118076	0.135182	0.255499	0.131422	0.117167	0.154141	0.126511	0.124911	0.125791	0.137517	0.125019	0.124618	0.126813	0.155273	0.143148	0.243354	0.27991	0.115376	0.131772	0.122879	0.121544	0.123294	0.203941	0.118249	0.173377	0.13109	0.187889	0.309069	0.193781	0.570445	0.129734	0.156942	0.127711	0.1246	0.175308	0.129828	0.125575	0.127904	0.130497	0.121461	0.174307	0.126091	0.125059	0.219871	0.158262	0.126016	0.125804	0.181459	0.172046
0.383712	0.66496	0.177159	0.366161	0.13071	0.263233	0.413266	0.623992	0.234182	0.171474	0.14592	0.14482	0.354273	0.230242	0.144396	0.264115	0.338768	0.348976	0.186575	0.398369	0.292159	0.431122	0.298541	0.162414	0.285977	0.239963	0.292136	0.393681	0.518458	0.290483	0.234301	0.216343	0.282566	0.251088	0.130725	0.160443	0.150136	0.1463	0.28348	0.335076	0.14211	0.215043	0.131893	0.13792	0.200489	0.205311	0.379818	0.297907	0.320599	0.409256
0.19618	0.264038	0.145952	0.281104	0.132044	0.121131	0.165981	0.168434	0.129401	0.127333	0.144021	0.127071	0.127049	0.127995	0.170399	0.143857	0.290807	0.324173	0.12076	0.275862	0.126811	0.132366	0.126254	0.196543	0.121287	0.189191	0.13272	0.215268	0.258177	0.229005	0.289859	0.132574	0.174431	0.132216	0.126863	0.195169	0.131375	0.132602	0.127159	0.145841	0.125408	0.128095	0.129182	0.125693	0.25715	0.171175	0.136294	0.125287	0.190111	0.177627
0.182559	0.204826	0.146787	0.272519	0.13212	0.123053	0.163562	0.144872	0.127073	0.126519	0.144924	0.128082	0.129901	0.128133	0.168043	0.14424	0.287251	0.272848	0.120433	0.139664	0.128758	0.135293	0.128821	0.196332	0.124757	0.189406	0.134225	0.216791	0.268639	0.224353	0.29086	0.127619	0.167414	0.132487	0.125432	0.196672	0.126955	0.127505	0.12771	0.139842	0.1265	0.129167	0.128958	0.127305	0.257055	0.174033	0.132407	0.126909	0.189004	0.177259
0.195473	0.373196	0.137077	0.260994	0.13105	0.135329	0.255147	0.339658	0.134823	0.138696	0.148312	0.125644	0.190053	0.129357	0.158633	0.261253	0.34866	0.208599	0.115374	0.144902	0.124463	0.234913	0.128279	0.312295	0.138758	0.175768	0.180248	0.396622	0.412982	0.202541	0.255975	0.125794	0.159502	0.145866	0.123803	0.18093	0.124689	0.124628	0.12576	0.132731	0.134663	0.128375	0.127188	0.123755	0.230146	0.160637	0.138308	0.130559	0.211441	0.31419
0.126334	0.117195	0.140341	0.272687	0.131407	0.122151	0.259601	0.125911	0.125643	0.141447	0.143368	0.126181	0.127197	0.190512	0.167254	0.150132	0.286506	0.242203	0.12008	0.13199	0.12531	0.126412	0.128142	0.19604	0.122373	0.188952	0.136614	0.305099	0.244013	0.221543	0.610539	0.144396	0.171164	0.131596	0.125543	0.195776	0.124817	0.126087	0.12651	0.129008	0.125264	0.131128	0.127947	0.127004	0.256942	0.171829	0.129489	0.127651	0.185985	0.169561
0.301502	0.581138	0.163452	0.332279	0.130553	0.163086	0.423323	0.540107	0.220581	0.249536	0.190726	0.129308	0.185544	0.204133	0.163792	0.399453	0.483462	0.314101	0.122358	0.256796	0.126021	0.256906	0.204851	0.424399	0.167345	0.178873	0.259139	0.506886	0.407562	0.298965	0.293536	0.13627	0.223836	0.167199	0.125981	0.177089	0.168771	0.12827	0.140276	0.243859	0.139818	0.153234	0.134635	0.127382	0.221952	0.168304	0.240506	0.174931	0.303808	0.414343
0.2432	0.329201	0.214334	0.413751	0.129763	0.13226	0.169137	0.248302	0.464341	0.31187	0.176437	0.168888	0.133018	0.122239	0.163272	0.179733	0.35601	0.228928	0.379889	0.282316	0.127312	0.152263	0.14419	0.186587	0.131155	0.2616	0.27735	0.218842	0.247408	0.214327	0.265937	0.21837	0.245167	0.327778	0.134152	0.19998	0.134443	0.127867	0.136814	0.139366	0.397956	0.163752	0.177199	0.134012	0.268528	0.185044	0.290853	0.39706	0.179961	0.172912
0.126071	0.121442	0.155862	0.314664	0.134786	0.119323	0.164557	0.125309	0.127373	0.124292	0.312331	0.150792	0.178599	0.127256	0.167476	0.455806	0.593856	0.239386	0.116943	0.140925	0.125458	0.127649	0.124738	0.68524	0.119201	0.195757	0.147737	0.363024	0.271454	0.230663	0.289031	0.150842	0.166726	0.150216	0.125303	0.206208	0.308954	0.125306	0.141572	0.141473	0.123243	0.143783	0.127948	0.125488	0.266551	0.185453	0.276948	0.207374	0.188435	0.171775
0.225907	0.396114	0.138143	0.337319	0.130221	0.123261	0.298553	0.557115	0.149777	0.236483	0.146962	0.12714	0.221428	0.172089	0.153308	0.280771	0.357255	0.289267	0.111624	0.139031	0.119915	0.17662	0.157859	0.265454	0.123114	0.171804	0.226393	0.464722	0.363825	0.260986	0.256998	0.124824	0.163764	0.180253	0.164663	0.176731	0.12221	0.120211	0.128048	0.137694	0.121304	0.127809	0.122739	0.118717	0.237861	0.158936	0.144744	0.142414	0.509895	0.338672
0.119723	0.114802	0.132338	0.278767	0.120303	0.126335	0.152525	0.378019	0.116096	0.110952	0.132002	0.116693	0.120291	0.112724	0.155456	0.133616	0.262344	0.215177	0.126866	0.116301	0.118462	0.1282	0.125852	0.192582	0.126071	0.176522	0.128724	0.210925	0.248589	0.205176	0.257618	0.116898	0.155434	0.121275	0.118832	0.179646	0.116445	0.118194	0.118568	0.214999	0.127279	0.118157	0.119412	0.128537	0.234256	0.159022	0.12124	0.115336	0.171374	0.153778
0.292466	0.496357	0.196828	0.364961	0.1322	0.143379	0.260472	0.355159	0.190095	0.238642	0.171546	0.186473	0.208519	0.134366	0.151814	0.250507	0.333297	0.223421	0.182762	0.527189	0.13091	0.234196	0.303187	0.187543	0.141857	0.183058	0.208488	0.30387	0.4419	0.196017	0.255875	0.489383	0.281366	0.255992	0.25082	0.193795	0.342361	0.449577	0.174308	0.241936	0.143196	0.171532	0.133795	0.209141	0.252617	0.200541	0.2904	0.251789	0.195137	0.234452
0.202132	0.52971	0.144817	0.294465	0.125167	0.274731	0.388551	0.693753	0.461658	0.23177	0.159664	0.140471	0.246431	0.172202	0.157264	0.156298	0.271922	0.220919	0.137857	0.412817	0.123834	0.628649	0.229304	0.20425	0.293813	0.173265	0.1488	0.297156	0.509639	0.2092	0.256596	0.142714	0.170832	0.143466	0.124639	0.19124	0.131303	0.131881	0.128344	0.397552	0.188137	0.129525	0.124224	0.138217	0.240356	0.165835	0.158979	0.137711	0.320383	0.298779
0.138058	0.277898	0.14461	0.290338	0.132514	0.467721	0.260344	0.183902	0.143329	0.125331	0.142395	0.126819	0.537435	0.188698	0.163347	0.147168	0.276713	0.240935	0.119832	0.219615	0.127352	0.179938	0.200278	0.204058	0.470421	0.195374	0.142439	0.304898	0.284774	0.214548	0.271219	0.129451	0.236197	0.13544	0.126041	0.189025	0.126542	0.126237	0.13147	0.134381	0.125219	0.132747	0.128171	0.131816	0.243442	0.167139	0.135039	0.126454	0.188246	0.178807
0.121923	0.200971	0.187243	0.389034	0.131584	0.117899	0.169165	0.15747	0.169646	0.354235	0.227565	0.278358	0.124104	0.127578	0.164228	0.208612	0.350054	0.243929	0.182183	0.135328	0.180824	0.127264	0.123507	0.211319	0.118012	0.18637	0.225611	0.219225	0.276547	0.217871	0.284895	0.204202	0.184298	0.203442	0.178882	0.284073	0.137447	0.121302	0.231134	0.12462	0.127538	0.230073	0.132901	0.1226	0.410154	0.179132	0.19007	0.190055	0.189314	0.222827
0.205912	0.45813	0.460351	0.467596	0.134062	0.146944	0.316219	0.375038	0.301715	0.251742	0.417548	0.423805	0.14676	0.213679	0.164677	0.497025	0.685295	0.264225	0.185069	0.42382	0.200243	0.288729	0.288447	0.234983	0.145228	0.354335	0.602357	0.294156	0.41833	0.21898	0.294526	0.316607	0.334887	0.507315	0.244965	0.29184	0.298016	0.239596	0.405784	0.190035	0.203163	0.513843	0.225602	0.139869	0.47519	0.370417	0.643519	0.408414	0.266005	0.332645
0.220732	0.245356	0.141949	0.305022	0.129585	0.441045	0.268868	0.255105	0.222238	0.121919	0.142524	0.125054	0.507434	0.12188	0.166766	0.149789	0.343906	0.237237	0.124605	0.181078	0.127177	0.219609	0.195919	0.209663	0.449279	0.187218	0.138373	0.291252	0.27368	0.297268	0.282247	0.125879	0.237809	0.13511	0.12561	0.195678	0.124788	0.126057	0.127919	0.157243	0.133199	0.126779	0.128076	0.130909	0.2555	0.171237	0.131256	0.145713	0.209588	0.172996
0.458221	0.476445	0.143908	0.252485	0.128563	0.143516	0.230363	0.288682	0.146973	0.129064	0.136575	0.126039	0.150611	0.125715	0.154533	0.196209	0.240481	0.418188	0.126748	0.200405	0.126234	0.161471	0.140299	0.192804	0.144732	0.176726	0.138524	0.289945	0.368134	0.279561	0.241414	0.132471	0.1638	0.135656	0.126971	0.171622	0.127208	0.132313	0.130149	0.23036	0.130633	0.127927	0.127654	0.130434	0.211213	0.157621	0.139741	0.131648	0.19378	0.252818
0.278896	0.493236	0.140394	0.360636	0.132901	0.516834	0.39359	0.589704	0.42869	0.223357	0.141526	0.126132	0.657117	0.18023	0.1638	0.23494	0.354607	0.234114	0.23317	0.273592	0.126992	0.257264	0.217444	0.250097	0.545895	0.184538	0.142764	0.474414	0.392584	0.285636	0.271458	0.13522	0.260832	0.155991	0.215379	0.188747	0.127852	0.183163	0.129142	0.21952	0.149923	0.180874	0.128193	0.135603	0.243221	0.167023	0.194382	0.192135	0.34473	0.294011
0.198564	0.286188	0.146808	0.33739	0.131729	0.448126	0.18821	0.275791	0.144636	0.195964	0.13957	0.135494	0.544208	0.127008	0.160875	0.200914	0.314753	0.218937	0.118523	0.227692	0.126425	0.157456	0.142092	0.195714	0.470149	0.175952	0.142387	0.31443	0.34048	0.211207	0.257756	0.136277	0.260628	0.139626	0.125957	0.191027	0.124153	0.135124	0.125739	0.13854	0.12396	0.126309	0.13637	0.126551	0.239618	0.163363	0.137855	0.127743	0.268667	0.178498
0.252938	0.487906	0.144093	0.295224	0.134417	0.151725	0.28677	0.266732	0.152247	0.143332	0.142818	0.12731	0.184293	0.207753	0.160829	0.156158	0.337624	0.265988	0.114482	0.235513	0.124447	0.248244	0.265438	0.20381	0.155155	0.180925	0.142614	0.339983	0.446289	0.265259	0.279698	0.130579	0.220455	0.139892	0.122421	0.186906	0.12715	0.131753	0.133842	0.14916	0.124041	0.13232	0.125656	0.125954	0.241881	0.16606	0.213236	0.132794	0.205909	0.206552
0.239587	0.424911	0.140647	0.299107	0.129509	0.144707	0.206964	0.28432	0.138998	0.126222	0.141997	0.130077	0.139959	0.190101	0.162984	0.15554	0.277253	0.249047	0.127089	0.221535	0.125776	0.29951	0.199996	0.201135	0.144966	0.248106	0.151255	0.2849	0.69821	0.212842	0.549435	0.137635	0.168921	0.135999	0.124372	0.186978	0.131973	0.178125	0.132412	0.165488	0.133713	0.131924	0.126184	0.129336	0.241672	0.171535	0.140354	0.178403	0.205341	0.190544
0.119181	0.213969	0.131904	0.302897	0.129753	0.471969	0.178626	0.15542	0.140424	0.129136	0.138157	0.122164	0.547843	0.12673	0.158588	0.139294	0.282108	0.317096	0.111227	0.127065	0.118487	0.145397	0.131307	0.280978	0.474109	0.18151	0.128482	0.2368	0.2779	0.215303	0.285373	0.126463	0.162599	0.125616	0.116509	0.189484	0.120126	0.121131	0.121871	0.121854	0.116166	0.121206	0.121418	0.117278	0.251618	0.165253	0.123224	0.121073	0.190237	0.172669
0.147035	0.152644	0.13181	0.398363	0.130359	0.130941	0.160011	0.119729	0.131567	0.129617	0.149604	0.12056	0.297361	0.12378	0.160019	0.148918	0.291723	0.242634	0.110397	0.140416	0.11792	0.12406	0.116911	0.309391	0.131479	0.182052	0.123737	0.246208	0.266427	0.214073	0.284422	0.119395	0.15934	0.124956	0.118173	0.189464	0.120224	0.118777	0.119123	0.118623	0.115283	0.12083	0.122322	0.11727	0.250648	0.165281	0.119671	0.139841	0.192153	0.173433
0.136785	0.279146	0.185621	0.438649	0.130325	0.135962	0.338611	0.248406	0.196516	0.14156	0.152144	0.153626	0.217868	0.258902	0.162716	0.223376	0.320765	0.29992	0.112959	0.314132	0.182942	0.205486	0.21445	0.21005	0.133855	0.268286	0.224685	0.34	0.297272	0.218454	0.433381	0.204991	0.419759	0.208821	0.119646	0.191249	0.138521	0.131975	0.152248	0.138845	0.118	0.358464	0.168894	0.13734	0.281443	0.178106	0.229655	0.216005	0.192641	0.234289
0.126043	0.202934	0.140119	0.307992	0.129857	0.126003	0.177061	0.180408	0.122472	0.123908	0.142375	0.131432	0.125457	0.120959	0.165601	0.193414	0.333523	0.259263	0.124854	0.130462	0.126294	0.129465	0.208504	0.208668	0.126292	0.186204	0.133536	0.249975	0.270846	0.340339	0.315781	0.129958	0.164873	0.136101	0.124597	0.194786	0.124046	0.124141	0.124704	0.130975	0.129169	0.13185	0.126524	0.130354	0.261277	0.170605	0.129404	0.132036	0.182252	0.16586
0.134522	0.272467	0.136503	0.2627	0.131961	0.150588	0.321136	0.25327	0.140917	0.13211	0.139333	0.131507	0.23584	0.12657	0.157684	0.141433	0.245133	0.214126	0.116991	0.246192	0.125348	0.137224	0.128865	0.190299	0.148014	0.221116	0.142598	0.292545	0.240319	0.196294	0.245398	0.130426	0.246997	0.139315	0.125692	0.176188	0.125388	0.125191	0.131331	0.138154	0.12192	0.145312	0.126856	0.129101	0.220679	0.157897	0.129121	0.140279	0.190373	0.242654
0.175982	0.185006	0.142005	0.304382	0.132032	0.132444	0.165206	0.146511	0.130319	0.119324	0.144423	0.127229	0.156417	0.123583	0.167554	0.144965	0.288657	0.236777	0.120238	0.125422	0.125956	0.124115	0.126848	0.211207	0.132948	0.188731	0.135474	0.211378	0.270731	0.242352	0.284111	0.126016	0.167383	0.131532	0.12605	0.196019	0.12539	0.126693	0.128047	0.128903	0.125347	0.127726	0.128634	0.127462	0.256545	0.172441	0.131971	0.127642	0.186396	0.167245
0.117887	0.225997	0.271817	0.480403	0.129028	0.115707	0.2185	0.129579	0.143303	0.136426	0.322517	0.402295	0.123504	0.168116	0.16005	0.263357	0.434295	0.248847	0.116063	0.269497	0.193572	0.1304	0.199521	0.207064	0.116165	0.238574	0.323388	0.219723	0.276318	0.212576	0.387638	0.385464	0.247793	0.380754	0.125636	0.246598	0.210155	0.192459	0.237124	0.126796	0.137871	0.392692	0.192321	0.121767	0.459588	0.208142	0.354042	0.372378	0.187954	0.173452
0.122487	0.122779	0.136484	0.302958	0.13389	0.125448	0.163886	0.126968	0.126716	0.12768	0.140056	0.122683	0.131497	0.127122	0.165702	0.139924	0.282666	0.24159	0.114756	0.12494	0.121224	0.12832	0.126478	0.211624	0.314302	0.187787	0.13188	0.215996	0.271267	0.217683	0.286702	0.124324	0.164794	0.127839	0.121428	0.191787	0.122221	0.123502	0.124034	0.12346	0.118411	0.125564	0.125683	0.121137	0.252427	0.167838	0.126417	0.123189	0.191007	0.17353
0.132036	0.266273	0.297934	0.398407	0.131152	0.137202	0.334819	0.319786	0.208603	0.203214	0.317144	0.366888	0.140175	0.12543	0.166355	0.324649	0.469019	0.241568	0.184673	0.229262	0.19138	0.23366	0.222651	0.210033	0.13761	0.292488	0.384721	0.225518	0.303438	0.22283	0.286283	0.295274	0.241728	0.384745	0.136925	0.277254	0.222315	0.14473	0.284614	0.230544	0.210273	0.385632	0.208872	0.129658	0.439631	0.394814	0.38119	0.301256	0.195743	0.183526
0.123526	0.117417	0.137422	0.305282	0.132891	0.120096	0.218513	0.179595	0.394602	0.126904	0.141019	0.123816	0.124829	0.181	0.166971	0.141997	0.284351	0.241753	0.118358	0.127989	0.122147	0.125619	0.122824	0.209675	0.120745	0.222057	0.129907	0.212064	0.268137	0.218294	0.376909	0.124588	0.170913	0.127363	0.124081	0.192886	0.121995	0.124669	0.124328	0.125036	0.12202	0.128948	0.125542	0.12685	0.252885	0.169083	0.124934	0.123285	0.19003	0.174157
0.131193	0.182477	0.142638	0.309589	0.131779	0.141444	0.332298	0.159457	0.226705	0.120411	0.14477	0.126835	0.15612	0.173584	0.167601	0.145523	0.290239	0.239391	0.120993	0.140972	0.126638	0.135974	0.130836	0.212272	0.139728	0.335209	0.137872	0.324616	0.276714	0.221993	0.352922	0.126992	0.174197	0.132739	0.126742	0.19653	0.127374	0.181604	0.127727	0.142528	0.126585	0.133007	0.128791	0.133205	0.257401	0.171136	0.131022	0.127068	0.194283	0.184313
0.126104	0.111324	0.140074	0.300896	0.129497	0.125261	0.160836	0.12672	0.123333	0.115567	0.14116	0.12464	0.124395	0.120198	0.165856	0.142093	0.285475	0.232965	0.124112	0.123522	0.125139	0.127384	0.128184	0.209066	0.125553	0.186694	0.132115	0.207743	0.268887	0.221329	0.282382	0.123869	0.16562	0.129228	0.124564	0.193728	0.169441	0.124644	0.124771	0.130775	0.128038	0.125109	0.126491	0.130449	0.254626	0.170618	0.127225	0.176477	0.18233	0.163265
0.178912	0.222432	0.140287	0.308115	0.133806	0.185338	0.268642	0.258048	0.132265	0.123858	0.143982	0.127221	0.512412	0.125966	0.168529	0.145099	0.289916	0.243144	0.117542	0.196496	0.125717	0.137927	0.128663	0.211341	0.184496	0.187397	0.186446	0.251366	0.274565	0.241933	0.285727	0.126188	0.168535	0.133075	0.123945	0.196233	0.124873	0.125672	0.129456	0.135593	0.12267	0.127518	0.127622	0.125387	0.257476	0.17063	0.131751	0.126165	0.203243	0.176184
0.129922	0.142041	0.145881	0.31382	0.136038	0.136779	0.249981	0.158125	0.135516	0.125356	0.144633	0.127257	0.216172	0.126908	0.16716	0.145425	0.289163	0.243591	0.116116	0.271771	0.125155	0.127692	0.12662	0.213554	0.135836	0.252072	0.134833	0.230982	0.272755	0.221327	0.288343	0.130831	0.262894	0.13082	0.125808	0.195111	0.130831	0.130475	0.126676	0.129636	0.12182	0.126999	0.127645	0.1255	0.256186	0.170691	0.132824	0.126114	0.199589	0.192541
0.175424	0.181587	0.145165	0.288288	0.132571	0.155305	0.167684	0.136959	0.133412	0.120948	0.14289	0.126411	0.474817	0.14147	0.16417	0.146001	0.273261	0.23527	0.120246	0.186803	0.127865	0.148443	0.175831	0.204663	0.156052	0.183304	0.138176	0.210579	0.264236	0.213813	0.318641	0.126528	0.216541	0.133765	0.125312	0.188999	0.127134	0.127072	0.131746	0.129823	0.193476	0.128109	0.128177	0.126859	0.243439	0.167422	0.132719	0.127162	0.194823	0.17175
0.117051	0.133454	0.130042	0.385155	0.129334	0.118772	0.219541	0.126223	0.121607	0.127784	0.136269	0.124621	0.124862	0.12479	0.15971	0.135934	0.278298	0.245737	0.109967	0.177427	0.117237	0.127322	0.119596	0.204995	0.119271	0.241339	0.134689	0.214349	0.268681	0.212095	0.283902	0.125191	0.164696	0.140107	0.116305	0.186704	0.11844	0.117013	0.118756	0.119067	0.114782	0.141349	0.121179	0.121283	0.254244	0.162483	0.186289	0.181513	0.186623	0.173175
0.126041	0.117883	0.141143	0.305013	0.132275	0.121819	0.168179	0.13194	0.127072	0.12165	0.143755	0.126711	0.128476	0.125	0.169806	0.1453	0.287558	0.238821	0.11931	0.126263	0.125315	0.129073	0.126626	0.217823	0.121882	0.190001	0.133148	0.309076	0.271664	0.325359	0.336104	0.126452	0.167504	0.136149	0.12612	0.196284	0.125606	0.126272	0.126871	0.12889	0.125381	0.126864	0.129031	0.127222	0.256478	0.172588	0.128977	0.125791	0.187009	0.169029
0.216605	0.284731	0.135248	0.279117	0.131535	0.121384	0.191327	0.213555	0.14243	0.125033	0.145191	0.127819	0.130718	0.127131	0.165132	0.140195	0.283989	0.225205	0.113851	0.143212	0.122463	0.229278	0.131063	0.194755	0.120937	0.18694	0.134617	0.221695	0.393865	0.218734	0.29204	0.126597	0.170132	0.133758	0.122454	0.192312	0.125063	0.126424	0.125071	0.15641	0.123548	0.130733	0.124672	0.121935	0.25298	0.173681	0.13119	0.129088	0.192624	0.179554
0.126242	0.122968	0.189584	0.396734	0.127738	0.12448	0.153356	0.127814	0.150867	0.13251	0.449649	0.460226	0.124503	0.120096	0.175362	0.235678	0.392737	0.212582	0.130172	0.286206	0.247443	0.136216	0.188836	0.20045	0.124959	0.276824	0.294961	0.207394	0.245644	0.221151	0.281859	0.357245	0.246107	0.342412	0.192953	0.430793	0.25398	0.230952	0.234106	0.13972	0.150401	0.368612	0.230046	0.129659	0.519449	0.252446	0.307832	0.311539	0.182045	0.174547
0.177018	0.228238	0.144762	0.370923	0.13029	0.125573	0.17636	0.20078	0.135354	0.122937	0.141344	0.126347	0.130253	0.125525	0.171932	0.218604	0.374892	0.207872	0.120519	0.141005	0.182614	0.145623	0.130163	0.187525	0.125847	0.186163	0.201917	0.29338	0.24695	0.212967	0.270053	0.138717	0.169411	0.135859	0.126337	0.187671	0.135343	0.132244	0.133856	0.14031	0.125844	0.131336	0.134823	0.127627	0.24272	0.174369	0.140903	0.179339	0.183044	0.177251
0.133153	0.149825	0.138971	0.279007	0.134049	0.121159	0.181302	0.152981	0.135776	0.128275	0.15704	0.140292	0.134982	0.128976	0.176354	0.146399	0.285821	0.221879	0.121681	0.129718	0.124454	0.147628	0.127253	0.19663	0.121423	0.187463	0.135163	0.217481	0.267237	0.28486	0.289841	0.129236	0.167284	0.131811	0.124409	0.207801	0.126478	0.125149	0.126655	0.144004	0.12459	0.12833	0.128595	0.123588	0.270482	0.172092	0.133318	0.12812	0.190731	0.18402
0.201894	0.427237	0.158118	0.262633	0.127532	0.211302	0.543103	0.604225	0.451916	0.146956	0.138973	0.123398	0.210756	0.125262	0.169032	0.149686	0.273757	0.209744	0.133276	0.232245	0.134749	0.324305	0.196974	0.184835	0.149031	0.190882	0.166678	0.217564	0.339046	0.21466	0.268422	0.164178	0.177563	0.24056	0.156292	0.186015	0.138513	0.287006	0.329121	0.530833	0.134251	0.134385	0.134242	0.141368	0.249387	0.17386	0.164183	0.131098	0.272291	0.289022
0.11294	0.192372	0.126269	0.262113	0.122895	0.110036	0.306293	0.193266	0.115317	0.117225	0.131921	0.113622	0.135309	0.116	0.162773	0.136831	0.274913	0.216826	0.107191	0.114673	0.112072	0.111348	0.112056	0.186385	0.1095	0.175722	0.11903	0.213395	0.240057	0.207283	0.279987	0.113391	0.155633	0.120056	0.112766	0.181503	0.113231	0.113778	0.113381	0.114347	0.110051	0.117694	0.115497	0.11236	0.242824	0.158125	0.115687	0.117781	0.182667	0.17828
0.229538	0.351547	0.136976	0.251529	0.130846	0.123948	0.279598	0.304294	0.142189	0.151737	0.140513	0.12634	0.14807	0.129215	0.159077	0.153504	0.261046	0.275809	0.119744	0.152351	0.126469	0.150932	0.246868	0.182895	0.127661	0.186545	0.142075	0.359103	0.272047	0.213829	0.256665	0.137716	0.162827	0.129458	0.129422	0.182879	0.127542	0.132996	0.129219	0.256009	0.128445	0.126712	0.127974	0.124505	0.231613	0.163224	0.13473	0.129304	0.211774	0.248818
0.209113	0.285478	0.137391	0.260456	0.132054	0.123962	0.226795	0.356898	0.136274	0.128051	0.141264	0.125217	0.143982	0.127941	0.161185	0.14564	0.270563	0.275547	0.115542	0.142883	0.124122	0.130464	0.13535	0.187688	0.124668	0.181425	0.132777	0.288548	0.257208	0.21088	0.274609	0.125988	0.16364	0.130365	0.123712	0.186972	0.125903	0.127011	0.127483	0.12842	0.123912	0.125848	0.126193	0.122538	0.241911	0.165293	0.131287	0.124424	0.183359	0.232443
0.125238	0.179206	0.43589	0.230545	0.127177	0.134239	0.139411	0.134286	0.156511	0.143186	0.330708	0.365413	0.140361	0.124495	0.141411	0.386752	0.448026	0.148423	0.136043	0.484485	0.203616	0.134257	0.135479	0.162045	0.139061	0.291527	0.441218	0.150426	0.166947	0.159236	0.172354	0.479571	0.225184	0.571067	0.233242	0.385482	0.236204	0.469575	0.298609	0.132372	0.272115	0.335976	0.317803	0.124225	0.39251	0.312896	0.488356	0.268122	0.148896	0.14417
0.233732	0.670384	0.143138	0.330696	0.128211	0.274196	0.515426	0.695814	0.234647	0.144626	0.13949	0.135242	0.287684	0.185342	0.152771	0.150743	0.294862	0.257095	0.133531	0.276391	0.126591	0.591663	0.221182	0.174093	0.388911	0.177999	0.15945	0.284084	0.456699	0.193847	0.236827	0.143381	0.213284	0.147218	0.129322	0.171455	0.127197	0.134579	0.20869	0.364842	0.13761	0.133195	0.126456	0.133565	0.211416	0.160337	0.153547	0.219929	0.538406	0.415283
0.191914	0.346272	0.136893	0.279957	0.129495	0.129472	0.184245	0.226151	0.139917	0.130723	0.141431	0.123806	0.138647	0.131532	0.163136	0.142903	0.285031	0.226732	0.116203	0.133153	0.12249	0.227352	0.137956	0.19499	0.130171	0.186032	0.133994	0.24645	0.511337	0.218831	0.296566	0.124493	0.167332	0.129272	0.122398	0.192408	0.123417	0.123875	0.125018	0.142392	0.122824	0.125159	0.124945	0.121599	0.252573	0.169173	0.125867	0.124929	0.211465	0.252571
0.13844	0.322825	0.137985	0.267812	0.132278	0.126863	0.190216	0.351619	0.154201	0.391521	0.141495	0.126124	0.141656	0.127937	0.160196	0.14195	0.271938	0.218087	0.13721	0.138342	0.124696	0.170905	0.129611	0.189341	0.127762	0.183021	0.135181	0.231866	0.25836	0.211744	0.270236	0.126589	0.163954	0.133998	0.126911	0.188269	0.124668	0.128156	0.126513	0.160075	0.134116	0.126955	0.127155	0.124211	0.243446	0.166011	0.134627	0.129037	0.314931	0.377933
0.132183	0.295525	0.142834	0.278963	0.13217	0.140638	0.275764	0.343948	0.255753	0.125026	0.145622	0.127942	0.156637	0.132342	0.166802	0.152793	0.294435	0.223688	0.12006	0.140549	0.126994	0.426769	0.135296	0.195917	0.14238	0.198591	0.147036	0.242566	0.272316	0.222701	0.286362	0.136615	0.173084	0.137825	0.124933	0.195559	0.125624	0.12517	0.130792	0.258784	0.124406	0.131032	0.128387	0.126073	0.25691	0.17311	0.1383	0.137392	0.500621	0.295575
0.167	0.255438	0.127931	0.223491	0.12617	0.119477	0.161271	0.380742	0.160039	0.264732	0.132679	0.121488	0.134879	0.124633	0.147102	0.138416	0.225558	0.186586	0.118728	0.131003	0.117997	0.282088	0.119129	0.169727	0.121978	0.160868	0.127404	0.214544	0.316599	0.181635	0.253695	0.120563	0.154341	0.128263	0.117657	0.165484	0.121868	0.118834	0.120432	0.14195	0.116951	0.123368	0.122803	0.116974	0.205392	0.149132	0.122237	0.124302	0.372726	0.30741
0.209614	0.286807	0.139948	0.246281	0.12918	0.123407	0.171848	0.158293	0.134573	0.128187	0.140706	0.131965	0.130592	0.126011	0.160083	0.155362	0.259629	0.208742	0.12021	0.201599	0.12611	0.223577	0.137781	0.182612	0.123811	0.25324	0.140749	0.239731	0.488411	0.204714	0.294028	0.141855	0.163879	0.132091	0.12554	0.181058	0.132315	0.131985	0.13782	0.141602	0.125944	0.133787	0.126783	0.12656	0.230945	0.164793	0.134178	0.133221	0.225586	0.20572
0.127889	0.240155	0.206879	0.265972	0.131877	0.136206	0.180181	0.425808	0.245157	0.197562	0.1412	0.126068	0.178357	0.127617	0.16306	0.147482	0.272949	0.206943	0.120478	0.132111	0.125908	0.320795	0.132831	0.188981	0.144117	0.182336	0.202688	0.247717	0.27635	0.212361	0.268884	0.129969	0.163875	0.13199	0.125591	0.188955	0.129576	0.126856	0.126276	0.284405	0.127054	0.127354	0.127316	0.130752	0.25376	0.167701	0.198683	0.131506	0.251202	0.308574
0.313843	0.350195	0.138	0.247877	0.12696	0.128016	0.256507	0.239371	0.132979	0.124804	0.138302	0.124288	0.130004	0.122696	0.159481	0.143375	0.319821	0.262613	0.1237	0.194466	0.126552	0.203771	0.137375	0.180312	0.127981	0.175263	0.136712	0.282792	0.367032	0.218322	0.262336	0.137752	0.162324	0.130204	0.124575	0.181069	0.132863	0.130936	0.128053	0.241806	0.128841	0.125905	0.127062	0.128525	0.229845	0.161878	0.138661	0.127463	0.188626	0.180179
0.206487	0.384139	0.201009	0.35458	0.130908	0.137887	0.196904	0.18393	0.15899	0.133731	0.144152	0.126485	0.142445	0.127377	0.16627	0.146724	0.290489	0.223615	0.201506	0.362165	0.181589	0.164019	0.354408	0.196186	0.137177	0.236295	0.13797	0.334388	0.356094	0.222167	0.293952	0.141325	0.258561	0.134151	0.125406	0.195197	0.239522	0.212816	0.130011	0.144903	0.197299	0.214096	0.129561	0.124772	0.256963	0.183428	0.148964	0.134616	0.215653	0.19482
0.196498	0.411439	0.136335	0.280801	0.129222	0.122856	0.483502	0.318258	0.147846	0.134016	0.140702	0.123544	0.141523	0.133699	0.162296	0.140788	0.289419	0.297838	0.115505	0.138947	0.12291	0.155694	0.124408	0.193068	0.125969	0.259524	0.133186	0.247757	0.351621	0.221429	0.285875	0.127665	0.165535	0.134477	0.119138	0.19162	0.124286	0.123644	0.125812	0.203291	0.119061	0.125529	0.124463	0.124624	0.253803	0.167882	0.133683	0.132398	0.220584	0.209296
0.126065	0.222336	0.134418	0.273301	0.131605	0.118442	0.207272	0.168001	0.140159	0.123988	0.142285	0.128758	0.186305	0.126979	0.164131	0.140735	0.283739	0.22167	0.11311	0.134565	0.122191	0.171987	0.135618	0.196335	0.119368	0.185691	0.132557	0.238064	0.377753	0.217917	0.289048	0.124709	0.167764	0.131253	0.121961	0.192821	0.123522	0.123189	0.124326	0.216644	0.122881	0.13052	0.127226	0.126455	0.253492	0.173511	0.126987	0.129464	0.21151	0.190812
0.183253	0.259851	0.141983	0.271709	0.128294	0.135471	0.180968	0.165159	0.135414	0.26738	0.142667	0.124924	0.129529	0.124061	0.166849	0.1538	0.353297	0.216504	0.13991	0.197224	0.126691	0.143343	0.290571	0.194288	0.135449	0.186823	0.144949	0.288696	0.326312	0.372266	0.284356	0.133641	0.230709	0.130873	0.12522	0.194443	0.134118	0.127784	0.135817	0.134133	0.135214	0.125943	0.134307	0.129212	0.255053	0.177553	0.150428	0.12459	0.198565	0.184291
0.220736	0.407786	0.146592	0.277039	0.131134	0.16547	0.284896	0.306433	0.135716	0.129915	0.153028	0.126456	0.263656	0.128299	0.169945	0.262215	0.403037	0.238795	0.120513	0.152966	0.12675	0.242868	0.199723	0.302748	0.167888	0.18899	0.145792	0.385647	0.333338	0.235995	0.286933	0.138068	0.176753	0.147703	0.126258	0.195472	0.132214	0.130856	0.136037	0.146439	0.145017	0.132099	0.136016	0.128043	0.256287	0.178424	0.164033	0.143968	0.2167	0.304828
0.125433	0.123061	0.145907	0.272204	0.131733	0.118044	0.16198	0.127241	0.126947	0.176742	0.142802	0.126663	0.125642	0.172328	0.168128	0.143112	0.286992	0.264572	0.116406	0.12603	0.125029	0.124129	0.123898	0.241999	0.119133	0.189876	0.131301	0.31871	0.247959	0.220499	0.287301	0.12635	0.167039	0.130059	0.125284	0.194416	0.124771	0.125063	0.126506	0.129094	0.122682	0.127074	0.129034	0.124467	0.255403	0.17015	0.127642	0.124931	0.206272	0.182924
0.131338	0.260085	0.140059	0.268124	0.127182	0.130849	0.361334	0.365504	0.147273	0.116383	0.140686	0.123519	0.14512	0.126237	0.166578	0.142291	0.289973	0.212845	0.126034	0.132254	0.125836	0.178624	0.132128	0.192034	0.186497	0.196164	0.138187	0.239639	0.25556	0.222244	0.280442	0.124978	0.169534	0.128359	0.125614	0.193558	0.122676	0.127247	0.236041	0.298127	0.130298	0.12437	0.12648	0.13642	0.253465	0.170139	0.133388	0.125935	0.495522	0.194397
0.129729	0.328448	0.134517	0.269898	0.129779	0.217086	0.2085	0.569004	0.17643	0.130073	0.139098	0.124633	0.139159	0.134188	0.159833	0.139368	0.269477	0.214227	0.115453	0.13429	0.122046	0.321929	0.127132	0.188042	0.180283	0.179843	0.135332	0.237324	0.325846	0.207893	0.271955	0.125007	0.164191	0.132128	0.120787	0.185635	0.122657	0.124989	0.126761	0.25998	0.120842	0.124824	0.12527	0.120503	0.241657	0.162424	0.132081	0.127868	0.308493	0.296448
0.124497	0.115156	0.140242	0.268924	0.130154	0.123334	0.162218	0.128458	0.123618	0.118379	0.143974	0.12543	0.12636	0.123483	0.167795	0.142899	0.285378	0.213638	0.120748	0.126323	0.127046	0.130059	0.129246	0.195307	0.124374	0.187713	0.132558	0.229502	0.242657	0.222298	0.284918	0.126087	0.166002	0.130434	0.125539	0.194212	0.124687	0.125324	0.126013	0.129078	0.125782	0.127477	0.127429	0.129344	0.254941	0.171268	0.127475	0.125861	0.198524	0.178784
0.199599	0.375604	0.136946	0.279715	0.131316	0.118929	0.252453	0.305266	0.144121	0.13774	0.141015	0.123859	0.138231	0.129201	0.163581	0.141658	0.287879	0.291654	0.115749	0.135657	0.122542	0.152826	0.122882	0.194541	0.122006	0.184835	0.130738	0.243999	0.343054	0.220676	0.289152	0.127287	0.165851	0.128994	0.119952	0.191836	0.123186	0.124601	0.125648	0.213985	0.120511	0.12438	0.12564	0.125287	0.253658	0.168659	0.212071	0.227919	0.219529	0.210819
0.184667	0.199319	0.141501	0.272472	0.128852	0.125299	0.176016	0.162522	0.130731	0.126126	0.225161	0.208579	0.131928	0.121801	0.166856	0.143662	0.286268	0.214225	0.124511	0.190622	0.125371	0.148109	0.145522	0.19378	0.125174	0.194981	0.140025	0.234488	0.557032	0.221951	0.292208	0.154214	0.231143	0.13033	0.126298	0.27796	0.135545	0.125464	0.125833	0.14434	0.130492	0.14054	0.127028	0.128608	0.337885	0.238024	0.141266	0.125933	0.201148	0.176401
0.135753	0.254427	0.142231	0.331886	0.127705	0.138971	0.522608	0.189246	0.194907	0.118505	0.142727	0.131361	0.165941	0.120126	0.163946	0.144881	0.292667	0.213203	0.127595	0.241001	0.125564	0.220814	0.192791	0.192004	0.200746	0.185078	0.204003	0.327718	0.260494	0.221883	0.279647	0.128708	0.21795	0.204247	0.12378	0.193506	0.123165	0.126442	0.131019	0.206366	0.130414	0.201228	0.125056	0.344101	0.260001	0.171573	0.201405	0.199447	0.228918	0.181676
0.127365	0.200337	0.141388	0.395323	0.132429	0.457293	0.174382	0.344503	0.156289	0.124161	0.143746	0.129739	0.501034	0.12562	0.166605	0.145097	0.289056	0.217855	0.119076	0.133999	0.12627	0.145728	0.144589	0.197186	0.458337	0.186857	0.140336	0.270602	0.245554	0.222634	0.288	0.130113	0.168504	0.132613	0.125325	0.19519	0.126145	0.125646	0.127494	0.150953	0.125614	0.127643	0.129186	0.126206	0.256189	0.171892	0.130202	0.126033	0.231891	0.184034
0.283189	0.263909	0.14677	0.38381	0.131906	0.126958	0.177568	0.159864	0.132586	0.122143	0.158983	0.149641	0.138284	0.127399	0.167751	0.157233	0.286675	0.240047	0.120952	0.314417	0.17969	0.14332	0.133831	0.194774	0.127224	0.254244	0.134402	0.23747	0.407311	0.230326	0.338501	0.411642	0.175003	0.134598	0.127952	0.196258	0.412893	0.147006	0.150631	0.366715	0.128711	0.137245	0.129361	0.130962	0.256956	0.195174	0.157793	0.130675	0.205728	0.186068
0.223359	0.497969	0.143408	0.289664	0.131838	0.139731	0.188794	0.26032	0.148426	0.124267	0.147114	0.13036	0.147247	0.191163	0.168293	0.156159	0.295709	0.29935	0.122055	0.210294	0.126297	0.29408	0.182717	0.19615	0.141545	0.192022	0.149927	0.250058	0.557666	0.223687	0.602725	0.130001	0.176676	0.134534	0.125584	0.195992	0.127982	0.128309	0.132683	0.159757	0.12712	0.131536	0.128176	0.127411	0.257506	0.174837	0.141198	0.134147	0.22136	0.254678
0.241181	0.592226	0.170972	0.371172	0.124557	0.374388	0.574208	0.69485	0.369979	0.278166	0.171486	0.210178	0.289119	0.1908	0.153653	0.2237	0.342726	0.213188	0.154673	0.353789	0.177012	0.61652	0.268679	0.204206	0.295534	0.182004	0.214709	0.395939	0.644335	0.19618	0.245881	0.201265	0.402139	0.160393	0.175079	0.230738	0.134791	0.200771	0.137752	0.445275	0.208925	0.196162	0.12446	0.13778	0.229941	0.168947	0.165728	0.2134	0.339953	0.349412
0.224062	0.464301	0.137042	0.243949	0.127096	0.229524	0.430257	0.687049	0.55899	0.281194	0.138379	0.184276	0.494548	0.136369	0.140662	0.205003	0.238147	0.16242	0.136777	0.235902	0.125662	0.55168	0.198338	0.151073	0.280268	0.162985	0.155026	0.245687	0.352402	0.166617	0.188541	0.158256	0.202726	0.138277	0.204907	0.150122	0.13771	0.133236	0.192354	0.374959	0.13978	0.23223	0.125919	0.169435	0.229909	0.143118	0.146845	0.148208	0.573282	0.340926
0.311356	0.619112	0.139074	0.311692	0.129044	0.143791	0.309063	0.463008	0.200316	0.14951	0.139967	0.130453	0.211928	0.212491	0.154875	0.204915	0.316262	0.355691	0.126883	0.292518	0.121838	0.296139	0.205468	0.180932	0.151854	0.225232	0.209871	0.315379	0.440501	0.312477	0.262065	0.135427	0.218786	0.198725	0.123192	0.179501	0.124989	0.1324	0.18936	0.287311	0.131191	0.130618	0.123862	0.136695	0.229451	0.161236	0.237257	0.246702	0.241915	0.323881
0.126518	0.124894	0.139674	0.273118	0.132754	0.12758	0.161163	0.137925	0.13283	0.120252	0.143146	0.125891	0.136184	0.125814	0.169996	0.148235	0.286375	0.216096	0.118285	0.126345	0.125474	0.143531	0.126332	0.196683	0.127588	0.196318	0.140622	0.236565	0.335393	0.221759	0.289929	0.128183	0.16708	0.130969	0.126567	0.195442	0.125543	0.127143	0.126492	0.140101	0.125248	0.128912	0.130044	0.125908	0.2566	0.171465	0.12815	0.125782	0.281033	0.181541
0.170942	0.234759	0.140128	0.270738	0.129355	0.146639	0.159216	0.239298	0.171088	0.12687	0.142621	0.125456	0.151856	0.124543	0.16777	0.214833	0.305474	0.216041	0.121552	0.13341	0.12573	0.184536	0.137513	0.20735	0.15632	0.187863	0.134426	0.301359	0.277484	0.234668	0.284596	0.126803	0.16657	0.148061	0.126141	0.195329	0.125877	0.12623	0.127354	0.151859	0.143196	0.128153	0.128894	0.127833	0.255611	0.172134	0.141232	0.130282	0.201459	0.187287
0.126512	0.271184	0.137712	0.414188	0.127245	0.132102	0.216315	0.364475	0.134356	0.119627	0.139806	0.124083	0.146395	0.123268	0.160042	0.14753	0.323066	0.205911	0.122022	0.142007	0.12436	0.253717	0.132169	0.18616	0.13011	0.178675	0.134089	0.224694	0.268311	0.21121	0.264308	0.123493	0.174534	0.129135	0.123023	0.187059	0.122557	0.123038	0.127272	0.152594	0.127595	0.124712	0.12531	0.127362	0.241504	0.165441	0.128164	0.124326	0.214709	0.205942
0.134764	0.304651	0.139646	0.269484	0.130226	0.158843	0.315085	0.596901	0.432529	0.217489	0.142342	0.126783	0.375563	0.126339	0.162695	0.146858	0.270359	0.205998	0.176953	0.217501	0.127672	0.297534	0.14472	0.18879	0.175609	0.197893	0.147214	0.232346	0.326842	0.21233	0.408296	0.141112	0.178908	0.134671	0.125991	0.188617	0.131959	0.1345	0.128664	0.341974	0.132513	0.128992	0.128612	0.137141	0.243216	0.167506	0.137102	0.129888	0.544263	0.298858
0.146127	0.356905	0.142866	0.372704	0.13029	0.158267	0.347311	0.690888	0.249062	0.290792	0.151185	0.134379	0.17828	0.176727	0.166709	0.156291	0.293247	0.280982	0.142844	0.148289	0.127021	0.254686	0.142223	0.195877	0.159181	0.187411	0.196766	0.353749	0.376214	0.271771	0.3199	0.129536	0.174171	0.142837	0.125426	0.19547	0.208702	0.12579	0.13136	0.180627	0.140837	0.236395	0.127805	0.128872	0.261906	0.173989	0.137767	0.128153	0.31579	0.407335
0.257961	0.595688	0.136028	0.368554	0.130006	0.163603	0.540028	0.686348	0.320228	0.44794	0.145048	0.127026	0.186506	0.13363	0.161848	0.156394	0.297088	0.236412	0.396165	0.258446	0.180019	0.361822	0.312066	0.19382	0.212113	0.186521	0.154722	0.263095	0.496749	0.220455	0.294203	0.241847	0.226385	0.278888	0.183599	0.191801	0.135853	0.180427	0.183981	0.238669	0.424412	0.124479	0.175964	0.124176	0.253264	0.232843	0.159149	0.211385	0.249454	0.243897
0.287407	0.357877	0.143942	0.275108	0.132966	0.125453	0.177379	0.235602	0.134081	0.133461	0.14343	0.126231	0.136109	0.129092	0.166343	0.148607	0.288025	0.25146	0.11624	0.147905	0.125237	0.211959	0.132546	0.197191	0.12458	0.187433	0.135044	0.30479	0.512054	0.228666	0.307674	0.138648	0.169749	0.130827	0.123976	0.195184	0.133314	0.130937	0.128557	0.150865	0.124978	0.126759	0.128531	0.123775	0.255191	0.170369	0.135308	0.127214	0.204689	0.197106
0.187971	0.353324	0.142418	0.296364	0.13145	0.127895	0.203969	0.424398	0.170851	0.254945	0.29506	0.140523	0.138288	0.199292	0.166949	0.152665	0.296187	0.227735	0.458117	0.22955	0.12565	0.284598	0.199768	0.2035	0.128892	0.203717	0.161436	0.249278	0.319392	0.222089	0.288725	0.139521	0.251624	0.155567	0.125008	0.203957	0.135629	0.128633	0.128895	0.154664	0.326377	0.139427	0.128331	0.195648	0.324545	0.172884	0.148246	0.13928	0.221315	0.206101
0.30845	0.624305	0.138034	0.372546	0.126931	0.14057	0.315341	0.417233	0.168447	0.160722	0.142522	0.124296	0.227729	0.135682	0.158029	0.15544	0.293636	0.311481	0.129695	0.266676	0.117649	0.283875	0.260128	0.189773	0.143963	0.180369	0.200904	0.359396	0.548107	0.304981	0.29108	0.13721	0.221965	0.136374	0.116973	0.1874	0.126424	0.124795	0.126531	0.27238	0.131926	0.127644	0.120019	0.120927	0.248978	0.163815	0.136867	0.220824	0.225251	0.304582
0.386762	0.406192	0.153612	0.361068	0.13121	0.119075	0.155897	0.138398	0.126543	0.121703	0.151723	0.127127	0.157599	0.126096	0.164567	0.144638	0.278599	0.210371	0.117752	0.297722	0.223717	0.216523	0.128246	0.189597	0.119461	0.261299	0.140798	0.318697	0.322337	0.29143	0.270633	0.187918	0.230688	0.224001	0.184607	0.187956	0.198008	0.133271	0.21758	0.130018	0.123511	0.129705	0.218843	0.124939	0.243779	0.166889	0.198219	0.278271	0.194586	0.180966
0.327046	0.67576	0.140183	0.327184	0.125662	0.148985	0.276095	0.470159	0.168764	0.15047	0.132839	0.120401	0.165667	0.184995	0.147541	0.146167	0.249513	0.400219	0.125579	0.295168	0.117087	0.349566	0.197331	0.171248	0.152285	0.164465	0.138248	0.304553	0.560016	0.289692	0.282576	0.14782	0.159145	0.136971	0.117277	0.168058	0.131599	0.131336	0.124429	0.288388	0.13008	0.123282	0.119553	0.11627	0.212537	0.153226	0.208493	0.192728	0.274643	0.33227
0.152514	0.279016	0.231525	0.243721	0.12849	0.128947	0.192076	0.327402	0.197052	0.160453	0.235504	0.211874	0.141407	0.123432	0.155619	0.164097	0.283321	0.188781	0.157239	0.18897	0.181173	0.151976	0.134196	0.176933	0.127545	0.44055	0.460999	0.356061	0.252685	0.202666	0.242645	0.145329	0.243333	0.21847	0.183544	0.182812	0.128222	0.134666	0.192033	0.373478	0.149677	0.165228	0.17084	0.144634	0.233083	0.204384	0.189062	0.139556	0.194574	0.175711
0.204418	0.287916	0.194324	0.266437	0.12396	0.127027	0.24136	0.163055	0.1208	0.187797	0.138468	0.120766	0.122782	0.116664	0.163477	0.145729	0.284204	0.212068	0.126902	0.196846	0.123412	0.13566	0.183353	0.188764	0.127771	0.184081	0.133129	0.289781	0.274039	0.219204	0.277539	0.172749	0.166738	0.126007	0.123041	0.190961	0.120462	0.122076	0.122799	0.13766	0.12867	0.122383	0.123634	0.130513	0.251296	0.168052	0.12824	0.120178	0.198892	0.235005
0.145745	0.316834	0.136478	0.341591	0.131728	0.134842	0.25055	0.5873	0.155258	0.139924	0.140953	0.128234	0.146573	0.195636	0.164076	0.200027	0.331034	0.300314	0.117892	0.138059	0.122837	0.268322	0.137555	0.193995	0.137245	0.193093	0.140871	0.344014	0.356951	0.229572	0.293103	0.128961	0.169919	0.133668	0.122149	0.192912	0.123313	0.122638	0.124486	0.193434	0.125811	0.126405	0.125826	0.121735	0.253847	0.168318	0.132142	0.126656	0.252693	0.301813
0.133194	0.204319	0.138891	0.271215	0.133476	0.189689	0.157031	0.214305	0.133758	0.135518	0.1429	0.125061	0.14996	0.174799	0.164509	0.1561	0.295615	0.217907	0.114865	0.134172	0.124682	0.293552	0.132475	0.196612	0.21187	0.186875	0.132129	0.295934	0.272276	0.219693	0.284925	0.12385	0.163597	0.140007	0.122458	0.193834	0.125486	0.123586	0.125359	0.125687	0.130395	0.126098	0.127072	0.121647	0.254798	0.169636	0.132725	0.129341	0.281361	0.181589
0.121972	0.222536	0.133431	0.261166	0.119898	0.128973	0.381136	0.158548	0.116591	0.129469	0.134561	0.1168	0.123862	0.113525	0.158677	0.148285	0.351297	0.317943	0.127064	0.136917	0.118286	0.124346	0.126565	0.184786	0.129035	0.179191	0.148453	0.492127	0.261677	0.214174	0.289763	0.142794	0.162575	0.121998	0.118625	0.186731	0.123476	0.11774	0.124233	0.129338	0.126673	0.121739	0.126133	0.126981	0.247442	0.170593	0.128883	0.115718	0.192574	0.176666
0.217654	0.28381	0.140167	0.271814	0.12999	0.123033	0.161896	0.142966	0.12987	0.120718	0.142287	0.125682	0.12767	0.12475	0.168072	0.148342	0.288679	0.226129	0.121702	0.191154	0.12664	0.148398	0.136779	0.195297	0.123132	0.188577	0.132807	0.239131	0.484177	0.221875	0.288365	0.137704	0.182831	0.130217	0.126743	0.195235	0.133756	0.131309	0.125717	0.147754	0.128945	0.127088	0.128177	0.127991	0.255762	0.171358	0.131605	0.124546	0.200848	0.18877
0.192799	0.360366	0.135291	0.276486	0.122377	0.137127	0.175055	0.256414	0.130069	0.121283	0.139241	0.11815	0.226534	0.18078	0.161588	0.142548	0.280649	0.231495	0.186022	0.178922	0.120198	0.24275	0.196863	0.187975	0.140028	0.182941	0.133694	0.236736	0.472967	0.21665	0.280416	0.122492	0.168856	0.123061	0.17177	0.188016	0.117906	0.119524	0.1205	0.154635	0.13357	0.118741	0.121839	0.128245	0.248546	0.164345	0.133531	0.116566	0.203761	0.189635
0.192396	0.529492	0.139912	0.333169	0.129614	0.251527	0.466848	0.624798	0.217308	0.238883	0.152038	0.141008	0.24898	0.13186	0.157923	0.209387	0.324553	0.211806	0.130959	0.225126	0.125553	0.518656	0.302536	0.186985	0.250284	0.185451	0.156892	0.313399	0.419633	0.203899	0.259449	0.13988	0.168643	0.152525	0.132083	0.182874	0.135445	0.136656	0.138058	0.546396	0.136495	0.139035	0.127162	0.128509	0.242181	0.213575	0.288251	0.147569	0.393946	0.397392
0.275177	0.554508	0.139005	0.267904	0.131482	0.131992	0.20876	0.294946	0.1418	0.134147	0.143098	0.131041	0.152183	0.138803	0.161843	0.152986	0.279939	0.292379	0.118297	0.212102	0.12449	0.236589	0.183827	0.189287	0.134765	0.180396	0.143238	0.24035	0.469477	0.214158	0.277494	0.131689	0.164285	0.18681	0.122046	0.186324	0.126532	0.126405	0.130663	0.155908	0.121228	0.130515	0.126706	0.122998	0.242284	0.166416	0.191059	0.13635	0.219802	0.229077
0.125516	0.199098	0.135499	0.259476	0.123484	0.134154	0.166826	0.377544	0.13762	0.121002	0.182562	0.121043	0.146814	0.11861	0.221797	0.141761	0.267079	0.199371	0.125601	0.124602	0.12246	0.336452	0.13284	0.182078	0.137296	0.184317	0.137286	0.219699	0.265986	0.209173	0.26087	0.121735	0.159953	0.125766	0.121875	0.184019	0.120727	0.121415	0.121709	0.20953	0.193105	0.121625	0.122829	0.127994	0.238489	0.163099	0.130471	0.123844	0.215623	0.182275
0.150573	0.329408	0.189456	0.33647	0.13016	0.163884	0.235172	0.341805	0.144979	0.128634	0.169354	0.12654	0.225141	0.127477	0.16842	0.187548	0.394	0.215987	0.186782	0.141859	0.127704	0.335662	0.135841	0.220724	0.169707	0.188469	0.194813	0.376427	0.360582	0.222341	0.28527	0.12697	0.171224	0.153839	0.126831	0.19613	0.126577	0.126392	0.128017	0.152594	0.207623	0.127253	0.128741	0.186892	0.256962	0.172622	0.201134	0.182637	0.213709	0.248614
0.150228	0.4505	0.135111	0.231832	0.12821	0.173864	0.274104	0.400108	0.194688	0.126955	0.136062	0.125529	0.278905	0.128629	0.156334	0.231862	0.271312	0.185408	0.123964	0.139076	0.127456	0.242372	0.136263	0.207328	0.173924	0.171902	0.207669	0.353374	0.245515	0.185047	0.219232	0.128113	0.15524	0.13552	0.124577	0.166438	0.125772	0.125478	0.127552	0.221486	0.129458	0.127753	0.127145	0.12973	0.202021	0.153098	0.135431	0.127669	0.261677	0.39886
0.185765	0.309284	0.138758	0.319908	0.126942	0.164065	0.245825	0.584016	0.163221	0.12192	0.139362	0.123883	0.270343	0.122595	0.161298	0.15225	0.273363	0.20668	0.129773	0.136524	0.125595	0.369954	0.140498	0.185979	0.170382	0.179914	0.13696	0.311188	0.288336	0.213458	0.265156	0.127012	0.163911	0.1323	0.125233	0.186495	0.123619	0.124071	0.124941	0.1725	0.132994	0.124683	0.125974	0.130012	0.240858	0.164869	0.133979	0.129837	0.374272	0.367127
0.183623	0.269707	0.134939	0.268454	0.12204	0.129129	0.159598	0.153759	0.119233	0.117579	0.135197	0.117895	0.125352	0.117613	0.161514	0.141328	0.280634	0.20873	0.19602	0.121109	0.120181	0.146168	0.200107	0.187588	0.128379	0.183014	0.128277	0.227197	0.415519	0.30783	0.28003	0.118826	0.161363	0.122316	0.121066	0.18793	0.118187	0.119297	0.119247	0.13441	0.126431	0.118586	0.121592	0.127355	0.248374	0.164464	0.13148	0.116872	0.195538	0.176498
0.184032	0.294655	0.129829	0.266127	0.126151	0.110502	0.164701	0.149234	0.123865	0.124293	0.136473	0.118079	0.121171	0.124846	0.1558	0.138743	0.282465	0.229708	0.109418	0.126648	0.117949	0.123872	0.116357	0.190113	0.112709	0.179515	0.122625	0.240054	0.333618	0.212852	0.284339	0.118139	0.157532	0.123822	0.115387	0.186877	0.119147	0.117426	0.117233	0.12774	0.114904	0.119364	0.120569	0.115078	0.248438	0.162387	0.120547	0.120498	0.19943	0.186839
0.238561	0.508857	0.132355	0.272889	0.127644	0.114429	0.175458	0.215563	0.135036	0.131685	0.137078	0.119952	0.134124	0.126819	0.159791	0.141194	0.285275	0.298682	0.109908	0.173079	0.119136	0.143872	0.117547	0.190796	0.118022	0.181772	0.126767	0.244761	0.423895	0.271855	0.294469	0.124184	0.161629	0.12664	0.116655	0.187687	0.119191	0.118756	0.119282	0.196889	0.117352	0.12287	0.12215	0.117297	0.248969	0.162952	0.122542	0.127966	0.202082	0.19775
0.125016	0.109034	0.138136	0.265944	0.127943	0.125656	0.153543	0.128309	0.121779	0.115568	0.141661	0.12381	0.124609	0.120465	0.165446	0.146624	0.285362	0.211211	0.123925	0.123378	0.125813	0.126372	0.129016	0.191434	0.126105	0.18648	0.130965	0.227813	0.268555	0.219934	0.281337	0.124573	0.165727	0.129038	0.125174	0.193503	0.123746	0.124781	0.125319	0.131748	0.129255	0.125598	0.127105	0.129928	0.254852	0.169408	0.126362	0.122696	0.196475	0.173821
0.123037	0.129699	0.138385	0.274198	0.130571	0.117258	0.159903	0.142134	0.127588	0.126012	0.445106	0.427651	0.124266	0.128125	0.164772	0.144794	0.292359	0.221009	0.116812	0.130287	0.122039	0.217502	0.17676	0.204598	0.116585	0.187703	0.141007	0.234003	0.279222	0.217108	0.298542	0.157628	0.168031	0.146382	0.122511	0.496619	0.174452	0.124146	0.138499	0.127342	0.118453	0.172574	0.125988	0.120534	0.557535	0.168466	0.152611	0.131998	0.203662	0.18379
0.184472	0.228998	0.14115	0.27201	0.130856	0.127973	0.181765	0.498283	0.238243	0.147812	0.144666	0.127676	0.139985	0.124784	0.169408	0.150308	0.289713	0.214366	0.120102	0.132253	0.125596	0.208546	0.132459	0.195886	0.127933	0.188692	0.134372	0.238215	0.27708	0.222043	0.285688	0.125765	0.183166	0.131074	0.126196	0.195495	0.125643	0.12727	0.127891	0.242289	0.129718	0.127923	0.128705	0.128977	0.257086	0.172819	0.131056	0.12542	0.226291	0.275137
0.218421	0.469904	0.129272	0.260713	0.126182	0.116616	0.18955	0.270443	0.13553	0.136897	0.134281	0.122478	0.135186	0.126888	0.152736	0.140242	0.267188	0.297948	0.112985	0.188578	0.118984	0.151471	0.12203	0.183661	0.120183	0.174623	0.1301	0.237436	0.409752	0.205981	0.272613	0.125247	0.157935	0.123887	0.116264	0.179838	0.118192	0.122548	0.12126	0.206779	0.114834	0.121391	0.121295	0.115634	0.235712	0.157314	0.120496	0.172796	0.215321	0.207957
0.143549	0.419251	0.142008	0.28129	0.129136	0.136621	0.253733	0.587412	0.146427	0.208805	0.143057	0.125746	0.145253	0.129456	0.166212	0.151317	0.287014	0.219658	0.135417	0.144798	0.126562	0.234111	0.132361	0.194222	0.140975	0.20326	0.148029	0.247834	0.363833	0.22251	0.284438	0.129326	0.168645	0.135774	0.129338	0.194982	0.124264	0.129957	0.127044	0.279823	0.138411	0.129213	0.126532	0.130645	0.255965	0.171626	0.135314	0.128766	0.326882	0.219973
0.203908	0.4606	0.13765	0.337207	0.132722	0.140137	0.200372	0.304177	0.152885	0.131593	0.146369	0.124947	0.193795	0.256572	0.164892	0.148984	0.29156	0.296767	0.122308	0.218149	0.123144	0.302425	0.256709	0.217888	0.141554	0.185675	0.141003	0.310936	0.532455	0.220375	0.293526	0.133832	0.169896	0.131495	0.12178	0.194145	0.126093	0.128389	0.128565	0.16339	0.130727	0.127323	0.125714	0.123827	0.254606	0.170434	0.141834	0.126519	0.217145	0.260469
0.135994	0.391397	0.138933	0.269856	0.131206	0.18558	0.196437	0.450948	0.410835	0.125122	0.143988	0.125666	0.24868	0.234927	0.162069	0.14995	0.27339	0.231757	0.129362	0.193051	0.126831	0.289518	0.194238	0.186745	0.218384	0.184698	0.140744	0.234506	0.398539	0.210915	0.272644	0.129158	0.169677	0.135186	0.125037	0.187456	0.124781	0.126057	0.124928	0.162653	0.132384	0.12744	0.127663	0.131637	0.242314	0.165385	0.137777	0.128948	0.219456	0.483302
0.125576	0.266312	0.139246	0.276898	0.132903	0.125375	0.168286	0.218944	0.134279	0.123734	0.143573	0.126326	0.130331	0.129498	0.16753	0.147664	0.286364	0.218426	0.116741	0.135504	0.125009	0.294793	0.128064	0.201129	0.126277	0.188858	0.135681	0.290307	0.351284	0.280809	0.286454	0.12555	0.17395	0.135037	0.125939	0.194735	0.124234	0.126489	0.127007	0.141028	0.122419	0.126873	0.128063	0.125289	0.255168	0.17174	0.129345	0.129813	0.210507	0.191236
0.127514	0.211281	0.139393	0.259368	0.131169	0.193572	0.172704	0.311473	0.153609	0.128056	0.140629	0.125768	0.236658	0.128635	0.164013	0.148353	0.272035	0.207593	0.118751	0.131457	0.125668	0.273522	0.128155	0.190661	0.155333	0.181981	0.139271	0.227401	0.271966	0.212451	0.272864	0.127153	0.16718	0.132575	0.125743	0.188361	0.124377	0.127266	0.127087	0.155838	0.125945	0.126693	0.127563	0.127374	0.24342	0.168268	0.129623	0.129401	0.293853	0.269622
0.127778	0.137335	0.140222	0.273313	0.13348	0.129365	0.166517	0.198791	0.160865	0.128459	0.142997	0.126911	0.138373	0.125634	0.168179	0.148534	0.286873	0.216559	0.117908	0.131841	0.125721	0.223658	0.126579	0.196675	0.134927	0.190345	0.135089	0.235882	0.279974	0.221518	0.285742	0.12638	0.171779	0.130462	0.126639	0.195731	0.125896	0.126664	0.126887	0.252371	0.125652	0.127738	0.127733	0.126863	0.255977	0.171942	0.130693	0.12756	0.227057	0.197385
0.126816	0.121011	0.139996	0.270865	0.131949	0.119987	0.157294	0.145682	0.127993	0.122577	0.144411	0.127747	0.127465	0.124986	0.167051	0.148755	0.287356	0.231414	0.117451	0.142035	0.124701	0.129534	0.12427	0.194859	0.120846	0.186675	0.145808	0.233004	0.274197	0.222265	0.312542	0.126054	0.166189	0.131661	0.124457	0.195635	0.125752	0.125888	0.127926	0.129882	0.123132	0.127771	0.127944	0.150945	0.256067	0.172492	0.127465	0.127543	0.202991	0.1804
0.134126	0.270932	0.142186	0.356872	0.13486	0.417425	0.173895	0.388756	0.140448	0.183362	0.144135	0.127579	0.158897	0.178586	0.168062	0.154758	0.290658	0.331901	0.119236	0.150224	0.126251	0.36003	0.147578	0.250861	0.416919	0.189274	0.156586	0.294926	0.465396	0.223186	0.310076	0.126897	0.172165	0.135309	0.125592	0.19595	0.126546	0.126226	0.133307	0.20562	0.126298	0.127942	0.129225	0.126739	0.256731	0.172064	0.135987	0.129636	0.415156	0.273077
0.183136	0.351172	0.138481	0.28305	0.131867	0.138398	0.192431	0.312631	0.139576	0.130957	0.141495	0.124998	0.431158	0.129139	0.165922	0.146641	0.284968	0.23059	0.118279	0.199855	0.124446	0.308797	0.136174	0.195086	0.201381	0.188039	0.137414	0.244149	0.480268	0.219765	0.325775	0.129818	0.174757	0.129943	0.123683	0.192619	0.124891	0.128188	0.12546	0.146752	0.125884	0.130883	0.127373	0.12442	0.2533	0.168767	0.133973	0.127043	0.227691	0.267689
0.179668	0.358301	0.134541	0.258993	0.129194	0.14245	0.260072	0.336947	0.152668	0.128945	0.138042	0.129602	0.2197	0.131299	0.156268	0.144418	0.301617	0.217751	0.112822	0.155931	0.121182	0.343025	0.134983	0.180932	0.198346	0.17427	0.209187	0.274507	0.38986	0.198981	0.282978	0.129828	0.164603	0.186544	0.1706	0.178034	0.121273	0.127534	0.125406	0.216031	0.125549	0.134407	0.124102	0.120021	0.229154	0.164841	0.212237	0.137493	0.221262	0.204288
0.197375	0.382616	0.139054	0.272041	0.131903	0.128259	0.191106	0.503192	0.146473	0.128557	0.142669	0.125677	0.201498	0.128005	0.166717	0.147544	0.292476	0.282076	0.118493	0.139753	0.125867	0.199574	0.128686	0.195292	0.140996	0.186749	0.135486	0.240097	0.29482	0.231443	0.287448	0.127305	0.164834	0.133797	0.122835	0.194664	0.12458	0.127426	0.128131	0.203246	0.123599	0.128105	0.12709	0.124439	0.255905	0.170092	0.132456	0.129989	0.219493	0.204169
0.127488	0.296788	0.140619	0.275303	0.124889	0.143121	0.286701	0.54909	0.442303	0.126166	0.140803	0.123734	0.188714	0.123513	0.164277	0.149779	0.285674	0.256653	0.130327	0.133966	0.122808	0.418416	0.139161	0.189585	0.197028	0.184934	0.141699	0.233311	0.369119	0.218881	0.327895	0.130475	0.167536	0.12947	0.127328	0.19135	0.12528	0.129646	0.127773	0.341835	0.135542	0.124625	0.124121	0.137319	0.251985	0.17056	0.134171	0.130008	0.216658	0.19477
0.127132	0.126061	0.140641	0.270907	0.13308	0.121058	0.157885	0.129178	0.12701	0.121392	0.144162	0.127389	0.126528	0.125893	0.168824	0.151058	0.287848	0.219568	0.118792	0.12656	0.126235	0.12792	0.139291	0.196392	0.121421	0.189026	0.135336	0.231841	0.280487	0.221882	0.290654	0.127461	0.170095	0.131471	0.126461	0.196844	0.126831	0.126649	0.130135	0.129652	0.124635	0.127599	0.128576	0.126236	0.257579	0.172596	0.128045	0.12618	0.201963	0.180625
0.15134	0.109344	0.153687	0.252084	0.127823	0.124611	0.155405	0.181657	0.123623	0.184242	0.140248	0.139917	0.125161	0.121733	0.162809	0.159179	0.284917	0.201771	0.123873	0.124347	0.125556	0.171879	0.136041	0.186346	0.125444	0.17999	0.146601	0.244581	0.25508	0.415952	0.265549	0.124014	0.161737	0.128425	0.125585	0.187329	0.124376	0.125171	0.140644	0.18049	0.187592	0.125217	0.126313	0.129099	0.256428	0.16663	0.141979	0.124033	0.190221	0.169309
0.131299	0.223393	0.139931	0.256016	0.127373	0.132744	0.195657	0.330893	0.205929	0.139037	0.139635	0.123784	0.141964	0.120679	0.16279	0.15231	0.273372	0.202592	0.123745	0.140805	0.124817	0.144177	0.131238	0.265088	0.130743	0.186528	0.134021	0.55768	0.263031	0.212622	0.266725	0.143158	0.164321	0.128516	0.125434	0.186852	0.123746	0.124819	0.127001	0.217803	0.129021	0.125416	0.126083	0.130108	0.241158	0.166278	0.129953	0.123853	0.221233	0.480996
0.123965	0.139769	0.137111	0.275817	0.131977	0.210135	0.164463	0.228198	0.130622	0.127219	0.141483	0.123674	0.130047	0.12847	0.165924	0.146039	0.287537	0.217697	0.113853	0.128356	0.121997	0.228252	0.137266	0.198641	0.173526	0.186868	0.13514	0.239363	0.275774	0.218046	0.313236	0.124177	0.166687	0.135951	0.122862	0.193175	0.122312	0.123238	0.124124	0.13319	0.120103	0.124764	0.125332	0.122533	0.254479	0.168062	0.128938	0.123998	0.209499	0.188488
0.127182	0.146465	0.141902	0.273828	0.127384	0.133462	0.313502	0.252	0.156412	0.123254	0.142207	0.129209	0.148417	0.119392	0.165675	0.156308	0.287155	0.210011	0.126351	0.134143	0.124393	0.157351	0.133019	0.191966	0.132322	0.196141	0.152187	0.234193	0.278585	0.220854	0.283583	0.126996	0.166623	0.133772	0.125764	0.193174	0.123138	0.124238	0.126226	0.261752	0.134968	0.13	0.126099	0.131206	0.253346	0.175711	0.134194	0.13139	0.264369	0.178244
0.179077	0.363091	0.137333	0.24287	0.12362	0.147983	0.510058	0.48958	0.21632	0.124532	0.137051	0.123739	0.195396	0.123443	0.152281	0.146231	0.248182	0.193962	0.131084	0.146088	0.124758	0.348309	0.141279	0.171832	0.149967	0.167076	0.140511	0.197861	0.430936	0.194657	0.2392	0.132068	0.159354	0.135682	0.122664	0.173023	0.121785	0.125509	0.127462	0.317256	0.141311	0.125784	0.123831	0.128462	0.217236	0.158259	0.194277	0.129369	0.18712	0.180474
0.127018	0.114213	0.153276	0.266169	0.127167	0.124296	0.150938	0.132743	0.474975	0.1852	0.151765	0.140743	0.127223	0.121952	0.153154	0.15296	0.246467	0.180326	0.126261	0.137275	0.126608	0.131458	0.220561	0.171042	0.124193	0.277366	0.247015	0.179842	0.202618	0.189915	0.227876	0.133991	0.151529	0.222284	0.126155	0.170584	0.125215	0.125638	0.195659	0.158249	0.128505	0.330871	0.193601	0.422146	0.220138	0.171161	0.21544	0.126056	0.163854	0.161566
0.123528	0.119712	0.135506	0.254595	0.131101	0.116235	0.152413	0.17619	0.126809	0.124219	0.140459	0.124253	0.126215	0.12535	0.161578	0.139912	0.269861	0.209737	0.114401	0.126027	0.122746	0.120211	0.121038	0.188279	0.116603	0.181148	0.128464	0.20291	0.230005	0.209083	0.269804	0.125185	0.162222	0.128776	0.124177	0.186419	0.123239	0.123742	0.1241	0.123013	0.121441	0.125195	0.127286	0.121753	0.240694	0.166343	0.125506	0.126255	0.18346	0.167413
0.125512	0.119708	0.400823	0.216935	0.127988	0.120456	0.144082	0.128709	0.156767	0.130323	0.246736	0.319457	0.126067	0.122739	0.150071	0.351976	0.464766	0.178054	0.119348	0.158256	0.204665	0.124726	0.133484	0.181838	0.120904	0.306044	0.442263	0.181921	0.19478	0.228324	0.21921	0.243687	0.196792	0.277979	0.21702	0.249398	0.218811	0.208736	0.359402	0.127401	0.124126	0.375513	0.204917	0.127036	0.394078	0.27448	0.431283	0.2293	0.16093	0.149788
0.173828	0.164191	0.291523	0.331995	0.132387	0.118514	0.156169	0.124401	0.126729	0.12167	0.404827	0.275788	0.126006	0.125313	0.166827	0.182091	0.422724	0.216549	0.117278	0.207175	0.198504	0.184919	0.186129	0.320427	0.119584	0.274545	0.332579	0.22285	0.243347	0.229975	0.287147	0.196378	0.238969	0.243222	0.19717	0.309859	0.26132	0.148095	0.183674	0.128602	0.175852	0.238256	0.186581	0.125744	0.39988	0.249129	0.352461	0.212619	0.192512	0.171764
0.124582	0.120297	0.450656	0.335349	0.130001	0.121711	0.152813	0.126928	0.141783	0.131046	0.381206	0.341744	0.126297	0.123116	0.16571	0.39765	0.611024	0.207254	0.118125	0.331773	0.135432	0.12636	0.131886	0.27378	0.121425	0.310698	0.498571	0.206782	0.232599	0.210169	0.270783	0.174974	0.352616	0.27637	0.239204	0.285279	0.230092	0.310986	0.332783	0.126569	0.194472	0.311143	0.141579	0.138292	0.330528	0.284268	0.50952	0.270594	0.181049	0.16393
0.125216	0.127533	0.377451	0.333488	0.132547	0.120539	0.153756	0.152288	0.137311	0.12768	0.349539	0.258969	0.126491	0.125587	0.163856	0.396486	0.564585	0.207685	0.117434	0.232741	0.187888	0.176605	0.132977	0.271023	0.121233	0.297295	0.460844	0.216703	0.234502	0.212258	0.272559	0.204929	0.259185	0.280573	0.216913	0.28858	0.225065	0.164141	0.32006	0.130796	0.210829	0.368732	0.191481	0.125384	0.332699	0.284784	0.430889	0.261042	0.181453	0.165311
0.126295	0.253282	0.136731	0.272115	0.128215	0.117858	0.182407	0.268488	0.139042	0.129379	0.13889	0.121737	0.131157	0.125868	0.160685	0.137983	0.280977	0.245985	0.110694	0.129671	0.118877	0.150407	0.119725	0.192115	0.120517	0.197604	0.125997	0.220593	0.343817	0.215086	0.288075	0.122468	0.174671	0.126924	0.118053	0.191029	0.120185	0.118929	0.120674	0.139167	0.116305	0.122607	0.174696	0.118007	0.250821	0.164267	0.121935	0.120585	0.25927	0.188594
0.229829	0.482109	0.247275	0.373947	0.131785	0.134453	0.280102	0.385154	0.20784	0.219384	0.162551	0.134092	0.211394	0.130417	0.163642	0.303133	0.417561	0.313431	0.213913	0.274372	0.175558	0.283761	0.200292	0.204349	0.139129	0.2595	0.317351	0.334655	0.399057	0.30732	0.327135	0.194436	0.25707	0.254946	0.183787	0.193426	0.200135	0.196423	0.204589	0.268704	0.181752	0.224152	0.132954	0.122382	0.264656	0.231905	0.309555	0.295067	0.239846	0.304839
0.132898	0.124532	0.371244	0.27542	0.131693	0.122222	0.155548	0.127352	0.126815	0.120234	0.260286	0.205023	0.127361	0.12483	0.168626	0.346577	0.520512	0.215803	0.118759	0.148501	0.192972	0.127484	0.13336	0.211592	0.122672	0.306562	0.3718	0.211758	0.247078	0.222245	0.285922	0.190063	0.184148	0.289202	0.169736	0.26551	0.216508	0.153369	0.29027	0.128192	0.208561	0.250389	0.187713	0.127353	0.265524	0.287679	0.449305	0.232872	0.186663	0.168888
0.226552	0.423031	0.218966	0.354991	0.12619	0.233011	0.320946	0.580068	0.211063	0.146174	0.174052	0.237116	0.177413	0.195879	0.155157	0.325132	0.378623	0.392393	0.172255	0.306583	0.189257	0.280637	0.193486	0.182059	0.241377	0.248314	0.355726	0.270198	0.407229	0.196636	0.293258	0.24393	0.329375	0.27727	0.139236	0.192311	0.212746	0.135541	0.402691	0.220642	0.133026	0.286741	0.143129	0.128252	0.323376	0.243272	0.267504	0.235227	0.217553	0.302602
0.123622	0.137818	0.133876	0.237555	0.130547	0.11839	0.154325	0.237704	0.133295	0.128693	0.138194	0.125284	0.144012	0.214504	0.155008	0.138008	0.242699	0.195037	0.114999	0.126746	0.12332	0.159471	0.121943	0.178793	0.124313	0.170276	0.129541	0.190946	0.215145	0.193923	0.246112	0.125626	0.154093	0.128921	0.123816	0.174728	0.124833	0.125408	0.125663	0.224341	0.119752	0.126407	0.12633	0.146815	0.221381	0.157849	0.125651	0.126617	0.186829	0.185997
0.127073	0.277896	0.137468	0.318158	0.130468	0.123515	0.183876	0.414174	0.151374	0.141243	0.141012	0.123799	0.137937	0.13049	0.161536	0.142543	0.270649	0.213571	0.161888	0.189744	0.123043	0.26166	0.132443	0.189953	0.129189	0.18041	0.133973	0.254798	0.249718	0.210344	0.270751	0.127862	0.230799	0.134078	0.122945	0.186971	0.124229	0.124322	0.126496	0.161429	0.124582	0.126929	0.127177	0.122318	0.242361	0.166058	0.132502	0.125514	0.36759	0.464743
0.568453	0.561636	0.133316	0.299737	0.129033	0.11537	0.157896	0.287844	0.124621	0.132342	0.137436	0.122776	0.129595	0.126132	0.159787	0.136778	0.267802	0.220178	0.111151	0.242201	0.120842	0.223241	0.120536	0.184846	0.114433	0.177285	0.126402	0.352652	0.24319	0.384399	0.271061	0.122479	0.216685	0.126525	0.120748	0.183581	0.120737	0.121226	0.121536	0.125782	0.117047	0.123083	0.122923	0.118587	0.238619	0.163141	0.124689	0.145163	0.182905	0.177021
0.125444	0.116246	0.139121	0.269533	0.131651	0.120197	0.160044	0.161931	0.134652	0.126969	0.144223	0.125631	0.143668	0.125294	0.165998	0.144686	0.288844	0.216128	0.118737	0.125965	0.126292	0.144626	0.126387	0.195915	0.120908	0.186724	0.131575	0.212579	0.243715	0.223052	0.286314	0.126404	0.16564	0.131402	0.124044	0.195045	0.12631	0.126764	0.125811	0.133953	0.122976	0.127482	0.128348	0.125355	0.256259	0.171558	0.12738	0.12562	0.20312	0.171877
0.125974	0.118812	0.232466	0.269715	0.126339	0.125539	0.159482	0.204774	0.457601	0.352403	0.201066	0.215089	0.126912	0.118909	0.219101	0.155093	0.317392	0.210448	0.137039	0.21361	0.224312	0.130375	0.129852	0.191974	0.125496	0.45946	0.2389	0.211994	0.243066	0.221102	0.280551	0.195191	0.272745	0.215987	0.199771	0.193086	0.182234	0.186097	0.243754	0.252279	0.127476	0.26168	0.125553	0.446319	0.323467	0.209494	0.181165	0.12224	0.184165	0.167146
0.17835	0.222694	0.446874	0.343651	0.131494	0.137024	0.159446	0.166468	0.181841	0.137904	0.321888	0.375654	0.132027	0.124506	0.164749	0.425063	0.596385	0.206787	0.137857	0.229297	0.190349	0.212531	0.291205	0.20439	0.1415	0.31478	0.475207	0.20872	0.238765	0.211742	0.271212	0.326162	0.189787	0.45196	0.204724	0.343348	0.226764	0.21333	0.295261	0.135	0.30673	0.350394	0.197046	0.126019	0.461345	0.300314	0.5327	0.313067	0.181325	0.165894
0.170366	0.119599	0.392156	0.327141	0.131489	0.120359	0.152947	0.126176	0.128223	0.121333	0.270187	0.256387	0.126096	0.126412	0.163397	0.373352	0.550792	0.206832	0.117696	0.150604	0.152846	0.124547	0.22684	0.214393	0.120567	0.332025	0.42278	0.203958	0.234655	0.211914	0.270982	0.217217	0.187543	0.299841	0.165245	0.270752	0.228891	0.197728	0.31529	0.126683	0.130947	0.284198	0.156664	0.12612	0.378805	0.360898	0.461254	0.248533	0.181349	0.164791
0.125085	0.113302	0.229	0.269782	0.131238	0.120157	0.157118	0.171059	0.125562	0.120817	0.544588	0.515372	0.125838	0.124957	0.166978	0.171	0.35522	0.217083	0.11874	0.141279	0.19989	0.12298	0.126062	0.215114	0.121205	0.254735	0.246452	0.223093	0.244409	0.221438	0.285898	0.173551	0.166768	0.226066	0.180847	0.557367	0.332219	0.126599	0.228272	0.141712	0.124147	0.248922	0.128972	0.127026	0.638018	0.199126	0.308188	0.216997	0.185854	0.1692
0.125822	0.112849	0.144546	0.269698	0.131681	0.121687	0.156398	0.170873	0.124619	0.121019	0.520318	0.498622	0.126136	0.123788	0.166942	0.14445	0.360421	0.216846	0.118976	0.12577	0.126667	0.123993	0.126826	0.2032	0.12236	0.202598	0.142757	0.212224	0.244368	0.222135	0.285828	0.231877	0.168566	0.149884	0.182679	0.537944	0.22841	0.127292	0.140947	0.128138	0.125344	0.221691	0.179963	0.126746	0.607288	0.265377	0.15643	0.134556	0.185418	0.168295
0.12599	0.26531	0.133743	0.248822	0.119816	0.253587	0.266488	0.444344	0.145525	0.115175	0.13276	0.117405	0.51459	0.113916	0.155992	0.13591	0.2666	0.198533	0.129752	0.198487	0.11994	0.221668	0.136575	0.178288	0.26028	0.173921	0.130559	0.295376	0.239798	0.226281	0.258279	0.117389	0.161697	0.12261	0.119862	0.180299	0.117055	0.118514	0.118868	0.153187	0.130606	0.122253	0.120445	0.246194	0.234789	0.159273	0.126065	0.115876	0.224196	0.189178
0.183089	0.238658	0.140999	0.345944	0.132529	0.123874	0.170944	0.174151	0.165078	0.194156	0.144491	0.12651	0.133187	0.12761	0.166462	0.142895	0.354481	0.218104	0.120732	0.190232	0.214464	0.195026	0.223955	0.195742	0.123251	0.255073	0.135538	0.219169	0.340751	0.223838	0.286553	0.133892	0.221798	0.13518	0.173392	0.195893	0.129315	0.180164	0.129951	0.136585	0.127347	0.129472	0.130578	0.20911	0.256895	0.172167	0.187805	0.132232	0.206757	0.176557
0.124335	0.176069	0.137405	0.282087	0.132552	0.184778	0.198651	0.568904	0.162475	0.129685	0.14196	0.124725	0.251633	0.127913	0.164137	0.142283	0.287177	0.218067	0.115595	0.132005	0.124568	0.248896	0.127152	0.196803	0.134638	0.187205	0.132501	0.215791	0.257753	0.219497	0.286787	0.12991	0.167278	0.129433	0.122106	0.195039	0.125632	0.126902	0.126671	0.158566	0.124242	0.126573	0.127916	0.122912	0.254864	0.168437	0.128616	0.127506	0.242754	0.205354
0.176711	0.214596	0.140289	0.315095	0.129723	0.123973	0.157021	0.206737	0.126552	0.175463	0.142956	0.125357	0.125645	0.121723	0.16679	0.144873	0.287326	0.215247	0.12264	0.130235	0.12508	0.126129	0.139765	0.193453	0.12444	0.194068	0.134236	0.211918	0.292076	0.336998	0.283492	0.127146	0.16999	0.130591	0.125546	0.194596	0.127217	0.128341	0.128006	0.130042	0.127514	0.127117	0.128111	0.129334	0.256038	0.171932	0.128294	0.124761	0.198445	0.165186
0.121718	0.112168	0.135205	0.249272	0.122779	0.126737	0.146939	0.162022	0.118012	0.112051	0.135951	0.120046	0.120013	0.11588	0.158128	0.142138	0.266257	0.197473	0.126494	0.119428	0.122307	0.232602	0.127483	0.181412	0.12684	0.176672	0.128123	0.196263	0.250074	0.208692	0.294707	0.120209	0.157625	0.125011	0.121656	0.183706	0.12021	0.12135	0.121394	0.130665	0.128259	0.121243	0.12355	0.129023	0.237732	0.162874	0.1245	0.119106	0.204364	0.171932
0.130652	0.196341	0.141152	0.356513	0.131113	0.120878	0.160782	0.141819	0.148054	0.121263	0.144744	0.127063	0.126486	0.33468	0.166667	0.144424	0.286233	0.217665	0.118505	0.228834	0.124685	0.130929	0.125983	0.195003	0.12204	0.187074	0.135265	0.213964	0.250328	0.221747	0.36909	0.18311	0.218198	0.132048	0.125907	0.196546	0.125405	0.178028	0.126567	0.131755	0.12348	0.128809	0.127648	0.138057	0.256816	0.171288	0.132448	0.200875	0.199893	0.173239
0.323431	0.343838	0.148818	0.275417	0.128625	0.12897	0.48465	0.512587	0.15256	0.123325	0.194481	0.185263	0.140888	0.237032	0.165984	0.159105	0.300844	0.224342	0.125336	0.14891	0.125638	0.307293	0.167068	0.194319	0.128202	0.199559	0.155222	0.22684	0.598889	0.235793	0.288063	0.146109	0.169972	0.197476	0.209002	0.247305	0.135361	0.134477	0.135316	0.268982	0.139921	0.131856	0.127184	0.129311	0.310826	0.218629	0.413332	0.131072	0.213745	0.179866
0.202662	0.25136	0.137086	0.272569	0.132306	0.131876	0.177686	0.195714	0.14518	0.126223	0.141073	0.123869	0.198308	0.132338	0.165015	0.142427	0.288498	0.226472	0.115067	0.147946	0.124531	0.334526	0.133616	0.195102	0.185235	0.187494	0.135471	0.242577	0.332698	0.219752	0.288727	0.129317	0.171505	0.132038	0.122768	0.192234	0.132276	0.127469	0.125364	0.13784	0.120871	0.130973	0.126579	0.123816	0.253697	0.168879	0.131587	0.126963	0.205152	0.191016
0.124796	0.127709	0.139092	0.269773	0.132722	0.120529	0.157128	0.133809	0.12785	0.123259	0.142093	0.125631	0.126591	0.127289	0.166722	0.14351	0.289288	0.278438	0.116401	0.125478	0.125211	0.19682	0.126647	0.196747	0.12112	0.187283	0.133646	0.232305	0.306282	0.28563	0.288595	0.126267	0.166815	0.131001	0.124352	0.194226	0.124733	0.124966	0.126292	0.128608	0.121426	0.127307	0.12783	0.124078	0.300001	0.170727	0.126369	0.125814	0.188751	0.171187
0.132657	0.324073	0.139588	0.269098	0.1262	0.139526	0.188524	0.585022	0.146688	0.173774	0.138311	0.122736	0.202214	0.121933	0.162163	0.140957	0.272212	0.204808	0.126651	0.135783	0.12476	0.336091	0.135411	0.184284	0.154064	0.182679	0.141364	0.226848	0.327385	0.211759	0.264105	0.12622	0.165475	0.12816	0.125445	0.185208	0.121966	0.124179	0.124822	0.258487	0.134745	0.123761	0.125976	0.131015	0.239592	0.164586	0.132947	0.126766	0.204358	0.253846
0.183923	0.308212	0.136657	0.412577	0.130935	0.119968	0.175519	0.172716	0.134581	0.128452	0.141555	0.125049	0.132122	0.131733	0.162771	0.14189	0.284586	0.225019	0.114337	0.143388	0.121988	0.257982	0.139354	0.199506	0.120333	0.18461	0.13433	0.242868	0.455199	0.218902	0.294787	0.124195	0.178669	0.133362	0.120824	0.193116	0.122294	0.122834	0.125928	0.140125	0.119643	0.125196	0.124882	0.120902	0.253081	0.168592	0.12964	0.126464	0.194512	0.183649
0.200798	0.177688	0.141095	0.270996	0.131693	0.123742	0.156854	0.2037	0.130251	0.196515	0.146938	0.126296	0.125838	0.124884	0.168049	0.143424	0.288225	0.234653	0.122133	0.127795	0.124817	0.124704	0.125458	0.196775	0.124475	0.188459	0.21729	0.213679	0.24295	0.221247	0.285914	0.124838	0.167584	0.13156	0.126186	0.195383	0.12512	0.125984	0.127482	0.212751	0.1278	0.1279	0.128058	0.126133	0.266101	0.171466	0.127619	0.12648	0.187193	0.169511
0.213324	0.422447	0.142013	0.28276	0.131021	0.130735	0.183608	0.246325	0.138801	0.127797	0.144731	0.127625	0.136844	0.194055	0.167825	0.145556	0.28911	0.243916	0.123537	0.139079	0.126446	0.258882	0.133036	0.195967	0.132592	0.188459	0.140011	0.22606	0.450465	0.236461	0.300413	0.126118	0.170051	0.133201	0.124839	0.196211	0.125189	0.126164	0.127493	0.142889	0.127387	0.129347	0.127861	0.127874	0.257329	0.17323	0.136047	0.130203	0.194498	0.186941
0.142857	0.366421	0.140055	0.280656	0.131977	0.126953	0.175458	0.159176	0.134543	0.122507	0.145472	0.127024	0.131419	0.134391	0.167665	0.145127	0.288892	0.363604	0.11999	0.137115	0.126226	0.226772	0.130083	0.195345	0.127268	0.188352	0.137251	0.224183	0.454794	0.305548	0.322741	0.130412	0.170558	0.132042	0.124211	0.195382	0.124971	0.128492	0.127758	0.142	0.12523	0.127134	0.12829	0.126883	0.256723	0.171312	0.130985	0.125977	0.194101	0.185536
0.184782	0.251466	0.137393	0.349687	0.131238	0.148371	0.158193	0.247897	0.128283	0.134983	0.179676	0.124785	0.21108	0.129784	0.164314	0.212325	0.355271	0.221924	0.114368	0.133477	0.122972	0.145618	0.121254	0.53014	0.152696	0.186506	0.129233	0.318907	0.248549	0.218771	0.286029	0.124136	0.164375	0.151217	0.121464	0.192667	0.14892	0.12385	0.124977	0.122873	0.136232	0.125496	0.125024	0.121336	0.255175	0.16942	0.148424	0.139523	0.188001	0.18069
0.131315	0.211364	0.151784	0.335215	0.130401	0.142675	0.15497	0.226539	0.152828	0.135362	0.177673	0.125479	0.150135	0.128916	0.160011	0.226083	0.355635	0.212203	0.1135	0.217009	0.123154	0.145735	0.120169	0.511396	0.14698	0.180054	0.145463	0.301644	0.236889	0.209287	0.270608	0.125225	0.160174	0.151041	0.121635	0.185946	0.149468	0.123647	0.14117	0.122624	0.135359	0.126268	0.125277	0.120801	0.242186	0.181045	0.165055	0.141606	0.181428	0.175269
0.200533	0.310911	0.137038	0.272262	0.132909	0.180545	0.17118	0.221379	0.19569	0.14238	0.141508	0.133464	0.190659	0.134979	0.165709	0.142442	0.284064	0.220452	0.114676	0.143361	0.131948	0.321597	0.127708	0.19344	0.178667	0.187732	0.133288	0.22115	0.436233	0.21822	0.288098	0.388456	0.173528	0.129337	0.124439	0.193271	0.13099	0.132274	0.133797	0.205665	0.121061	0.134837	0.126648	0.124089	0.256007	0.177499	0.1267	0.127817	0.223557	0.19587
0.197928	0.246884	0.13734	0.271075	0.133479	0.186719	0.162835	0.16167	0.194162	0.12183	0.141709	0.125036	0.22983	0.126648	0.166401	0.142567	0.286216	0.216737	0.118076	0.126467	0.124831	0.258007	0.123954	0.194401	0.131132	0.188812	0.130487	0.211418	0.363106	0.219127	0.286097	0.134096	0.165699	0.130876	0.124407	0.194767	0.124991	0.125723	0.125162	0.134717	0.121944	0.128466	0.12833	0.124516	0.255889	0.170238	0.126603	0.127094	0.219938	0.193047
0.531703	0.513963	0.141182	0.269421	0.12892	0.123482	0.157566	0.138773	0.128006	0.118615	0.143355	0.125937	0.12545	0.12284	0.168146	0.150503	0.293843	0.214144	0.121492	0.124944	0.125403	0.127742	0.126641	0.207431	0.123924	0.188189	0.133203	0.212766	0.24361	0.38109	0.284174	0.127999	0.166849	0.137173	0.125619	0.195383	0.125059	0.126237	0.12664	0.133889	0.133322	0.127406	0.129165	0.129604	0.256071	0.172394	0.134641	0.124918	0.199935	0.178995
0.139423	0.32571	0.137316	0.245661	0.128715	0.135517	0.178315	0.284851	0.424261	0.21204	0.141449	0.12388	0.141014	0.339662	0.159493	0.142196	0.258795	0.197198	0.132487	0.135912	0.125915	0.184368	0.133072	0.179673	0.13719	0.174556	0.135249	0.248929	0.256504	0.204577	0.252772	0.134691	0.16022	0.130075	0.130248	0.180134	0.125472	0.132342	0.125723	0.221549	0.135369	0.126498	0.125522	0.134857	0.239847	0.16205	0.141834	0.129875	0.21698	0.188326
0.125383	0.10965	0.139974	0.358554	0.128275	0.125324	0.153354	0.174094	0.121356	0.115611	0.141241	0.123662	0.124562	0.120448	0.165324	0.141893	0.285616	0.210406	0.124969	0.122562	0.125023	0.126926	0.129284	0.192303	0.125934	0.185307	0.131475	0.207435	0.240439	0.221307	0.280618	0.122901	0.164137	0.128668	0.125394	0.193601	0.123581	0.124071	0.124881	0.132392	0.128665	0.124905	0.12568	0.130672	0.253587	0.17079	0.127023	0.122883	0.195853	0.173873
0.127541	0.187638	0.140379	0.274478	0.131445	0.124652	0.162276	0.470034	0.138426	0.123326	0.141784	0.125356	0.133895	0.125126	0.166129	0.14366	0.286846	0.2162	0.117773	0.178209	0.123868	0.179232	0.126876	0.195468	0.170646	0.195647	0.141133	0.22631	0.249842	0.221854	0.285572	0.125919	0.166239	0.129489	0.125311	0.194197	0.124579	0.123899	0.126616	0.140965	0.129933	0.127046	0.127271	0.128288	0.25452	0.169824	0.126308	0.125871	0.215023	0.19891
0.130867	0.224854	0.140375	0.272579	0.128718	0.126374	0.264152	0.433257	0.137559	0.307031	0.14132	0.124904	0.126481	0.122958	0.167658	0.145057	0.287709	0.213384	0.139219	0.12912	0.125852	0.132877	0.132857	0.193843	0.126304	0.187144	0.134052	0.216685	0.245082	0.221944	0.282105	0.127353	0.169214	0.130962	0.125778	0.194658	0.124063	0.126183	0.127264	0.133978	0.139553	0.126743	0.127891	0.130408	0.254474	0.17192	0.129631	0.125151	0.205336	0.182828
0.119187	0.2203	0.133084	0.266666	0.128713	0.218483	0.164058	0.140738	0.130696	0.129615	0.139644	0.123828	0.415044	0.123967	0.159374	0.137752	0.282806	0.224525	0.110332	0.123342	0.118321	0.114965	0.11697	0.192508	0.168412	0.182191	0.124632	0.459674	0.306797	0.21427	0.285626	0.119946	0.159923	0.124643	0.117508	0.189011	0.12015	0.118784	0.119803	0.119777	0.11468	0.121742	0.122302	0.117986	0.251822	0.164615	0.12042	0.120724	0.208896	0.181325
0.121167	0.1243	0.14042	0.268713	0.130996	0.133179	0.191728	0.119055	0.130998	0.127276	0.141252	0.180648	0.444027	0.139399	0.162855	0.198794	0.33207	0.227086	0.112225	0.123708	0.120808	0.176386	0.119729	0.193776	0.133723	0.183986	0.129179	0.212255	0.241161	0.217071	0.287897	0.190543	0.163195	0.127794	0.120052	0.191851	0.12227	0.121473	0.125122	0.122205	0.117235	0.124747	0.125327	0.12525	0.254496	0.168416	0.124847	0.124233	0.217557	0.188333
0.2258	0.48042	0.148418	0.271982	0.127808	0.504751	0.386292	0.629662	0.219396	0.200379	0.148704	0.125687	0.398927	0.127037	0.170695	0.272061	0.421952	0.218044	0.216524	0.238689	0.125858	0.395827	0.239376	0.193598	0.31036	0.189058	0.204636	0.345791	0.386948	0.314076	0.268278	0.140179	0.220209	0.146644	0.126767	0.18688	0.130491	0.127622	0.131697	0.351577	0.134395	0.139935	0.126575	0.134992	0.240774	0.168821	0.150101	0.140887	0.357453	0.558869
0.128085	0.122466	0.143495	0.272332	0.13109	0.122094	0.162638	0.419646	0.188252	0.216889	0.143911	0.127455	0.127021	0.175518	0.17845	0.20597	0.341244	0.215495	0.122149	0.127254	0.126423	0.129909	0.1302	0.197579	0.12179	0.189877	0.136259	0.278114	0.246454	0.223036	0.286619	0.125637	0.168034	0.131102	0.127714	0.195919	0.12677	0.127204	0.127713	0.151631	0.129319	0.128433	0.129609	0.12934	0.256804	0.172792	0.129066	0.126472	0.198962	0.180317
0.407097	0.12814	0.136755	0.269423	0.13011	0.113633	0.151472	0.123985	0.406957	0.128048	0.139611	0.122717	0.122958	0.125186	0.171788	0.143354	0.282143	0.221003	0.115426	0.185208	0.119991	0.120119	0.118516	0.194748	0.1138	0.185233	0.129915	0.211979	0.241274	0.222458	0.288094	0.122438	0.164222	0.12689	0.121578	0.192249	0.122635	0.121072	0.123036	0.141834	0.116488	0.123332	0.124234	0.122814	0.252238	0.166782	0.124315	0.123826	0.189557	0.176504
0.134365	0.143925	0.140571	0.271486	0.133475	0.126246	0.156013	0.162633	0.128713	0.129882	0.144174	0.12705	0.133946	0.126699	0.177149	0.158177	0.295655	0.217938	0.117002	0.135712	0.125383	0.244275	0.221947	0.197329	0.135385	0.188331	0.13359	0.284428	0.243776	0.293331	0.288161	0.126384	0.167087	0.140595	0.125871	0.195893	0.12587	0.126446	0.126707	0.12658	0.133045	0.128813	0.128237	0.125635	0.257	0.172637	0.133314	0.129727	0.187562	0.17084
0.191247	0.252266	0.141089	0.273519	0.133121	0.133439	0.161014	0.17253	0.136445	0.131718	0.14414	0.127016	0.133915	0.126654	0.176941	0.157814	0.295795	0.217837	0.116995	0.137327	0.12599	0.327519	0.249721	0.19645	0.142427	0.187696	0.137496	0.299557	0.250372	0.291104	0.287612	0.126351	0.167516	0.14093	0.12552	0.196038	0.125654	0.126242	0.126334	0.129532	0.133031	0.128205	0.12875	0.125151	0.25715	0.171908	0.135343	0.132885	0.190142	0.17165
0.295289	0.59356	0.28477	0.528788	0.129587	0.435556	0.416815	0.569197	0.249218	0.284363	0.190461	0.166684	0.505475	0.362409	0.163526	0.331596	0.440234	0.506238	0.302383	0.365706	0.126687	0.527473	0.359863	0.291071	0.447897	0.266231	0.372626	0.474039	0.532675	0.279752	0.431397	0.245214	0.300972	0.363601	0.190699	0.188054	0.231044	0.149385	0.253438	0.30229	0.350302	0.266633	0.134204	0.132951	0.270826	0.254567	0.361042	0.290688	0.313756	0.396271
0.138917	0.342988	0.138855	0.268827	0.130354	0.457976	0.272864	0.345951	0.266393	0.127674	0.142395	0.127001	0.326117	0.130148	0.163465	0.162649	0.294207	0.210528	0.195478	0.154943	0.12614	0.307224	0.216683	0.188281	0.475825	0.181702	0.145399	0.235894	0.339458	0.213197	0.272129	0.126727	0.174561	0.151405	0.125473	0.188679	0.124962	0.128971	0.131529	0.16643	0.14286	0.13281	0.127556	0.126663	0.243587	0.167259	0.154941	0.134409	0.196351	0.196521
0.129128	0.204288	0.139827	0.259526	0.129929	0.173839	0.17372	0.228531	0.166547	0.119313	0.141015	0.125933	0.30399	0.139759	0.163907	0.146175	0.279179	0.204857	0.122326	0.137297	0.125501	0.208919	0.134518	0.188249	0.263798	0.182292	0.140406	0.214376	0.243735	0.212987	0.322017	0.125443	0.169461	0.139535	0.126424	0.188348	0.124894	0.12567	0.127023	0.139259	0.130894	0.131455	0.12823	0.130092	0.242978	0.167696	0.132563	0.129719	0.189436	0.173582
0.31786	0.61071	0.278932	0.465706	0.130569	0.277604	0.450175	0.674192	0.374684	0.342364	0.192636	0.22596	0.337525	0.266207	0.162849	0.288599	0.41786	0.332494	0.23174	0.358719	0.17922	0.584251	0.323745	0.210875	0.331361	0.256126	0.3271	0.418119	0.505986	0.313898	0.337285	0.257219	0.284276	0.27224	0.199641	0.263082	0.216406	0.199974	0.204283	0.40459	0.228172	0.265044	0.134779	0.133908	0.331417	0.190219	0.30269	0.295207	0.38926	0.486753
0.12629	0.112121	0.137746	0.257073	0.128946	0.121045	0.153787	0.129782	0.126316	0.120073	0.141358	0.126078	0.12532	0.124191	0.164104	0.142742	0.271459	0.204654	0.119495	0.124106	0.126238	0.124384	0.125524	0.187884	0.122171	0.18163	0.130515	0.20203	0.232283	0.212027	0.269317	0.125828	0.161232	0.129017	0.124731	0.18694	0.12573	0.126033	0.125235	0.127983	0.125522	0.125884	0.127537	0.12619	0.241884	0.166926	0.127859	0.123923	0.17952	0.164122
0.125387	0.11283	0.195683	0.270843	0.131528	0.122318	0.155834	0.171789	0.157497	0.138696	0.637341	0.650865	0.125218	0.122634	0.166501	0.153123	0.37611	0.215367	0.119664	0.151748	0.232728	0.129795	0.17634	0.203843	0.122623	0.189533	0.250332	0.211156	0.254194	0.221918	0.284881	0.326534	0.167578	0.296163	0.172205	0.649364	0.275957	0.233913	0.230553	0.137251	0.125695	0.3574	0.19279	0.12751	0.765206	0.267125	0.273923	0.239241	0.185268	0.167767
0.186317	0.178438	0.357006	0.488111	0.131208	0.121742	0.156571	0.133754	0.138361	0.125385	0.149847	0.126471	0.127712	0.12532	0.167839	0.216679	0.354991	0.216735	0.125925	0.222837	0.133039	0.180346	0.128513	0.195937	0.12242	0.221846	0.302088	0.213654	0.246428	0.222207	0.285679	0.133567	0.271425	0.247016	0.210751	0.195409	0.134933	0.209639	0.132407	0.128781	0.230361	0.240895	0.135904	0.127519	0.255585	0.17752	0.2428	0.219717	0.186051	0.169405
0.14336	0.220904	0.135085	0.267744	0.129855	0.11298	0.156981	0.130255	0.123073	0.126071	0.138445	0.121734	0.126646	0.123627	0.161596	0.137872	0.281438	0.224852	0.179706	0.126842	0.119703	0.118161	0.120196	0.192484	0.113214	0.183715	0.126808	0.21203	0.243483	0.218974	0.286766	0.121455	0.16263	0.125159	0.119795	0.189773	0.121455	0.121024	0.121443	0.1222	0.213202	0.122238	0.12298	0.11811	0.251513	0.166967	0.123756	0.126724	0.188397	0.172609
0.13601	0.273442	0.136555	0.270578	0.131948	0.121353	0.205906	0.197041	0.140611	0.132617	0.142306	0.124357	0.141022	0.126861	0.164235	0.14181	0.289466	0.226692	0.116634	0.142177	0.124368	0.164244	0.126379	0.194566	0.12588	0.193323	0.131554	0.218096	0.355568	0.2198	0.285949	0.125951	0.166117	0.12818	0.121841	0.193187	0.123412	0.124775	0.126408	0.23814	0.119556	0.12562	0.12602	0.122149	0.254697	0.168652	0.130188	0.126079	0.2067	0.185413
0.134326	0.278418	0.139845	0.272515	0.131832	0.135708	0.18439	0.296664	0.141352	0.127697	0.142263	0.124775	0.14135	0.129567	0.167038	0.142624	0.287139	0.22128	0.204953	0.132448	0.12593	0.236939	0.132953	0.194682	0.136697	0.18842	0.136653	0.267528	0.344364	0.221266	0.286643	0.125621	0.168789	0.133307	0.127823	0.193865	0.12355	0.125248	0.126731	0.141384	0.126339	0.127015	0.127572	0.127823	0.255022	0.170802	0.134711	0.124658	0.199218	0.196144
0.143311	0.415273	0.138772	0.356748	0.131008	0.439622	0.26479	0.459101	0.187521	0.161525	0.142035	0.126348	0.253772	0.130075	0.163773	0.142354	0.280135	0.215656	0.282514	0.152145	0.126262	0.327272	0.218033	0.189101	0.489588	0.181521	0.142796	0.220139	0.440432	0.213176	0.276866	0.135406	0.182818	0.135503	0.12392	0.188813	0.127367	0.12945	0.128719	0.244785	0.14618	0.128062	0.128013	0.125902	0.243481	0.166751	0.141498	0.131861	0.284858	0.2735
0.200504	0.233723	0.140727	0.367432	0.12795	0.124391	0.157279	0.231469	0.484207	0.198872	0.141763	0.124662	0.132958	0.120868	0.165246	0.197837	0.289169	0.211037	0.126947	0.256621	0.125443	0.1414	0.203214	0.192865	0.128758	0.198568	0.133164	0.266193	0.244862	0.224601	0.282106	0.125878	0.262513	0.187785	0.216911	0.194295	0.126362	0.126594	0.1252	0.223504	0.188187	0.150933	0.126751	0.409004	0.254707	0.170726	0.216349	0.130764	0.184651	0.170576
0.124973	0.200135	0.125781	0.196008	0.123605	0.116039	0.138113	0.367318	0.276614	0.692547	0.131667	0.132721	0.126723	0.190841	0.120589	0.126756	0.128224	0.125951	0.480889	0.127008	0.119295	0.124371	0.127919	0.122813	0.115239	0.122365	0.12699	0.129527	0.130721	0.123673	0.125087	0.145443	0.179958	0.209743	0.118222	0.120664	0.120296	0.118838	0.190621	0.204933	0.346857	0.181534	0.120448	0.114664	0.142217	0.126082	0.126166	0.136618	0.139334	0.140044
0.125623	0.11499	0.126412	0.125667	0.126853	0.120006	0.132022	0.124547	0.125393	0.121855	0.127525	0.127498	0.126345	0.126695	0.132271	0.126714	0.127084	0.123492	0.118032	0.126451	0.12481	0.123273	0.123114	0.128094	0.120501	0.126204	0.127129	0.130955	0.126893	0.126195	0.177033	0.125292	0.126993	0.126045	0.125412	0.126707	0.125502	0.126408	0.12731	0.123024	0.122507	0.126033	0.125934	0.122728	0.127075	0.126816	0.125188	0.125845	0.126015	0.124294
0.13412	0.152049	0.14107	0.272831	0.129906	0.126906	0.313873	0.399216	0.431973	0.135685	0.144893	0.130752	0.13323	0.121507	0.166395	0.151075	0.287875	0.212018	0.124636	0.138184	0.125858	0.1738	0.134997	0.193267	0.208194	0.186662	0.144172	0.214726	0.260481	0.221369	0.282888	0.130132	0.169632	0.135376	0.124556	0.194797	0.128948	0.127304	0.130581	0.428197	0.128649	0.131819	0.127159	0.137359	0.255777	0.176378	0.133499	0.132002	0.209535	0.188016
0.202976	0.463652	0.141013	0.271539	0.129894	0.13574	0.203892	0.427408	0.158972	0.133418	0.14407	0.128908	0.157214	0.13719	0.164837	0.14725	0.277022	0.220039	0.12381	0.190352	0.126131	0.251732	0.139785	0.189638	0.139945	0.184047	0.139434	0.220618	0.350786	0.212878	0.273936	0.129929	0.16706	0.136963	0.12592	0.187913	0.125219	0.128163	0.132031	0.225182	0.130675	0.130111	0.128487	0.126637	0.243592	0.233303	0.138583	0.134015	0.288487	0.33091
0.12343	0.201479	0.13732	0.271803	0.128712	0.115827	0.173043	0.230318	0.141877	0.126468	0.14064	0.122405	0.131706	0.126319	0.16534	0.141342	0.284146	0.220782	0.113276	0.126564	0.121524	0.136553	0.119828	0.194512	0.116582	0.185611	0.129623	0.215316	0.245403	0.217641	0.286361	0.122772	0.165324	0.129869	0.121238	0.191889	0.12164	0.122771	0.124311	0.187726	0.118334	0.123789	0.124205	0.121528	0.25298	0.168803	0.124254	0.123881	0.55958	0.567268
0.241472	0.453365	0.130465	0.180475	0.124568	0.157064	0.247751	0.448337	0.436542	0.125481	0.19214	0.123786	0.342541	0.12735	0.141099	0.140042	0.181396	0.216926	0.130394	0.202474	0.125459	0.268512	0.14227	0.144768	0.330926	0.149085	0.141967	0.213698	0.27487	0.204713	0.174921	0.131101	0.141831	0.132312	0.125264	0.146448	0.189928	0.127083	0.129922	0.312506	0.130419	0.125141	0.123899	0.136232	0.210996	0.139104	0.188034	0.132305	0.299717	0.285807
0.125538	0.123731	0.141722	0.257099	0.126263	0.126886	0.157031	0.265512	0.204809	0.114571	0.14294	0.123876	0.142924	0.119129	0.162495	0.144401	0.269499	0.200583	0.125608	0.122889	0.12433	0.170299	0.129585	0.184884	0.130658	0.180023	0.1311	0.217152	0.255439	0.212084	0.26472	0.123431	0.161827	0.127124	0.125812	0.186257	0.122398	0.124491	0.124647	0.214955	0.128866	0.12456	0.125631	0.130228	0.240789	0.165663	0.128485	0.122073	0.224667	0.192064
0.411492	0.647046	0.199629	0.313127	0.129492	0.247788	0.412577	0.563368	0.23485	0.232051	0.141253	0.135231	0.526744	0.272901	0.144166	0.246272	0.300796	0.397302	0.186421	0.411244	0.169218	0.404864	0.266368	0.166927	0.274945	0.241598	0.255744	0.387172	0.49856	0.368376	0.226206	0.170165	0.269469	0.234758	0.175975	0.158272	0.149779	0.142363	0.242945	0.374612	0.197992	0.194344	0.131464	0.143092	0.186976	0.158406	0.303765	0.29161	0.351007	0.411218
0.20137	0.26397	0.134105	0.302809	0.120331	0.491041	0.224657	0.270057	0.416426	0.164904	0.133769	0.117971	0.552411	0.131122	0.155759	0.138823	0.267484	0.211699	0.212948	0.128729	0.121123	0.209599	0.146838	0.178889	0.49414	0.174755	0.133776	0.208015	0.245254	0.289673	0.260001	0.118398	0.160985	0.123332	0.119664	0.181058	0.118055	0.118832	0.123676	0.135514	0.128469	0.119495	0.120753	0.131791	0.23558	0.160088	0.127357	0.116995	0.185917	0.171041
0.217217	0.24543	0.196584	0.271353	0.130646	0.126737	0.168432	0.223515	0.125348	0.121756	0.457003	0.224447	0.18747	0.123622	0.168378	0.523413	0.691889	0.215676	0.119801	0.202839	0.126092	0.146271	0.179083	0.591501	0.126777	0.204244	0.316695	0.507385	0.246525	0.377749	0.286165	0.186923	0.213171	0.243221	0.131483	0.214524	0.299736	0.131381	0.165585	0.129534	0.132093	0.259551	0.127871	0.127126	0.275241	0.176738	0.396031	0.324261	0.190237	0.171426
0.182926	0.247659	0.155731	0.280582	0.131317	0.131825	0.171525	0.245245	0.128539	0.130003	0.330709	0.134024	0.131311	0.127601	0.167752	0.489682	0.639353	0.215861	0.118251	0.134759	0.125219	0.269802	0.126129	0.590543	0.13203	0.195356	0.159301	0.398386	0.259138	0.222536	0.286647	0.125765	0.168142	0.158862	0.125207	0.203502	0.168133	0.126019	0.126621	0.13209	0.124305	0.151418	0.128623	0.126044	0.26467	0.171851	0.161839	0.15207	0.187171	0.170498
0.12759	0.117538	0.13973	0.314104	0.129882	0.124312	0.215586	0.128663	0.125635	0.118151	0.154263	0.136268	0.12699	0.123619	0.167191	0.142726	0.286178	0.280602	0.12238	0.125829	0.124824	0.129032	0.128213	0.193704	0.124511	0.187322	0.132861	0.210482	0.247337	0.221352	0.283544	0.124761	0.165753	0.130326	0.124553	0.206644	0.124731	0.125901	0.126115	0.129686	0.126565	0.126258	0.127224	0.127426	0.267239	0.170556	0.128653	0.124086	0.184374	0.172116
0.179527	0.310682	0.136442	0.271168	0.123033	0.130666	0.167641	0.175373	0.127582	0.117926	0.13645	0.119204	0.129851	0.128285	0.162435	0.138435	0.285817	0.230914	0.126917	0.125146	0.121104	0.209051	0.147636	0.188475	0.130387	0.183466	0.131081	0.210209	0.394174	0.217371	0.280801	0.122998	0.163764	0.123583	0.123311	0.189066	0.119391	0.120191	0.120799	0.202682	0.127866	0.119981	0.122391	0.128723	0.249345	0.165567	0.133497	0.117177	0.182667	0.173234
0.192783	0.259014	0.14708	0.27302	0.130437	0.134628	0.255216	0.295849	0.129854	0.125039	0.144224	0.126518	0.161342	0.18032	0.167837	0.215678	0.359827	0.218683	0.12029	0.135368	0.125299	0.191315	0.176605	0.286409	0.147399	0.188651	0.135632	0.425873	0.254084	0.222587	0.285148	0.125608	0.170683	0.147819	0.12553	0.19531	0.125897	0.12681	0.127906	0.135783	0.141684	0.127474	0.128059	0.127137	0.257554	0.17123	0.142562	0.129023	0.193571	0.19161
0.127511	0.119977	0.142194	0.269321	0.129407	0.123357	0.177781	0.146522	0.124124	0.118333	0.144876	0.126503	0.127973	0.123173	0.169331	0.146025	0.289985	0.227953	0.121852	0.140014	0.12661	0.126523	0.126985	0.209175	0.123927	0.188751	0.149618	0.547942	0.243338	0.222486	0.284502	0.125399	0.167621	0.130778	0.125751	0.195746	0.125885	0.126667	0.12895	0.130564	0.127336	0.127525	0.128368	0.129212	0.257188	0.171945	0.130634	0.124984	0.184802	0.174321
0.124798	0.120641	0.141	0.272258	0.130996	0.119754	0.156171	0.142105	0.452352	0.164539	0.143925	0.126146	0.126495	0.126142	0.167706	0.144069	0.2875	0.215814	0.356487	0.183969	0.126049	0.126421	0.125424	0.196661	0.120125	0.188089	0.132936	0.212113	0.242508	0.222494	0.2864	0.125024	0.214721	0.232282	0.125832	0.195614	0.125505	0.127039	0.127309	0.127657	0.427034	0.127929	0.128862	0.1297	0.257489	0.185414	0.213038	0.204129	0.186059	0.172496
0.254219	0.473348	0.140775	0.343935	0.129649	0.140099	0.321721	0.346355	0.159897	0.139401	0.147476	0.129916	0.139311	0.131842	0.165946	0.148579	0.295932	0.297615	0.134499	0.250885	0.126853	0.349093	0.150025	0.194224	0.14269	0.187149	0.145024	0.282808	0.475885	0.223703	0.290139	0.148135	0.219044	0.130966	0.124952	0.195294	0.137827	0.131611	0.128423	0.323551	0.137731	0.127859	0.127394	0.133548	0.256724	0.171385	0.14277	0.130199	0.200204	0.248647
0.588275	0.593528	0.141506	0.275927	0.129724	0.139725	0.177532	0.239242	0.144787	0.132521	0.143595	0.131114	0.150206	0.123336	0.167347	0.219198	0.360371	0.275334	0.122682	0.215256	0.127716	0.249766	0.135209	0.2063	0.14369	0.194208	0.143752	0.316553	0.340534	0.432275	0.282764	0.133682	0.2129	0.196991	0.124662	0.195679	0.124672	0.125636	0.130995	0.241336	0.144602	0.132251	0.127259	0.176018	0.256307	0.170791	0.151277	0.153532	0.189628	0.173315
0.125757	0.132075	0.141379	0.271052	0.130838	0.12848	0.169042	0.543823	0.223552	0.2886	0.143731	0.1259	0.133729	0.124783	0.167838	0.143873	0.289506	0.215511	0.13516	0.130154	0.12472	0.240299	0.219672	0.194955	0.128594	0.187928	0.136321	0.211767	0.246425	0.221907	0.286845	0.125362	0.165864	0.194281	0.175865	0.195434	0.124897	0.126125	0.181235	0.140296	0.135383	0.126891	0.127711	0.126445	0.255359	0.172036	0.133707	0.124943	0.199799	0.171217
0.191753	0.303774	0.13891	0.270355	0.131363	0.121265	0.167344	0.172171	0.129006	0.129988	0.143747	0.125768	0.128407	0.128122	0.167796	0.143838	0.28773	0.281692	0.120293	0.139199	0.125643	0.143636	0.129032	0.1962	0.122464	0.188159	0.130988	0.216301	0.313926	0.22168	0.288952	0.125765	0.168083	0.129968	0.125253	0.195289	0.123978	0.125725	0.127295	0.203079	0.126337	0.127653	0.126927	0.126645	0.25533	0.171658	0.129258	0.127202	0.19053	0.18799
0.193418	0.20187	0.142731	0.272166	0.12949	0.157353	0.222051	0.205359	0.134258	0.123314	0.143557	0.125926	0.477065	0.138668	0.168261	0.147701	0.345985	0.21884	0.173943	0.133603	0.127319	0.183235	0.134837	0.194575	0.216395	0.187899	0.138937	0.218973	0.258838	0.297617	0.284436	0.125404	0.169798	0.131369	0.126614	0.196438	0.125961	0.126749	0.128138	0.134954	0.129634	0.127662	0.129101	0.128259	0.256931	0.172648	0.13458	0.126124	0.199153	0.171032
0.219628	0.193988	0.139005	0.264863	0.12497	0.188001	0.155426	0.158161	0.12048	0.113494	0.140118	0.122686	0.193301	0.117508	0.16416	0.144102	0.334751	0.208616	0.126617	0.121366	0.123838	0.182685	0.127725	0.189806	0.146092	0.184388	0.130616	0.298403	0.238675	0.219542	0.278686	0.12184	0.163304	0.130957	0.123209	0.192169	0.12177	0.123168	0.123543	0.131253	0.132239	0.123803	0.124231	0.178325	0.252848	0.168874	0.126624	0.124761	0.179416	0.161604
0.125343	0.126178	0.139392	0.252404	0.127027	0.129206	0.213298	0.136666	0.125779	0.163141	0.139502	0.12385	0.128144	0.121121	0.161233	0.144434	0.27112	0.200552	0.124906	0.124703	0.124799	0.133175	0.127915	0.185256	0.127767	0.179726	0.133729	0.216732	0.256924	0.211564	0.265551	0.123335	0.161094	0.128139	0.125046	0.186175	0.123048	0.124299	0.124488	0.184144	0.12778	0.124771	0.125389	0.130273	0.240846	0.16585	0.129098	0.122608	0.193545	0.170001
0.125851	0.118207	0.141776	0.270703	0.131945	0.121074	0.154615	0.139581	0.17449	0.126843	0.1442	0.125659	0.125876	0.124286	0.166494	0.143035	0.286438	0.213934	0.28028	0.126166	0.126774	0.124308	0.126603	0.196633	0.1216	0.189666	0.133197	0.210619	0.243178	0.221481	0.285591	0.127046	0.167948	0.150929	0.126442	0.241693	0.125547	0.126275	0.126764	0.128472	0.360419	0.127331	0.129099	0.127113	0.255708	0.184573	0.128715	0.131795	0.185114	0.16877
0.132923	0.309605	0.135221	0.267794	0.126175	0.124788	0.29909	0.148608	0.127737	0.126349	0.136323	0.118824	0.19306	0.123728	0.159422	0.137931	0.288986	0.31879	0.110142	0.219363	0.117428	0.132608	0.12885	0.189702	0.12527	0.181378	0.130002	0.232334	0.26715	0.213571	0.290981	0.121008	0.167773	0.126404	0.117035	0.186527	0.121075	0.120273	0.121757	0.130262	0.114706	0.124914	0.120244	0.120966	0.248938	0.162868	0.125157	0.120873	0.18928	0.17901
0.499754	0.496657	0.139961	0.270151	0.131949	0.118806	0.162905	0.13618	0.126527	0.121984	0.144129	0.126556	0.129146	0.124716	0.168443	0.143442	0.286071	0.219363	0.117165	0.14438	0.125506	0.137198	0.123868	0.194876	0.119247	0.189326	0.131411	0.390855	0.245755	0.348275	0.286611	0.126402	0.167551	0.13096	0.126666	0.195112	0.124654	0.126089	0.125921	0.126606	0.123198	0.127991	0.128184	0.126051	0.256299	0.170919	0.127991	0.143811	0.18931	0.172655
0.125926	0.114381	0.393227	0.185862	0.129209	0.121106	0.13289	0.13476	0.125619	0.120878	0.206909	0.20167	0.125899	0.124844	0.127903	0.218459	0.260561	0.130116	0.11893	0.22535	0.190305	0.124111	0.129063	0.12811	0.121146	0.220415	0.362722	0.128253	0.129932	0.130359	0.130304	0.209753	0.205546	0.214868	0.507344	0.129285	0.196781	0.532351	0.281376	0.12772	0.206128	0.217844	0.178667	0.178509	0.1306	0.196306	0.362123	0.207378	0.12482	0.123841
0.13048	0.202449	0.161133	0.366274	0.130204	0.117992	0.159976	0.135609	0.125729	0.122499	0.143429	0.126838	0.12575	0.124286	0.165864	0.164095	0.307558	0.268845	0.118216	0.196036	0.125116	0.125076	0.12619	0.196068	0.119606	0.189728	0.154657	0.21238	0.359852	0.221586	0.286063	0.125318	0.228916	0.177043	0.124866	0.19463	0.126175	0.126775	0.147199	0.179436	0.123688	0.128576	0.128882	0.124513	0.255961	0.170902	0.150379	0.130373	0.190704	0.17649
0.126245	0.121103	0.140562	0.269276	0.131136	0.132934	0.1619	0.134765	0.132842	0.119979	0.144013	0.12643	0.131751	0.126164	0.167614	0.147936	0.286826	0.214783	0.120679	0.200924	0.125962	0.189626	0.126902	0.19461	0.133027	0.187764	0.13455	0.213899	0.2501	0.222044	0.284256	0.127415	0.246389	0.131184	0.125447	0.194884	0.126442	0.125879	0.12515	0.130946	0.125794	0.128353	0.129239	0.127059	0.256437	0.171472	0.128727	0.126014	0.191278	0.169147
0.119418	0.124626	0.134709	0.262428	0.122039	0.128402	0.261568	0.270847	0.131543	0.110241	0.135472	0.1178	0.118909	0.114552	0.159774	0.140634	0.279599	0.205314	0.126515	0.119591	0.119942	0.216639	0.127109	0.185644	0.128959	0.180248	0.127672	0.20273	0.242892	0.215299	0.27439	0.117497	0.161483	0.122842	0.119372	0.187988	0.117833	0.118716	0.11863	0.224698	0.125612	0.118866	0.120466	0.127437	0.248491	0.164752	0.123944	0.118542	0.180233	0.163387
0.125037	0.156417	0.131888	0.266738	0.128928	0.11454	0.155043	0.129299	0.121916	0.123499	0.136763	0.119099	0.12159	0.123879	0.159617	0.139819	0.282905	0.224875	0.109385	0.127067	0.118615	0.227229	0.116984	0.190329	0.114847	0.181647	0.12312	0.211032	0.245937	0.213725	0.283572	0.119767	0.159156	0.125391	0.116569	0.187752	0.11891	0.118239	0.119435	0.123275	0.114348	0.121477	0.120682	0.11623	0.249589	0.164034	0.120483	0.123506	0.184771	0.174694
0.126058	0.11622	0.141136	0.361538	0.13208	0.122849	0.155454	0.126082	0.125359	0.121536	0.144129	0.126238	0.127768	0.124525	0.168846	0.149788	0.287085	0.216845	0.120823	0.127237	0.125329	0.125242	0.127341	0.251791	0.123385	0.189213	0.133477	0.236083	0.243815	0.221795	0.300927	0.125415	0.168482	0.131226	0.126592	0.195818	0.125877	0.126486	0.126912	0.129921	0.126856	0.127303	0.127799	0.12723	0.256084	0.172944	0.128596	0.124948	0.185735	0.169297
0.122817	0.107457	0.137572	0.314053	0.126073	0.125327	0.150552	0.123786	0.11868	0.113269	0.138565	0.120945	0.121544	0.117629	0.162475	0.144035	0.283019	0.208621	0.125329	0.12096	0.122809	0.12526	0.128233	0.189891	0.126304	0.184292	0.129526	0.204177	0.238302	0.218788	0.278886	0.121476	0.163001	0.125975	0.122882	0.19071	0.121318	0.122767	0.123093	0.131361	0.12733	0.122513	0.124106	0.128781	0.251454	0.167836	0.125501	0.120627	0.178931	0.160689
0.124442	0.116216	0.138826	0.270553	0.133256	0.129623	0.156441	0.127954	0.159329	0.155568	0.143605	0.125976	0.138042	0.125608	0.167281	0.147128	0.287087	0.217523	0.315872	0.12555	0.124887	0.123233	0.124474	0.19676	0.129927	0.188854	0.131185	0.212751	0.244023	0.220272	0.288104	0.126809	0.167422	0.147187	0.125131	0.19516	0.125773	0.125909	0.126612	0.127459	0.232892	0.128218	0.127541	0.124792	0.330435	0.172697	0.126848	0.12616	0.187846	0.173974
[truncated: 322 more rows]
[truncated: 681 more columns]
