# Supplementary material for: Traditional Chinese Medicine studies for Alzheimer’s disease via network pharmacology based on entropy and random walk
Source: PLoS One. 2023 Nov 29;18(11):e0294772. doi: 10.1371/journal.pone.0294772 (PMC10686466; doi:10.1371/journal.pone.0294772)
Supplement: S6 Table — (XLSX) [file pone.0294772.s006.xlsx]

## Sheet: RT
0.000165882	0.000175496	0.000148766	0.000146269	0.000149748	0.000166995	0.000147908	0.000159142	0.000152884	0.000153418	0.0001484	0.000155772	1.58163e-05	0.000162002	3.29076e-06	4.7789e-06	2.49381e-06	3.48125e-06	1.31656e-05	1.23116e-05	1.30244e-05	1.11644e-05	7.95951e-06	3.77239e-06	8.55093e-06	3.15792e-06	5.17757e-06	2.89464e-06	2.8585e-06	2.68745e-06	2.08652e-06	1.48384e-05	3.59744e-06	5.26516e-06	8.55335e-06	3.36068e-06	1.00564e-05	9.7426e-06	7.54964e-06	5.62596e-06	7.30276e-06	5.92243e-06	5.02759e-06	6.27705e-06	2.86638e-06	3.2955e-06	6.41613e-06	7.72476e-06	2.9245e-06	3.05505e-06
0.000160362	0.000170403	3.6513e-06	1.4203e-06	3.72819e-06	0.000162897	2.6114e-06	1.03761e-05	5.45594e-06	5.53747e-06	3.27085e-06	1.05933e-05	0.000154575	1.39425e-05	1.62973e-06	2.64029e-06	7.8376e-07	1.68054e-06	8.94948e-06	8.22281e-06	1.09714e-05	8.38152e-06	5.90677e-06	1.8567e-06	5.68756e-06	1.449e-06	2.93873e-06	1.20234e-06	1.08926e-06	1.16152e-06	5.72769e-07	1.20335e-05	1.84937e-06	2.85417e-06	5.38583e-06	1.44457e-06	8.27766e-06	6.81047e-06	5.15382e-06	2.83204e-06	4.27352e-06	3.31563e-06	3.04534e-06	3.52735e-06	8.83515e-07	1.85885e-06	3.68836e-06	5.08322e-06	1.23967e-06	1.1411e-06
0.000160377	0.000170324	3.66491e-06	1.45487e-06	3.77823e-06	0.000162819	2.61068e-06	1.03254e-05	5.38894e-06	5.5607e-06	3.33604e-06	1.07019e-05	0.000154589	1.39104e-05	1.62264e-06	2.64062e-06	7.95124e-07	1.73667e-06	8.92463e-06	8.21162e-06	1.09817e-05	8.2635e-06	5.90049e-06	1.90925e-06	5.61625e-06	1.4333e-06	2.89334e-06	1.21093e-06	1.1017e-06	1.2222e-06	5.89551e-07	1.20468e-05	1.82357e-06	2.84433e-06	5.37731e-06	1.50768e-06	8.30945e-06	6.83996e-06	5.19151e-06	2.83016e-06	4.27117e-06	3.28933e-06	3.04103e-06	3.58863e-06	9.34136e-07	1.86027e-06	3.67904e-06	5.07642e-06	1.24518e-06	1.15855e-06
1.40928e-05	0.000168629	2.83538e-06	7.8649e-07	2.97303e-06	1.4415e-05	2.15139e-06	1.10069e-05	7.07203e-06	5.80787e-06	2.79611e-06	1.07249e-05	9.34206e-06	0.000155898	0.000145213	0.000146348	0.000144206	0.000144501	1.00579e-05	9.06183e-06	1.202e-05	7.53194e-06	5.46564e-06	1.63945e-06	5.24228e-06	2.23397e-06	4.24911e-06	1.20263e-06	7.52323e-07	1.19587e-06	7.48803e-07	1.26169e-05	1.83731e-06	3.74631e-06	6.59631e-06	1.35472e-06	8.27094e-06	7.8055e-06	5.65554e-06	2.81557e-06	4.33167e-06	4.81024e-06	3.8583e-06	4.09268e-06	8.06569e-07	2.16937e-06	4.95758e-06	6.45371e-06	9.96818e-07	1.10892e-06
1.35957e-05	2.52636e-05	2.79978e-06	7.28067e-07	3.19327e-06	1.47555e-05	2.21302e-06	1.09875e-05	5.78441e-06	5.45718e-06	2.77026e-06	1.11551e-05	9.30303e-06	1.21949e-05	1.76357e-06	2.37528e-06	6.89625e-07	1.08132e-06	0.000153346	0.000152187	0.000155491	8.00545e-06	5.7773e-06	1.468e-06	5.82898e-06	1.27508e-06	3.11378e-06	1.09149e-06	6.67463e-07	1.11096e-06	6.30807e-07	1.3046e-05	1.92143e-06	3.24039e-06	6.10757e-06	1.33483e-06	8.63399e-06	7.47089e-06	5.91016e-06	2.98463e-06	4.67691e-06	3.85287e-06	3.50406e-06	3.45705e-06	7.59576e-07	1.95621e-06	3.88219e-06	6.04239e-06	9.74831e-07	1.03152e-06
0.000156974	0.000166756	0.000149675	2.91847e-06	0.000148184	0.000162762	3.37709e-06	9.57575e-06	0.000149558	5.73316e-06	7.78183e-06	0.000160007	0.000154568	1.23877e-05	2.87472e-06	0.000148063	0.000146596	3.13895e-06	0.000152778	0.000153697	0.00015981	0.00015863	0.000155113	0.000147788	0.000149363	0.000146901	0.000148901	0.000145994	0.000145893	0.00014602	0.000145507	0.000160655	0.000147189	0.000148957	0.000151281	0.000147902	0.000157882	0.00015409	0.000151543	4.40827e-06	5.67943e-06	6.23171e-06	5.25127e-06	6.08356e-06	3.7574e-06	5.70854e-06	7.4179e-06	7.15599e-06	3.41454e-06	3.30713e-06
0.000159694	0.000169868	8.21249e-06	4.55846e-06	7.12415e-06	0.000165054	5.56149e-06	0.000156576	0.00015287	8.60887e-06	0.000152564	0.000162361	1.45088e-05	0.000157807	4.26521e-06	6.76253e-06	5.19721e-06	4.70034e-06	0.000155484	0.00015644	0.000162104	0.00016164	0.000157342	6.34371e-06	8.78892e-06	5.50756e-06	8.08336e-06	4.7888e-06	4.79425e-06	4.52392e-06	4.08014e-06	0.000163372	5.70923e-06	0.000151137	0.000153595	0.000149658	0.000160028	0.000156284	0.000153846	0.000149784	0.000150883	0.000151453	0.000150331	0.000151015	0.000148457	0.000150408	0.000152549	0.000152536	0.000148573	0.000148567
0.000169334	0.000181046	5.08284e-06	2.3764e-06	0.00015115	2.08253e-05	5.04388e-06	0.000167316	0.000158761	0.000159269	4.17776e-06	1.56531e-05	0.000163411	0.000165523	4.64852e-06	5.17912e-06	2.61707e-06	2.54963e-06	0.000164882	0.000163302	0.000161971	8.11699e-06	5.96647e-06	2.70521e-06	0.000155783	3.55808e-06	8.14767e-06	3.16049e-06	2.50223e-06	3.05495e-06	2.10058e-06	2.04781e-05	5.44033e-06	8.54925e-06	0.000158817	2.77355e-06	1.1411e-05	0.000159171	0.000154944	0.00015137	1.08627e-05	1.03683e-05	9.14381e-06	9.24124e-06	2.42348e-06	3.68384e-06	0.000152926	1.3516e-05	3.15049e-06	3.37433e-06
0.000157665	0.000169375	2.73032e-06	7.50912e-07	3.11776e-06	1.48747e-05	2.33217e-06	1.15061e-05	0.000149715	5.53362e-06	2.74794e-06	1.07935e-05	9.27121e-06	1.23711e-05	1.93475e-06	0.000146136	8.89086e-07	1.11269e-06	9.65083e-06	8.44944e-06	1.12638e-05	8.21173e-06	5.77248e-06	1.51684e-06	5.70667e-06	1.27204e-06	2.9742e-06	1.29572e-06	7.89124e-07	1.39176e-06	5.70916e-07	1.19493e-05	1.81585e-06	3.13774e-06	5.51131e-06	1.29039e-06	8.03629e-06	6.83289e-06	5.40387e-06	3.24019e-06	4.40324e-06	3.61749e-06	3.22519e-06	3.49934e-06	7.64548e-07	1.80788e-06	3.80341e-06	5.5802e-06	1.08003e-06	1.22703e-06
0.000179882	0.000187945	0.000149791	5.10984e-06	6.48383e-06	0.000175089	1.03274e-05	0.000182213	0.000173677	0.000169629	0.000150799	0.000162118	1.88718e-05	0.00017162	7.08083e-06	1.53787e-05	5.6079e-06	4.92267e-06	1.97727e-05	1.74583e-05	1.01184e-05	0.000152163	6.42671e-06	5.15856e-06	1.43444e-05	5.35906e-06	8.04576e-06	1.19146e-05	1.10424e-05	5.5704e-06	4.85842e-06	0.000155671	5.89536e-06	7.11307e-06	9.68151e-06	5.05042e-06	0.000151778	0.000152925	8.74992e-06	0.000170033	1.1577e-05	8.64511e-06	6.75303e-06	1.56157e-05	5.1642e-06	5.22622e-06	1.12673e-05	8.89826e-06	0.000157832	0.00016117
1.1957e-05	2.34143e-05	2.61747e-06	5.7155e-07	2.64576e-06	0.000158374	1.7961e-06	8.90932e-06	4.53404e-06	4.1794e-06	3.07235e-06	1.25437e-05	8.25824e-06	1.0941e-05	1.433e-06	2.12706e-06	6.34795e-07	9.41244e-07	8.16937e-06	7.3588e-06	0.000156428	8.27855e-06	5.9186e-06	1.49223e-06	4.95206e-06	1.12016e-06	2.68162e-06	8.98803e-07	5.21458e-07	9.12593e-07	4.30416e-07	1.38224e-05	1.52616e-06	2.74206e-06	5.01273e-06	1.3865e-06	0.000153419	7.11424e-06	5.45616e-06	2.42941e-06	3.59088e-06	3.30677e-06	3.05122e-06	2.84315e-06	7.01768e-07	2.19942e-06	3.32666e-06	4.98083e-06	8.54089e-07	8.82793e-07
1.36565e-05	2.44355e-05	2.54055e-06	6.53932e-07	2.69374e-06	0.000159794	1.89643e-06	9.24164e-06	4.59723e-06	4.4424e-06	2.7948e-06	1.08195e-05	9.06529e-06	1.16577e-05	1.35849e-06	2.0292e-06	5.01136e-07	9.65007e-07	8.08256e-06	7.10567e-06	1.10559e-05	7.69482e-06	5.53755e-06	1.27933e-06	5.0062e-06	9.37819e-07	2.39199e-06	8.27982e-07	5.12955e-07	8.68583e-07	3.35984e-07	1.16235e-05	1.34833e-06	2.45223e-06	4.67889e-06	1.17857e-06	8.25279e-06	6.33155e-06	4.98849e-06	2.34496e-06	3.57421e-06	2.95444e-06	2.72262e-06	2.7549e-06	5.55054e-07	1.6803e-06	2.99773e-06	4.70981e-06	8.29277e-07	7.99217e-07
1.12536e-05	2.17296e-05	2.73618e-06	7.13537e-07	2.75157e-06	1.55963e-05	1.77016e-06	8.28048e-06	4.40757e-06	3.78973e-06	3.46957e-06	1.14889e-05	8.12263e-06	1.03861e-05	1.1808e-06	2.1149e-06	7.2263e-07	1.14354e-06	7.23271e-06	6.74516e-06	1.1607e-05	1.13063e-05	8.30495e-06	1.90861e-06	4.45416e-06	1.03799e-06	2.24864e-06	9.62564e-07	7.96641e-07	9.46579e-07	5.45737e-07	1.18644e-05	1.39134e-06	2.49201e-06	4.42392e-06	1.79697e-06	9.31458e-06	6.35309e-06	4.61536e-06	2.31214e-06	3.2233e-06	2.63441e-06	2.40538e-06	3.11375e-06	9.00771e-07	2.16787e-06	3.15754e-06	4.10717e-06	1.34603e-06	1.31874e-06
2.56847e-05	0.000180061	3.99741e-06	1.69243e-06	5.25809e-06	0.000165929	5.19414e-06	0.000168609	1.72474e-05	0.000159106	4.23521e-06	1.33869e-05	1.49657e-05	0.000164762	3.65118e-06	6.30818e-06	1.61598e-06	1.99532e-06	1.59231e-05	1.32854e-05	1.13287e-05	8.30498e-06	5.30472e-06	2.04557e-06	1.10303e-05	2.12615e-06	4.40088e-06	4.33801e-06	3.54566e-06	2.15984e-06	1.52359e-06	1.3309e-05	2.69866e-06	4.45107e-06	8.11439e-06	1.88663e-06	8.07954e-06	9.4433e-06	6.88284e-06	0.000155532	8.14092e-06	5.59431e-06	4.74418e-06	7.94074e-06	1.52504e-06	2.25501e-06	6.13842e-06	7.59458e-06	5.5856e-06	6.84975e-06
1.28755e-05	2.47386e-05	0.000147416	8.75884e-07	3.05213e-06	1.39298e-05	2.09807e-06	1.00304e-05	5.34512e-06	4.80616e-06	3.64691e-06	0.000156625	9.0585e-06	1.15157e-05	1.81839e-06	2.87699e-06	1.15554e-06	1.10312e-06	1.02296e-05	0.000153121	0.000157283	7.62261e-06	5.73007e-06	1.64979e-06	5.20755e-06	2.34585e-06	0.000147728	1.12149e-06	7.03734e-07	1.22854e-06	6.17317e-07	0.00015815	2.86895e-06	4.51843e-06	7.15954e-06	1.85553e-06	1.06492e-05	8.81995e-06	6.85099e-06	2.89126e-06	4.25902e-06	5.2503e-06	4.47425e-06	3.72653e-06	1.20953e-06	2.62834e-06	0.000148561	7.0052e-06	9.95492e-07	1.06991e-06
1.17061e-05	2.26492e-05	2.06219e-06	3.36696e-07	2.35351e-06	1.39608e-05	1.70958e-06	9.35096e-06	4.60483e-06	4.15053e-06	2.23326e-06	9.70158e-06	7.59573e-06	1.06432e-05	1.25745e-06	1.79181e-06	3.61144e-07	6.80699e-07	8.06272e-06	6.93463e-06	1.02529e-05	8.50038e-06	0.000149494	1.02835e-06	4.85728e-06	7.93453e-07	2.21464e-06	6.49815e-07	2.87487e-07	6.43982e-07	1.95705e-07	1.07013e-05	1.20964e-06	2.36849e-06	4.5688e-06	9.21513e-07	7.28654e-06	5.86595e-06	4.56587e-06	2.2744e-06	3.48394e-06	2.80689e-06	2.62404e-06	2.60279e-06	3.78011e-07	1.3521e-06	2.90347e-06	4.65266e-06	6.28729e-07	6.99347e-07
0.000157217	0.000168948	2.32965e-06	5.53373e-07	2.86788e-06	1.45824e-05	2.0898e-06	0.000154672	5.71536e-06	5.14573e-06	2.40721e-06	1.01169e-05	8.86101e-06	1.20087e-05	1.6436e-06	2.33594e-06	5.27725e-07	8.94262e-07	9.33575e-06	7.9815e-06	1.08902e-05	8.17583e-06	5.69278e-06	1.19725e-06	5.56149e-06	1.00222e-06	2.55437e-06	1.03728e-06	5.6701e-07	9.97106e-07	3.42959e-07	1.15146e-05	1.45168e-06	2.7746e-06	5.17583e-06	1.06314e-06	7.56945e-06	6.53693e-06	5.08051e-06	2.95109e-06	4.17837e-06	3.24503e-06	3.05017e-06	3.0903e-06	5.2936e-07	1.51622e-06	3.33457e-06	5.35469e-06	9.30421e-07	1.01503e-06
0.00016573	0.000172458	7.25751e-06	5.30981e-06	6.49644e-06	0.000169656	5.52009e-06	1.08545e-05	6.53221e-06	7.58486e-06	6.02836e-06	1.11389e-05	1.54722e-05	0.000160623	2.9954e-06	4.81005e-06	3.35829e-06	5.04857e-06	8.74777e-06	9.23298e-06	1.05792e-05	1.19693e-05	8.43814e-06	4.9382e-06	5.71841e-06	3.82546e-06	4.60584e-06	3.61186e-06	4.30996e-06	3.36774e-06	2.94658e-06	1.27347e-05	4.04273e-06	4.05829e-06	6.28244e-06	3.60761e-06	9.62447e-06	7.50315e-06	5.57061e-06	4.21247e-06	5.54923e-06	4.11106e-06	3.86764e-06	5.5544e-06	3.42156e-06	3.51626e-06	5.38219e-06	5.26139e-06	3.56445e-06	3.42963e-06
0.000168057	0.000180298	4.56818e-06	1.96859e-06	6.58082e-06	2.03236e-05	5.08045e-06	0.000166954	0.000158589	1.38657e-05	4.38004e-06	0.000157757	0.000160177	0.000163854	3.81412e-06	5.60294e-06	2.07093e-06	2.21875e-06	0.000161417	0.000159724	1.49367e-05	8.09774e-06	5.56043e-06	2.3409e-06	1.18078e-05	2.81976e-06	6.00695e-06	3.50381e-06	2.95117e-06	2.76735e-06	1.63688e-06	1.70514e-05	3.58308e-06	6.27922e-06	1.13682e-05	2.45297e-06	1.00454e-05	1.18871e-05	0.000153173	0.000153617	9.09483e-06	8.03367e-06	6.72033e-06	0.000151259	2.09277e-06	3.14621e-06	7.99971e-06	1.07604e-05	4.29224e-06	5.01835e-06
1.33092e-05	0.000167052	2.95095e-06	1.7615e-06	3.14982e-06	1.59461e-05	2.97837e-06	1.11938e-05	5.36121e-06	5.37894e-06	3.70379e-06	1.06582e-05	8.95985e-06	1.12668e-05	2.1313e-06	2.80311e-06	1.72929e-06	2.82159e-06	8.49858e-06	7.91898e-06	1.11136e-05	1.12454e-05	7.69975e-06	3.00825e-06	5.98471e-06	1.87042e-06	2.99626e-06	2.09185e-06	1.92244e-06	1.87913e-06	1.57293e-06	1.21043e-05	2.23888e-06	3.08893e-06	5.64155e-06	2.53758e-06	8.58454e-06	7.39787e-06	5.35925e-06	4.29482e-06	4.67012e-06	3.44405e-06	3.16184e-06	4.19523e-06	1.75884e-06	2.39355e-06	3.6051e-06	4.86818e-06	0.000145979	0.000145973
1.08768e-05	2.12466e-05	2.14067e-06	5.18982e-07	2.33462e-06	0.000158317	1.72987e-06	8.62612e-06	4.38084e-06	3.91267e-06	2.3828e-06	9.15889e-06	7.47325e-06	1.01375e-05	1.30695e-06	1.85631e-06	5.73295e-07	8.5893e-07	7.21822e-06	6.40044e-06	9.44099e-06	1.14163e-05	0.000150746	1.17833e-06	5.08974e-06	9.0518e-07	2.2643e-06	7.89375e-07	4.92363e-07	7.52097e-07	3.57851e-07	9.78146e-06	1.32289e-06	2.3549e-06	4.22757e-06	1.06893e-06	6.7598e-06	5.34245e-06	4.43816e-06	2.27299e-06	3.20202e-06	2.71414e-06	2.39138e-06	2.49443e-06	5.33124e-07	1.46146e-06	2.81447e-06	4.21986e-06	8.461e-07	8.45503e-07
1.19564e-05	0.000166876	2.0034e-06	2.95671e-07	2.29504e-06	1.37411e-05	1.58701e-06	8.99407e-06	4.38421e-06	3.9229e-06	2.26527e-06	9.93849e-06	7.55733e-06	1.07421e-05	1.20554e-06	1.80921e-06	2.71022e-07	6.49153e-07	7.72074e-06	6.66787e-06	1.02266e-05	7.69319e-06	5.43125e-06	9.97498e-07	4.53571e-06	6.79112e-07	2.05795e-06	6.15638e-07	2.37372e-07	6.19654e-07	1.26457e-07	1.06858e-05	1.1146e-06	2.17543e-06	4.30406e-06	8.76727e-07	7.41887e-06	5.66489e-06	4.49861e-06	2.14473e-06	3.2182e-06	2.59158e-06	2.38637e-06	2.48131e-06	3.1008e-07	1.31511e-06	2.68153e-06	4.35147e-06	5.52148e-07	6.18176e-07
0.000155892	0.000167453	2.12967e-06	3.7414e-07	2.4526e-06	1.40494e-05	1.69289e-06	9.45276e-06	4.69503e-06	4.18964e-06	2.31984e-06	9.98114e-06	7.93426e-06	1.10613e-05	1.32135e-06	1.97857e-06	3.49245e-07	7.37831e-07	8.09943e-06	6.98685e-06	1.03712e-05	7.71578e-06	5.44965e-06	1.06304e-06	4.71594e-06	7.93492e-07	2.18055e-06	7.26608e-07	3.27548e-07	7.67025e-07	1.89784e-07	1.08718e-05	1.21763e-06	2.33499e-06	4.51863e-06	9.34427e-07	7.4807e-06	5.86301e-06	4.63856e-06	2.32476e-06	3.43676e-06	2.74895e-06	2.55948e-06	2.64787e-06	3.7643e-07	1.37675e-06	2.85691e-06	4.59204e-06	6.06421e-07	6.93378e-07
1.19114e-05	0.000166775	2.01e-06	2.95484e-07	2.30388e-06	1.37633e-05	1.59425e-06	9.03464e-06	4.40482e-06	3.93989e-06	2.26473e-06	9.93668e-06	7.58287e-06	1.07867e-05	1.21185e-06	1.81703e-06	2.71067e-07	6.4828e-07	7.75589e-06	6.6975e-06	1.0235e-05	7.70385e-06	5.43886e-06	9.96419e-07	4.55527e-06	6.81831e-07	2.06836e-06	6.17645e-07	2.3665e-07	6.21532e-07	1.25815e-07	1.06893e-05	1.1195e-06	2.18539e-06	4.32176e-06	8.76835e-07	7.40607e-06	5.65532e-06	4.51135e-06	2.15323e-06	3.23054e-06	2.60456e-06	2.39845e-06	2.48913e-06	3.09787e-07	1.31707e-06	2.6944e-06	4.37313e-06	5.49094e-07	6.16314e-07
0.000164212	0.000176741	4.21173e-06	1.71362e-06	6.06838e-06	0.00016154	3.99618e-06	1.88772e-05	0.000154608	1.03858e-05	3.8694e-06	0.000156743	0.000158966	1.76368e-05	3.39027e-06	4.14437e-06	1.82486e-06	2.00938e-06	0.000159667	0.00015839	1.5274e-05	8.47156e-06	6.04949e-06	2.26292e-06	1.05299e-05	2.72275e-06	5.66572e-06	2.38914e-06	1.8235e-06	2.32978e-06	1.52397e-06	1.67873e-05	3.17999e-06	6.01777e-06	1.07124e-05	2.34038e-06	1.02942e-05	1.13617e-05	0.000152968	0.00014984	8.00428e-06	7.51698e-06	6.49105e-06	6.28947e-06	1.87837e-06	3.08239e-06	6.9916e-06	1.02329e-05	2.32589e-06	2.5328e-06
0.000159778	0.000169875	0.000147066	1.59112e-06	3.97909e-06	0.00016275	2.72856e-06	1.02587e-05	5.5332e-06	5.56218e-06	3.83498e-06	1.12103e-05	1.1187e-05	0.000157231	1.72838e-06	2.9556e-06	1.11067e-06	1.9431e-06	8.96285e-06	8.40453e-06	1.13926e-05	9.97069e-06	7.18282e-06	2.33512e-06	5.60209e-06	1.72611e-06	3.14325e-06	1.42496e-06	1.31571e-06	1.3907e-06	7.92435e-07	1.24995e-05	2.04531e-06	3.13973e-06	5.63197e-06	1.88457e-06	8.94901e-06	7.17441e-06	5.42617e-06	2.93671e-06	4.37738e-06	3.49953e-06	3.18578e-06	3.88865e-06	1.28759e-06	2.18325e-06	4.02456e-06	5.21757e-06	1.38541e-06	1.44251e-06
1.09717e-05	2.1874e-05	2.04093e-06	4.01347e-07	2.26286e-06	1.44351e-05	1.62782e-06	8.6527e-06	4.31412e-06	3.77911e-06	2.34572e-06	1.02896e-05	7.24055e-06	1.00935e-05	1.21314e-06	1.78968e-06	4.28854e-07	7.5454e-07	7.33806e-06	6.46809e-06	1.08622e-05	9.10783e-06	6.54752e-06	1.1192e-06	4.59716e-06	7.87515e-07	2.1111e-06	6.89313e-07	3.98095e-07	6.85029e-07	2.99183e-07	1.11613e-05	1.18323e-06	2.22559e-06	4.21202e-06	1.0198e-06	8.15862e-06	5.88208e-06	4.40148e-06	2.18724e-06	3.15428e-06	2.59261e-06	2.36207e-06	2.47226e-06	4.43599e-07	1.39498e-06	2.71801e-06	4.21165e-06	8.10921e-07	8.20301e-07
0.000168201	0.000180255	4.37644e-06	2.25001e-06	7.08662e-06	1.99245e-05	0.00014891	0.000167219	0.000158482	0.00015838	3.73594e-06	1.26931e-05	0.000161167	1.96312e-05	3.91438e-06	4.6851e-06	2.19071e-06	2.38812e-06	0.000163866	0.00016093	1.60381e-05	8.23969e-06	5.93918e-06	2.4848e-06	0.000155929	3.00825e-06	6.3798e-06	3.02996e-06	2.37051e-06	2.9042e-06	1.95443e-06	1.74857e-05	3.86759e-06	7.02055e-06	0.00015582	2.40174e-06	9.45382e-06	1.33693e-05	9.7024e-06	7.79678e-06	0.000155071	8.39036e-06	7.51295e-06	0.000150842	2.08516e-06	2.94423e-06	7.92348e-06	1.15119e-05	2.89867e-06	3.22973e-06
1.16442e-05	2.22743e-05	2.31459e-06	4.31061e-07	2.3437e-06	1.43389e-05	1.55153e-06	8.21943e-06	4.08575e-06	3.71794e-06	3.25788e-06	0.000154327	7.59038e-06	1.03977e-05	1.15986e-06	1.89255e-06	4.24644e-07	7.91448e-07	7.37513e-06	6.52664e-06	1.05235e-05	7.72414e-06	5.79291e-06	1.25046e-06	4.40463e-06	8.10555e-07	2.22244e-06	6.34715e-07	3.13377e-07	6.60302e-07	2.10353e-07	1.12209e-05	1.19672e-06	2.31415e-06	4.26868e-06	1.42507e-06	8.04495e-06	5.82558e-06	5.16838e-06	2.04676e-06	3.077e-06	2.77424e-06	2.47765e-06	2.57933e-06	7.56586e-07	1.61193e-06	2.8729e-06	4.2781e-06	7.69254e-07	6.78048e-07
1.20495e-05	2.36085e-05	2.97462e-06	6.64725e-07	2.76434e-06	1.38151e-05	1.8673e-06	9.16341e-06	4.66616e-06	4.29225e-06	3.52816e-06	0.000156379	8.35352e-06	1.12501e-05	1.54713e-06	2.30818e-06	7.59419e-07	1.03753e-06	8.68051e-06	8.07915e-06	0.000156535	7.55846e-06	5.50487e-06	1.70175e-06	4.94908e-06	1.29718e-06	3.11446e-06	9.54399e-07	5.68799e-07	1.00941e-06	4.84849e-07	0.000157218	1.73758e-06	3.15868e-06	5.52238e-06	1.66066e-06	0.000153449	7.30019e-06	6.12891e-06	2.58666e-06	3.78188e-06	3.83969e-06	3.44713e-06	3.07957e-06	9.9652e-07	2.59372e-06	3.84949e-06	5.54866e-06	8.35609e-07	8.96175e-07
1.09707e-05	2.15112e-05	2.02832e-06	4.42614e-07	2.29403e-06	0.000158286	1.64699e-06	8.59068e-06	4.38024e-06	3.91027e-06	2.30671e-06	9.17077e-06	7.38295e-06	1.0209e-05	1.25228e-06	1.76651e-06	4.53888e-07	8.15434e-07	7.26433e-06	6.33235e-06	9.49924e-06	0.000154496	7.21403e-06	1.11893e-06	5.01446e-06	8.10581e-07	2.15116e-06	7.48402e-07	4.63233e-07	7.11385e-07	3.02748e-07	9.83463e-06	1.21505e-06	2.23156e-06	4.1847e-06	1.01805e-06	6.75025e-06	5.32588e-06	4.40505e-06	2.21382e-06	3.17501e-06	2.63896e-06	2.35828e-06	2.44125e-06	4.71828e-07	1.38883e-06	2.64776e-06	4.20156e-06	7.93009e-07	8.10157e-07
1.13621e-05	2.38285e-05	3.5826e-06	7.34827e-07	2.86755e-06	1.47026e-05	1.80608e-06	8.42943e-06	4.43326e-06	3.99123e-06	5.17886e-06	0.000159001	9.28197e-06	1.12282e-05	1.49257e-06	2.32184e-06	8.93852e-07	1.2429e-06	8.06286e-06	8.0068e-06	0.000159824	8.32215e-06	6.18793e-06	2.32982e-06	4.82359e-06	1.41612e-06	3.103e-06	1.02584e-06	6.84891e-07	1.07412e-06	6.00154e-07	0.00015987	1.78597e-06	3.15537e-06	5.49348e-06	2.48429e-06	0.000156867	8.50794e-06	6.51448e-06	2.51525e-06	3.59343e-06	3.76545e-06	3.42091e-06	3.37636e-06	1.1415e-06	0.000147591	4.15514e-06	5.23697e-06	9.65423e-07	1.0176e-06
0.000165946	0.000178491	0.000150805	2.83903e-06	0.000151163	1.84461e-05	5.103e-06	0.000163155	0.000155994	1.17364e-05	5.74453e-06	0.000160262	0.000162348	0.000162843	0.000148632	5.94586e-06	3.42229e-06	2.9929e-06	2.00131e-05	0.000163286	0.000163579	8.4335e-06	6.60501e-06	3.36408e-06	1.14011e-05	4.5433e-06	0.000153604	3.37821e-06	2.79521e-06	3.45499e-06	2.45874e-06	0.000165433	5.86019e-06	0.000152826	0.000159234	3.83542e-06	0.000157068	1.65469e-05	0.000156699	7.54327e-06	9.17225e-06	1.16779e-05	9.44027e-06	0.000152714	3.31758e-06	4.90664e-06	0.000155272	1.41117e-05	3.16999e-06	3.41461e-06
0.000163291	0.000172578	0.00014939	2.90895e-06	5.32819e-06	0.000165479	3.74482e-06	1.14087e-05	6.7257e-06	6.93001e-06	5.26003e-06	1.28864e-05	0.00015702	0.000159518	2.65546e-06	0.000147495	2.4003e-06	3.00175e-06	1.06163e-05	0.000154055	1.32377e-05	9.83891e-06	7.31838e-06	3.38982e-06	6.40808e-06	0.000146224	0.000148289	2.22518e-06	2.23508e-06	2.26615e-06	1.52646e-06	0.000157972	0.000146567	4.94464e-06	7.85019e-06	2.8349e-06	0.000153837	9.41514e-06	7.38034e-06	3.9244e-06	5.56296e-06	5.51105e-06	4.6642e-06	5.42613e-06	2.21746e-06	3.48813e-06	0.00014933	7.05548e-06	2.12973e-06	2.07735e-06
0.000170763	0.000181577	7.04982e-06	3.23941e-06	8.11139e-06	1.87452e-05	5.40186e-06	0.000168696	0.000161755	0.000160551	5.19825e-06	1.59913e-05	2.12798e-05	2.05871e-05	4.91491e-06	7.33299e-06	4.19597e-06	3.55069e-06	0.000168931	0.000166901	0.000166754	8.00062e-06	6.12356e-06	3.43056e-06	1.23368e-05	6.20342e-06	0.000155062	3.63922e-06	3.20986e-06	3.7878e-06	2.82191e-06	0.000168464	5.59334e-06	0.000155762	0.000163112	3.75065e-06	1.36472e-05	0.000163666	1.43433e-05	7.94425e-06	0.000157168	0.000158115	0.000156384	0.000153174	3.49689e-06	5.40384e-06	0.000157029	0.00016223	3.55249e-06	3.86693e-06
1.1527e-05	2.33437e-05	3.33625e-06	7.69055e-07	0.000146204	1.56828e-05	1.85306e-06	8.48285e-06	4.62586e-06	4.07684e-06	4.5253e-06	1.38747e-05	9.13605e-06	1.1294e-05	1.45774e-06	2.39123e-06	9.83338e-07	1.33611e-06	7.91932e-06	7.59984e-06	0.000157941	1.03366e-05	7.60065e-06	0.000145712	4.89822e-06	1.33166e-06	2.78155e-06	1.13659e-06	8.33519e-07	1.09433e-06	7.94707e-07	1.47899e-05	1.68848e-06	2.99541e-06	5.24869e-06	2.31826e-06	0.000155112	7.77136e-06	5.69415e-06	2.54022e-06	3.59614e-06	3.33543e-06	3.07159e-06	3.41432e-06	1.01121e-06	3.91567e-06	3.83263e-06	4.88287e-06	1.22327e-06	1.23818e-06
1.50805e-05	2.77488e-05	0.000149242	1.93833e-06	4.62434e-06	0.000159883	2.99894e-06	1.15921e-05	6.86558e-06	6.38306e-06	5.4468e-06	0.000160049	0.000155927	1.3763e-05	2.8118e-06	4.27357e-06	2.5305e-06	2.06074e-06	1.26161e-05	0.00015618	0.000161746	9.37736e-06	6.79893e-06	2.69698e-06	7.30595e-06	3.53919e-06	0.000150247	2.09688e-06	1.70751e-06	2.25613e-06	1.56204e-06	0.000162134	0.000147125	0.000149681	0.000153559	0.000146551	0.000157192	0.000155215	0.000153491	4.12887e-06	5.70297e-06	0.000151026	6.66274e-06	5.55111e-06	2.56591e-06	0.000148022	7.91259e-06	9.55322e-06	2.02776e-06	1.98243e-06
1.16759e-05	2.37023e-05	0.000147032	9.65992e-07	3.20614e-06	1.56437e-05	1.95225e-06	8.44722e-06	4.79575e-06	4.1648e-06	5.41088e-06	0.000158776	9.47353e-06	1.14377e-05	1.60097e-06	2.66884e-06	1.22964e-06	1.46889e-06	8.22092e-06	8.3193e-06	0.000159428	1.00799e-05	7.57162e-06	2.82848e-06	4.88394e-06	1.70672e-06	3.39014e-06	1.24523e-06	9.60691e-07	1.28503e-06	9.46038e-07	0.000159506	2.05805e-06	3.5763e-06	5.83139e-06	2.90451e-06	0.000156527	8.70456e-06	6.56191e-06	2.69333e-06	3.85061e-06	4.04253e-06	3.52109e-06	3.72005e-06	1.51429e-06	4.60048e-06	4.48465e-06	5.36686e-06	1.30039e-06	1.34669e-06
0.000163814	0.000176197	4.69196e-06	1.88259e-06	5.59933e-06	1.71594e-05	0.000147633	0.000162	0.000154492	1.01272e-05	3.97038e-06	1.35875e-05	0.00015813	0.000161259	0.000147406	4.62466e-06	2.02222e-06	2.17528e-06	1.55392e-05	0.000157878	1.50251e-05	8.28051e-06	6.04289e-06	2.42001e-06	9.44083e-06	3.08693e-06	5.95451e-06	2.71385e-06	2.0111e-06	0.000145874	1.58904e-06	0.000159703	3.56782e-06	6.11302e-06	1.03451e-05	2.37721e-06	0.000153796	1.12594e-05	9.25612e-06	0.000149783	7.89642e-06	7.35727e-06	6.51044e-06	6.84573e-06	1.87634e-06	3.15321e-06	0.000150536	9.81933e-06	2.58582e-06	2.76855e-06
1.25265e-05	0.000167469	3.51539e-06	9.89814e-07	3.11762e-06	1.55024e-05	2.0658e-06	9.27873e-06	4.93767e-06	4.51036e-06	4.70787e-06	0.000158045	8.90784e-06	1.11066e-05	1.71474e-06	2.66564e-06	1.17623e-06	1.34983e-06	9.01228e-06	8.57143e-06	0.000158375	8.94523e-06	6.66737e-06	2.13806e-06	5.17594e-06	1.69288e-06	3.54634e-06	1.30695e-06	1.00203e-06	1.34105e-06	8.25604e-07	0.00015935	2.09739e-06	3.67201e-06	6.15668e-06	2.49092e-06	0.000155589	0.000151825	6.87847e-06	2.90999e-06	4.16054e-06	4.27884e-06	3.86291e-06	3.52065e-06	1.53904e-06	3.17038e-06	4.3945e-06	5.97651e-06	1.41026e-06	1.40194e-06
1.1829e-05	2.45034e-05	3.92662e-06	8.81512e-07	3.09168e-06	1.51211e-05	1.9784e-06	8.96169e-06	4.77168e-06	4.349e-06	5.37831e-06	0.000159325	9.81865e-06	1.15978e-05	1.63925e-06	2.53811e-06	1.06852e-06	1.37246e-06	8.70768e-06	8.68966e-06	0.000160463	8.6978e-06	6.46029e-06	2.4751e-06	5.18239e-06	1.63696e-06	3.51826e-06	1.17449e-06	8.42755e-07	1.20227e-06	7.19488e-07	0.000160624	2.03137e-06	3.52043e-06	6.15967e-06	2.70837e-06	0.000157282	0.000152251	6.918e-06	2.72541e-06	3.93743e-06	4.17327e-06	3.80545e-06	3.66209e-06	1.29473e-06	0.000147874	4.60623e-06	5.75431e-06	1.14433e-06	1.17235e-06
1.22955e-05	0.00016838	0.000146999	9.62463e-07	3.19538e-06	1.52594e-05	2.11755e-06	9.20975e-06	4.91187e-06	4.49076e-06	5.53552e-06	0.000159304	1.0041e-05	1.2033e-05	1.79354e-06	2.73944e-06	1.21881e-06	1.5079e-06	8.53375e-06	8.56949e-06	1.69222e-05	8.50655e-06	6.36181e-06	2.53801e-06	5.31759e-06	1.72007e-06	3.48045e-06	1.30608e-06	9.33754e-07	1.35855e-06	7.97704e-07	0.000160075	2.08282e-06	3.5111e-06	5.92166e-06	2.73803e-06	0.00015705	8.97403e-06	6.83289e-06	2.88016e-06	3.94279e-06	4.09108e-06	3.65581e-06	3.72999e-06	1.32438e-06	0.000147793	4.5957e-06	5.63948e-06	1.19093e-06	1.27995e-06
0.000169813	0.000180756	5.23894e-06	2.06324e-06	5.67753e-06	2.15273e-05	4.71025e-06	0.000169221	0.000161539	0.000157941	4.09214e-06	1.42304e-05	1.57752e-05	0.000164539	5.5544e-06	0.000151432	2.25782e-06	2.33631e-06	1.6944e-05	0.000159987	1.33515e-05	8.05625e-06	5.44536e-06	2.42454e-06	1.0436e-05	2.97583e-06	6.39457e-06	4.20859e-06	3.36633e-06	3.37148e-06	1.87879e-06	1.53926e-05	3.9863e-06	6.35976e-06	1.04527e-05	2.22926e-06	8.89266e-06	1.11867e-05	8.22438e-06	1.22864e-05	8.26199e-06	7.70746e-06	6.43557e-06	0.000152067	1.93864e-06	2.68844e-06	0.000151406	9.76467e-06	4.72231e-06	6.72175e-06
0.000168845	0.000180098	6.37197e-06	2.96233e-06	7.36748e-06	0.000162961	5.08752e-06	0.00016615	1.46529e-05	0.000157807	4.9105e-06	1.55035e-05	0.000162778	0.000163328	4.4745e-06	5.60431e-06	3.25237e-06	2.99401e-06	0.000166101	0.000164479	0.000164627	8.17567e-06	6.35258e-06	3.23512e-06	1.20372e-05	4.78011e-06	0.0001529	3.41641e-06	2.88616e-06	3.41316e-06	2.55009e-06	0.000166076	5.3907e-06	9.95246e-06	0.000160298	3.49484e-06	1.34358e-05	0.000161248	1.32953e-05	7.10626e-06	0.000155504	0.00015554	0.000154539	0.000152042	3.11278e-06	4.80384e-06	1.13998e-05	1.58863e-05	3.36705e-06	3.48221e-06
1.19941e-05	2.33266e-05	2.60186e-06	5.79983e-07	2.63866e-06	0.000158646	1.77573e-06	9.1206e-06	4.64968e-06	4.2924e-06	2.88783e-06	1.19143e-05	8.29066e-06	1.087e-05	1.41063e-06	2.13358e-06	6.25838e-07	9.27234e-07	8.3638e-06	7.53322e-06	0.000156165	9.05306e-06	6.36237e-06	1.4277e-06	5.06664e-06	1.12429e-06	2.75503e-06	8.68615e-07	5.34152e-07	8.77274e-07	4.08859e-07	0.000156473	1.54092e-06	2.83441e-06	5.1048e-06	1.38455e-06	9.89487e-06	7.19232e-06	5.48142e-06	2.44226e-06	3.68154e-06	3.37086e-06	3.0921e-06	2.89404e-06	7.36717e-07	2.13429e-06	3.37103e-06	5.09029e-06	9.48117e-07	9.36765e-07
1.14696e-05	2.34192e-05	3.52088e-06	7.7897e-07	3.01695e-06	1.54592e-05	1.84007e-06	8.33204e-06	4.55337e-06	3.98947e-06	4.92528e-06	0.000157916	9.15433e-06	1.12558e-05	1.45845e-06	2.37167e-06	9.64215e-07	1.30314e-06	7.92001e-06	7.72876e-06	0.000158597	9.88075e-06	7.36569e-06	2.5939e-06	4.75612e-06	1.42852e-06	2.93952e-06	1.11065e-06	8.14534e-07	1.13613e-06	8.07467e-07	1.55697e-05	1.75788e-06	3.11646e-06	5.35779e-06	2.56076e-06	0.000155769	8.0408e-06	6.11888e-06	2.51306e-06	3.58753e-06	3.56981e-06	3.26263e-06	3.44925e-06	1.21044e-06	0.000147285	4.00955e-06	4.97263e-06	1.16107e-06	1.20868e-06
0.000172154	0.000182974	5.28756e-06	2.40675e-06	6.2446e-06	0.000168045	6.26034e-06	0.000172148	2.05375e-05	0.000162085	0.000148329	0.000158688	0.00016023	0.00016673	4.26632e-06	7.71097e-06	2.42139e-06	2.56401e-06	0.000162504	1.59941e-05	1.30956e-05	8.5817e-06	5.44601e-06	2.69907e-06	1.24306e-05	3.06084e-06	5.83199e-06	5.47037e-06	4.82583e-06	2.95658e-06	2.16068e-06	1.56674e-05	3.67344e-06	6.07479e-06	1.03351e-05	2.83772e-06	9.4649e-06	1.18305e-05	8.42287e-06	1.50987e-05	0.000153638	7.38814e-06	6.27582e-06	0.000152437	2.54083e-06	3.02742e-06	7.91516e-06	9.52301e-06	7.4344e-06	8.73435e-06
0.000159728	0.000171642	3.14203e-06	1.05116e-06	3.84701e-06	0.000159939	2.78139e-06	1.33303e-05	0.000150834	7.06195e-06	3.02612e-06	1.12069e-05	1.10733e-05	0.000157709	2.32116e-06	0.000146539	1.21639e-06	1.46777e-06	0.000154704	9.9346e-06	1.2202e-05	8.4101e-06	5.9368e-06	1.78273e-06	7.06566e-06	1.65062e-06	3.61658e-06	1.62189e-06	1.06808e-06	1.67745e-06	8.00266e-07	1.29868e-05	2.18701e-06	3.83242e-06	6.75953e-06	1.56565e-06	8.54408e-06	7.99808e-06	6.40876e-06	3.94014e-06	5.54728e-06	4.5129e-06	4.06692e-06	4.10122e-06	1.04717e-06	2.17928e-06	4.51019e-06	6.77495e-06	1.40577e-06	1.56152e-06
1.34328e-05	0.000168401	3.96809e-06	1.25937e-06	3.58037e-06	1.5925e-05	2.29005e-06	9.30692e-06	4.95603e-06	4.73604e-06	5.10495e-06	0.000157538	1.00836e-05	1.25144e-05	1.7107e-06	2.88043e-06	1.2299e-06	1.67971e-06	8.83285e-06	8.66566e-06	0.000158218	8.69285e-06	6.49108e-06	0.000146006	5.06839e-06	1.6356e-06	3.36359e-06	1.34593e-06	1.07879e-06	1.30763e-06	9.17947e-07	0.000158692	2.00638e-06	3.41456e-06	5.916e-06	2.48789e-06	0.000155218	8.41926e-06	6.36213e-06	2.82112e-06	4.10352e-06	4.00955e-06	3.59082e-06	3.94256e-06	1.5471e-06	3.58859e-06	4.55588e-06	5.66748e-06	1.21955e-06	1.26559e-06
1.24468e-05	0.000167222	3.95991e-06	1.21763e-06	3.45946e-06	1.58443e-05	2.23602e-06	9.14033e-06	5.2598e-06	4.58398e-06	0.000148719	0.000159059	9.0082e-06	1.13075e-05	1.81553e-06	2.98949e-06	1.54487e-06	1.61019e-06	8.9206e-06	8.62263e-06	0.000158438	1.06119e-05	7.82611e-06	2.64468e-06	5.26598e-06	1.99844e-06	3.86446e-06	1.53333e-06	1.25017e-06	1.54325e-06	1.16535e-06	0.000159631	2.26452e-06	4.05944e-06	6.21542e-06	3.0902e-06	0.000156247	8.53412e-06	0.000150406	3.07306e-06	4.20275e-06	4.63257e-06	4.02637e-06	3.71967e-06	2.09257e-06	3.87048e-06	4.72756e-06	6.05158e-06	1.58507e-06	1.66015e-06
1.2252e-05	0.000167029	3.46433e-06	9.97685e-07	3.17016e-06	1.5573e-05	2.06827e-06	8.99914e-06	4.9701e-06	4.3675e-06	0.000148153	0.000157979	8.63135e-06	1.11256e-05	1.62223e-06	2.67926e-06	1.2336e-06	1.39996e-06	8.46642e-06	8.00964e-06	1.42779e-05	1.02512e-05	7.50113e-06	2.35954e-06	5.02891e-06	1.59972e-06	3.27018e-06	1.32616e-06	1.02582e-06	1.33326e-06	9.45632e-07	0.000158354	1.93117e-06	3.51032e-06	5.55946e-06	2.6366e-06	0.000155294	7.81543e-06	6.5514e-06	2.8489e-06	3.94142e-06	3.96634e-06	3.46551e-06	3.39381e-06	1.67876e-06	3.19773e-06	4.1266e-06	5.47961e-06	1.3581e-06	1.4366e-06
1.32169e-05	2.48117e-05	2.49932e-06	8.89512e-07	2.98974e-06	1.43734e-05	2.38146e-06	0.000154766	5.96307e-06	5.26686e-06	2.63421e-06	1.01223e-05	8.90306e-06	1.18246e-05	1.90369e-06	2.54011e-06	9.30996e-07	1.12952e-06	9.12461e-06	8.04668e-06	1.06849e-05	8.4922e-06	5.96564e-06	1.57236e-06	5.7871e-06	1.25669e-06	2.76394e-06	1.34701e-06	8.96889e-07	1.26833e-06	7.03599e-07	1.13088e-05	1.6844e-06	2.98711e-06	5.21062e-06	1.3335e-06	7.6309e-06	6.39839e-06	5.17636e-06	3.25758e-06	4.28364e-06	3.41527e-06	3.13201e-06	3.30987e-06	8.59129e-07	1.75669e-06	3.54525e-06	5.33492e-06	1.29928e-06	1.3296e-06
1.20194e-05	2.293e-05	3.35249e-06	8.9112e-07	3.01692e-06	1.53032e-05	1.91386e-06	8.63186e-06	4.65697e-06	4.1385e-06	4.46539e-06	0.000156872	8.5133e-06	1.09658e-05	1.49349e-06	2.48588e-06	9.80998e-07	1.21584e-06	8.33603e-06	7.9471e-06	0.000156771	9.81003e-06	7.2895e-06	2.12593e-06	4.67408e-06	1.46542e-06	3.14612e-06	1.11359e-06	8.34794e-07	1.15831e-06	6.82174e-07	0.000157559	1.84241e-06	3.31583e-06	5.47213e-06	2.28316e-06	0.000154201	7.52163e-06	6.20746e-06	2.61088e-06	3.74205e-06	3.80455e-06	3.39425e-06	3.34526e-06	1.45658e-06	2.90887e-06	4.01774e-06	5.30212e-06	1.16939e-06	1.19902e-06
1.30996e-05	0.00016872	4.7159e-06	1.38701e-06	3.8837e-06	0.000160628	2.4828e-06	9.55068e-06	5.55652e-06	4.9664e-06	0.000149214	0.000159886	0.000154432	0.00015601	2.10525e-06	3.19634e-06	1.67631e-06	1.91422e-06	9.31972e-06	9.4944e-06	0.000160808	1.10885e-05	8.34191e-06	3.38506e-06	6.0894e-06	2.22554e-06	4.17087e-06	1.7589e-06	1.43755e-06	1.72614e-06	1.23889e-06	0.000160967	2.55202e-06	4.21954e-06	6.94679e-06	3.70529e-06	0.000157735	0.000153133	7.51818e-06	3.32985e-06	4.46382e-06	4.80905e-06	4.29793e-06	4.42392e-06	2.00276e-06	0.000148559	5.41886e-06	6.29873e-06	1.88451e-06	1.84841e-06
1.22041e-05	2.35064e-05	2.11226e-06	4.31531e-07	2.67015e-06	1.42736e-05	2.09891e-06	9.74587e-06	4.86837e-06	4.75636e-06	2.37643e-06	9.93262e-06	7.93164e-06	0.000155469	1.48235e-06	2.01496e-06	3.96105e-07	8.00555e-07	8.36361e-06	7.01801e-06	1.0319e-05	7.6723e-06	5.44596e-06	1.11196e-06	4.96365e-06	8.01491e-07	2.24628e-06	8.18832e-07	4.19023e-07	7.71047e-07	2.87292e-07	1.07794e-05	1.2704e-06	2.34608e-06	4.66125e-06	9.91724e-07	7.37045e-06	5.97932e-06	4.68322e-06	2.4967e-06	3.58882e-06	2.84264e-06	2.64174e-06	2.73241e-06	4.52311e-07	1.42533e-06	2.86174e-06	4.64252e-06	7.9021e-07	8.67713e-07
1.16209e-05	2.31264e-05	3.38608e-06	8.63208e-07	3.01285e-06	1.5602e-05	1.93938e-06	8.76599e-06	4.81604e-06	4.18026e-06	4.59199e-06	0.000157717	8.63437e-06	1.07399e-05	1.49659e-06	2.48808e-06	1.04118e-06	1.29336e-06	8.37681e-06	8.01704e-06	0.000158102	1.08704e-05	7.87399e-06	2.24397e-06	5.03051e-06	1.52746e-06	3.16593e-06	1.20301e-06	9.37527e-07	1.19538e-06	7.51777e-07	0.000158746	1.8748e-06	3.37027e-06	5.57977e-06	2.33961e-06	0.000155556	8.11325e-06	6.36535e-06	2.72376e-06	3.83655e-06	3.81018e-06	3.43179e-06	3.41359e-06	1.33501e-06	3.50264e-06	4.04569e-06	5.33075e-06	1.3348e-06	1.35597e-06
1.09802e-05	2.25163e-05	2.94766e-06	4.81574e-07	2.59528e-06	1.50193e-05	1.52136e-06	7.84461e-06	4.1198e-06	3.55462e-06	4.03478e-06	1.33221e-05	8.4421e-06	1.06928e-05	1.16659e-06	1.9956e-06	6.12514e-07	9.79827e-07	7.33028e-06	7.0024e-06	0.000157211	9.64256e-06	7.05915e-06	2.12857e-06	4.33347e-06	1.03538e-06	2.40302e-06	7.98615e-07	5.03905e-07	8.11425e-07	3.98636e-07	1.40462e-05	1.39381e-06	2.59056e-06	4.74017e-06	1.9479e-06	0.000154442	7.17146e-06	5.27618e-06	2.15193e-06	3.17644e-06	2.92179e-06	2.71879e-06	3.00483e-06	7.17903e-07	3.47471e-06	3.37938e-06	4.39061e-06	8.83236e-07	9.20948e-07
1.99214e-05	0.000175844	4.10426e-06	1.7369e-06	5.53429e-06	0.000161937	3.84711e-06	1.80594e-05	1.01441e-05	0.000154545	3.56056e-06	1.24566e-05	1.44718e-05	0.000160822	3.01726e-06	3.67939e-06	1.76229e-06	2.02534e-06	0.000160097	1.41642e-05	0.000158968	8.22036e-06	6.03099e-06	2.24316e-06	9.80301e-06	2.46329e-06	5.38867e-06	2.19446e-06	1.73302e-06	2.08133e-06	1.50733e-06	1.69586e-05	3.10517e-06	5.75671e-06	0.000153916	2.19101e-06	9.73794e-06	0.000155229	8.72438e-06	5.05564e-06	0.000151963	6.8343e-06	6.52927e-06	5.59518e-06	1.72441e-06	2.93855e-06	6.33605e-06	9.90256e-06	2.03168e-06	2.22879e-06
1.82292e-05	0.000173941	3.24279e-06	1.40472e-06	4.74655e-06	0.000161145	3.49011e-06	0.000159876	9.2395e-06	0.000153397	3.13516e-06	1.1104e-05	1.28041e-05	1.59731e-05	2.66042e-06	3.18728e-06	1.32813e-06	1.70913e-06	0.000157672	1.16907e-05	1.33507e-05	8.47896e-06	6.14439e-06	1.91611e-06	8.96475e-06	1.8715e-06	4.07117e-06	1.90629e-06	1.43999e-06	1.81432e-06	1.23469e-06	1.4061e-05	2.47587e-06	4.47282e-06	8.43158e-06	1.76706e-06	8.32512e-06	9.61508e-06	6.89661e-06	4.67764e-06	7.74045e-06	5.26156e-06	4.97352e-06	4.70428e-06	1.32196e-06	2.25151e-06	4.93745e-06	7.94208e-06	1.77852e-06	1.93604e-06
1.11955e-05	2.1768e-05	2.68118e-06	5.9765e-07	2.68091e-06	1.57374e-05	1.64366e-06	8.15679e-06	4.29707e-06	3.69319e-06	3.42769e-06	1.1478e-05	8.04206e-06	1.04065e-05	1.10439e-06	1.95354e-06	5.71169e-07	1.00978e-06	7.21355e-06	6.66616e-06	1.17622e-05	1.13525e-05	0.000151341	1.83282e-06	4.44108e-06	9.51748e-07	2.15411e-06	7.9991e-07	6.2903e-07	7.79716e-07	4.12199e-07	1.19727e-05	1.30972e-06	2.37834e-06	4.39059e-06	1.68432e-06	9.38781e-06	6.35102e-06	4.51041e-06	2.1792e-06	3.15591e-06	2.5513e-06	2.32857e-06	3.03727e-06	7.49008e-07	2.15198e-06	3.06627e-06	4.00096e-06	1.06727e-06	1.04758e-06
0.000158352	0.000165122	4.5462e-06	4.32492e-06	0.000151193	0.000157458	5.33495e-06	0.00015858	0.000154756	0.000153503	4.23014e-06	7.97819e-06	1.24879e-05	1.15003e-05	7.56315e-06	0.000148609	4.40612e-06	4.19067e-06	1.31647e-05	1.05986e-05	9.57033e-06	7.56424e-06	5.56256e-06	3.98279e-06	0.000153518	4.27026e-06	5.39334e-06	4.77258e-06	4.98166e-06	4.20607e-06	4.08644e-06	1.03548e-05	4.37284e-06	5.16824e-06	7.89039e-06	3.80772e-06	8.14088e-06	8.34688e-06	7.21871e-06	0.000153219	5.57791e-06	5.72654e-06	6.01045e-06	5.52394e-06	3.98914e-06	3.96842e-06	5.82754e-06	7.85333e-06	4.80513e-06	5.30095e-06
1.28556e-05	0.000168443	4.30338e-06	1.31412e-06	3.73183e-06	0.000160445	2.41067e-06	9.42764e-06	5.43075e-06	4.83317e-06	0.000148916	0.000159131	0.00015401	0.000155817	2.00756e-06	3.11916e-06	1.63106e-06	1.87159e-06	8.91197e-06	8.83884e-06	0.000159856	1.10692e-05	8.25553e-06	0.000146452	5.95458e-06	1.95017e-06	3.71801e-06	1.7445e-06	1.37203e-06	1.65545e-06	1.17714e-06	0.000159765	2.29936e-06	3.85854e-06	6.25379e-06	3.41566e-06	1.3851e-05	9.30809e-06	6.82149e-06	3.15461e-06	4.25448e-06	4.33485e-06	3.75696e-06	4.20912e-06	1.86375e-06	5.00584e-06	4.94875e-06	5.89234e-06	1.803e-06	1.76286e-06
0.000182182	0.000190273	9.25112e-06	6.99111e-06	7.10394e-06	0.000176327	1.20486e-05	0.000186128	0.000177059	0.000170802	9.92394e-06	2.13049e-05	2.01245e-05	3.21177e-05	9.13609e-06	1.73216e-05	7.10037e-06	6.56501e-06	0.000160999	1.91413e-05	9.77886e-06	1.22455e-05	7.07062e-06	6.04872e-06	1.52632e-05	6.57148e-06	8.70485e-06	1.38331e-05	0.00015474	7.17349e-06	6.86398e-06	1.41533e-05	7.05167e-06	7.36565e-06	9.93125e-06	5.94465e-06	1.0461e-05	1.1727e-05	8.81525e-06	0.000173152	1.1737e-05	9.09607e-06	7.16599e-06	1.77866e-05	6.46073e-06	5.905e-06	1.21146e-05	8.97905e-06	0.000160118	0.00016424
1.18676e-05	2.15244e-05	2.65487e-06	7.61974e-07	2.75582e-06	0.000159162	1.79935e-06	8.31056e-06	4.32561e-06	3.88391e-06	2.88853e-06	9.8038e-06	8.04711e-06	1.06436e-05	1.19833e-06	2.04698e-06	6.00651e-07	1.13246e-06	7.21135e-06	6.55073e-06	9.74604e-06	1.07017e-05	0.000151269	1.67279e-06	4.71061e-06	9.89611e-07	2.21314e-06	7.89628e-07	6.37778e-07	7.81036e-07	4.06545e-07	1.03345e-05	1.35155e-06	2.33701e-06	4.26476e-06	1.43128e-06	7.46168e-06	5.65916e-06	4.37727e-06	2.19158e-06	3.18778e-06	2.58522e-06	2.3219e-06	2.94013e-06	8.53586e-07	1.54559e-06	2.98566e-06	4.00015e-06	1.0656e-06	9.55769e-07
1.24604e-05	2.21024e-05	2.99126e-06	9.47196e-07	2.95848e-06	1.68874e-05	1.91138e-06	8.28878e-06	4.38906e-06	3.9853e-06	3.25081e-06	1.03393e-05	8.50105e-06	1.10547e-05	1.13246e-06	2.1147e-06	6.54679e-07	1.259e-06	7.19439e-06	6.71234e-06	1.03419e-05	1.13638e-05	0.000151576	1.93457e-06	4.4785e-06	1.09693e-06	2.29017e-06	8.39272e-07	7.9905e-07	8.07811e-07	4.51003e-07	1.09786e-05	1.4435e-06	2.41388e-06	4.39308e-06	1.5806e-06	8.17871e-06	5.92913e-06	4.37044e-06	2.19355e-06	3.2489e-06	2.56131e-06	2.3096e-06	3.08605e-06	8.82735e-07	1.74443e-06	3.13045e-06	3.97782e-06	1.18505e-06	1.0628e-06
1.10354e-05	2.13311e-05	2.43237e-06	5.15965e-07	2.55953e-06	1.53931e-05	1.66205e-06	8.53575e-06	4.52349e-06	3.75032e-06	2.98978e-06	1.04337e-05	7.5664e-06	1.00366e-05	1.19351e-06	2.02901e-06	6.88539e-07	9.42492e-07	7.4352e-06	6.7086e-06	1.02928e-05	1.17394e-05	0.000151978	1.63715e-06	4.78198e-06	1.0234e-06	2.29076e-06	8.9157e-07	6.36976e-07	8.59945e-07	4.78482e-07	1.09113e-05	1.39397e-06	2.57509e-06	4.4802e-06	1.5475e-06	8.02131e-06	6.00635e-06	4.77853e-06	2.36234e-06	3.28583e-06	2.71803e-06	2.45571e-06	2.90525e-06	8.87752e-07	1.71815e-06	3.04953e-06	4.2313e-06	1.21579e-06	1.17106e-06
1.11952e-05	2.16953e-05	2.77908e-06	7.02933e-07	2.72635e-06	1.60982e-05	1.71808e-06	8.11612e-06	4.39228e-06	3.72502e-06	3.56991e-06	1.15052e-05	8.14493e-06	1.04106e-05	1.11652e-06	1.99922e-06	6.44834e-07	1.07965e-06	7.07239e-06	6.61746e-06	1.17112e-05	0.000154931	8.48886e-06	1.92088e-06	4.52449e-06	1.00211e-06	2.19257e-06	8.65295e-07	7.38316e-07	8.25122e-07	4.59155e-07	1.19356e-05	1.33388e-06	2.40682e-06	4.36579e-06	1.73521e-06	9.44935e-06	6.35207e-06	4.48873e-06	2.1956e-06	3.14694e-06	2.55601e-06	2.31031e-06	3.05263e-06	8.03527e-07	2.19469e-06	3.10611e-06	4.01456e-06	1.18987e-06	1.1198e-06
1.16062e-05	2.22313e-05	2.42766e-06	6.13005e-07	2.62714e-06	0.000159033	1.8933e-06	9.28354e-06	4.81207e-06	4.20679e-06	2.62595e-06	9.85167e-06	8.04133e-06	1.06464e-05	1.41269e-06	2.08751e-06	6.99766e-07	9.96105e-07	7.79599e-06	6.92304e-06	1.01291e-05	0.000154329	0.000151577	1.45132e-06	5.48828e-06	1.04412e-06	2.45318e-06	9.39951e-07	6.50989e-07	8.91247e-07	4.63981e-07	1.06024e-05	1.44984e-06	2.59029e-06	4.57384e-06	1.3305e-06	7.53575e-06	5.90117e-06	4.67418e-06	2.51742e-06	3.47594e-06	2.92288e-06	2.60636e-06	2.85443e-06	7.29336e-07	1.64853e-06	3.12647e-06	4.58286e-06	1.08544e-06	1.06404e-06
1.28616e-05	0.000167971	2.35972e-06	5.89477e-07	2.76888e-06	1.43428e-05	2.02112e-06	1.00514e-05	5.03716e-06	4.67074e-06	2.55895e-06	1.03238e-05	8.39983e-06	0.000155493	1.65902e-06	2.21632e-06	5.71528e-07	1.00836e-06	8.55459e-06	7.42901e-06	1.06792e-05	7.80834e-06	5.55242e-06	1.26004e-06	5.19105e-06	9.83334e-07	2.4638e-06	9.55675e-07	5.28079e-07	9.6616e-07	4.13159e-07	1.12383e-05	1.43343e-06	2.57875e-06	4.90282e-06	1.1599e-06	7.71259e-06	6.20779e-06	5.00892e-06	2.60662e-06	3.70354e-06	3.04855e-06	2.81231e-06	2.92559e-06	5.729e-07	1.61271e-06	3.14577e-06	4.98625e-06	8.2798e-07	9.12671e-07
0.000162309	0.000174985	3.95626e-06	2.18312e-06	5.68446e-06	0.000162993	4.33376e-06	0.000160783	9.68141e-06	9.82345e-06	4.27488e-06	1.20053e-05	1.40381e-05	0.000159885	3.46742e-06	4.18827e-06	2.40921e-06	0.00014612	1.38085e-05	1.25814e-05	1.32775e-05	0.000155084	0.000151642	0.000146116	0.00015371	2.70082e-06	4.69362e-06	2.98936e-06	2.42706e-06	2.66942e-06	2.1159e-06	1.49942e-05	3.14151e-06	5.11262e-06	8.95867e-06	2.90402e-06	9.56723e-06	1.0253e-05	8.17139e-06	0.000149284	7.58914e-06	5.90773e-06	5.27031e-06	5.96514e-06	2.17762e-06	3.07645e-06	5.7367e-06	8.37081e-06	3.53881e-06	3.59705e-06
0.000159885	0.000168925	0.000149377	3.21992e-06	0.000148786	0.000164102	3.97142e-06	1.08501e-05	7.18218e-06	6.7951e-06	0.000150142	0.000157985	0.000155816	0.00015759	2.89578e-06	4.88587e-06	3.12237e-06	0.000146551	0.00015346	1.08183e-05	0.000157461	0.000156903	1.08494e-05	0.000147668	6.92398e-06	3.56255e-06	5.52719e-06	2.89894e-06	2.94638e-06	2.79785e-06	2.38628e-06	0.00015904	3.82654e-06	5.56542e-06	8.05939e-06	0.000147701	0.000155332	0.000152969	7.9252e-06	4.44019e-06	5.96315e-06	5.97213e-06	5.08173e-06	0.000148905	0.000146815	4.51777e-06	6.80098e-06	7.28892e-06	3.24991e-06	3.00648e-06
1.09802e-05	2.25163e-05	2.94766e-06	4.81574e-07	2.59528e-06	1.50193e-05	1.52136e-06	7.84461e-06	4.1198e-06	3.55462e-06	4.03478e-06	1.33221e-05	8.4421e-06	1.06928e-05	1.16659e-06	1.9956e-06	6.12514e-07	9.79827e-07	7.33028e-06	7.0024e-06	0.000157211	9.64256e-06	7.05915e-06	2.12857e-06	4.33347e-06	1.03538e-06	2.40302e-06	7.98615e-07	5.03905e-07	8.11425e-07	3.98636e-07	1.40462e-05	1.39381e-06	2.59056e-06	4.74017e-06	1.9479e-06	0.000154442	7.17146e-06	5.27618e-06	2.15193e-06	3.17644e-06	2.92179e-06	2.71879e-06	3.00483e-06	7.17903e-07	3.47471e-06	3.37938e-06	4.39061e-06	8.83236e-07	9.20948e-07
0.000166113	0.000177968	4.9071e-06	2.39674e-06	6.77141e-06	0.000163275	4.51354e-06	0.000164356	1.30337e-05	0.000156387	4.48973e-06	1.36895e-05	0.000160043	1.84711e-05	3.62459e-06	4.66083e-06	2.55574e-06	3.156e-06	0.000162069	0.000160132	0.000160247	0.00015363	7.83572e-06	3.37616e-06	1.18008e-05	3.35202e-06	6.75929e-06	2.95779e-06	2.55333e-06	2.94754e-06	2.16732e-06	0.000162016	4.14406e-06	7.48261e-06	0.000156157	3.16004e-06	1.08596e-05	0.000157592	1.03387e-05	7.32599e-06	0.00015382	8.5059e-06	7.85129e-06	0.000150439	2.49662e-06	3.58257e-06	8.18476e-06	1.17411e-05	3.669e-06	3.74538e-06
1.2839e-05	0.000167889	3.1371e-06	7.94659e-07	3.02034e-06	0.000159172	2.08422e-06	9.63969e-06	5.06878e-06	4.70526e-06	3.39843e-06	0.000155518	0.000152715	0.00015527	1.70378e-06	2.38125e-06	8.20983e-07	1.15533e-06	8.77143e-06	8.1838e-06	0.000156144	9.59117e-06	6.14788e-06	1.62261e-06	5.61871e-06	1.3077e-06	3.27924e-06	1.14945e-06	7.36279e-07	1.13161e-06	5.97655e-07	1.31798e-05	1.99899e-06	3.33995e-06	5.74694e-06	1.94751e-06	9.61996e-06	7.29511e-06	6.10628e-06	2.7311e-06	3.89804e-06	3.98029e-06	3.29483e-06	3.21235e-06	1.00272e-06	2.61345e-06	3.71634e-06	5.4174e-06	1.05452e-06	1.07075e-06
0.000156449	0.00016795	2.34503e-06	4.94235e-07	2.67817e-06	1.4453e-05	1.90091e-06	1.01494e-05	5.27057e-06	4.6164e-06	2.41986e-06	1.01601e-05	8.44329e-06	1.14858e-05	1.51002e-06	2.2128e-06	4.82301e-07	8.58118e-07	8.70675e-06	7.5932e-06	1.07389e-05	8.16694e-06	5.76253e-06	1.18772e-06	5.12865e-06	9.6734e-07	2.50434e-06	8.8849e-07	4.80168e-07	9.15363e-07	3.0559e-07	1.12756e-05	1.46806e-06	2.62942e-06	4.97715e-06	1.05427e-06	7.6546e-06	6.26782e-06	4.9337e-06	2.69e-06	3.77935e-06	3.092e-06	2.83958e-06	0.000146272	4.99945e-07	1.51277e-06	3.22286e-06	4.99999e-06	7.89993e-07	8.65551e-07
0.00016064	0.000170512	3.66157e-06	1.47339e-06	3.81559e-06	0.000163118	2.63381e-06	1.03649e-05	5.43342e-06	5.64973e-06	3.25351e-06	1.03853e-05	0.0001547	0.0001576	1.66843e-06	2.68065e-06	8.02797e-07	1.78e-06	8.90437e-06	8.17571e-06	1.07263e-05	8.13914e-06	5.7555e-06	1.85944e-06	5.65081e-06	1.45086e-06	2.9139e-06	1.20304e-06	1.07825e-06	1.18536e-06	5.6961e-07	1.18052e-05	1.83271e-06	2.82475e-06	5.3786e-06	1.44934e-06	8.13418e-06	6.73659e-06	5.13393e-06	2.82618e-06	4.22008e-06	3.2846e-06	3.03046e-06	3.5555e-06	8.96815e-07	1.8121e-06	3.67257e-06	5.06237e-06	1.22327e-06	1.15673e-06
1.16856e-05	2.27952e-05	2.35859e-06	4.43323e-07	2.4643e-06	1.34363e-05	1.73985e-06	9.06888e-06	4.49752e-06	4.06185e-06	2.85058e-06	0.000154266	7.79301e-06	1.11655e-05	1.42207e-06	1.96325e-06	4.37984e-07	7.96897e-07	8.02703e-06	7.14612e-06	1.09465e-05	7.53444e-06	5.42706e-06	1.20169e-06	4.60895e-06	8.93697e-07	2.41946e-06	7.56294e-07	3.59974e-07	7.96537e-07	3.06121e-07	1.15032e-05	1.35367e-06	2.52756e-06	4.73784e-06	1.28237e-06	8.1742e-06	6.12454e-06	5.02164e-06	2.32057e-06	3.31741e-06	3.11354e-06	2.76158e-06	2.74756e-06	6.37283e-07	1.7287e-06	3.19078e-06	4.72481e-06	7.08491e-07	7.56401e-07
1.15473e-05	2.22915e-05	2.34671e-06	5.66507e-07	2.54914e-06	1.5014e-05	1.86103e-06	9.25431e-06	4.69409e-06	4.12576e-06	2.54607e-06	9.6222e-06	7.7831e-06	1.05961e-05	1.35501e-06	2.02968e-06	6.06373e-07	9.36683e-07	7.74677e-06	6.87368e-06	9.92584e-06	0.000153499	0.000150973	1.35648e-06	5.2117e-06	9.59247e-07	2.37139e-06	8.53083e-07	5.63361e-07	8.06263e-07	3.708e-07	1.0429e-05	1.36744e-06	2.48612e-06	4.48413e-06	1.18425e-06	7.2752e-06	5.74588e-06	4.61949e-06	2.4221e-06	3.40449e-06	2.83924e-06	2.54672e-06	2.79548e-06	6.50732e-07	1.52808e-06	3.07212e-06	4.57037e-06	9.42887e-07	9.25042e-07
1.22703e-05	2.28277e-05	2.67676e-06	1.35368e-06	2.90937e-06	1.35659e-05	2.66336e-06	1.03286e-05	5.40477e-06	4.74798e-06	2.89495e-06	1.06069e-05	8.39206e-06	1.16939e-05	1.94913e-06	2.53184e-06	1.31246e-06	1.75328e-06	8.32552e-06	7.71578e-06	1.05121e-05	8.43148e-06	5.96037e-06	1.85542e-06	5.16147e-06	1.5367e-06	2.87962e-06	1.6669e-06	1.40131e-06	1.56548e-06	1.14724e-06	1.09618e-05	1.94149e-06	3.0328e-06	5.23583e-06	1.69533e-06	7.82784e-06	6.37309e-06	5.29538e-06	3.43876e-06	3.88816e-06	3.57809e-06	3.31055e-06	3.36486e-06	1.27523e-06	2.1461e-06	3.77907e-06	5.16748e-06	1.92879e-06	1.99573e-06
1.17603e-05	2.18504e-05	2.67173e-06	7.79388e-07	2.76451e-06	1.58145e-05	1.84282e-06	8.49761e-06	4.48063e-06	3.96318e-06	3.04891e-06	1.03323e-05	7.91576e-06	1.06076e-05	1.17105e-06	2.05803e-06	5.87018e-07	1.14318e-06	7.33969e-06	6.6289e-06	1.03662e-05	0.000154399	8.08732e-06	1.69329e-06	4.63939e-06	9.80217e-07	2.23254e-06	8.25053e-07	7.07369e-07	7.83185e-07	3.96192e-07	1.10209e-05	1.33123e-06	2.36487e-06	4.31808e-06	1.43901e-06	8.16408e-06	5.81427e-06	4.43486e-06	2.20753e-06	3.24236e-06	2.59606e-06	2.3454e-06	2.94839e-06	7.81326e-07	1.62991e-06	2.98441e-06	4.1424e-06	1.0913e-06	9.94462e-07
0.000161233	0.000170895	5.37926e-06	2.94754e-06	5.76593e-06	2.06677e-05	4.28547e-06	1.35112e-05	8.56667e-06	7.7037e-06	5.19316e-06	1.24861e-05	0.000156361	0.000158429	2.84354e-06	0.000147617	2.60429e-06	3.22281e-06	1.10101e-05	0.00015409	1.26968e-05	1.35092e-05	1.00215e-05	3.9509e-06	7.41133e-06	2.96556e-06	4.78934e-06	2.88756e-06	2.86878e-06	2.63943e-06	2.15066e-06	1.40734e-05	3.4501e-06	4.88079e-06	7.66395e-06	3.31806e-06	1.01862e-05	9.03076e-06	6.98535e-06	5.05857e-06	6.03051e-06	5.1958e-06	4.45448e-06	0.000149001	2.68657e-06	3.31078e-06	0.000149019	6.85714e-06	3.36481e-06	3.30454e-06
1.17884e-05	2.19464e-05	4.02959e-06	2.04819e-06	3.74293e-06	0.00016146	2.82347e-06	8.75859e-06	5.35796e-06	4.33906e-06	5.30505e-06	1.33822e-05	9.66351e-06	1.08479e-05	1.91205e-06	3.11332e-06	2.02592e-06	2.33751e-06	7.40092e-06	7.50038e-06	1.31118e-05	0.000158336	0.000154416	3.46795e-06	5.47416e-06	2.18561e-06	3.23997e-06	2.23506e-06	2.28747e-06	2.02106e-06	1.7694e-06	1.34169e-05	2.46076e-06	3.49512e-06	5.20782e-06	3.28934e-06	1.14069e-05	7.59745e-06	5.47611e-06	3.3453e-06	3.89441e-06	3.42744e-06	3.07197e-06	4.25958e-06	2.27241e-06	3.55381e-06	4.25477e-06	4.53999e-06	0.000146053	0.00014597
0.000166784	0.000178848	3.81649e-06	1.95658e-06	6.22373e-06	0.000163131	4.72226e-06	0.000165364	0.00015701	0.000156792	3.53575e-06	1.26195e-05	0.000159936	0.00016391	0.00014751	4.40724e-06	1.87454e-06	2.21553e-06	1.71441e-05	1.52475e-05	1.44921e-05	8.42071e-06	5.81316e-06	2.29009e-06	1.08026e-05	2.49567e-06	5.51963e-06	2.9542e-06	2.2023e-06	2.61439e-06	1.59946e-06	1.54768e-05	3.91907e-06	5.65671e-06	1.07636e-05	2.14399e-06	8.99583e-06	1.15059e-05	8.2267e-06	7.51526e-06	8.82364e-06	6.92786e-06	6.13355e-06	7.19898e-06	1.73993e-06	2.5746e-06	7.06369e-06	9.2401e-06	2.87345e-06	3.17282e-06
0.000162847	0.000172404	0.000148656	2.69986e-06	0.000148366	0.000165323	3.6532e-06	1.13263e-05	6.52247e-06	6.91291e-06	0.000148565	0.000156228	0.000156774	0.000159423	2.45416e-06	4.01225e-06	2.01049e-06	0.000145993	1.03496e-05	1.02627e-05	1.31228e-05	9.73778e-06	7.09205e-06	3.39577e-06	6.52007e-06	2.69954e-06	4.61041e-06	2.07952e-06	2.12704e-06	2.06989e-06	1.54358e-06	0.000157834	3.00703e-06	4.42934e-06	7.10056e-06	3.18472e-06	0.000153869	8.834e-06	6.94449e-06	3.82974e-06	5.35873e-06	5.0024e-06	4.30224e-06	4.99917e-06	2.52083e-06	3.3026e-06	5.65657e-06	6.63469e-06	2.06411e-06	2.0101e-06
1.2693e-05	0.000167649	3.18477e-06	8.77527e-07	3.09525e-06	1.43086e-05	2.11203e-06	9.74316e-06	5.05901e-06	4.71179e-06	3.80427e-06	0.000156247	8.83582e-06	1.15702e-05	1.75454e-06	2.63358e-06	1.05195e-06	1.27642e-06	9.14305e-06	8.49739e-06	0.000156788	8.43761e-06	5.70994e-06	0.000145158	5.31192e-06	1.50886e-06	3.36551e-06	1.23681e-06	8.22215e-07	1.23406e-06	7.96467e-07	0.000157574	1.93851e-06	3.45e-06	5.89244e-06	1.86258e-06	0.00015369	7.65416e-06	6.4231e-06	2.87687e-06	4.1416e-06	4.14717e-06	3.72389e-06	3.34459e-06	1.19401e-06	2.74537e-06	4.14075e-06	5.95367e-06	1.0306e-06	1.12807e-06
0.000159478	0.00016946	3.32344e-06	1.21172e-06	3.35691e-06	0.000162024	2.35659e-06	9.73354e-06	4.98775e-06	5.06465e-06	3.0926e-06	1.04705e-05	1.05437e-05	1.32791e-05	1.47732e-06	2.41957e-06	6.45895e-07	1.47879e-06	8.37073e-06	7.62735e-06	1.06197e-05	7.79639e-06	5.54785e-06	1.63968e-06	5.14909e-06	1.27248e-06	2.63913e-06	1.04418e-06	8.88126e-07	1.03011e-06	4.52072e-07	1.16043e-05	1.65697e-06	2.58615e-06	4.94791e-06	1.29251e-06	8.0542e-06	6.40871e-06	4.91255e-06	2.5527e-06	3.92893e-06	3.02475e-06	2.80384e-06	3.16394e-06	7.27141e-07	1.69951e-06	3.33726e-06	4.74182e-06	1.00449e-06	9.76967e-07
1.20802e-05	2.48549e-05	3.68208e-06	9.45967e-07	3.27582e-06	1.53958e-05	2.13646e-06	9.24059e-06	4.93908e-06	4.57651e-06	5.14899e-06	1.56023e-05	9.88385e-06	0.000155364	1.76039e-06	2.58794e-06	1.12423e-06	0.000144644	8.67628e-06	8.46128e-06	0.000159902	8.81132e-06	6.51782e-06	0.000145716	5.40009e-06	1.52081e-06	3.20618e-06	1.31019e-06	9.31127e-07	1.27516e-06	9.11652e-07	0.000159891	1.92255e-06	3.30148e-06	5.85266e-06	2.48774e-06	0.000156831	8.81058e-06	6.45345e-06	2.83004e-06	4.01937e-06	3.88948e-06	3.56198e-06	3.67535e-06	1.1504e-06	4.58231e-06	4.29709e-06	5.62415e-06	1.21275e-06	1.24678e-06
1.30372e-05	0.000168645	4.97456e-06	1.54182e-06	4.01783e-06	0.000160803	2.57597e-06	9.47246e-06	5.60838e-06	4.98738e-06	0.000149937	0.000160641	0.000154576	0.000155982	2.20532e-06	3.32746e-06	1.8856e-06	2.0808e-06	9.28268e-06	9.52603e-06	0.000161238	1.14254e-05	8.66111e-06	3.65822e-06	6.14253e-06	2.39522e-06	4.34933e-06	1.89876e-06	1.59265e-06	1.86667e-06	1.39544e-06	0.000161418	2.67811e-06	4.42568e-06	7.0052e-06	0.000147169	0.000158302	0.000153406	7.73446e-06	3.41632e-06	4.51909e-06	4.99675e-06	4.41225e-06	4.56835e-06	2.43649e-06	0.000148929	5.64169e-06	6.39684e-06	2.03527e-06	1.99333e-06
1.25572e-05	0.000168036	3.40137e-06	7.35437e-07	2.89029e-06	1.47158e-05	1.96865e-06	9.54379e-06	4.87328e-06	4.47893e-06	3.67938e-06	0.000156878	9.25904e-06	1.15985e-05	1.61603e-06	2.43223e-06	8.3546e-07	1.09112e-06	8.97013e-06	8.65627e-06	0.000157604	8.01892e-06	5.55602e-06	1.72508e-06	5.15736e-06	1.38782e-06	3.52951e-06	1.06884e-06	6.71732e-07	1.09862e-06	5.4005e-07	0.000157834	2.11973e-06	3.60135e-06	6.03889e-06	2.06098e-06	0.000154055	7.92396e-06	6.62901e-06	2.73251e-06	3.94901e-06	4.2884e-06	3.58839e-06	3.22512e-06	1.04808e-06	3.07894e-06	4.01809e-06	5.77965e-06	9.03502e-07	9.97186e-07
0.000165586	0.000178475	3.9076e-06	1.89903e-06	0.000149814	1.80996e-05	4.50189e-06	0.000164741	1.24327e-05	1.1926e-05	3.43839e-06	1.22499e-05	0.000159973	1.83296e-05	3.53079e-06	4.17627e-06	1.88923e-06	2.15072e-06	0.000161301	0.000159226	1.50797e-05	8.31257e-06	5.93036e-06	2.27035e-06	0.000154932	2.65912e-06	5.51145e-06	2.64354e-06	2.12182e-06	2.5436e-06	1.60888e-06	1.67044e-05	3.42676e-06	6.08459e-06	1.12994e-05	2.18232e-06	9.25435e-06	1.18344e-05	9.23223e-06	7.07335e-06	0.000152827	7.36857e-06	6.64738e-06	0.000149877	1.79228e-06	2.72521e-06	6.9028e-06	1.06794e-05	2.52608e-06	2.71861e-06
1.63801e-05	0.000172295	2.74221e-06	9.82169e-07	4.19522e-06	1.5583e-05	2.98947e-06	1.50757e-05	0.000151539	7.35564e-06	2.72568e-06	1.07676e-05	0.000154961	1.43441e-05	2.28875e-06	2.94945e-06	9.65702e-07	1.28402e-06	1.19423e-05	1.0617e-05	1.19191e-05	8.19636e-06	5.57685e-06	1.54822e-06	7.96211e-06	1.4544e-06	3.43909e-06	1.53102e-06	1.08818e-06	1.43185e-06	7.78796e-07	1.29003e-05	2.01417e-06	3.78375e-06	7.06196e-06	1.4342e-06	7.9574e-06	7.82823e-06	6.58195e-06	4.60953e-06	5.71552e-06	4.65021e-06	4.04473e-06	4.25126e-06	9.38259e-07	1.91359e-06	4.41346e-06	7.01191e-06	1.58973e-06	1.68109e-06
0.000160513	0.000172472	3.36434e-06	1.2396e-06	4.18214e-06	1.57398e-05	3.06348e-06	0.000158191	0.000152065	7.79413e-06	3.39667e-06	0.000155261	1.14827e-05	1.43563e-05	2.69811e-06	0.000147039	1.39698e-06	1.56596e-06	0.00015567	1.09313e-05	1.27931e-05	8.12675e-06	5.77465e-06	1.93817e-06	7.31384e-06	1.85759e-06	3.96117e-06	1.88982e-06	1.28683e-06	0.000145339	1.01682e-06	1.37689e-05	2.57946e-06	4.31855e-06	7.35789e-06	1.89282e-06	8.78322e-06	8.54787e-06	6.82034e-06	4.58826e-06	6.13938e-06	5.03754e-06	4.46263e-06	4.68379e-06	1.3904e-06	2.31733e-06	5.10435e-06	7.35134e-06	1.63419e-06	1.81867e-06
1.11926e-05	2.2551e-05	3.37502e-06	8.32334e-07	2.89442e-06	1.52454e-05	1.78771e-06	8.05733e-06	4.44692e-06	3.83591e-06	4.97418e-06	0.000158291	8.2752e-06	1.04298e-05	1.4169e-06	2.41615e-06	1.01177e-06	1.27103e-06	7.85157e-06	7.5816e-06	0.000158201	1.04006e-05	7.59731e-06	2.29067e-06	4.55636e-06	1.44545e-06	3.01815e-06	1.1245e-06	8.49462e-07	1.16243e-06	7.19866e-07	0.000158857	1.79679e-06	3.24277e-06	5.24363e-06	2.52634e-06	0.000155937	7.9273e-06	6.27798e-06	2.5226e-06	3.55447e-06	3.64661e-06	3.25121e-06	3.27318e-06	1.45775e-06	3.57521e-06	3.9137e-06	5.01134e-06	1.22801e-06	1.25483e-06
1.23501e-05	0.000166823	2.38063e-06	6.12509e-07	2.67475e-06	0.000158709	1.99003e-06	9.8947e-06	5.01298e-06	4.51237e-06	2.875e-06	1.01878e-05	8.39916e-06	1.11296e-05	1.49234e-06	2.13571e-06	6.61029e-07	9.50487e-07	8.25712e-06	7.25486e-06	1.01647e-05	9.65615e-06	0.000150552	1.2945e-06	5.7528e-06	1.04381e-06	2.53402e-06	9.55975e-07	6.0513e-07	8.84367e-07	4.14473e-07	1.06956e-05	1.46662e-06	2.65571e-06	4.79563e-06	1.25513e-06	7.33016e-06	6.06595e-06	5.26627e-06	2.63686e-06	3.69705e-06	3.05844e-06	2.7459e-06	2.85012e-06	6.15287e-07	1.58882e-06	3.20825e-06	4.84606e-06	9.86916e-07	1.00405e-06
0.000162088	0.000175074	2.95349e-06	1.2047e-06	4.83745e-06	1.64115e-05	3.50669e-06	0.000161048	9.5324e-06	8.96667e-06	2.8489e-06	1.09854e-05	1.28788e-05	1.59793e-05	2.64907e-06	3.27591e-06	1.17625e-06	1.57084e-06	1.36951e-05	1.2031e-05	1.26751e-05	8.22486e-06	5.71186e-06	1.72539e-06	9.00306e-06	1.69832e-06	3.82125e-06	1.87237e-06	1.33064e-06	1.77785e-06	1.05829e-06	1.38496e-05	2.19756e-06	4.30129e-06	8.02905e-06	1.56238e-06	8.07392e-06	8.89047e-06	7.16588e-06	5.24988e-06	6.91549e-06	5.23091e-06	4.71735e-06	4.71685e-06	1.11148e-06	2.02413e-06	4.94843e-06	8.0711e-06	1.71257e-06	1.9109e-06
1.14534e-05	2.25576e-05	2.80406e-06	5.96728e-07	2.63101e-06	1.45348e-05	1.72908e-06	8.66954e-06	4.48633e-06	3.99844e-06	3.45091e-06	0.00015615	7.91009e-06	1.04608e-05	1.42896e-06	2.17083e-06	6.84707e-07	9.35183e-07	8.16174e-06	7.62264e-06	0.000156797	8.86158e-06	6.28175e-06	1.60807e-06	4.58395e-06	1.202e-06	2.85928e-06	8.96959e-07	5.47021e-07	9.6157e-07	4.74838e-07	0.000157277	1.63557e-06	2.9618e-06	5.17496e-06	1.68075e-06	0.000153816	7.18947e-06	5.713e-06	2.47848e-06	3.53631e-06	3.51339e-06	3.13046e-06	2.95536e-06	9.61962e-07	2.39193e-06	3.59086e-06	5.08791e-06	8.96796e-07	9.17055e-07
1.25712e-05	0.00016799	4.77952e-06	1.39253e-06	3.76051e-06	0.000160284	2.34294e-06	8.93327e-06	5.23809e-06	4.60536e-06	0.000149796	0.000160529	0.000154082	1.22597e-05	2.02337e-06	3.12939e-06	1.74533e-06	1.90419e-06	8.80298e-06	9.07967e-06	0.000160947	1.10505e-05	8.42131e-06	3.4966e-06	5.74726e-06	2.23845e-06	4.10213e-06	1.72083e-06	1.43439e-06	1.7362e-06	1.2762e-06	0.000161098	2.51603e-06	4.18688e-06	6.63102e-06	0.00014704	0.000158113	0.00015304	7.48743e-06	3.18509e-06	4.26875e-06	4.71802e-06	4.17257e-06	4.31718e-06	2.31075e-06	0.00014876	5.35982e-06	6.02575e-06	1.8476e-06	1.82814e-06
0.000159563	0.000169227	3.42497e-06	1.29893e-06	3.48353e-06	0.000162452	2.35609e-06	9.55657e-06	4.98248e-06	5.02564e-06	3.15696e-06	1.02884e-05	0.00015392	1.32748e-05	1.44857e-06	2.44685e-06	6.6903e-07	1.55899e-06	8.2691e-06	7.60215e-06	1.04999e-05	8.31558e-06	5.88829e-06	1.77533e-06	5.17371e-06	1.27921e-06	2.6419e-06	1.01797e-06	9.32498e-07	1.00058e-06	4.54766e-07	1.14527e-05	1.65268e-06	2.58653e-06	4.95044e-06	1.36902e-06	8.01695e-06	6.38409e-06	4.82099e-06	2.53743e-06	3.86877e-06	2.98199e-06	2.75685e-06	3.314e-06	8.06098e-07	1.70315e-06	3.38371e-06	4.59503e-06	1.10605e-06	1.01036e-06
1.22584e-05	2.37189e-05	2.10423e-06	4.1551e-07	2.60916e-06	1.36946e-05	1.86404e-06	1.0057e-05	4.95105e-06	4.43454e-06	2.31953e-06	9.99642e-06	8.04698e-06	1.13118e-05	1.39629e-06	1.93317e-06	3.81449e-07	7.45337e-07	8.52734e-06	7.34935e-06	1.0573e-05	7.80182e-06	5.48901e-06	1.07599e-06	5.08363e-06	8.02696e-07	2.28255e-06	7.51287e-07	3.92541e-07	7.38939e-07	2.54344e-07	1.11454e-05	1.2812e-06	2.46512e-06	4.77795e-06	9.73997e-07	7.47525e-06	6.03386e-06	4.90061e-06	2.53347e-06	3.67368e-06	2.9876e-06	2.74136e-06	2.73971e-06	4.36519e-07	1.42407e-06	2.95263e-06	4.91757e-06	7.30281e-07	7.95377e-07
0.000167809	0.000173952	1.0257e-05	0.000150555	0.000151385	0.000173407	0.000150389	0.000155524	9.50313e-06	0.000152416	9.30156e-06	1.4475e-05	0.000160732	0.000162279	5.08197e-06	7.77951e-06	6.34977e-06	0.000150124	0.000153657	0.000154838	0.000156018	0.000158788	1.25845e-05	0.000150508	8.3439e-06	6.46048e-06	7.53702e-06	6.20785e-06	0.0001496	5.71103e-06	5.73417e-06	0.000158465	6.88504e-06	7.03956e-06	0.000151527	6.58915e-06	1.30292e-05	0.000153212	8.41098e-06	6.63926e-06	0.000150743	7.00456e-06	6.39301e-06	0.000150874	6.5422e-06	6.42953e-06	8.78137e-06	8.07374e-06	6.28383e-06	5.97754e-06
1.15433e-05	2.30842e-05	2.6579e-06	4.82332e-07	2.5215e-06	1.45351e-05	1.70452e-06	8.81237e-06	4.43434e-06	4.03311e-06	2.92306e-06	1.15747e-05	8.27421e-06	1.0896e-05	1.33655e-06	2.05481e-06	5.68419e-07	8.41975e-07	8.00216e-06	7.37166e-06	0.000155571	9.06207e-06	5.95751e-06	1.42036e-06	4.68403e-06	1.02714e-06	2.74598e-06	7.99545e-07	4.40286e-07	7.85983e-07	3.27303e-07	1.24793e-05	1.586e-06	2.82084e-06	5.03437e-06	1.42497e-06	0.000152283	6.56227e-06	5.3957e-06	2.32008e-06	3.4488e-06	3.32913e-06	2.93333e-06	2.78384e-06	5.99708e-07	2.31134e-06	3.28421e-06	4.88351e-06	7.64243e-07	7.8978e-07
1.26513e-05	0.000167548	2.16947e-06	4.25922e-07	2.56611e-06	1.4472e-05	1.86329e-06	9.89378e-06	4.90833e-06	4.43122e-06	2.31304e-06	9.89974e-06	8.25352e-06	1.13445e-05	1.38288e-06	2.01527e-06	3.95634e-07	7.77954e-07	8.36525e-06	7.26684e-06	1.03945e-05	8.13693e-06	5.72322e-06	1.09995e-06	5.15813e-06	8.26039e-07	2.30658e-06	8.06529e-07	3.98123e-07	7.47028e-07	2.23553e-07	1.09233e-05	1.296e-06	2.44001e-06	4.68879e-06	9.52032e-07	7.38695e-06	5.94329e-06	4.74953e-06	2.46876e-06	3.6103e-06	2.86154e-06	2.60382e-06	2.7331e-06	4.04473e-07	1.40405e-06	2.95969e-06	4.74512e-06	7.24877e-07	7.85129e-07
1.19813e-05	0.000166984	2.81752e-06	5.74168e-07	2.6063e-06	1.46852e-05	1.80645e-06	9.07492e-06	4.57225e-06	4.17839e-06	3.12477e-06	0.000155267	8.49219e-06	1.11113e-05	1.42357e-06	2.13351e-06	6.18981e-07	9.05064e-07	8.22672e-06	7.59743e-06	0.000155757	9.10096e-06	5.81888e-06	1.40722e-06	4.82484e-06	1.08504e-06	2.91109e-06	9.13989e-07	5.29703e-07	9.28126e-07	4.02718e-07	1.27881e-05	1.73664e-06	3.01892e-06	5.21946e-06	1.67366e-06	9.28915e-06	6.76734e-06	5.72068e-06	2.38878e-06	3.57463e-06	3.56821e-06	2.98389e-06	2.86996e-06	8.07713e-07	2.34336e-06	3.36758e-06	5.04752e-06	7.64667e-07	8.56506e-07
1.11723e-05	2.16934e-05	2.55428e-06	5.60089e-07	2.61921e-06	1.56622e-05	1.61746e-06	8.22609e-06	4.38082e-06	3.71797e-06	3.31043e-06	1.11483e-05	7.87454e-06	1.03131e-05	1.09737e-06	1.92153e-06	5.51167e-07	9.57364e-07	7.23157e-06	6.61221e-06	1.13016e-05	0.000154658	8.21896e-06	1.76155e-06	4.46443e-06	9.25196e-07	2.12772e-06	8.19186e-07	6.47614e-07	7.88968e-07	4.09575e-07	1.16335e-05	1.26703e-06	2.35691e-06	4.37969e-06	1.60515e-06	8.95984e-06	6.22438e-06	4.53902e-06	2.20173e-06	3.17152e-06	2.54436e-06	2.33036e-06	2.96223e-06	7.55164e-07	1.96272e-06	2.96614e-06	4.05069e-06	1.1015e-06	1.0686e-06
1.18457e-05	2.29849e-05	3.04601e-06	1.3912e-06	2.99601e-06	1.44493e-05	2.60523e-06	9.56756e-06	5.12279e-06	4.50689e-06	0.000147249	0.000155233	8.17055e-06	1.07665e-05	1.95693e-06	2.73023e-06	1.5089e-06	1.62445e-06	8.04993e-06	7.47115e-06	1.09398e-05	8.56205e-06	6.75529e-06	1.97106e-06	5.18242e-06	1.72607e-06	3.21759e-06	1.62503e-06	1.42503e-06	1.55578e-06	1.16177e-06	1.16065e-05	2.05481e-06	3.21436e-06	5.10691e-06	2.55171e-06	8.46328e-06	6.41874e-06	0.000149575	3.27451e-06	3.74429e-06	3.7494e-06	3.26201e-06	3.28945e-06	1.72261e-06	2.52499e-06	3.89529e-06	5.23539e-06	1.75529e-06	1.80733e-06
1.25463e-05	2.38994e-05	3.14784e-06	9.04348e-07	2.97288e-06	1.50208e-05	2.11717e-06	9.31618e-06	4.94155e-06	4.55891e-06	0.000147573	0.000156546	8.59677e-06	1.13854e-05	1.7391e-06	2.5835e-06	1.10252e-06	1.25603e-06	8.44587e-06	7.72917e-06	1.18951e-05	7.94086e-06	6.10119e-06	1.76086e-06	5.28784e-06	1.51265e-06	3.23436e-06	1.18455e-06	8.0969e-07	1.24268e-06	7.12836e-07	1.28381e-05	1.80954e-06	3.2621e-06	5.32008e-06	0.000145355	9.27165e-06	6.9987e-06	0.00014987	2.71843e-06	3.7836e-06	3.90955e-06	3.36475e-06	3.19493e-06	1.58536e-06	2.5542e-06	3.92699e-06	5.46049e-06	1.21433e-06	1.15219e-06
1.26486e-05	2.42093e-05	3.11242e-06	9.56222e-07	3.01847e-06	1.47462e-05	2.21769e-06	9.65784e-06	5.08066e-06	4.70086e-06	4.53471e-06	0.000156352	8.6683e-06	1.15543e-05	1.80859e-06	2.60186e-06	1.08297e-06	1.33548e-06	8.67124e-06	7.92285e-06	1.19767e-05	7.9541e-06	6.05492e-06	1.74401e-06	5.45615e-06	1.48922e-06	3.23845e-06	1.25137e-06	8.9328e-07	1.30518e-06	7.45918e-07	1.28994e-05	1.85599e-06	3.28522e-06	5.427e-06	2.36686e-06	9.23012e-06	6.98949e-06	0.000149911	2.92094e-06	3.8903e-06	3.92905e-06	3.44571e-06	3.26209e-06	1.45249e-06	2.52299e-06	3.94313e-06	5.54292e-06	1.26384e-06	1.26109e-06
1.55827e-05	2.72723e-05	0.000148891	1.72813e-06	4.54834e-06	1.49604e-05	2.86658e-06	1.25167e-05	7.34963e-06	6.72611e-06	4.37025e-06	1.47173e-05	1.21113e-05	1.35175e-05	2.76413e-06	4.10768e-06	2.21541e-06	1.77535e-06	0.000157257	0.000157245	0.0001603	8.26129e-06	6.39314e-06	2.36601e-06	7.2234e-06	3.41046e-06	0.000150319	1.87477e-06	1.54553e-06	2.06642e-06	1.38149e-06	0.000161696	0.0001472	0.000149838	0.000154333	2.77853e-06	0.000155859	0.000155333	0.000153634	4.25462e-06	6.21066e-06	0.000151456	0.000150288	0.000148974	2.08076e-06	4.07938e-06	8.11204e-06	0.00015372	1.85296e-06	1.87468e-06
1.94561e-05	0.000175808	0.000149403	2.09269e-06	6.05847e-06	1.64559e-05	3.82241e-06	1.67274e-05	9.75954e-06	9.03029e-06	5.02963e-06	0.000160022	0.000159239	1.66311e-05	3.4176e-06	4.78822e-06	2.7005e-06	2.20775e-06	0.000161112	0.000161273	0.000163136	8.11815e-06	6.28337e-06	2.74312e-06	1.00161e-05	3.97807e-06	0.000151884	2.49047e-06	2.06906e-06	2.6049e-06	1.71794e-06	0.000165074	4.76641e-06	8.56093e-06	0.000157544	3.18872e-06	0.000157327	1.48575e-05	0.00015639	5.67936e-06	7.8658e-06	0.000153882	8.84263e-06	0.000150686	2.63291e-06	4.54869e-06	0.000153196	0.000156874	2.41871e-06	2.50081e-06
1.39831e-05	2.51558e-05	0.00014789	1.39774e-06	3.87213e-06	0.000159628	2.63224e-06	1.13354e-05	6.46523e-06	5.58248e-06	4.27278e-06	0.000156547	0.000154145	1.25014e-05	2.46428e-06	3.63845e-06	1.91994e-06	1.60687e-06	1.06575e-05	0.000154059	0.000157458	0.000153431	0.000151157	2.23401e-06	6.85329e-06	2.52533e-06	0.000148505	1.66535e-06	1.299e-06	1.69813e-06	1.09655e-06	0.000158493	3.10737e-06	0.000148441	8.02674e-06	2.50792e-06	0.000154189	9.41324e-06	7.9755e-06	3.70887e-06	4.9022e-06	5.93949e-06	4.88317e-06	4.68632e-06	1.76828e-06	3.35138e-06	0.000149473	7.53351e-06	1.71112e-06	1.67305e-06
1.39907e-05	0.000169463	3.05392e-06	8.98133e-07	3.41728e-06	0.000159298	2.40262e-06	1.13032e-05	5.80861e-06	5.49259e-06	3.30591e-06	0.000154887	9.98346e-06	1.26763e-05	1.87714e-06	2.66583e-06	1.01567e-06	1.31249e-06	1.00172e-05	8.95092e-06	1.21834e-05	8.92756e-06	6.61685e-06	1.61257e-06	0.000150145	1.50469e-06	3.41594e-06	1.32942e-06	9.1125e-07	1.2947e-06	6.86889e-07	1.30402e-05	1.88398e-06	3.48164e-06	6.18083e-06	1.7289e-06	8.8048e-06	7.47662e-06	0.000149739	3.25927e-06	4.46975e-06	4.26848e-06	3.7854e-06	3.48292e-06	1.12363e-06	2.39168e-06	4.13764e-06	6.27705e-06	1.19662e-06	1.28554e-06
1.13746e-05	2.21285e-05	2.49396e-06	4.9176e-07	2.54092e-06	1.45959e-05	1.59237e-06	8.27023e-06	4.34612e-06	3.70381e-06	3.35389e-06	0.000154723	7.60185e-06	1.04003e-05	1.15703e-06	1.96393e-06	5.0419e-07	8.21758e-07	7.50713e-06	6.77934e-06	1.10946e-05	9.52487e-06	6.95786e-06	1.5079e-06	4.27608e-06	9.11709e-07	2.24869e-06	7.79692e-07	4.97241e-07	8.24563e-07	3.75274e-07	1.17951e-05	1.31869e-06	2.48647e-06	4.48495e-06	1.58005e-06	8.72107e-06	6.11872e-06	5.02544e-06	2.17583e-06	3.1821e-06	2.77808e-06	2.46291e-06	2.79413e-06	9.07359e-07	1.79605e-06	2.98694e-06	4.25368e-06	9.08681e-07	9.25329e-07
1.1256e-05	2.21932e-05	2.86338e-06	7.32145e-07	2.62346e-06	1.43e-05	1.81777e-06	8.44463e-06	4.37642e-06	3.99354e-06	0.000146906	0.000155145	7.72218e-06	1.05396e-05	1.49216e-06	2.30342e-06	9.34751e-07	1.05725e-06	7.84263e-06	7.30112e-06	1.17354e-05	9.9524e-06	6.32803e-06	1.59066e-06	4.76323e-06	1.29886e-06	3.03526e-06	9.77465e-07	6.24865e-07	1.02314e-06	5.43588e-07	0.000155473	1.63325e-06	3.03488e-06	4.98602e-06	1.97555e-06	9.03075e-06	6.49684e-06	0.000148998	2.43506e-06	3.45159e-06	3.70183e-06	3.16607e-06	2.83551e-06	1.36156e-06	2.48651e-06	3.68488e-06	5.13646e-06	8.67626e-07	9.23757e-07
1.13825e-05	2.14913e-05	2.08702e-06	3.37777e-07	2.22919e-06	1.42891e-05	1.4688e-06	8.12306e-06	4.0078e-06	3.56793e-06	2.56184e-06	9.74618e-06	7.33897e-06	1.01008e-05	1.06419e-06	1.73594e-06	3.23285e-07	7.83099e-07	7.05514e-06	6.21425e-06	9.60333e-06	8.54308e-06	6.37405e-06	1.17876e-06	4.33106e-06	6.87694e-07	1.93994e-06	5.62727e-07	2.62714e-07	5.79153e-07	1.68151e-07	1.01676e-05	1.07841e-06	2.07824e-06	4.01491e-06	1.13221e-06	7.22987e-06	5.42331e-06	4.28437e-06	1.9999e-06	2.95851e-06	2.38968e-06	2.16506e-06	2.50714e-06	4.67391e-07	1.29332e-06	2.59379e-06	3.91372e-06	8.37484e-07	6.98207e-07
1.13594e-05	2.25738e-05	2.19127e-06	3.69171e-07	2.33557e-06	1.33672e-05	1.6159e-06	8.71906e-06	4.32435e-06	3.87834e-06	2.6841e-06	0.000154354	7.43682e-06	1.07062e-05	1.26378e-06	1.84856e-06	3.57133e-07	7.37105e-07	7.69301e-06	6.77142e-06	1.08741e-05	7.65486e-06	5.46443e-06	1.18619e-06	4.51044e-06	7.69171e-07	2.23395e-06	6.59235e-07	2.82597e-07	7.11131e-07	2.17769e-07	1.13899e-05	1.22236e-06	2.32616e-06	4.402e-06	1.14958e-06	8.10823e-06	5.78462e-06	4.74915e-06	2.16136e-06	3.19811e-06	2.8194e-06	2.48344e-06	2.54993e-06	5.64085e-07	1.54565e-06	2.86961e-06	4.44088e-06	5.85327e-07	6.2809e-07
1.31536e-05	0.000167953	3.37254e-06	8.41244e-07	3.04907e-06	1.54532e-05	1.99991e-06	9.83636e-06	4.99937e-06	4.66996e-06	4.06306e-06	0.000156537	9.02797e-06	1.14883e-05	1.63174e-06	2.64457e-06	1.09339e-06	1.37742e-06	9.2767e-06	8.85868e-06	1.36635e-05	9.18031e-06	6.77852e-06	2.06525e-06	5.48965e-06	1.6216e-06	3.52723e-06	1.21306e-06	8.47901e-07	1.23645e-06	7.01808e-07	0.00015782	1.98984e-06	3.58008e-06	6.37944e-06	2.15792e-06	0.000153752	0.000151517	0.000149922	3.1031e-06	4.23847e-06	4.24176e-06	3.84373e-06	3.59637e-06	1.33351e-06	2.90059e-06	4.31317e-06	5.89234e-06	1.35399e-06	1.38934e-06
1.24667e-05	0.000167384	2.31874e-06	5.41378e-07	2.6735e-06	1.45842e-05	1.98215e-06	9.99465e-06	5.02397e-06	4.54705e-06	2.57768e-06	1.01959e-05	8.19144e-06	1.14396e-05	1.56717e-06	2.09238e-06	5.34296e-07	9.01339e-07	8.50674e-06	7.39725e-06	1.05672e-05	9.31109e-06	6.27268e-06	1.23008e-06	5.31898e-06	9.85221e-07	2.48216e-06	9.36551e-07	5.52329e-07	9.02416e-07	3.96528e-07	1.123e-05	1.42349e-06	2.57546e-06	4.88368e-06	1.11106e-06	7.52581e-06	6.19171e-06	5.02794e-06	2.60427e-06	3.76878e-06	3.05103e-06	2.79786e-06	2.86252e-06	5.43521e-07	1.58826e-06	3.13133e-06	4.95386e-06	8.39967e-07	9.11089e-07
1.08881e-05	2.14432e-05	1.94587e-06	3.30985e-07	2.20147e-06	1.37998e-05	1.56245e-06	8.52746e-06	4.22714e-06	3.72793e-06	2.17021e-06	9.27722e-06	7.10328e-06	1.01827e-05	1.17665e-06	1.70448e-06	3.51297e-07	7.25933e-07	7.27319e-06	6.34429e-06	9.47076e-06	8.72509e-06	6.54537e-06	9.80252e-07	4.72833e-06	7.10394e-07	2.04422e-06	5.99487e-07	2.69511e-07	5.96902e-07	1.80524e-07	9.91208e-06	1.10347e-06	2.1458e-06	4.11779e-06	8.76379e-07	6.85386e-06	5.29463e-06	4.33618e-06	2.07248e-06	3.09563e-06	2.52729e-06	2.29787e-06	2.36761e-06	3.60272e-07	1.28675e-06	2.63326e-06	4.16537e-06	6.13809e-07	6.40206e-07
1.08451e-05	2.13436e-05	1.9395e-06	3.30347e-07	2.19297e-06	1.37841e-05	1.55585e-06	8.491e-06	4.21086e-06	3.71362e-06	2.17335e-06	9.22246e-06	7.07537e-06	1.01272e-05	1.17126e-06	1.69831e-06	3.50702e-07	7.14162e-07	7.24239e-06	6.31888e-06	9.43088e-06	8.83232e-06	6.56147e-06	9.78346e-07	4.68718e-06	7.08655e-07	2.03538e-06	5.97667e-07	2.69306e-07	5.94891e-07	1.80424e-07	9.88138e-06	1.0985e-06	2.13651e-06	4.10077e-06	8.73984e-07	6.8262e-06	5.27262e-06	4.30426e-06	2.06488e-06	3.08167e-06	2.51836e-06	2.2886e-06	2.35741e-06	3.59938e-07	1.28226e-06	2.62229e-06	4.14835e-06	6.13532e-07	6.38914e-07
1.19399e-05	2.19325e-05	2.49174e-06	6.00324e-07	2.59223e-06	1.58158e-05	1.72506e-06	8.64916e-06	4.42071e-06	3.90453e-06	2.84259e-06	9.88298e-06	7.97283e-06	1.03993e-05	1.19158e-06	2.01595e-06	6.24798e-07	1.08606e-06	7.43728e-06	6.6844e-06	9.91097e-06	1.06363e-05	0.000151129	1.60351e-06	4.82661e-06	9.82899e-07	2.24719e-06	8.2882e-07	6.10958e-07	7.9535e-07	4.15358e-07	1.06399e-05	1.34989e-06	2.44437e-06	4.42756e-06	1.49613e-06	7.60504e-06	6.03033e-06	4.57307e-06	2.35823e-06	3.32002e-06	2.65397e-06	2.39201e-06	2.95342e-06	8.19979e-07	1.51797e-06	2.99189e-06	4.16681e-06	1.25524e-06	1.11525e-06
1.12749e-05	2.16345e-05	2.07749e-06	3.64967e-07	2.28982e-06	1.41256e-05	1.56357e-06	8.49889e-06	4.21776e-06	3.73681e-06	2.54549e-06	9.66059e-06	7.37772e-06	1.01624e-05	1.14853e-06	1.77308e-06	3.73065e-07	7.79069e-07	7.30128e-06	6.40324e-06	9.58389e-06	8.71914e-06	6.56983e-06	1.14917e-06	4.6566e-06	7.41288e-07	2.04169e-06	6.18245e-07	3.09153e-07	6.13222e-07	2.04334e-07	1.01825e-05	1.11806e-06	2.15907e-06	4.15307e-06	1.12388e-06	7.10958e-06	5.4716e-06	4.43519e-06	2.11317e-06	3.11068e-06	2.51672e-06	2.28733e-06	2.5431e-06	5.17659e-07	1.31171e-06	2.6936e-06	4.11439e-06	8.2216e-07	7.27813e-07
0.000157157	2.3793e-05	2.50187e-06	6.05393e-07	2.60397e-06	1.63973e-05	1.7731e-06	8.8207e-06	4.38016e-06	4.18832e-06	2.51826e-06	9.59351e-06	8.85902e-06	1.15995e-05	1.21388e-06	1.91636e-06	3.24774e-07	9.6584e-07	7.5263e-06	6.69653e-06	9.64634e-06	7.49785e-06	5.33303e-06	1.15926e-06	4.42454e-06	8.56926e-07	2.11394e-06	6.73427e-07	4.09085e-07	7.02305e-07	1.87902e-07	1.03917e-05	1.259e-06	2.14029e-06	4.25881e-06	9.73504e-07	7.20255e-06	5.53682e-06	4.30069e-06	2.17128e-06	3.28118e-06	2.51147e-06	2.31624e-06	2.60953e-06	4.03895e-07	1.26563e-06	2.74818e-06	4.14515e-06	7.11103e-07	6.82356e-07
1.13825e-05	2.14913e-05	2.08702e-06	3.37777e-07	2.22919e-06	1.42891e-05	1.4688e-06	8.12306e-06	4.0078e-06	3.56793e-06	2.56184e-06	9.74618e-06	7.33897e-06	1.01008e-05	1.06419e-06	1.73594e-06	3.23285e-07	7.83099e-07	7.05514e-06	6.21425e-06	9.60333e-06	8.54308e-06	6.37405e-06	1.17876e-06	4.33106e-06	6.87694e-07	1.93994e-06	5.62727e-07	2.62714e-07	5.79153e-07	1.68151e-07	1.01676e-05	1.07841e-06	2.07824e-06	4.01491e-06	1.13221e-06	7.22987e-06	5.42331e-06	4.28437e-06	1.9999e-06	2.95851e-06	2.38968e-06	2.16506e-06	2.50714e-06	4.67391e-07	1.29332e-06	2.59379e-06	3.91372e-06	8.37484e-07	6.98207e-07
0.000156547	0.000168971	4.71966e-06	1.39578e-06	3.96717e-06	1.72159e-05	2.48707e-06	9.72653e-06	5.67339e-06	5.04184e-06	0.000149416	0.000160087	0.00015437	1.26807e-05	2.11335e-06	3.20614e-06	1.69084e-06	1.96603e-06	9.42367e-06	9.58364e-06	0.000160778	1.06781e-05	8.11078e-06	3.47031e-06	5.90196e-06	2.1867e-06	4.08872e-06	1.79118e-06	1.46091e-06	1.81292e-06	1.35208e-06	0.000161048	2.53379e-06	4.29537e-06	6.91578e-06	3.79617e-06	0.000157768	0.000153095	7.39099e-06	3.40084e-06	4.61338e-06	4.78323e-06	4.23688e-06	4.48374e-06	2.13168e-06	5.40999e-06	5.43972e-06	6.33557e-06	1.83799e-06	1.85696e-06
0.000159181	0.000169139	3.14867e-06	1.02116e-06	3.21563e-06	0.000162085	2.19416e-06	9.65511e-06	5.02139e-06	4.93118e-06	2.97869e-06	1.03152e-05	0.000153748	1.2969e-05	1.49215e-06	2.36896e-06	6.56506e-07	1.3406e-06	8.31837e-06	7.56161e-06	1.05223e-05	7.87476e-06	5.59855e-06	1.52334e-06	5.33063e-06	1.25173e-06	2.66803e-06	1.01723e-06	7.92835e-07	1.00014e-06	4.38294e-07	1.1395e-05	1.6401e-06	2.62742e-06	4.94851e-06	1.29468e-06	7.96913e-06	6.3613e-06	4.97286e-06	2.60012e-06	3.84824e-06	3.06113e-06	2.82686e-06	3.08195e-06	6.8525e-07	1.69961e-06	3.33226e-06	4.73476e-06	1.10157e-06	9.94832e-07
0.000170912	0.000179868	6.75208e-06	3.38989e-06	5.55136e-06	0.000164702	5.83185e-06	0.000170848	0.000164561	1.67043e-05	4.84205e-06	1.54723e-05	1.50055e-05	0.000164096	0.000149534	0.00015491	3.49101e-06	3.38352e-06	1.57027e-05	0.000160598	1.22366e-05	8.76231e-06	5.88685e-06	3.26562e-06	1.01131e-05	3.85912e-06	7.53816e-06	6.57867e-06	5.51535e-06	5.19321e-06	3.00257e-06	1.43853e-05	5.53711e-06	7.25241e-06	1.002e-05	3.18143e-06	8.66115e-06	1.09674e-05	7.6939e-06	0.000158066	7.38021e-06	8.30466e-06	7.24434e-06	1.13763e-05	3.11803e-06	3.45659e-06	1.06486e-05	9.74023e-06	7.07378e-06	0.000151846
1.55534e-05	2.61475e-05	2.65032e-06	9.08256e-07	2.75643e-06	1.65623e-05	0.000146385	1.3864e-05	8.72173e-06	7.69785e-06	2.98129e-06	1.11137e-05	8.68987e-06	1.39308e-05	1.76376e-06	3.45475e-06	8.21288e-07	1.09971e-06	9.31446e-06	7.80488e-06	9.72474e-06	7.92592e-06	5.26633e-06	1.34882e-06	5.87937e-06	1.13654e-06	2.57807e-06	2.24054e-06	1.83246e-06	1.12548e-06	7.00902e-07	1.06108e-05	1.5893e-06	2.58297e-06	4.79505e-06	1.25978e-06	7.4068e-06	6.24154e-06	4.83925e-06	6.61674e-06	4.24775e-06	3.17362e-06	2.80223e-06	4.31686e-06	8.33674e-07	1.63424e-06	3.57971e-06	4.71539e-06	3.37829e-06	3.91406e-06
0.000174555	0.000184489	6.05863e-06	3.12231e-06	5.8951e-06	0.000170812	0.000149938	0.000175654	0.000167101	0.000164488	6.82266e-06	0.000159495	1.70751e-05	2.57597e-05	4.85239e-06	0.000152572	3.37255e-06	3.17219e-06	1.82614e-05	1.53646e-05	1.08711e-05	9.28842e-06	5.56652e-06	3.27116e-06	0.000155053	3.49368e-06	5.99625e-06	0.000150133	6.97145e-06	3.6564e-06	2.92585e-06	1.41385e-05	4.11466e-06	5.7169e-06	8.89312e-06	3.26188e-06	9.25115e-06	1.06227e-05	7.85695e-06	0.00016278	1.00274e-05	7.10525e-06	5.7474e-06	1.14879e-05	3.14372e-06	3.48954e-06	8.38384e-06	8.31066e-06	1.07159e-05	1.30091e-05
1.80846e-05	0.000173304	3.24367e-06	1.18672e-06	4.38917e-06	0.000162296	3.68915e-06	1.66879e-05	9.8802e-06	0.000153307	3.43207e-06	1.1905e-05	1.1572e-05	0.000159957	2.35677e-06	4.05354e-06	1.19115e-06	1.51014e-06	1.29731e-05	1.03236e-05	1.18381e-05	8.52967e-06	5.86777e-06	1.7704e-06	8.53323e-06	1.63348e-06	3.66843e-06	2.51436e-06	1.91242e-06	1.64059e-06	1.06427e-06	1.30071e-05	2.25674e-06	3.73156e-06	6.96836e-06	1.59685e-06	8.28713e-06	8.44661e-06	6.37876e-06	6.33968e-06	6.28175e-06	4.68368e-06	4.11266e-06	4.8057e-06	1.14203e-06	2.13443e-06	4.5791e-06	6.86203e-06	2.84978e-06	3.20134e-06
2.24224e-05	0.000178794	3.67254e-06	1.92431e-06	0.000149862	0.000163455	0.000148126	0.000165605	1.30315e-05	0.000156775	3.62633e-06	1.22278e-05	1.57509e-05	0.000163553	3.49316e-06	4.54265e-06	1.82291e-06	2.21939e-06	0.000160185	1.44445e-05	1.36216e-05	8.45904e-06	5.90946e-06	2.30777e-06	0.000155242	2.35356e-06	4.89331e-06	3.03668e-06	2.46413e-06	2.51091e-06	1.72191e-06	1.51279e-05	3.09946e-06	5.29433e-06	1.00092e-05	2.14007e-06	8.43724e-06	1.07914e-05	8.48484e-06	8.11848e-06	8.93171e-06	6.62605e-06	5.76417e-06	6.41419e-06	1.76005e-06	2.54433e-06	6.15036e-06	9.5768e-06	3.21654e-06	3.6074e-06
0.00016406	0.000176816	3.30928e-06	1.43225e-06	5.3944e-06	1.74793e-05	4.11336e-06	0.000162968	1.08876e-05	1.07739e-05	2.97192e-06	1.12921e-05	1.46547e-05	1.72015e-05	2.96131e-06	3.59053e-06	1.40316e-06	1.75924e-06	1.58335e-05	0.000157329	1.38734e-05	8.03804e-06	5.61417e-06	1.8686e-06	9.9807e-06	2.04743e-06	4.87714e-06	2.1517e-06	1.57679e-06	1.99889e-06	1.25127e-06	1.51846e-05	2.72708e-06	4.97111e-06	9.79132e-06	1.71642e-06	8.44785e-06	1.04566e-05	7.83369e-06	5.83135e-06	8.49299e-06	6.40184e-06	5.76836e-06	5.9843e-06	1.29024e-06	2.19157e-06	5.84565e-06	8.95257e-06	1.93327e-06	2.17486e-06
0.000168628	0.000179445	0.000151136	2.97418e-06	7.02355e-06	1.92602e-05	5.26004e-06	0.000165451	1.55196e-05	1.32321e-05	6.2146e-06	0.000161725	0.000161657	0.000163567	0.000148601	7.68826e-06	3.68011e-06	2.91473e-06	0.000163742	0.000164396	0.000163624	8.09762e-06	6.32393e-06	3.34948e-06	1.06765e-05	0.00014863	0.000154093	3.86284e-06	3.35414e-06	4.15471e-06	2.49121e-06	0.000166154	5.90627e-06	0.000153688	0.000159512	4.18122e-06	0.000158173	0.000160128	0.00015754	9.75422e-06	9.54714e-06	0.000156153	0.000154263	0.000153422	3.63215e-06	5.60878e-06	0.000156573	0.000158353	4.2022e-06	4.91252e-06
1.19413e-05	2.29762e-05	2.72343e-06	6.76207e-07	2.69406e-06	1.41341e-05	1.81253e-06	9.08031e-06	4.50637e-06	4.292e-06	0.000146996	1.19979e-05	7.99131e-06	1.08439e-05	1.49653e-06	2.22398e-06	8.22599e-07	1.23823e-06	8.1053e-06	7.42884e-06	1.17077e-05	8.25766e-06	6.05284e-06	1.80546e-06	4.85406e-06	1.19392e-06	2.77044e-06	9.04512e-07	5.68016e-07	9.39363e-07	6.05796e-07	0.000155708	1.53888e-06	2.85314e-06	5.02389e-06	0.000145072	0.000152366	6.86694e-06	5.48164e-06	2.64932e-06	3.69073e-06	3.41648e-06	2.99608e-06	3.04789e-06	1.24048e-06	2.16268e-06	3.49842e-06	4.97803e-06	1.19311e-06	1.13594e-06
2.42509e-05	0.000175099	5.3419e-06	4.53403e-06	5.60237e-06	1.9034e-05	0.000151758	2.4811e-05	1.88953e-05	0.00015991	5.52185e-06	1.2159e-05	1.66221e-05	0.000165362	5.92511e-06	8.29834e-06	4.50869e-06	4.34215e-06	1.32579e-05	1.45553e-05	9.76335e-06	8.71744e-06	5.6958e-06	4.01737e-06	1.10788e-05	4.34021e-06	7.27443e-06	0.000150777	6.69624e-06	4.62332e-06	4.18348e-06	1.27755e-05	4.77574e-06	5.65162e-06	9.45262e-06	3.86518e-06	8.19173e-06	9.35344e-06	7.821e-06	1.40988e-05	7.59176e-06	8.21931e-06	5.89462e-06	1.10328e-05	4.05805e-06	4.00304e-06	8.55019e-06	8.24617e-06	0.000151542	0.000153783
0.00016516	0.000176763	3.14838e-06	1.27555e-06	4.62732e-06	0.000162428	3.94459e-06	0.000163984	0.000156763	1.26884e-05	3.08084e-06	1.11357e-05	1.45291e-05	0.000161874	3.28408e-06	4.72653e-06	1.23142e-06	1.60234e-06	1.32374e-05	1.25863e-05	1.12897e-05	8.23719e-06	5.48354e-06	1.72413e-06	9.76308e-06	1.77328e-06	4.3441e-06	3.16321e-06	1.97013e-06	1.83764e-06	1.1046e-06	1.29837e-05	2.33707e-06	4.03651e-06	7.92578e-06	1.56623e-06	7.60624e-06	8.40911e-06	6.50828e-06	8.42188e-06	6.58168e-06	5.50818e-06	4.32384e-06	7.03949e-06	1.15824e-06	1.94384e-06	5.63285e-06	7.16515e-06	3.2861e-06	4.44661e-06
1.50446e-05	0.000170583	2.78149e-06	8.97472e-07	3.48035e-06	1.52621e-05	3.13392e-06	1.29719e-05	6.85929e-06	6.47909e-06	2.75893e-06	1.06519e-05	1.02836e-05	0.000157263	2.36074e-06	2.6346e-06	8.85411e-07	1.25849e-06	1.1e-05	9.43765e-06	1.1755e-05	8.27142e-06	5.89932e-06	1.51712e-06	6.66083e-06	1.39761e-06	3.1515e-06	1.48712e-06	1.00514e-06	1.56826e-06	7.1747e-07	1.28129e-05	1.90328e-06	3.39684e-06	6.29118e-06	1.38858e-06	8.29793e-06	7.64595e-06	5.87426e-06	3.81393e-06	0.000148446	3.98031e-06	3.76881e-06	3.78635e-06	8.77383e-07	1.87191e-06	4.23475e-06	6.38844e-06	1.37502e-06	1.51969e-06
1.30654e-05	0.000168117	3.59225e-06	1.04161e-06	3.2748e-06	0.000159423	2.2006e-06	9.79485e-06	5.25381e-06	4.86455e-06	4.44099e-06	0.000157675	9.51482e-06	1.15691e-05	1.79761e-06	2.7655e-06	1.20512e-06	1.40353e-06	9.43268e-06	8.94479e-06	0.000158405	9.43879e-06	6.95199e-06	2.14229e-06	5.71939e-06	1.77186e-06	3.68846e-06	1.3911e-06	1.0884e-06	1.39269e-06	8.69214e-07	0.000159318	2.20479e-06	3.785e-06	6.44548e-06	2.37281e-06	0.000155388	0.000152041	6.95517e-06	3.0814e-06	4.38004e-06	4.42943e-06	4.00262e-06	3.66458e-06	1.43527e-06	3.19071e-06	4.50184e-06	6.18457e-06	1.52822e-06	1.49281e-06
1.08329e-05	2.27425e-05	3.31361e-06	6.03728e-07	2.6961e-06	1.44967e-05	1.59458e-06	7.96098e-06	4.21982e-06	3.68037e-06	4.83782e-06	0.000158137	8.60512e-06	1.05853e-05	1.34097e-06	2.16194e-06	7.79043e-07	1.08779e-06	7.63989e-06	7.5961e-06	0.000158692	8.98484e-06	6.57846e-06	2.12986e-06	4.51487e-06	1.26996e-06	2.91184e-06	8.60105e-07	5.634e-07	9.14269e-07	4.90201e-07	0.000158843	1.63321e-06	2.97542e-06	5.22385e-06	2.28863e-06	0.000155988	7.91615e-06	0.000149157	2.36543e-06	3.26565e-06	3.51448e-06	3.1165e-06	3.16054e-06	1.05022e-06	4.06705e-06	3.89729e-06	4.84541e-06	9.11806e-07	9.42305e-07
1.15391e-05	2.27808e-05	2.99355e-06	6.78264e-07	2.73135e-06	1.46846e-05	1.79584e-06	8.68427e-06	4.53547e-06	4.06159e-06	3.89879e-06	0.000156997	8.10785e-06	1.06126e-05	1.4639e-06	2.29893e-06	8.13806e-07	1.03199e-06	8.28897e-06	7.78417e-06	0.000157505	9.04483e-06	6.43647e-06	1.78366e-06	4.71595e-06	1.31854e-06	3.01556e-06	9.89869e-07	6.37932e-07	1.0386e-06	5.4573e-07	0.000158069	1.72141e-06	3.12797e-06	5.3416e-06	1.82363e-06	0.000154711	7.28892e-06	6.11312e-06	2.52898e-06	3.64913e-06	3.70361e-06	3.33125e-06	3.05095e-06	1.07135e-06	2.78009e-06	3.7622e-06	5.28915e-06	9.43355e-07	9.96811e-07
1.16318e-05	2.42905e-05	3.83511e-06	8.65235e-07	3.04534e-06	1.50791e-05	1.97163e-06	8.80635e-06	4.70273e-06	4.25371e-06	0.000148556	0.000159464	9.67667e-06	1.15005e-05	1.61973e-06	2.54035e-06	1.10516e-06	1.38313e-06	8.38076e-06	8.33137e-06	0.000160205	8.73403e-06	6.46541e-06	2.5558e-06	5.11751e-06	1.60105e-06	3.39449e-06	1.17905e-06	8.36964e-07	1.19501e-06	7.16769e-07	0.000160329	1.93726e-06	3.43036e-06	5.76844e-06	2.83714e-06	0.000157272	8.85569e-06	6.81545e-06	2.70061e-06	3.80422e-06	4.06894e-06	3.6034e-06	3.57773e-06	1.41467e-06	0.000147873	4.5059e-06	5.59259e-06	1.14378e-06	1.1683e-06
1.29359e-05	2.4094e-05	2.39712e-06	5.98288e-07	2.71466e-06	0.000159045	1.92991e-06	9.39031e-06	4.76413e-06	4.44776e-06	2.64419e-06	1.02653e-05	8.61932e-06	0.000155252	1.44444e-06	2.09559e-06	5.16913e-07	9.51446e-07	8.1536e-06	7.1589e-06	1.06493e-05	8.01683e-06	5.74009e-06	1.28299e-06	5.19243e-06	9.3637e-07	2.39096e-06	8.54505e-07	4.61685e-07	8.08207e-07	3.18366e-07	1.1147e-05	1.36366e-06	2.46588e-06	4.70317e-06	1.12769e-06	7.83728e-06	6.02295e-06	4.92852e-06	2.40806e-06	3.55588e-06	2.96698e-06	2.70989e-06	2.76451e-06	5.5747e-07	1.66616e-06	3.00255e-06	4.68619e-06	7.54006e-07	8.20542e-07
1.14136e-05	2.18346e-05	2.98594e-06	8.5076e-07	2.89345e-06	0.000160187	1.85936e-06	8.28115e-06	4.53221e-06	3.87872e-06	3.77856e-06	1.17003e-05	8.55167e-06	1.06045e-05	1.23649e-06	2.13719e-06	8.15129e-07	1.233e-06	7.14452e-06	6.76722e-06	1.18893e-05	0.000155675	0.000152375	2.1027e-06	4.96205e-06	1.15939e-06	2.35845e-06	1.00012e-06	8.9186e-07	9.56337e-07	5.95964e-07	1.20928e-05	1.50265e-06	2.57444e-06	4.51045e-06	1.92156e-06	9.67911e-06	6.54955e-06	4.60549e-06	2.36407e-06	3.27063e-06	2.71212e-06	2.4205e-06	3.22199e-06	9.53022e-07	2.37474e-06	3.30392e-06	4.10064e-06	1.35417e-06	1.27619e-06
1.29582e-05	0.000169293	5.42586e-06	1.7424e-06	4.25952e-06	0.000160897	2.87936e-06	1.02154e-05	5.94601e-06	5.31561e-06	0.000150595	0.000162134	0.000155319	1.29939e-05	2.49598e-06	3.54647e-06	2.24868e-06	2.33787e-06	9.63938e-06	1.01411e-05	0.000162923	0.000154	0.000151555	3.76518e-06	0.000150215	2.73077e-06	4.91855e-06	2.1155e-06	1.82249e-06	2.06473e-06	1.58488e-06	0.000163074	2.98523e-06	4.86235e-06	7.54108e-06	0.000147364	0.000159929	0.000154098	0.000151385	3.81626e-06	4.78051e-06	5.60748e-06	4.88098e-06	4.81151e-06	2.64404e-06	0.000149817	6.27203e-06	7.04612e-06	2.19095e-06	2.13717e-06
1.17429e-05	0.000167599	3.22907e-06	6.54253e-07	2.82167e-06	1.48189e-05	1.83887e-06	8.78686e-06	4.55719e-06	4.09243e-06	4.65233e-06	0.000157961	9.21827e-06	1.15043e-05	1.50814e-06	2.21133e-06	7.36095e-07	1.17316e-06	8.02961e-06	7.60212e-06	0.000158524	8.2871e-06	6.08481e-06	2.12018e-06	4.92111e-06	1.1965e-06	2.74038e-06	1.01208e-06	6.47589e-07	1.02885e-06	5.32597e-07	1.54631e-05	1.61204e-06	2.87061e-06	5.16049e-06	2.21096e-06	1.24106e-05	7.89261e-06	5.85163e-06	2.42593e-06	3.53786e-06	3.35108e-06	2.99502e-06	3.27744e-06	9.32535e-07	3.87809e-06	3.75207e-06	4.94921e-06	9.12533e-07	9.98584e-07
0.000159045	0.000170891	2.55323e-06	8.34571e-07	3.42351e-06	0.000159269	2.56158e-06	0.000156562	7.11176e-06	6.59157e-06	2.60059e-06	1.03239e-05	1.02152e-05	1.3469e-05	1.94468e-06	2.66052e-06	8.17539e-07	1.17739e-06	1.02849e-05	8.91543e-06	1.12277e-05	8.10534e-06	5.72302e-06	1.38753e-06	6.60415e-06	1.23178e-06	2.9329e-06	1.33222e-06	8.62884e-07	1.27821e-06	5.8473e-07	1.19486e-05	1.7035e-06	3.16722e-06	5.85011e-06	1.29201e-06	7.70763e-06	7.07564e-06	5.61242e-06	3.64193e-06	4.83173e-06	3.76972e-06	3.45588e-06	3.51315e-06	7.71673e-07	1.7219e-06	3.77256e-06	5.93794e-06	1.18251e-06	1.34749e-06
0.00015889	0.000170979	3.52909e-06	1.27109e-06	3.86e-06	0.000160337	2.72443e-06	1.17354e-05	6.21357e-06	6.05064e-06	3.6233e-06	1.2056e-05	1.07705e-05	0.000157312	2.05129e-06	2.91211e-06	1.08086e-06	1.63949e-06	1.04889e-05	9.58987e-06	1.32308e-05	8.69657e-06	6.23158e-06	2.07823e-06	6.55369e-06	1.68585e-06	3.56471e-06	1.4449e-06	1.12481e-06	1.40954e-06	8.85365e-07	0.000157347	2.07696e-06	3.61867e-06	6.5728e-06	1.75599e-06	0.000153089	8.29892e-06	6.44909e-06	3.42373e-06	4.9596e-06	4.37921e-06	4.05579e-06	3.88973e-06	1.11512e-06	2.59709e-06	4.42186e-06	6.49733e-06	1.25213e-06	1.36671e-06
0.000185521	0.000195195	1.2974e-05	1.14451e-05	1.02927e-05	0.000180742	1.6757e-05	0.000190602	0.000179825	3.40629e-05	1.41258e-05	0.000165678	0.000164654	0.000176125	1.15593e-05	0.00016133	1.18739e-05	1.05984e-05	0.000164373	0.000162303	1.28717e-05	1.71513e-05	1.09392e-05	1.02678e-05	1.93737e-05	1.03271e-05	1.23007e-05	0.00015981	0.000159951	1.11395e-05	1.1069e-05	1.74057e-05	1.088e-05	1.11129e-05	1.28628e-05	9.80346e-06	1.41263e-05	1.51813e-05	1.20873e-05	0.000176968	0.000156586	1.21471e-05	1.03598e-05	2.02717e-05	1.06693e-05	9.65229e-06	1.54336e-05	1.24613e-05	0.00016488	0.000168534
1.25265e-05	0.000167469	3.51539e-06	9.89814e-07	3.11762e-06	1.55024e-05	2.0658e-06	9.27873e-06	4.93767e-06	4.51036e-06	4.70787e-06	0.000158045	8.90784e-06	1.11066e-05	1.71474e-06	2.66564e-06	1.17623e-06	1.34983e-06	9.01228e-06	8.57143e-06	0.000158375	8.94523e-06	6.66737e-06	2.13806e-06	5.17594e-06	1.69288e-06	3.54634e-06	1.30695e-06	1.00203e-06	1.34105e-06	8.25604e-07	0.00015935	2.09739e-06	3.67201e-06	6.15668e-06	2.49092e-06	0.000155589	0.000151825	6.87847e-06	2.90999e-06	4.16054e-06	4.27884e-06	3.86291e-06	3.52065e-06	1.53904e-06	3.17038e-06	4.3945e-06	5.97651e-06	1.41026e-06	1.40194e-06
1.11958e-05	2.25515e-05	3.25461e-06	7.48508e-07	2.82219e-06	1.51551e-05	1.73647e-06	8.07014e-06	4.4014e-06	3.8029e-06	4.57333e-06	0.00015787	8.21378e-06	1.04233e-05	1.35932e-06	2.33861e-06	9.05202e-07	1.19039e-06	7.83777e-06	7.5557e-06	0.000158004	1.0242e-05	7.44163e-06	2.15838e-06	4.52548e-06	1.37363e-06	2.91609e-06	1.05472e-06	7.73541e-07	1.09311e-06	6.46737e-07	0.000158581	1.73636e-06	3.12535e-06	5.20475e-06	2.25756e-06	0.000155618	7.78748e-06	6.13826e-06	2.46785e-06	3.5153e-06	3.53299e-06	3.18222e-06	3.20421e-06	1.23633e-06	3.4257e-06	3.78089e-06	4.93417e-06	1.1525e-06	1.18143e-06
0.000158015	0.000169129	2.90828e-06	1.01168e-06	3.18282e-06	0.000160102	2.241e-06	1.00809e-05	5.13903e-06	4.99633e-06	2.90276e-06	1.05763e-05	9.66605e-06	1.2684e-05	1.48957e-06	2.33389e-06	5.93967e-07	1.24643e-06	8.62763e-06	7.70444e-06	1.11102e-05	8.11312e-06	5.68221e-06	1.58971e-06	5.33274e-06	1.12763e-06	2.56988e-06	9.72129e-07	7.37251e-07	9.5594e-07	3.68366e-07	1.18289e-05	1.53373e-06	2.62505e-06	5.03767e-06	1.20386e-06	8.23589e-06	6.48506e-06	4.97676e-06	2.59068e-06	3.93864e-06	3.07798e-06	2.85586e-06	3.11879e-06	6.21752e-07	1.75987e-06	3.28954e-06	4.88125e-06	8.18642e-07	9.24499e-07
0.000164206	0.000176656	3.32795e-06	1.43401e-06	5.20038e-06	1.82002e-05	4.0426e-06	0.000162712	0.000154681	1.10979e-05	3.07178e-06	1.18561e-05	1.46638e-05	0.000161848	0.000146921	3.81282e-06	1.39833e-06	1.80669e-06	1.48121e-05	1.33515e-05	1.33995e-05	8.17229e-06	5.61312e-06	1.87947e-06	9.3043e-06	1.99909e-06	4.63537e-06	2.37561e-06	1.66931e-06	2.10843e-06	1.15512e-06	1.44272e-05	3.17317e-06	4.81546e-06	9.17956e-06	1.73726e-06	8.55322e-06	9.99751e-06	7.44006e-06	6.28474e-06	7.36618e-06	5.89741e-06	5.2668e-06	6.05893e-06	1.30139e-06	2.18776e-06	6.05577e-06	8.30563e-06	2.21339e-06	2.52479e-06
0.000165708	0.000177688	3.89083e-06	2.10273e-06	6.04029e-06	0.000162218	0.000148763	0.000164519	0.000156384	0.000156565	3.63818e-06	1.17587e-05	1.6224e-05	1.80493e-05	3.64485e-06	4.1635e-06	2.00567e-06	2.28382e-06	0.000161299	1.52867e-05	1.42883e-05	8.60024e-06	6.22776e-06	2.4093e-06	0.000154678	2.70322e-06	5.30993e-06	2.82594e-06	2.25082e-06	2.67251e-06	1.84934e-06	1.55207e-05	3.24032e-06	5.87992e-06	1.09132e-05	2.28758e-06	8.9471e-06	1.12807e-05	8.23682e-06	6.72215e-06	0.000153676	6.96866e-06	6.3887e-06	7.07114e-06	1.94425e-06	2.74202e-06	6.52354e-06	9.66623e-06	2.62619e-06	3.03074e-06
0.000171988	0.000182937	5.98393e-06	2.74266e-06	7.1068e-06	1.67131e-05	4.70308e-06	0.000170574	0.000160924	0.000160724	4.64047e-06	1.54095e-05	2.0892e-05	1.81084e-05	3.88008e-06	5.399e-06	3.16025e-06	2.70753e-06	0.000170572	0.000167706	0.000168878	7.60806e-06	5.80968e-06	3.00413e-06	1.15049e-05	5.44312e-06	9.1326e-06	3.1496e-06	2.72316e-06	3.30867e-06	2.37776e-06	0.000170769	5.83739e-06	0.000156708	0.000163988	3.29518e-06	1.40306e-05	0.000165388	1.36637e-05	7.74971e-06	0.000159532	0.00015721	0.000158639	8.91169e-06	2.96205e-06	4.5459e-06	0.000156857	0.000164396	3.05476e-06	3.2962e-06
0.000165188	0.000177834	3.80412e-06	1.78173e-06	5.9829e-06	0.000161976	4.19611e-06	0.000163662	1.19076e-05	1.15775e-05	3.52295e-06	1.21074e-05	0.00015914	0.000161523	3.29588e-06	4.05451e-06	1.86901e-06	2.12826e-06	1.69578e-05	1.47675e-05	1.48913e-05	8.46225e-06	6.03988e-06	2.25086e-06	1.07281e-05	2.5018e-06	5.12314e-06	2.48271e-06	1.92062e-06	2.32634e-06	1.57731e-06	1.61353e-05	3.05013e-06	5.96297e-06	1.04956e-05	2.09686e-06	9.3106e-06	1.14033e-05	8.61968e-06	6.26989e-06	0.000152451	6.93364e-06	6.52021e-06	5.86898e-06	1.69479e-06	2.72209e-06	6.59976e-06	1.01315e-05	2.31896e-06	2.50296e-06
0.000170148	0.000181802	4.54824e-06	2.3476e-06	6.63951e-06	1.71032e-05	4.57785e-06	0.000169587	0.000160423	0.000160248	3.8965e-06	1.27971e-05	1.90741e-05	0.000161937	3.80507e-06	4.64268e-06	2.33901e-06	2.4611e-06	0.000167906	0.000163415	0.000164336	7.60599e-06	5.54309e-06	2.61195e-06	1.21446e-05	3.26313e-06	6.56855e-06	2.86195e-06	2.38705e-06	3.03679e-06	2.04835e-06	0.000166446	4.16587e-06	9.30142e-06	1.67026e-05	2.67103e-06	1.00878e-05	0.000161076	1.01898e-05	6.67155e-06	0.000158928	9.69066e-06	1.0275e-05	7.14519e-06	2.32885e-06	3.44757e-06	8.4418e-06	1.6464e-05	2.70501e-06	2.95827e-06
0.000169345	0.000181842	4.18226e-06	2.1944e-06	6.79568e-06	1.78474e-05	4.6558e-06	0.000169122	0.000159644	0.000159164	3.74134e-06	1.23884e-05	0.000161704	0.000162479	3.72029e-06	4.48012e-06	2.22269e-06	2.42049e-06	0.000166333	1.96411e-05	1.94227e-05	7.85786e-06	5.66457e-06	2.51115e-06	0.000155586	2.91475e-06	5.87358e-06	2.83122e-06	2.3681e-06	2.84113e-06	1.9569e-06	0.000164324	3.66999e-06	8.14373e-06	1.49491e-05	2.48451e-06	9.44697e-06	0.000159154	9.56857e-06	6.89389e-06	0.000157943	8.67138e-06	8.88834e-06	6.82246e-06	2.14902e-06	3.14782e-06	7.4865e-06	1.45053e-05	2.72317e-06	2.93106e-06
2.04745e-05	0.000176266	3.98898e-06	1.54082e-06	4.69622e-06	1.4953e-05	3.26827e-06	0.000162447	8.64898e-06	9.05092e-06	3.54505e-06	1.24733e-05	1.25744e-05	1.45216e-05	2.59514e-06	3.40205e-06	1.67095e-06	1.73542e-06	0.000161918	1.36826e-05	0.000162677	7.79347e-06	5.66289e-06	2.09911e-06	8.55796e-06	2.53493e-06	5.2586e-06	1.99176e-06	1.61328e-06	1.94962e-06	1.26516e-06	0.000163984	2.92099e-06	6.61929e-06	1.04628e-05	2.18288e-06	1.0215e-05	0.000157661	9.13014e-06	4.58708e-06	9.98396e-06	7.24134e-06	8.66934e-06	4.99657e-06	1.70067e-06	3.15551e-06	6.64866e-06	0.000156852	1.87699e-06	2.03353e-06
0.000174024	0.000183922	6.56928e-06	3.24675e-06	7.51467e-06	1.70658e-05	5.07336e-06	0.000172463	0.000163174	0.000163209	4.98464e-06	1.57367e-05	0.000165044	1.81685e-05	4.27584e-06	5.86031e-06	3.72563e-06	3.10695e-06	0.000172531	0.000169826	0.000170552	7.64312e-06	5.97878e-06	3.38142e-06	1.19098e-05	6.32134e-06	9.81462e-06	3.60398e-06	3.19404e-06	3.80552e-06	2.83422e-06	0.00017229	6.78693e-06	0.000158588	0.000166166	3.69841e-06	1.471e-05	0.00016761	1.40515e-05	8.4306e-06	0.000161659	1.61683e-05	0.000160492	9.6227e-06	3.4225e-06	4.94857e-06	0.000158291	0.000166099	3.58611e-06	3.72245e-06
0.000163736	0.00017617	4.23424e-06	1.63304e-06	4.619e-06	1.49754e-05	3.2325e-06	0.000162402	8.65985e-06	9.06878e-06	3.67171e-06	1.25872e-05	1.25462e-05	1.42659e-05	2.68824e-06	3.56634e-06	1.77345e-06	1.83507e-06	0.000162284	1.36158e-05	0.000163094	7.79744e-06	5.73181e-06	2.20003e-06	8.10273e-06	2.76051e-06	5.44521e-06	2.06587e-06	1.68506e-06	2.14264e-06	1.35126e-06	0.000164356	3.10339e-06	6.89916e-06	1.05533e-05	2.31785e-06	1.0485e-05	0.000158183	9.09054e-06	4.52106e-06	0.000153166	7.30798e-06	0.000151907	5.15983e-06	1.81984e-06	3.40268e-06	6.82666e-06	0.000157051	1.91912e-06	2.06728e-06
0.000172949	0.000184043	5.7002e-06	2.88851e-06	7.61581e-06	1.75225e-05	4.97438e-06	0.000172062	0.000162911	0.000162481	4.55609e-06	1.41989e-05	0.000164597	1.98443e-05	4.19561e-06	5.39702e-06	3.16816e-06	2.8736e-06	0.000171701	0.000167121	0.000168	7.7429e-06	5.89525e-06	3.10372e-06	0.000156063	4.24672e-06	8.60054e-06	3.36609e-06	2.92647e-06	3.60738e-06	2.54879e-06	0.000170403	5.04249e-06	1.22981e-05	0.000163206	3.31485e-06	1.17147e-05	0.000164926	1.25479e-05	7.32452e-06	0.000161703	1.24097e-05	0.000155791	8.14821e-06	3.0115e-06	4.41933e-06	1.08565e-05	0.000162904	3.29319e-06	3.46748e-06
0.000163538	0.000176009	4.05568e-06	1.55763e-06	4.57083e-06	1.51827e-05	3.18391e-06	0.000162069	8.52892e-06	8.91941e-06	3.60609e-06	1.24999e-05	1.24608e-05	1.42801e-05	2.61491e-06	3.46817e-06	1.70462e-06	1.76827e-06	0.000161569	1.33173e-05	0.000162555	7.85881e-06	5.71697e-06	2.12268e-06	8.13238e-06	2.61231e-06	5.27198e-06	2.00928e-06	1.58997e-06	2.03202e-06	1.27025e-06	0.00016374	2.91937e-06	6.58683e-06	1.01829e-05	2.21594e-06	1.02644e-05	0.000157609	8.90214e-06	4.48172e-06	9.78691e-06	7.08188e-06	8.59861e-06	4.97491e-06	1.74083e-06	3.18116e-06	6.63142e-06	0.00015656	1.84354e-06	1.9919e-06
0.00016455	0.000177258	3.98928e-06	1.69656e-06	4.98972e-06	1.55037e-05	3.49425e-06	0.000163708	9.65765e-06	0.000153169	3.62413e-06	1.23777e-05	1.31937e-05	1.51244e-05	2.78411e-06	3.59403e-06	1.77881e-06	1.87544e-06	0.000162932	1.40555e-05	0.00016287	7.79466e-06	5.64052e-06	2.2006e-06	8.91467e-06	2.63592e-06	5.30753e-06	2.17444e-06	1.76142e-06	2.16608e-06	1.38412e-06	0.000164084	3.0531e-06	6.91614e-06	1.06611e-05	2.21427e-06	1.00045e-05	1.52417e-05	9.09785e-06	4.9636e-06	1.07418e-05	7.41762e-06	8.91924e-06	5.26961e-06	1.79638e-06	3.15364e-06	6.78282e-06	0.000157176	2.01533e-06	2.19758e-06
0.000165153	0.000177456	4.69178e-06	2.12209e-06	5.06347e-06	1.52242e-05	3.67719e-06	0.000164177	9.68003e-06	1.02215e-05	4.19918e-06	1.28702e-05	1.31805e-05	1.4659e-05	3.06313e-06	4.03339e-06	2.41175e-06	2.2749e-06	0.000164058	1.44298e-05	0.000164507	7.86146e-06	5.91052e-06	2.63949e-06	8.64092e-06	3.28709e-06	6.18227e-06	2.50083e-06	2.12305e-06	2.52816e-06	1.93436e-06	0.00016587	3.49354e-06	7.96297e-06	1.13823e-05	2.80964e-06	1.08317e-05	0.000159732	9.73051e-06	4.96981e-06	0.000154414	8.24668e-06	0.000153043	5.58965e-06	2.43571e-06	3.89116e-06	7.62784e-06	0.000158697	2.33355e-06	2.48056e-06
2.01412e-05	0.000175738	2.95167e-06	1.27101e-06	4.58243e-06	1.52074e-05	3.33335e-06	0.000162717	1.16104e-05	1.09371e-05	2.83682e-06	1.05796e-05	1.35379e-05	1.54347e-05	2.60776e-06	3.11802e-06	1.22613e-06	1.53834e-06	0.000159977	1.36826e-05	1.50701e-05	7.76595e-06	5.47021e-06	1.76357e-06	9.24715e-06	1.77925e-06	3.75778e-06	1.78835e-06	1.40915e-06	1.78248e-06	1.16461e-06	1.66626e-05	2.44962e-06	5.36041e-06	1.00531e-05	1.61768e-06	7.84797e-06	1.15599e-05	6.87917e-06	4.7504e-06	0.000153543	5.58824e-06	5.91915e-06	4.66162e-06	1.21929e-06	2.05477e-06	4.9009e-06	1.01682e-05	1.70424e-06	1.87718e-06
0.000162387	0.000174697	3.60117e-06	1.33317e-06	4.28952e-06	1.50961e-05	3.05908e-06	0.000160902	8.44817e-06	8.47249e-06	3.24893e-06	1.16939e-05	1.19887e-05	1.42481e-05	2.48133e-06	3.19413e-06	1.38157e-06	1.58026e-06	0.000159766	1.25639e-05	0.000159977	7.92294e-06	5.72069e-06	1.88277e-06	7.76778e-06	2.12457e-06	4.49534e-06	1.78272e-06	1.38229e-06	1.8203e-06	1.07121e-06	0.000161298	2.62669e-06	5.72035e-06	9.1226e-06	1.92465e-06	9.34505e-06	0.000155661	7.65551e-06	4.24752e-06	0.000152131	5.84678e-06	7.08452e-06	4.64622e-06	1.42727e-06	2.6477e-06	5.60988e-06	1.09727e-05	1.64879e-06	1.79938e-06
0.000164272	0.000176645	4.38029e-06	1.71607e-06	5.00782e-06	1.54611e-05	3.42603e-06	0.000162487	9.3732e-06	9.49385e-06	3.80539e-06	1.29123e-05	1.33549e-05	1.53012e-05	2.84806e-06	3.73386e-06	1.90712e-06	1.93409e-06	0.000162122	1.46756e-05	0.000162657	7.83269e-06	5.79813e-06	2.29921e-06	8.67713e-06	2.84117e-06	5.88365e-06	2.13707e-06	1.73314e-06	2.19053e-06	1.51376e-06	0.000164208	3.1528e-06	0.00015009	1.12714e-05	2.42248e-06	1.07628e-05	0.000158044	9.61406e-06	4.68978e-06	1.06394e-05	7.80652e-06	0.000151982	5.33634e-06	1.9174e-06	3.48353e-06	7.11655e-06	0.000156519	1.9823e-06	2.14557e-06
2.0562e-05	0.000176324	4.16483e-06	1.63158e-06	4.75426e-06	1.48518e-05	3.30009e-06	0.000162645	8.74517e-06	9.05672e-06	3.62623e-06	1.26738e-05	1.26585e-05	1.45993e-05	2.67941e-06	3.5083e-06	1.75504e-06	1.80133e-06	0.000162285	1.38977e-05	0.000162902	7.82525e-06	5.69311e-06	2.16633e-06	8.54565e-06	2.70009e-06	5.48837e-06	2.04299e-06	1.65682e-06	2.02737e-06	1.31848e-06	0.000164315	3.06648e-06	6.85122e-06	1.07076e-05	2.28932e-06	1.04423e-05	0.000157911	9.43387e-06	4.67777e-06	0.000153017	7.52078e-06	0.000151847	5.17935e-06	1.8013e-06	3.38097e-06	6.85847e-06	0.000157124	1.95277e-06	2.1212e-06
0.000161522	0.000173822	2.99379e-06	1.37009e-06	4.47764e-06	1.61679e-05	3.53938e-06	0.000160264	9.60834e-06	8.89459e-06	2.96052e-06	1.04749e-05	1.23433e-05	1.4799e-05	2.57593e-06	3.22448e-06	1.33046e-06	1.64053e-06	1.37126e-05	1.14819e-05	1.25829e-05	8.45115e-06	5.94903e-06	1.83827e-06	8.32442e-06	1.78912e-06	3.69736e-06	1.89001e-06	1.49414e-06	1.76373e-06	1.19431e-06	1.36003e-05	2.32615e-06	4.40438e-06	7.90872e-06	1.67009e-06	7.84505e-06	8.95668e-06	6.46195e-06	4.85709e-06	0.000150967	4.91003e-06	4.72991e-06	4.59088e-06	1.26947e-06	2.12105e-06	4.70157e-06	7.73724e-06	1.75366e-06	1.95357e-06
0.000164236	0.000176743	4.15708e-06	1.63057e-06	4.77091e-06	1.53882e-05	3.36314e-06	0.00016307	9.21214e-06	9.55014e-06	3.59013e-06	1.2446e-05	1.29977e-05	1.46382e-05	2.72299e-06	3.61903e-06	1.80431e-06	1.82433e-06	0.000162376	1.38074e-05	0.000162817	7.78562e-06	5.72769e-06	2.13746e-06	8.44829e-06	2.65228e-06	5.44459e-06	2.0888e-06	1.67072e-06	2.07463e-06	1.32195e-06	0.000164027	3.04427e-06	0.000149744	1.05555e-05	2.25618e-06	1.02011e-05	0.000158001	8.9406e-06	4.72193e-06	0.000153368	7.23217e-06	8.84991e-06	5.20388e-06	1.80606e-06	3.19384e-06	6.84526e-06	1.39707e-05	1.93394e-06	2.11266e-06
0.00017232	0.000183546	5.63297e-06	2.7399e-06	7.06644e-06	1.68299e-05	4.70656e-06	0.000171402	0.00016235	0.000161858	4.4338e-06	1.39682e-05	0.000163605	1.90976e-05	4.00111e-06	5.2764e-06	3.00647e-06	2.69569e-06	0.000170918	0.000166507	0.000167587	7.50358e-06	5.67415e-06	2.93916e-06	1.27235e-05	4.16831e-06	8.277e-06	3.13213e-06	2.71416e-06	3.41676e-06	2.3711e-06	0.000169891	4.92957e-06	0.000154531	0.00016258	3.17863e-06	1.14228e-05	0.000164401	1.187e-05	7.00928e-06	0.000161278	1.20779e-05	1.30454e-05	7.95148e-06	2.84722e-06	4.18661e-06	1.07581e-05	0.000162413	3.07954e-06	3.24144e-06
0.000164314	0.00017702	4.3254e-06	1.77338e-06	5.08966e-06	1.5448e-05	3.50925e-06	0.000163011	9.65437e-06	9.87233e-06	3.78387e-06	1.27354e-05	1.35118e-05	1.56406e-05	2.88126e-06	3.7252e-06	1.90914e-06	1.994e-06	0.000162687	1.4981e-05	0.000162644	7.79942e-06	5.76281e-06	2.33914e-06	8.96355e-06	2.83874e-06	5.73623e-06	2.19565e-06	1.83223e-06	2.25907e-06	1.58355e-06	0.000164434	3.22327e-06	7.30173e-06	1.13896e-05	2.42732e-06	1.06297e-05	0.000158117	9.57223e-06	4.81114e-06	0.000153841	7.77087e-06	0.000152035	5.42294e-06	1.9477e-06	3.49706e-06	7.00874e-06	0.000156598	2.05043e-06	2.21606e-06
0.000170106	0.000182138	4.72845e-06	2.33866e-06	6.83235e-06	1.71351e-05	4.60185e-06	0.000169263	0.000160095	1.66004e-05	4.0491e-06	1.32949e-05	0.000162457	1.9009e-05	3.80903e-06	4.67752e-06	2.47085e-06	2.48078e-06	0.000167773	2.12578e-05	0.000164783	7.71447e-06	5.62549e-06	2.71465e-06	1.26832e-05	3.42981e-06	7.02369e-06	2.91489e-06	2.48202e-06	3.03806e-06	2.09121e-06	0.000166771	4.11677e-06	9.64515e-06	0.000159748	2.72e-06	1.06958e-05	1.83597e-05	1.11587e-05	6.80789e-06	0.00015861	1.0382e-05	1.06315e-05	7.20659e-06	2.40065e-06	3.66947e-06	8.78784e-06	0.000159842	2.84944e-06	3.0531e-06
1.95791e-05	0.000175962	3.48119e-06	1.48184e-06	5.09044e-06	1.61688e-05	3.5967e-06	0.000161979	9.78262e-06	9.54399e-06	3.132e-06	1.16329e-05	1.34771e-05	0.000159816	2.82128e-06	3.42502e-06	1.44429e-06	1.74463e-06	0.000159542	0.000156771	1.50121e-05	7.99746e-06	5.70488e-06	1.89938e-06	9.72452e-06	2.07765e-06	4.53397e-06	2.03521e-06	1.53637e-06	1.92103e-06	1.15407e-06	0.00015987	2.7528e-06	5.34113e-06	9.44284e-06	1.83964e-06	8.94934e-06	1.13619e-05	8.23303e-06	5.22325e-06	0.000151895	6.17592e-06	6.16418e-06	5.16134e-06	1.42817e-06	2.45532e-06	5.72942e-06	1.01086e-05	1.87364e-06	2.05178e-06
1.28104e-05	0.000167454	1.97751e-06	2.87075e-07	2.34447e-06	1.3541e-05	1.59105e-06	1.01637e-05	5.15377e-06	4.67195e-06	2.19986e-06	9.80696e-06	8.04746e-06	1.10417e-05	1.22563e-06	1.80473e-06	2.66196e-07	6.33433e-07	8.78484e-06	7.35801e-06	1.08251e-05	7.53984e-06	5.32053e-06	9.70996e-07	4.84618e-06	6.81927e-07	2.08594e-06	6.14032e-07	2.33086e-07	6.25935e-07	1.24166e-07	1.14417e-05	1.12464e-06	2.46529e-06	4.91039e-06	8.51444e-07	7.29784e-06	6.43068e-06	4.55088e-06	2.17947e-06	4.2996e-06	2.74353e-06	2.7779e-06	2.51471e-06	3.0313e-07	1.29385e-06	2.75292e-06	5.01806e-06	5.38078e-07	6.14291e-07
0.000167149	0.000176928	5.79331e-06	2.60471e-06	5.16741e-06	1.39733e-05	3.91827e-06	0.000164838	1.52932e-05	1.45937e-05	5.05878e-06	0.00015717	0.000159338	1.36461e-05	3.36286e-06	4.73305e-06	3.13518e-06	2.5336e-06	0.000165246	0.000164069	0.000166797	7.52323e-06	5.80982e-06	3.0323e-06	8.11025e-06	5.72249e-06	7.57698e-06	2.79204e-06	2.45827e-06	2.89196e-06	2.1807e-06	0.000168297	5.94039e-06	1.34169e-05	0.000161245	3.50126e-06	0.000156823	0.000163006	0.00015401	0.000149011	1.43872e-05	0.000155364	0.000157522	0.000149659	3.11244e-06	4.63885e-06	0.000156236	0.000161599	2.86584e-06	2.89777e-06
0.000168693	0.000177454	6.78709e-06	3.40803e-06	5.45825e-06	1.3911e-05	4.1219e-06	0.000166401	0.000159201	0.000158552	5.23964e-06	1.50805e-05	1.8482e-05	1.35547e-05	3.85087e-06	5.57645e-06	4.03092e-06	3.05353e-06	0.000167279	0.000166101	0.000167938	7.41379e-06	6.08036e-06	3.47161e-06	8.25223e-06	0.000148544	8.69448e-06	3.3253e-06	3.0294e-06	3.50947e-06	2.80551e-06	0.000169425	0.000148609	0.000157616	0.000163352	3.891e-06	0.000156731	0.000164864	1.25388e-05	7.19714e-06	0.000158537	0.000157018	0.00015942	8.44972e-06	3.59642e-06	5.19189e-06	0.000158128	0.000163567	3.09012e-06	3.28997e-06
0.000173979	0.000184176	6.2458e-06	3.14417e-06	7.64625e-06	1.73995e-05	5.08549e-06	0.0001726	0.00016314	0.000163241	4.81276e-06	1.55048e-05	0.000165198	1.85771e-05	4.22529e-06	5.64725e-06	3.54042e-06	3.04508e-06	0.000172388	0.000169562	0.000170047	7.68432e-06	5.87672e-06	3.27631e-06	1.22878e-05	5.8657e-06	9.48674e-06	3.54715e-06	3.14335e-06	3.67283e-06	2.75815e-06	0.00017184	6.44219e-06	0.000158019	0.00016577	3.57621e-06	1.42098e-05	0.000167057	1.38829e-05	8.47038e-06	0.000161553	1.55369e-05	0.000159925	9.44901e-06	3.27686e-06	4.75387e-06	1.56736e-05	0.000165564	3.53982e-06	3.69411e-06
0.000172289	0.000183692	5.37571e-06	2.71852e-06	7.12527e-06	1.70045e-05	4.80457e-06	0.000171573	0.000162352	0.000161921	4.27356e-06	1.38826e-05	2.09296e-05	1.96161e-05	4.04522e-06	5.17835e-06	2.86134e-06	2.6916e-06	0.000170894	0.000166409	0.000167228	7.57526e-06	5.64958e-06	2.90793e-06	1.28339e-05	4.07315e-06	8.1318e-06	3.1744e-06	2.74513e-06	3.4308e-06	2.35475e-06	0.000169547	4.92386e-06	1.16236e-05	0.000162382	3.0623e-06	1.13585e-05	0.000164047	1.20127e-05	7.09877e-06	0.000161034	1.19586e-05	0.00015529	8.02411e-06	2.73304e-06	4.19393e-06	1.03469e-05	0.000162182	3.02459e-06	3.31741e-06
0.000172625	0.00018351	6.31614e-06	3.08828e-06	7.34819e-06	1.67036e-05	4.90716e-06	0.000171646	0.000163085	0.000162148	4.89316e-06	1.48192e-05	2.09982e-05	1.96281e-05	4.51536e-06	6.03167e-06	3.53622e-06	2.93514e-06	0.000171309	0.000167124	0.000167821	7.6706e-06	5.80829e-06	3.23675e-06	1.28708e-05	4.92601e-06	9.23093e-06	3.36843e-06	2.9523e-06	3.917e-06	2.63876e-06	0.000170231	5.73319e-06	0.000155233	0.000163473	3.53168e-06	1.21686e-05	0.000164901	1.26834e-05	7.19066e-06	0.000161351	0.000155607	1.34577e-05	8.46203e-06	3.27609e-06	4.58264e-06	1.17256e-05	0.000163091	3.26111e-06	3.49976e-06
0.000173889	0.000185277	7.11676e-06	3.284e-06	0.00015532	0.000167037	6.03454e-06	0.000166962	1.60249e-05	1.48854e-05	5.77212e-06	0.000164451	0.000168308	0.00017017	4.6293e-06	6.27181e-06	4.00432e-06	3.25275e-06	0.000172015	0.000171931	0.00017021	9.76133e-06	6.27793e-06	3.63026e-06	0.000162019	5.9671e-06	0.000156725	4.35238e-06	3.27189e-06	3.82208e-06	2.89214e-06	0.000172789	5.48832e-06	0.00015708	0.000168067	4.15373e-06	0.000161863	0.000167737	0.00016629	1.03558e-05	1.17922e-05	0.000163394	0.000159768	0.000152946	3.81708e-06	5.6566e-06	0.000158438	0.000167595	3.84801e-06	5.07174e-06
1.10884e-05	2.14708e-05	2.75084e-06	7.01759e-07	2.71854e-06	1.61438e-05	1.75465e-06	8.29729e-06	4.47641e-06	3.75004e-06	3.5005e-06	1.12365e-05	8.00794e-06	1.0264e-05	1.18608e-06	2.06368e-06	7.5637e-07	1.09489e-06	7.15484e-06	6.69263e-06	1.13165e-05	0.000155439	0.000152247	1.93088e-06	4.75053e-06	1.08531e-06	2.29352e-06	9.46931e-07	7.91193e-07	9.06515e-07	5.3708e-07	1.16376e-05	1.43462e-06	2.54538e-06	4.45806e-06	1.76472e-06	9.09233e-06	6.30668e-06	4.61025e-06	2.33493e-06	3.2298e-06	2.6662e-06	2.39698e-06	3.08683e-06	8.989e-07	2.12649e-06	3.19244e-06	4.12692e-06	1.27187e-06	1.21338e-06
1.13129e-05	2.17183e-05	2.74576e-06	7.05336e-07	2.75495e-06	0.000159674	1.75533e-06	8.33542e-06	4.558e-06	3.85197e-06	3.4999e-06	1.12383e-05	8.27778e-06	1.04443e-05	1.20134e-06	2.06923e-06	7.21752e-07	1.09469e-06	7.24597e-06	6.71679e-06	1.13518e-05	0.000155358	8.9034e-06	1.91637e-06	4.88655e-06	1.06946e-06	2.28852e-06	9.48027e-07	7.89124e-07	9.02751e-07	5.32904e-07	1.1668e-05	1.40606e-06	2.52089e-06	4.48029e-06	1.76476e-06	9.09781e-06	6.3397e-06	4.63277e-06	2.33444e-06	3.26305e-06	2.68476e-06	2.4124e-06	3.08e-06	8.91865e-07	2.12602e-06	3.1473e-06	4.12464e-06	1.27812e-06	1.21651e-06
1.30582e-05	0.000168038	2.34224e-06	5.66709e-07	2.66943e-06	1.42816e-05	2.06474e-06	1.07638e-05	5.29439e-06	4.78061e-06	2.4119e-06	1.01027e-05	8.52547e-06	1.16655e-05	1.62767e-06	2.23924e-06	5.56009e-07	9.08474e-07	8.7238e-06	7.65794e-06	1.05948e-05	8.07649e-06	5.66709e-06	1.2565e-06	5.25991e-06	9.94833e-07	2.53414e-06	9.88097e-07	5.68687e-07	9.93461e-07	3.66136e-07	1.12377e-05	1.39715e-06	2.64803e-06	4.93633e-06	1.07145e-06	7.61785e-06	6.19909e-06	5.00776e-06	2.80115e-06	3.77498e-06	3.09907e-06	2.84967e-06	3.00489e-06	5.30843e-07	1.52737e-06	3.28679e-06	5.0591e-06	9.10645e-07	1.01928e-06
1.99984e-05	0.000175277	5.48199e-06	1.92566e-06	6.30784e-06	1.70878e-05	3.54309e-06	1.64847e-05	9.54496e-06	9.29098e-06	4.39569e-06	1.51483e-05	1.48503e-05	0.000160306	3.22767e-06	4.68758e-06	2.27968e-06	2.08843e-06	0.000161564	0.000160564	0.0001631	7.87554e-06	5.93958e-06	2.55913e-06	1.0191e-05	3.76936e-06	7.87265e-06	2.31197e-06	1.82276e-06	2.32284e-06	1.56828e-06	0.000164736	3.76372e-06	7.57506e-06	0.000157443	2.78745e-06	0.000157247	0.00015844	0.000155813	5.69959e-06	7.74224e-06	1.03186e-05	0.000152495	6.24984e-06	2.23806e-06	4.40278e-06	9.02604e-06	0.000157427	2.16405e-06	2.31186e-06
2.12633e-05	0.000181683	5.40178e-06	2.34426e-06	9.01984e-06	1.62205e-05	4.19951e-06	2.33768e-05	1.09402e-05	1.06718e-05	4.51213e-06	0.00015921	1.98126e-05	2.0004e-05	3.92693e-06	5.73238e-06	2.72265e-06	2.3733e-06	0.000165414	0.000164292	0.000163871	7.4932e-06	5.6121e-06	2.69377e-06	0.000161379	3.87215e-06	8.16629e-06	2.75349e-06	3.45848e-06	2.77286e-06	3.0566e-06	0.000166561	4.09442e-06	0.000152485	0.000160746	3.11311e-06	1.42149e-05	1.45022e-05	0.000159648	9.1438e-06	9.19467e-06	0.000157117	0.000154192	6.7447e-06	2.75107e-06	4.39265e-06	1.01136e-05	0.000160969	4.64325e-06	3.96574e-06
0.000161063	0.00017178	3.20024e-06	1.37175e-06	0.000149268	0.000161196	2.99635e-06	0.000158422	0.000153191	0.000152533	3.10926e-06	1.07621e-05	0.000154642	1.36436e-05	0.000146067	5.09304e-06	1.37198e-06	1.67272e-06	0.000155036	1.01125e-05	1.19372e-05	8.18534e-06	6.01371e-06	1.92868e-06	0.000152349	1.92982e-06	3.76534e-06	1.92783e-06	1.42801e-06	1.93198e-06	1.18035e-06	1.26374e-05	2.50023e-06	3.97328e-06	7.04321e-06	1.8464e-06	8.41288e-06	8.2211e-06	6.32525e-06	0.000149448	5.823e-06	4.61704e-06	4.36068e-06	4.6143e-06	1.36368e-06	2.24555e-06	4.60993e-06	6.72021e-06	1.84722e-06	2.03906e-06
1.15391e-05	2.27808e-05	2.99355e-06	6.78264e-07	2.73135e-06	1.46846e-05	1.79584e-06	8.68427e-06	4.53547e-06	4.06159e-06	3.89879e-06	0.000156997	8.10785e-06	1.06126e-05	1.4639e-06	2.29893e-06	8.13806e-07	1.03199e-06	8.28897e-06	7.78417e-06	0.000157505	9.04483e-06	6.43647e-06	1.78366e-06	4.71595e-06	1.31854e-06	3.01556e-06	9.89869e-07	6.37932e-07	1.0386e-06	5.4573e-07	0.000158069	1.72141e-06	3.12797e-06	5.3416e-06	1.82363e-06	0.000154711	7.28892e-06	6.11312e-06	2.52898e-06	3.64913e-06	3.70361e-06	3.33125e-06	3.05095e-06	1.07135e-06	2.78009e-06	3.7622e-06	5.28915e-06	9.43355e-07	9.96811e-07
1.39539e-05	0.000169263	2.32413e-06	5.98019e-07	2.91348e-06	1.45811e-05	2.26326e-06	0.000155453	6.12353e-06	5.47945e-06	2.43438e-06	1.01527e-05	8.95113e-06	1.22451e-05	1.7381e-06	2.47221e-06	6.14206e-07	9.15084e-07	9.31322e-06	8.06961e-06	1.07444e-05	8.50968e-06	5.66402e-06	1.25825e-06	5.67886e-06	1.01138e-06	2.60829e-06	0.000144406	6.98009e-07	1.00461e-06	4.03058e-07	1.13499e-05	1.51361e-06	2.77262e-06	5.21666e-06	1.09366e-06	7.48579e-06	6.47356e-06	5.06634e-06	3.3203e-06	4.1822e-06	3.28675e-06	3.0394e-06	3.22377e-06	5.74661e-07	1.53692e-06	3.39447e-06	5.2895e-06	1.13031e-06	1.22266e-06
0.000179274	0.000187768	7.21317e-06	4.51845e-06	5.6519e-06	0.00017394	9.94015e-06	0.000182268	0.000173393	2.67359e-05	7.8705e-06	1.89591e-05	1.80054e-05	0.000170905	6.73134e-06	1.43604e-05	4.55167e-06	4.37132e-06	1.80309e-05	1.68816e-05	8.8198e-06	1.06662e-05	5.68195e-06	4.0179e-06	1.35618e-05	4.50055e-06	6.87803e-06	1.10052e-05	1.04952e-05	4.89823e-06	4.27282e-06	1.27363e-05	5.08536e-06	5.75434e-06	8.32417e-06	3.90688e-06	8.98809e-06	1.01007e-05	7.40626e-06	0.000169658	9.92391e-06	7.3122e-06	5.58225e-06	1.5174e-05	4.04155e-06	4.01206e-06	9.96586e-06	7.6081e-06	1.55923e-05	1.94176e-05
0.000167861	0.000180384	5.22465e-06	2.45992e-06	0.000151721	0.000163729	4.7497e-06	2.2244e-05	1.34017e-05	0.000157434	4.31239e-06	1.50918e-05	0.000162702	0.000164482	4.09142e-06	4.88064e-06	2.55082e-06	2.65093e-06	0.000165079	0.000163059	0.000162815	8.37894e-06	6.17106e-06	2.84896e-06	0.000156776	3.62101e-06	7.9172e-06	2.9634e-06	2.43433e-06	3.01012e-06	2.1299e-06	0.000164465	4.25137e-06	8.42198e-06	0.000158923	2.90827e-06	1.22766e-05	0.000159552	1.29984e-05	7.31028e-06	1.0438e-05	1.06261e-05	9.36637e-06	7.57671e-06	2.44873e-06	3.8586e-06	9.22058e-06	0.000157745	2.87265e-06	3.01113e-06
0.000170792	0.000181892	6.07917e-06	2.66659e-06	9.97273e-06	0.000165606	0.000147946	2.02958e-05	1.37314e-05	1.25413e-05	4.81555e-06	1.88431e-05	0.000165393	0.000167279	3.96677e-06	5.2139e-06	3.0906e-06	2.72594e-06	0.000168803	0.000168212	0.000168539	8.34181e-06	5.94487e-06	3.06333e-06	1.49703e-05	5.35498e-06	0.000155777	3.27491e-06	2.64131e-06	3.14469e-06	2.32992e-06	0.000170532	4.64162e-06	1.1799e-05	0.000164633	3.37322e-06	0.000161341	0.000165004	0.000162904	7.92504e-06	9.68364e-06	0.000160301	0.000158661	8.59019e-06	2.92073e-06	4.9659e-06	1.33714e-05	0.000164372	3.0752e-06	3.68695e-06
0.000174292	0.000184485	7.19525e-06	3.31205e-06	0.000154919	0.000167449	6.41013e-06	2.4059e-05	0.000160329	0.000158845	5.73838e-06	0.000163834	0.000168995	0.000169916	4.73306e-06	6.54771e-06	3.96063e-06	3.25694e-06	0.000172213	0.000171873	0.000170573	8.37926e-06	6.1932e-06	3.59782e-06	1.67736e-05	6.30341e-06	0.000158168	3.85392e-06	3.26773e-06	3.92245e-06	2.88608e-06	0.000172584	5.73224e-06	0.00015703	0.000168131	4.12129e-06	0.000162243	0.000167978	0.000165348	0.000152783	1.17325e-05	0.000162996	0.00016008	1.0507e-05	3.78017e-06	5.61782e-06	0.000158676	0.000166454	3.77443e-06	4.35845e-06
1.90805e-05	0.000178808	4.04726e-06	1.74859e-06	6.98813e-06	1.56932e-05	3.64029e-06	1.98667e-05	9.52877e-06	9.13991e-06	3.59302e-06	1.33808e-05	1.5772e-05	1.83863e-05	3.0556e-06	3.8351e-06	1.90598e-06	1.97033e-06	0.000161807	0.000160831	1.68585e-05	7.63256e-06	5.56881e-06	2.22594e-06	0.000158168	2.68204e-06	5.60272e-06	2.22385e-06	1.95959e-06	2.15163e-06	1.69088e-06	0.000162926	3.12403e-06	6.40316e-06	1.3717e-05	2.22702e-06	1.07317e-05	1.13833e-05	0.000156242	6.65801e-06	7.96868e-06	9.77394e-06	7.53135e-06	5.34856e-06	1.85691e-06	3.23726e-06	6.89427e-06	0.000157498	2.5249e-06	2.39979e-06
1.94838e-05	0.000179495	4.17824e-06	1.81724e-06	7.36471e-06	1.58811e-05	3.7424e-06	2.05459e-05	9.99364e-06	9.61839e-06	3.63603e-06	1.35364e-05	1.64865e-05	1.88709e-05	3.18415e-06	3.99386e-06	1.99797e-06	2.00967e-06	0.00016242	0.000161616	1.69121e-05	7.58558e-06	5.52933e-06	2.26179e-06	0.000158895	2.75442e-06	5.83497e-06	2.29055e-06	2.04819e-06	2.23268e-06	1.77312e-06	0.000163131	3.23431e-06	6.64397e-06	0.000157121	2.25035e-06	1.08384e-05	1.17445e-05	0.000156648	6.93396e-06	8.1959e-06	1.01555e-05	7.68128e-06	5.61214e-06	1.90114e-06	3.20988e-06	7.18124e-06	0.000157901	2.66275e-06	2.51832e-06
1.66064e-05	0.000172556	2.63424e-06	1.02085e-06	4.15964e-06	1.56541e-05	0.000146429	0.000158868	8.23316e-06	7.45516e-06	2.65144e-06	1.04269e-05	1.14132e-05	1.45207e-05	2.28017e-06	2.9075e-06	9.60059e-07	1.2943e-06	1.17173e-05	1.03779e-05	1.15394e-05	8.18335e-06	5.57798e-06	1.51874e-06	7.85665e-06	1.40418e-06	3.28839e-06	1.63947e-06	1.07447e-06	1.40034e-06	7.38911e-07	1.2494e-05	1.92908e-06	3.63649e-06	6.79423e-06	1.37006e-06	7.61794e-06	7.58698e-06	6.29218e-06	4.56466e-06	5.7129e-06	4.41748e-06	3.89658e-06	4.0466e-06	9.10102e-07	1.81431e-06	4.24034e-06	6.78307e-06	1.51671e-06	1.662e-06
0.00017397	0.000184679	7.411e-06	3.40111e-06	1.22835e-05	0.000167473	6.3006e-06	2.28614e-05	0.000158411	1.4604e-05	5.87273e-06	0.000163904	0.000168656	0.000169997	4.71709e-06	6.46644e-06	4.14006e-06	3.28776e-06	0.000172454	0.000172577	0.000171565	8.90455e-06	6.32933e-06	3.71145e-06	0.000160065	0.000148937	0.000158849	3.97039e-06	3.33219e-06	3.8826e-06	2.97287e-06	0.000173946	5.72906e-06	0.000157248	0.000168916	4.28986e-06	0.000163844	0.000168504	0.000166761	9.38299e-06	1.0999e-05	0.000164428	0.000161657	1.05198e-05	3.88717e-06	5.90228e-06	0.000158854	0.000168337	3.80036e-06	4.71436e-06
1.69247e-05	3.00488e-05	2.68953e-06	1.04942e-06	4.512e-06	1.57187e-05	3.2841e-06	0.00015982	8.61528e-06	8.02334e-06	2.6234e-06	1.04163e-05	1.21452e-05	1.49746e-05	2.3547e-06	2.93206e-06	1.02568e-06	1.35653e-06	1.26684e-05	1.12537e-05	1.18809e-05	8.32388e-06	5.74169e-06	1.53161e-06	8.79907e-06	1.47817e-06	3.48488e-06	1.6233e-06	1.1707e-06	1.47999e-06	8.21585e-07	1.30802e-05	2.00846e-06	3.89482e-06	7.48719e-06	1.41553e-06	7.58492e-06	8.00946e-06	6.86965e-06	4.89735e-06	6.16548e-06	4.86171e-06	4.23846e-06	4.24111e-06	9.74614e-07	1.84619e-06	4.48006e-06	7.54659e-06	1.60936e-06	1.75268e-06
1.29049e-05	0.000167673	2.57566e-06	7.92769e-07	2.99091e-06	0.000159635	2.22913e-06	1.04774e-05	5.36646e-06	4.98079e-06	2.71489e-06	9.94057e-06	9.06314e-06	1.17655e-05	1.66323e-06	2.36767e-06	8.81633e-07	1.17141e-06	8.77921e-06	7.71111e-06	1.05208e-05	0.000154148	7.59253e-06	1.45895e-06	0.000149728	1.23728e-06	2.81463e-06	1.20838e-06	8.44193e-07	1.12479e-06	5.81505e-07	1.1195e-05	1.62122e-06	2.9478e-06	5.1937e-06	1.33405e-06	7.54891e-06	6.39593e-06	5.42466e-06	2.91317e-06	4.03822e-06	3.43445e-06	3.11974e-06	3.04452e-06	8.0005e-07	1.86787e-06	3.44932e-06	5.41516e-06	1.1654e-06	1.21414e-06
1.8166e-05	0.000177407	3.00585e-06	1.34273e-06	6.61452e-06	1.5875e-05	3.58009e-06	1.96979e-05	0.000152775	8.78035e-06	2.84135e-06	1.14026e-05	0.000158753	1.69005e-05	2.87307e-06	3.87262e-06	1.32907e-06	1.67134e-06	1.55557e-05	1.45156e-05	1.3117e-05	7.91198e-06	5.51499e-06	1.80322e-06	0.000157095	1.845e-06	3.95792e-06	2.01511e-06	2.14852e-06	1.84847e-06	1.75232e-06	1.5276e-05	2.3887e-06	4.65497e-06	1.01681e-05	1.68798e-06	8.41388e-06	8.51942e-06	9.76155e-06	0.000150598	6.72864e-06	6.90405e-06	5.20849e-06	4.8941e-06	1.26197e-06	2.13623e-06	5.14685e-06	1.03677e-05	2.9061e-06	2.73598e-06
2.16261e-05	0.000181335	4.86194e-06	2.26977e-06	0.000151624	1.70697e-05	4.43752e-06	0.000165465	1.15883e-05	1.10262e-05	4.11692e-06	1.48252e-05	0.000161501	0.000163828	3.73614e-06	4.66667e-06	2.51443e-06	2.4214e-06	2.13126e-05	0.000163715	1.8223e-05	7.7884e-06	5.77704e-06	2.62406e-06	0.000160293	3.29251e-06	7.15243e-06	2.79051e-06	2.41534e-06	2.7166e-06	2.08942e-06	0.00016442	3.73589e-06	7.91372e-06	0.000159144	2.67486e-06	1.16734e-05	1.33579e-05	0.000158229	7.96985e-06	8.85327e-06	0.000154413	8.65225e-06	6.67162e-06	2.33027e-06	3.68661e-06	8.73024e-06	0.000159433	3.05955e-06	2.93417e-06
2.27134e-05	0.000183846	5.77258e-06	2.6952e-06	0.00015315	1.699e-05	4.66796e-06	0.000168303	1.20517e-05	1.18528e-05	5.01683e-06	0.000160065	0.000164413	0.000164869	4.48637e-06	6.38497e-06	3.17913e-06	2.73515e-06	0.000167083	0.000166323	0.00016475	7.49167e-06	5.79365e-06	3.10894e-06	0.000163789	4.22544e-06	8.86476e-06	3.13838e-06	3.86612e-06	3.16578e-06	3.54173e-06	0.000167883	4.51411e-06	0.000153229	0.000162381	3.43563e-06	0.000157499	1.51955e-05	0.000161221	1.02881e-05	9.91072e-06	0.000158536	1.22726e-05	7.53382e-06	3.11418e-06	4.69543e-06	0.00015362	0.000162475	5.23947e-06	4.3836e-06
1.15205e-05	2.25136e-05	2.18397e-06	4.65264e-07	2.42958e-06	1.45526e-05	1.80042e-06	9.38125e-06	4.64289e-06	4.15265e-06	2.41141e-06	9.60298e-06	7.6907e-06	1.05671e-05	1.33425e-06	1.93067e-06	5.22268e-07	8.33807e-07	7.85403e-06	6.90347e-06	9.94196e-06	9.48056e-06	0.0001504	1.18736e-06	5.22635e-06	8.90095e-07	2.32672e-06	7.71164e-07	4.32716e-07	7.35192e-07	2.9905e-07	1.04678e-05	1.3105e-06	2.44333e-06	4.527e-06	1.06224e-06	7.20448e-06	5.76112e-06	4.67834e-06	2.40979e-06	3.44646e-06	2.82447e-06	2.54237e-06	2.67558e-06	5.02456e-07	1.45688e-06	2.98024e-06	4.56553e-06	8.36714e-07	8.38169e-07
1.34213e-05	0.000168326	2.84458e-06	9.40441e-07	3.22626e-06	0.000159695	2.44991e-06	1.10306e-05	5.61651e-06	5.28749e-06	3.2756e-06	1.09968e-05	9.54923e-06	1.20344e-05	1.81308e-06	2.54526e-06	1.04508e-06	1.38854e-06	9.21981e-06	8.1855e-06	1.10161e-05	0.000153298	0.000150961	1.71213e-06	0.000150137	1.41775e-06	3.03861e-06	1.39196e-06	1.01342e-06	1.30669e-06	7.34288e-07	1.18703e-05	1.82033e-06	3.18505e-06	5.55275e-06	1.74889e-06	8.07339e-06	6.91604e-06	6.0351e-06	3.20734e-06	4.35611e-06	3.69504e-06	3.34319e-06	3.35701e-06	1.01138e-06	2.06145e-06	3.75684e-06	5.74392e-06	1.41362e-06	1.39166e-06
0.000163634	0.000175798	0.000150257	2.42088e-06	6.07285e-06	1.66428e-05	3.90987e-06	1.65805e-05	9.65297e-06	9.28962e-06	5.57643e-06	0.000160309	1.59161e-05	1.69096e-05	3.54439e-06	5.20818e-06	3.13904e-06	2.43846e-06	0.000162573	0.000162162	0.000164748	8.18156e-06	6.30175e-06	3.02521e-06	9.80382e-06	0.000148108	9.97717e-06	2.83809e-06	2.3256e-06	2.88182e-06	1.99216e-06	0.0001666	4.82073e-06	9.28375e-06	0.000159086	3.71782e-06	0.000158699	0.000160045	0.000157648	5.74674e-06	8.29149e-06	0.000155504	1.09068e-05	7.44068e-06	3.17447e-06	5.32463e-06	0.000154484	0.000158913	2.62694e-06	2.87056e-06
2.06406e-05	0.00018185	4.69349e-06	2.20796e-06	8.85002e-06	1.61431e-05	4.11151e-06	0.000166648	1.06633e-05	1.07857e-05	3.97648e-06	1.46026e-05	1.88707e-05	0.000163205	3.82654e-06	5.33911e-06	2.46199e-06	2.3142e-06	0.000164745	0.000163228	1.87711e-05	7.45448e-06	5.55338e-06	2.52481e-06	0.000161923	3.24582e-06	6.74148e-06	2.65091e-06	3.22111e-06	2.56814e-06	2.92428e-06	0.000164518	3.65113e-06	8.25123e-06	0.000159237	2.59284e-06	1.23415e-05	1.28009e-05	0.000158082	8.94891e-06	0.000152013	0.000155273	9.79376e-06	6.23201e-06	2.30957e-06	3.59124e-06	8.54557e-06	0.000159555	4.36599e-06	3.72272e-06
1.8772e-05	0.000178802	3.08363e-06	1.49458e-06	0.000150264	1.60911e-05	3.78686e-06	0.000164578	9.80397e-06	9.42985e-06	2.94087e-06	1.18006e-05	0.000159587	1.79401e-05	3.21323e-06	4.26398e-06	1.471e-06	1.83676e-06	1.6569e-05	1.50544e-05	1.40281e-05	7.72964e-06	5.49596e-06	1.9454e-06	0.000158881	1.96209e-06	4.0965e-06	2.16431e-06	2.61455e-06	1.96982e-06	2.30536e-06	1.59252e-05	2.47934e-06	5.30626e-06	1.09377e-05	1.80073e-06	9.27184e-06	8.83286e-06	1.02852e-05	0.000151293	7.30699e-06	8.03523e-06	6.29828e-06	4.99568e-06	1.39494e-06	2.21984e-06	5.56415e-06	1.0915e-05	3.70006e-06	3.14094e-06
0.000164654	0.000183248	5.50068e-06	2.53077e-06	9.74349e-06	1.61598e-05	4.41863e-06	0.000167681	1.12399e-05	1.10477e-05	4.72965e-06	0.000159605	2.05758e-05	0.000164163	4.25748e-06	5.98856e-06	2.89005e-06	2.60815e-06	0.000166531	0.000165439	0.000164249	7.48042e-06	5.67673e-06	2.91695e-06	0.000163099	4.04181e-06	8.17362e-06	3.01911e-06	3.69924e-06	3.0494e-06	3.27678e-06	0.000167376	4.25276e-06	9.82796e-06	0.000161637	3.27355e-06	0.000157333	1.47676e-05	0.000160787	0.000152687	9.38069e-06	0.000157732	0.000154588	7.11792e-06	2.91951e-06	4.69954e-06	1.03704e-05	0.000161964	4.9924e-06	4.21033e-06
1.74065e-05	0.000176491	3.00363e-06	1.27279e-06	5.77641e-06	1.56766e-05	3.35399e-06	0.000161296	8.49301e-06	8.18495e-06	2.89955e-06	1.15375e-05	1.3535e-05	0.00016059	2.64285e-06	3.17402e-06	1.28394e-06	1.65665e-06	1.51452e-05	1.38457e-05	1.34124e-05	7.87302e-06	5.62414e-06	1.81489e-06	0.000155974	1.75192e-06	3.86494e-06	1.87489e-06	1.49448e-06	1.69024e-06	1.23796e-06	1.58164e-05	2.1972e-06	4.40387e-06	9.9424e-06	1.64378e-06	8.72466e-06	8.69644e-06	9.79618e-06	5.66323e-06	6.48757e-06	6.71313e-06	5.14964e-06	4.42091e-06	1.21386e-06	2.21177e-06	4.90803e-06	1.05371e-05	1.98489e-06	1.96758e-06
1.64984e-05	0.000176381	2.72489e-06	1.10676e-06	5.93998e-06	1.51206e-05	3.09211e-06	1.84735e-05	7.72972e-06	7.637e-06	2.61856e-06	1.11915e-05	1.3909e-05	1.65492e-05	2.61812e-06	3.46189e-06	1.08551e-06	1.46871e-06	1.49723e-05	1.34529e-05	1.32178e-05	7.6221e-06	5.36982e-06	1.62025e-06	0.00015703	1.57315e-06	3.48681e-06	1.66544e-06	1.96092e-06	1.50011e-06	1.71568e-06	1.52951e-05	2.02329e-06	4.54502e-06	9.8503e-06	1.46809e-06	8.83423e-06	7.86841e-06	9.58653e-06	6.32569e-06	6.09796e-06	7.06368e-06	5.45431e-06	4.06324e-06	1.03841e-06	1.89717e-06	4.7178e-06	1.02203e-05	2.82388e-06	2.40659e-06
1.21775e-05	0.000167064	2.65296e-06	6.62031e-07	2.75962e-06	1.53967e-05	1.92293e-06	9.33853e-06	4.82896e-06	4.30521e-06	3.40363e-06	1.2264e-05	8.31468e-06	1.10214e-05	1.34681e-06	2.14264e-06	6.64226e-07	1.03289e-06	8.19965e-06	7.30328e-06	1.24483e-05	1.00329e-05	7.13565e-06	1.64239e-06	5.11021e-06	1.08429e-06	2.50441e-06	1.00542e-06	7.14936e-07	9.49991e-07	4.70337e-07	1.30946e-05	1.45096e-06	2.68633e-06	4.89775e-06	1.4707e-06	9.89039e-06	6.72356e-06	5.33013e-06	2.48964e-06	3.70458e-06	3.05026e-06	2.83392e-06	2.95644e-06	7.12726e-07	2.26635e-06	3.21477e-06	4.82962e-06	1.01578e-06	1.08669e-06
2.32505e-05	0.000179397	4.26631e-06	1.82734e-06	8.30689e-06	1.97369e-05	4.20143e-06	1.93694e-05	1.09614e-05	1.02165e-05	3.78624e-06	1.57704e-05	1.78582e-05	2.09287e-05	2.94845e-06	3.97724e-06	2.11478e-06	1.99616e-06	2.08116e-05	0.000162859	1.92916e-05	8.81488e-06	5.53359e-06	2.26267e-06	0.000157501	3.15224e-06	7.986e-06	2.74418e-06	1.90369e-06	2.20494e-06	1.597e-06	0.000164546	3.14449e-06	0.000151232	1.58019e-05	2.34171e-06	1.32569e-05	1.5865e-05	0.000158335	7.12848e-06	8.3918e-06	0.000155204	1.02492e-05	6.51523e-06	1.97855e-06	3.27158e-06	9.24291e-06	0.000159377	2.31117e-06	3.21928e-06
1.87386e-05	0.000178902	3.07802e-06	1.49332e-06	0.000150306	1.60445e-05	3.77701e-06	0.000164614	9.80868e-06	9.4122e-06	2.93278e-06	1.18449e-05	0.000159645	1.7974e-05	3.22117e-06	4.26093e-06	1.47039e-06	1.83373e-06	1.66334e-05	1.51234e-05	1.40932e-05	7.70262e-06	5.47662e-06	1.94161e-06	0.000159063	1.96032e-06	4.09101e-06	2.16166e-06	2.61725e-06	1.96686e-06	2.30789e-06	1.59793e-05	2.47645e-06	5.36278e-06	1.10177e-05	1.79791e-06	9.32361e-06	8.80623e-06	1.03723e-05	0.000151338	7.25687e-06	8.11287e-06	6.36294e-06	4.98389e-06	1.39398e-06	2.21655e-06	5.58473e-06	1.09944e-05	3.7276e-06	3.14281e-06
1.90277e-05	0.000174518	3.24919e-06	1.42157e-06	6.09463e-06	1.86583e-05	3.48356e-06	0.000158689	8.37894e-06	7.98467e-06	3.18297e-06	1.31972e-05	1.37776e-05	0.000160625	2.45508e-06	3.20077e-06	1.59071e-06	1.74512e-06	1.53343e-05	1.393e-05	1.50059e-05	0.000152929	6.5026e-06	2.09305e-06	0.000154607	2.13361e-06	5.11283e-06	0.000145397	1.51635e-06	1.80814e-06	1.18694e-06	1.63447e-05	2.28478e-06	5.77647e-06	1.05812e-05	1.8548e-06	1.05234e-05	1.15665e-05	1.05807e-05	5.5132e-06	6.51303e-06	8.12122e-06	6.77507e-06	4.8872e-06	1.40206e-06	2.43212e-06	6.31745e-06	0.000154256	1.90824e-06	2.67837e-06
0.000165483	0.000178156	3.4656e-06	1.59207e-06	7.14189e-06	1.94787e-05	4.06795e-06	1.98484e-05	1.14871e-05	1.0935e-05	3.2128e-06	1.35675e-05	0.000159566	1.89879e-05	2.88261e-06	3.60122e-06	1.63883e-06	1.91307e-06	0.000161377	1.62771e-05	1.5834e-05	8.99445e-06	5.7014e-06	2.05397e-06	0.000155796	2.30553e-06	5.3578e-06	2.70656e-06	1.78148e-06	2.13212e-06	1.34487e-06	1.74233e-05	2.78027e-06	6.67394e-06	1.1957e-05	1.93142e-06	1.01978e-05	1.28036e-05	1.0984e-05	0.000150145	0.000152067	8.5762e-06	7.27337e-06	5.91953e-06	1.56109e-06	2.57027e-06	6.96714e-06	1.21284e-05	2.25935e-06	2.94558e-06
0.000157782	2.44507e-05	2.79892e-06	9.13421e-07	2.8991e-06	0.000161078	2.01512e-06	9.02394e-06	4.60984e-06	4.47509e-06	2.82933e-06	1.01845e-05	9.52428e-06	1.20026e-05	1.31783e-06	2.10726e-06	5.28138e-07	1.14634e-06	7.79945e-06	6.98714e-06	1.03174e-05	8.09062e-06	5.74781e-06	1.43186e-06	4.78913e-06	1.02738e-06	2.33953e-06	8.41474e-07	6.46586e-07	8.51137e-07	3.32458e-07	1.09846e-05	1.40326e-06	2.38706e-06	4.56447e-06	1.20738e-06	7.75962e-06	6.0425e-06	4.72441e-06	2.30925e-06	3.53848e-06	2.78527e-06	2.57814e-06	2.83738e-06	5.8563e-07	1.58282e-06	2.97204e-06	4.37324e-06	9.10174e-07	8.45273e-07
0.000159225	0.000170938	2.69022e-06	7.43744e-07	3.94269e-06	1.63455e-05	2.70129e-06	1.28838e-05	7.06552e-06	6.34155e-06	2.59026e-06	1.12359e-05	1.07706e-05	1.41633e-05	1.81546e-06	2.68689e-06	8.31567e-07	1.05947e-06	1.15386e-05	1.02773e-05	1.24608e-05	8.75695e-06	5.75485e-06	1.34128e-06	7.62034e-06	1.44656e-06	3.72298e-06	1.40862e-06	8.7716e-07	1.14828e-06	5.50468e-07	1.33248e-05	1.70193e-06	3.99868e-06	7.37382e-06	1.25039e-06	8.66182e-06	8.52158e-06	7.30958e-06	4.1106e-06	4.89621e-06	5.2549e-06	4.59535e-06	3.8519e-06	7.86399e-07	1.82818e-06	4.65487e-06	7.57471e-06	1.34196e-06	1.74129e-06
0.000171112	0.000181811	5.64431e-06	3.70208e-06	1.30532e-05	0.000166857	6.25768e-06	2.07383e-05	1.31971e-05	1.17859e-05	5.12134e-06	0.000162349	2.34921e-05	0.000169151	4.02913e-06	5.09967e-06	3.98085e-06	3.55483e-06	0.000168956	0.000168955	0.000167072	0.000152707	6.09063e-06	3.65357e-06	0.000162094	5.50782e-06	1.30026e-05	5.19386e-06	3.89796e-06	3.70383e-06	3.31884e-06	0.000169766	4.59042e-06	1.28352e-05	0.000165374	4.05878e-06	0.000160926	0.000165997	0.000166063	1.06647e-05	9.59289e-06	0.000162048	0.00015841	8.92906e-06	3.93099e-06	5.03935e-06	1.4071e-05	0.000166321	4.47355e-06	0.000148088
0.000168341	0.000180601	4.36587e-06	2.2427e-06	0.000152344	0.000164816	4.69828e-06	0.00016554	1.37335e-05	0.000157794	4.00441e-06	0.00015765	1.93845e-05	0.000165202	4.28162e-06	4.55973e-06	2.21092e-06	2.44174e-06	0.000164253	0.000162131	1.76641e-05	8.29057e-06	6.0457e-06	2.54714e-06	0.000157586	2.90398e-06	6.89331e-06	2.90518e-06	2.25826e-06	2.79491e-06	1.87937e-06	1.96646e-05	3.73043e-06	7.9915e-06	1.40788e-05	2.61556e-06	1.15258e-05	0.000158175	1.1988e-05	7.15276e-06	1.00762e-05	9.34317e-06	8.29943e-06	6.77004e-06	2.20708e-06	3.11198e-06	7.54918e-06	1.31889e-05	2.61954e-06	2.90246e-06
0.000173742	0.000184496	7.30024e-06	3.46655e-06	0.00015579	0.000166586	5.7391e-06	0.000168873	0.00015998	0.000161163	5.85308e-06	0.000163018	0.000167994	0.000168578	5.85623e-06	6.57999e-06	4.02613e-06	3.38814e-06	0.000172061	0.000170933	0.000169001	8.32791e-06	6.45607e-06	3.72607e-06	0.000160771	5.51994e-06	0.00015536	3.93653e-06	3.42476e-06	4.14088e-06	3.02519e-06	0.000171352	5.9785e-06	0.000157197	0.000166	4.23147e-06	0.000159929	0.000166955	0.000162047	9.08849e-06	1.33889e-05	0.000159723	0.000157602	1.00555e-05	3.87769e-06	5.68996e-06	1.42682e-05	0.000164557	3.88691e-06	4.09765e-06
0.000168	0.000180467	4.57634e-06	2.35129e-06	0.000151778	0.000164381	4.7468e-06	2.23651e-05	1.32069e-05	0.000157629	4.02133e-06	1.4694e-05	0.000162271	0.000164726	3.97867e-06	4.46992e-06	2.3419e-06	2.58905e-06	0.000165047	0.000162359	1.83162e-05	8.26698e-06	6.05147e-06	2.69593e-06	0.000157628	3.11562e-06	6.79307e-06	2.91816e-06	2.42611e-06	2.83992e-06	2.07008e-06	0.000163232	3.88571e-06	7.73958e-06	1.43667e-05	2.67794e-06	1.14356e-05	0.000158814	1.18369e-05	7.0089e-06	0.000153952	9.61639e-06	8.80832e-06	6.96478e-06	2.28425e-06	3.37497e-06	7.74989e-06	1.3621e-05	2.79012e-06	2.98513e-06
0.000167358	0.000179655	6.33421e-06	2.49331e-06	7.62219e-06	1.78075e-05	4.61067e-06	0.000164631	1.21937e-05	1.16546e-05	5.15007e-06	0.000161393	0.000162535	0.000163693	3.97817e-06	5.25015e-06	2.95864e-06	2.60091e-06	0.000165432	0.000164665	0.000165784	8.01255e-06	6.07662e-06	2.98618e-06	1.20995e-05	4.49187e-06	9.60634e-06	3.02919e-06	2.52079e-06	3.1373e-06	2.09358e-06	0.000167752	4.6597e-06	1.0623e-05	0.000160847	3.52908e-06	0.000158594	0.000161135	0.000159152	7.22248e-06	9.73308e-06	0.000156816	0.000155217	8.92487e-06	3.02835e-06	0.000148221	0.000155264	0.000160385	3.01418e-06	3.12353e-06
0.000171255	0.000182713	5.83252e-06	2.63524e-06	0.000153546	0.000166394	5.31476e-06	2.0972e-05	1.35167e-05	1.26061e-05	4.71261e-06	1.95025e-05	0.000165916	0.000168239	3.96232e-06	4.97381e-06	2.98149e-06	2.7292e-06	0.000169569	0.000169076	0.000168751	8.87638e-06	5.8993e-06	3.0492e-06	0.000159585	5.02803e-06	1.28852e-05	3.38404e-06	2.64948e-06	3.13075e-06	2.35084e-06	0.000171065	4.45297e-06	1.20737e-05	0.000165431	3.31714e-06	0.000161455	0.000165553	0.000164068	8.31178e-06	9.72042e-06	0.000160911	0.000158706	8.63641e-06	2.88682e-06	4.79488e-06	1.32463e-05	0.000165317	3.12114e-06	4.10646e-06
0.000175006	0.000186026	6.90017e-06	3.52454e-06	0.000155564	0.000167044	6.33192e-06	0.00016926	0.000160852	0.000160385	5.6963e-06	0.000163721	0.000168304	0.000169921	4.68508e-06	6.40101e-06	4.04955e-06	3.39094e-06	0.000173228	0.000171858	0.000169558	9.84625e-06	6.25325e-06	3.65966e-06	1.94418e-05	5.42167e-06	1.35308e-05	4.56409e-06	3.55316e-06	4.0508e-06	3.07083e-06	0.000171962	5.78649e-06	0.000157306	0.000167591	4.10939e-06	1.78492e-05	0.000167624	0.000164484	0.000153758	0.000156509	0.000162224	1.66732e-05	1.08799e-05	3.89925e-06	5.36521e-06	0.000158047	0.000166764	4.08984e-06	5.49532e-06
0.000169788	0.000181757	7.37405e-06	3.1045e-06	0.000153171	1.97088e-05	0.000148559	2.37306e-05	0.000158727	1.46808e-05	5.6048e-06	0.000161989	0.00016503	0.000165476	4.86773e-06	6.45163e-06	3.70393e-06	3.14016e-06	0.000167539	0.000167398	0.000166549	8.16437e-06	6.29872e-06	3.44061e-06	1.4136e-05	5.22052e-06	0.000154773	3.62523e-06	3.08323e-06	3.86945e-06	2.70773e-06	0.000168643	5.73991e-06	0.00015529	0.000163246	3.97208e-06	1.52213e-05	0.000162701	0.000160269	0.000152055	1.13737e-05	0.000158285	1.24954e-05	0.00015326	3.6111e-06	5.34335e-06	0.000156866	0.00016173	3.56387e-06	3.77797e-06
0.00017157	0.000183404	5.19304e-06	2.61264e-06	0.000154019	0.000166454	5.4702e-06	0.000166924	0.000158327	0.000158244	4.43253e-06	0.000160644	0.000165349	0.000168063	4.0423e-06	5.12774e-06	2.81134e-06	2.73941e-06	0.000168023	0.000166603	2.14992e-05	9.43137e-06	5.92763e-06	2.84259e-06	0.000160192	3.84224e-06	9.66368e-06	3.71454e-06	2.68344e-06	3.14533e-06	2.27836e-06	2.35546e-05	4.24383e-06	1.05461e-05	0.000161935	3.03032e-06	1.41775e-05	0.000162212	0.000160156	0.000152895	1.10994e-05	1.45735e-05	1.19259e-05	8.73621e-06	2.71023e-06	3.8254e-06	1.15811e-05	1.83055e-05	3.27584e-06	4.4101e-06
0.000168389	0.000180094	7.13147e-06	2.68643e-06	8.02554e-06	1.82247e-05	4.72166e-06	0.000164938	1.29151e-05	1.20927e-05	5.37759e-06	0.000162342	0.000163665	0.00016406	4.23423e-06	5.60656e-06	3.25141e-06	2.70694e-06	0.000166825	0.000166374	0.000167412	8.07088e-06	6.27295e-06	3.14408e-06	1.21054e-05	4.98309e-06	1.1295e-05	3.17433e-06	2.62543e-06	3.34223e-06	2.21826e-06	0.000169279	5.17483e-06	0.000154395	0.000162783	3.72609e-06	0.000159897	0.000162933	0.00016032	7.34813e-06	1.01961e-05	0.000158457	0.000156665	0.000152127	3.24622e-06	6.11449e-06	0.000156926	0.000162045	3.11341e-06	3.26298e-06
1.309e-05	0.000167891	2.14133e-06	4.11496e-07	2.66913e-06	1.42225e-05	2.20937e-06	1.04306e-05	5.34259e-06	4.96786e-06	2.33867e-06	1.01803e-05	8.38647e-06	1.19049e-05	1.48268e-06	2.05205e-06	3.87534e-07	7.54445e-07	8.75166e-06	7.55223e-06	1.05814e-05	7.65147e-06	5.33727e-06	1.08294e-06	5.17982e-06	8.37028e-07	2.34553e-06	8.76941e-07	4.74624e-07	7.65603e-07	2.64746e-07	1.11122e-05	1.36436e-06	2.48972e-06	4.99406e-06	9.6015e-07	7.46271e-06	6.26159e-06	4.89328e-06	2.80908e-06	3.86725e-06	3.00967e-06	2.77264e-06	2.98806e-06	4.21466e-07	1.40533e-06	3.07685e-06	4.90481e-06	8.30571e-07	9.80774e-07
1.63136e-05	2.87101e-05	4.56012e-06	1.41593e-06	4.72303e-06	1.57641e-05	2.87184e-06	1.34772e-05	7.51656e-06	7.27014e-06	3.82275e-06	1.3662e-05	1.21411e-05	0.000158118	2.56013e-06	3.60256e-06	1.62249e-06	1.64736e-06	0.000157847	0.000157026	0.000160238	8.12031e-06	6.05279e-06	2.13833e-06	7.93378e-06	2.67032e-06	5.84328e-06	1.75084e-06	1.33407e-06	1.75868e-06	1.12617e-06	0.000161513	3.0999e-06	5.4916e-06	0.000154066	2.20784e-06	0.000155511	0.000155462	9.96328e-06	4.29818e-06	6.30208e-06	7.30989e-06	6.91909e-06	5.09737e-06	1.59726e-06	3.36843e-06	6.88742e-06	0.000153749	1.60041e-06	1.71422e-06
0.000168949	0.000181126	6.36547e-06	2.73371e-06	1.02921e-05	0.00016415	4.7513e-06	2.11438e-05	1.24613e-05	1.33797e-05	5.30904e-06	0.000161155	0.000164125	0.000165482	4.69077e-06	5.19326e-06	3.15945e-06	2.85515e-06	0.000167682	0.000166483	0.000166461	8.18151e-06	6.24568e-06	3.26027e-06	0.000158456	4.68371e-06	1.04148e-05	3.1718e-06	2.71451e-06	3.20615e-06	2.43787e-06	0.000169182	4.72483e-06	1.11793e-05	0.000162041	3.70402e-06	0.000159179	0.000163299	0.000160062	6.99716e-06	1.06845e-05	0.000157066	0.000155473	8.0311e-06	3.20833e-06	5.22653e-06	1.12512e-05	0.000161674	3.1366e-06	3.25507e-06
1.93323e-05	0.000176637	4.04643e-06	1.61449e-06	6.11962e-06	1.60274e-05	3.5712e-06	1.82223e-05	9.48023e-06	9.16512e-06	3.63086e-06	1.32296e-05	1.47483e-05	1.66244e-05	2.89505e-06	3.75501e-06	1.77684e-06	1.84939e-06	0.000160233	0.00015929	1.63493e-05	7.88953e-06	5.65083e-06	2.15474e-06	1.13127e-05	2.55356e-06	5.59443e-06	2.09561e-06	1.72408e-06	2.06572e-06	1.47518e-06	0.000161564	3.06248e-06	6.16486e-06	1.16139e-05	2.13698e-06	1.08054e-05	1.15878e-05	0.000154467	6.00089e-06	7.80894e-06	8.31917e-06	7.08434e-06	5.47355e-06	1.7252e-06	3.10876e-06	6.79673e-06	0.000155336	2.12626e-06	2.23011e-06
2.12215e-05	0.000178437	5.69826e-06	2.14836e-06	7.28819e-06	1.66833e-05	3.96541e-06	1.92194e-05	1.05913e-05	1.00388e-05	4.74067e-06	0.000159718	0.000160549	1.82289e-05	3.45931e-06	4.50864e-06	2.49309e-06	2.24126e-06	0.000163811	0.000163221	0.000163791	7.76904e-06	5.78784e-06	2.69778e-06	1.27075e-05	3.78466e-06	8.31404e-06	2.53683e-06	2.15279e-06	2.62872e-06	1.80493e-06	0.000166347	4.11609e-06	8.67603e-06	0.000159073	3.06647e-06	0.00015693	1.53392e-05	0.000158328	6.67601e-06	8.6416e-06	0.000154976	9.82292e-06	7.0543e-06	2.58294e-06	4.50015e-06	9.80626e-06	0.000159398	2.62795e-06	2.6444e-06
0.000164239	0.000178246	3.77557e-06	1.75166e-06	0.000150131	1.76757e-05	4.242e-06	0.00016361	1.13661e-05	1.06478e-05	3.3788e-06	1.24192e-05	0.000159524	1.78962e-05	3.34924e-06	4.11014e-06	1.78922e-06	2.09894e-06	1.70035e-05	0.000159061	1.44626e-05	8.21743e-06	5.9129e-06	2.1918e-06	0.000155334	2.42969e-06	5.13857e-06	2.50443e-06	1.99366e-06	2.36839e-06	1.643e-06	1.66226e-05	3.05304e-06	5.66439e-06	1.0731e-05	2.09606e-06	9.36462e-06	1.07146e-05	0.000153294	0.000150464	8.02408e-06	7.33527e-06	6.13409e-06	6.04641e-06	1.68049e-06	2.74547e-06	6.51085e-06	1.08175e-05	2.4916e-06	2.56805e-06
1.15173e-05	2.26088e-05	2.53327e-06	5.9335e-07	2.61233e-06	0.000159038	1.73039e-06	8.63435e-06	4.5618e-06	4.00568e-06	3.31276e-06	1.18595e-05	8.02058e-06	1.0552e-05	1.23099e-06	2.01252e-06	6.23922e-07	9.52622e-07	7.64076e-06	6.80475e-06	1.19939e-05	1.0768e-05	7.66592e-06	1.59792e-06	4.93151e-06	1.00959e-06	2.35376e-06	8.73632e-07	6.27354e-07	8.36604e-07	4.29714e-07	1.25269e-05	1.35879e-06	2.53273e-06	4.58121e-06	1.47367e-06	9.67241e-06	6.40887e-06	5.04447e-06	2.30025e-06	3.39905e-06	2.84697e-06	2.62364e-06	2.77968e-06	6.93985e-07	2.18849e-06	2.99301e-06	4.39126e-06	1.01679e-06	1.04494e-06
0.00016837	0.00018041	6.07458e-06	2.7214e-06	0.00015323	0.000164659	4.76491e-06	2.13161e-05	1.27055e-05	1.34891e-05	5.02647e-06	1.78841e-05	0.000163412	0.000165434	0.000147517	5.15366e-06	3.11943e-06	2.94206e-06	0.000166255	0.000165221	0.000164851	8.56847e-06	6.62218e-06	3.26566e-06	0.000158668	4.26576e-06	9.76742e-06	3.20625e-06	2.73592e-06	3.20127e-06	2.46308e-06	0.000167034	4.57607e-06	0.000153155	0.000160773	3.44173e-06	0.000158294	0.000161975	0.00015872	6.95624e-06	9.83076e-06	1.31408e-05	1.17478e-05	7.56467e-06	2.929e-06	4.69874e-06	1.01431e-05	0.00016026	3.14108e-06	3.24141e-06
1.28917e-05	0.000167987	2.59569e-06	7.72916e-07	3.03231e-06	0.000159144	2.17768e-06	1.01572e-05	5.21975e-06	4.80023e-06	2.78227e-06	1.04417e-05	9.01388e-06	0.000155674	1.70094e-06	2.37452e-06	8.28124e-07	1.17418e-06	8.73098e-06	7.68365e-06	1.09554e-05	0.00015239	6.80167e-06	1.49025e-06	0.000149509	1.19476e-06	2.72973e-06	1.15756e-06	7.76358e-07	1.08011e-06	5.6313e-07	1.15613e-05	1.61869e-06	2.88332e-06	5.18139e-06	1.35086e-06	8.01099e-06	6.51275e-06	5.41383e-06	2.79604e-06	3.93909e-06	3.41639e-06	3.11156e-06	3.03125e-06	7.81203e-07	1.91337e-06	3.3913e-06	5.38004e-06	1.05954e-06	1.11535e-06
1.19111e-05	2.31878e-05	2.19357e-06	4.10218e-07	2.46446e-06	1.44185e-05	1.7416e-06	9.39265e-06	4.6578e-06	4.21765e-06	2.49662e-06	1.01228e-05	7.86267e-06	1.08927e-05	1.29292e-06	1.94998e-06	4.52831e-07	7.62802e-07	8.16379e-06	7.0716e-06	1.05429e-05	8.65519e-06	6.35439e-06	1.15139e-06	5.05891e-06	8.63017e-07	2.35331e-06	7.43463e-07	3.86912e-07	7.08326e-07	2.47945e-07	1.10957e-05	1.25253e-06	2.45455e-06	4.66449e-06	1.04992e-06	7.65018e-06	6.00951e-06	5.00217e-06	2.33757e-06	3.53236e-06	2.93323e-06	2.7159e-06	2.6721e-06	4.9017e-07	1.56029e-06	2.96819e-06	4.75344e-06	7.46131e-07	7.82175e-07
0.000169642	0.000180611	6.16536e-06	2.61147e-06	9.61075e-06	0.00016545	5.14365e-06	1.84027e-05	1.23082e-05	1.12371e-05	4.84921e-06	1.87968e-05	0.000164227	0.000166485	3.74903e-06	5.06417e-06	3.15224e-06	2.66971e-06	0.00016784	0.000167431	0.000168345	8.47494e-06	5.96789e-06	3.0683e-06	1.46152e-05	5.36665e-06	0.000155741	3.13151e-06	2.54078e-06	3.01561e-06	2.31486e-06	0.000170339	4.51411e-06	1.14995e-05	0.00016409	3.40423e-06	0.000161776	0.000164715	0.000162959	7.20119e-06	8.87204e-06	0.000160221	0.000158552	8.23819e-06	2.95424e-06	4.94928e-06	1.30976e-05	0.000164123	2.86935e-06	3.69731e-06
0.000171246	0.000182801	6.52441e-06	2.6612e-06	1.05367e-05	2.27359e-05	5.28318e-06	0.000163962	1.38823e-05	1.25184e-05	5.18722e-06	0.000163045	0.000165609	0.000167989	4.06454e-06	5.45524e-06	3.23602e-06	2.68737e-06	0.000169516	0.000169611	0.00016906	8.60383e-06	5.79287e-06	3.09684e-06	1.59545e-05	5.3722e-06	0.000156201	3.37745e-06	2.64771e-06	3.1887e-06	2.32028e-06	0.000171493	4.82713e-06	1.27693e-05	0.000165871	3.55959e-06	0.000161982	0.000165876	0.000164335	8.39319e-06	9.7623e-06	0.000161612	0.000158918	0.000152142	3.13986e-06	5.01423e-06	0.000157009	0.000165488	3.10658e-06	4.11066e-06
0.000164756	0.000176005	4.11999e-06	1.54283e-06	0.00015042	0.0001634	3.56493e-06	1.50717e-05	9.16448e-06	8.48262e-06	3.51462e-06	1.55686e-05	1.66857e-05	0.00016285	2.65346e-06	3.4407e-06	1.66683e-06	1.79276e-06	0.000161623	0.000161019	0.000162166	8.47342e-06	5.48954e-06	2.05578e-06	0.000154972	3.07927e-06	8.13303e-06	2.21889e-06	1.49121e-06	1.97572e-06	1.23486e-06	0.000163692	2.95483e-06	7.57305e-06	0.000157742	2.19217e-06	1.41971e-05	0.000158802	0.00015738	5.76581e-06	6.55724e-06	1.16425e-05	1.01105e-05	5.85783e-06	1.67882e-06	3.04692e-06	8.58085e-06	0.000157675	1.79097e-06	2.71133e-06
1.9083e-05	3.05194e-05	6.53032e-06	1.93287e-06	5.45935e-06	1.64546e-05	3.38475e-06	1.51719e-05	8.76032e-06	8.5398e-06	4.69229e-06	1.61503e-05	0.00015791	1.6029e-05	3.08118e-06	4.4469e-06	2.58964e-06	1.9735e-06	0.000161089	0.000160857	0.0001636	8.23468e-06	6.31046e-06	2.57595e-06	8.80357e-06	4.43218e-06	0.000151994	2.25244e-06	1.76508e-06	2.23977e-06	1.55161e-06	0.000165039	4.22798e-06	8.40961e-06	0.000158131	2.96076e-06	0.000157846	0.000159018	0.000156508	4.91536e-06	7.60653e-06	0.000154513	0.000152985	6.86844e-06	2.4036e-06	4.7307e-06	0.000153397	0.00015737	2.22708e-06	2.33619e-06
0.000165286	0.000182816	5.13827e-06	2.44274e-06	0.000152443	1.71761e-05	4.59838e-06	0.000166791	1.23485e-05	1.158e-05	4.37005e-06	0.000158593	0.000163105	0.00016456	4.10417e-06	5.12287e-06	2.69575e-06	2.58088e-06	0.000165754	0.000165096	0.000162267	7.65316e-06	5.77083e-06	2.77024e-06	0.000161982	3.65131e-06	7.62488e-06	3.01642e-06	2.84568e-06	3.02685e-06	2.39247e-06	2.32386e-05	4.10387e-06	8.57866e-06	0.000160722	3.0333e-06	1.27062e-05	1.39951e-05	0.000159787	0.000151953	9.25403e-06	0.000155958	9.75918e-06	7.19308e-06	2.68509e-06	4.06551e-06	9.44751e-06	0.000160717	3.81742e-06	3.35482e-06
0.000164347	0.000177729	3.38684e-06	1.69722e-06	5.95487e-06	1.81756e-05	0.000147652	0.000163971	1.1448e-05	0.0001552	3.21174e-06	1.15884e-05	1.47866e-05	0.000162136	3.22129e-06	3.81632e-06	1.56953e-06	1.97863e-06	1.61137e-05	1.38889e-05	1.36442e-05	8.07308e-06	5.63928e-06	2.0494e-06	1.06742e-05	2.11741e-06	4.52658e-06	2.42999e-06	1.79944e-06	2.2228e-06	1.43349e-06	1.49568e-05	2.74987e-06	5.05981e-06	9.61912e-06	1.87859e-06	8.2362e-06	1.03199e-05	8.09113e-06	6.2243e-06	8.208e-06	6.15735e-06	5.6323e-06	5.60459e-06	1.4863e-06	2.31694e-06	5.77783e-06	9.11937e-06	2.173e-06	2.41953e-06
1.61505e-05	0.000172386	2.78251e-06	1.02215e-06	4.22887e-06	1.57636e-05	3.3055e-06	1.4622e-05	7.57232e-06	7.25606e-06	2.76346e-06	1.07074e-05	1.11009e-05	0.000158289	2.34748e-06	2.83676e-06	9.74702e-07	1.41242e-06	1.16707e-05	1.02966e-05	1.18992e-05	8.29469e-06	5.78172e-06	1.62576e-06	7.774e-06	1.46138e-06	3.35401e-06	1.5844e-06	1.13219e-06	1.40882e-06	8.99042e-07	1.29363e-05	1.9945e-06	3.63399e-06	6.89749e-06	1.42808e-06	7.97633e-06	7.87827e-06	6.41605e-06	4.21421e-06	5.58882e-06	4.45104e-06	3.97139e-06	4.03485e-06	9.43759e-07	1.89187e-06	4.25416e-06	6.90806e-06	1.42596e-06	1.59388e-06
1.31465e-05	0.000168108	2.16983e-06	4.1771e-07	2.68379e-06	1.43753e-05	2.07413e-06	1.05598e-05	5.45434e-06	4.87461e-06	2.29997e-06	1.00746e-05	8.55331e-06	1.17217e-05	1.43805e-06	2.08416e-06	4.04299e-07	7.5317e-07	8.98197e-06	7.76096e-06	1.07255e-05	8.04008e-06	5.59459e-06	1.08147e-06	5.44138e-06	8.74465e-07	2.50577e-06	8.62365e-07	4.22956e-07	7.50291e-07	2.27742e-07	1.13037e-05	1.29515e-06	2.60617e-06	5.10949e-06	9.50415e-07	7.59483e-06	6.31668e-06	5.0711e-06	2.73879e-06	3.87335e-06	3.20353e-06	2.89695e-06	2.97154e-06	4.10546e-07	1.41626e-06	3.19042e-06	5.13209e-06	7.99173e-07	9.22261e-07
1.25551e-05	2.38434e-05	2.13366e-06	4.25807e-07	2.57612e-06	1.40449e-05	0.000145371	1.00093e-05	5.23278e-06	4.83577e-06	2.3881e-06	1.0076e-05	8.0513e-06	1.15669e-05	1.4947e-06	1.99918e-06	3.93798e-07	7.86011e-07	8.48738e-06	7.31284e-06	1.04571e-05	7.66195e-06	5.46304e-06	1.12951e-06	4.93966e-06	8.18724e-07	2.29085e-06	8.46912e-07	4.43896e-07	7.83001e-07	3.93882e-07	1.0965e-05	1.32923e-06	2.39973e-06	4.81154e-06	9.91034e-07	7.52886e-06	6.04853e-06	4.70341e-06	2.69247e-06	3.81222e-06	2.91915e-06	2.69601e-06	2.92732e-06	4.47634e-07	1.42019e-06	2.98349e-06	4.67195e-06	8.05828e-07	9.04064e-07
1.6921e-05	0.00017204	3.02669e-06	1.09125e-06	4.5671e-06	0.000161832	0.000146264	1.34247e-05	7.45214e-06	6.88799e-06	2.9742e-06	1.16523e-05	0.000155329	0.000158586	2.13005e-06	2.96587e-06	1.13973e-06	1.47779e-06	1.1917e-05	1.08366e-05	1.25771e-05	0.000153051	6.83465e-06	1.70018e-06	0.000152221	1.65803e-06	4.05766e-06	1.8825e-06	1.25921e-06	1.4356e-06	8.24701e-07	1.3543e-05	1.97898e-06	4.23514e-06	7.7466e-06	1.57104e-06	9.12274e-06	8.8728e-06	7.71102e-06	4.65152e-06	5.10775e-06	5.61021e-06	4.81726e-06	4.22678e-06	1.03372e-06	2.12215e-06	4.9178e-06	7.93415e-06	1.81661e-06	2.18159e-06
0.000164106	0.000174863	0.000152448	3.58931e-06	6.98367e-06	1.58942e-05	4.68965e-06	1.70677e-05	1.08832e-05	1.01302e-05	0.000150608	0.000162577	1.66892e-05	1.64545e-05	4.49021e-06	6.67156e-06	4.87117e-06	3.42097e-06	0.000163343	0.000163531	0.000165864	8.17476e-06	6.84837e-06	4.12003e-06	1.00576e-05	0.000150111	0.000155414	3.68153e-06	3.34312e-06	3.94328e-06	3.0813e-06	0.000168027	6.29998e-06	0.00015522	0.000160867	0.000148686	0.000160023	0.000161712	0.000159518	6.50355e-06	9.45507e-06	0.000157986	0.000155757	0.000151765	0.00014813	0.000150141	0.00015721	0.000160688	3.48305e-06	3.61644e-06
1.40121e-05	0.000170094	2.80187e-06	8.72252e-07	3.34542e-06	1.48088e-05	2.45928e-06	1.14151e-05	5.86352e-06	5.5718e-06	3.06977e-06	1.12448e-05	9.37333e-06	0.000157345	2.02869e-06	2.60224e-06	8.88572e-07	1.33082e-06	9.82809e-06	8.56283e-06	1.17809e-05	7.66352e-06	5.59842e-06	1.58804e-06	6.11882e-06	1.33296e-06	3.02453e-06	1.30247e-06	8.30506e-07	1.28491e-06	7.73518e-07	1.26352e-05	1.77789e-06	3.22385e-06	5.763e-06	1.51429e-06	8.444e-06	7.17857e-06	5.91891e-06	3.13042e-06	4.55591e-06	3.84801e-06	3.55654e-06	3.39243e-06	9.35283e-07	2.05461e-06	3.75238e-06	6.01034e-06	1.10254e-06	1.21762e-06
1.74165e-05	0.000176488	3.00554e-06	1.2728e-06	5.78219e-06	1.56803e-05	3.35427e-06	0.000161289	8.49796e-06	8.1888e-06	2.89966e-06	1.15479e-05	1.35504e-05	0.000160581	2.64534e-06	3.17586e-06	1.28394e-06	1.65672e-06	1.51665e-05	1.38627e-05	1.34281e-05	7.87362e-06	5.62441e-06	1.81493e-06	0.000155965	1.75214e-06	3.86776e-06	1.8748e-06	1.49614e-06	1.69033e-06	1.23961e-06	1.58328e-05	2.19769e-06	4.40836e-06	9.95766e-06	1.64384e-06	8.73717e-06	8.70035e-06	9.81066e-06	5.67342e-06	6.49173e-06	6.72752e-06	5.1586e-06	4.42324e-06	1.2139e-06	2.21175e-06	4.91239e-06	1.05534e-05	1.98974e-06	1.96924e-06
1.7204e-05	0.000177294	2.90767e-06	1.25777e-06	6.24421e-06	1.53264e-05	3.27494e-06	0.00016263	8.24529e-06	8.16668e-06	2.79521e-06	1.16925e-05	1.44613e-05	0.000160568	2.81868e-06	3.72182e-06	1.2662e-06	1.57166e-06	1.57639e-05	1.40758e-05	1.38809e-05	7.6677e-06	5.41279e-06	1.73025e-06	0.00015764	1.74194e-06	3.78941e-06	1.86561e-06	2.08004e-06	1.68307e-06	1.71619e-06	1.60138e-05	2.15844e-06	4.85424e-06	1.04018e-05	1.60391e-06	9.28963e-06	8.39991e-06	1.01642e-05	6.66325e-06	6.51163e-06	7.58049e-06	5.94803e-06	4.32903e-06	1.19465e-06	2.16824e-06	5.11467e-06	1.08529e-05	2.99692e-06	2.58477e-06
1.6772e-05	0.000176759	2.86475e-06	1.19218e-06	5.99156e-06	1.5215e-05	3.16316e-06	0.000161946	7.84261e-06	7.7949e-06	2.75627e-06	1.1591e-05	1.39903e-05	0.000160263	2.72482e-06	3.60923e-06	1.20806e-06	1.52602e-06	1.52996e-05	1.36222e-05	1.37356e-05	7.68911e-06	5.45169e-06	1.68812e-06	0.000157216	1.67642e-06	3.6852e-06	1.79258e-06	1.99833e-06	1.59975e-06	1.64036e-06	1.57853e-05	2.08615e-06	4.69878e-06	1.00683e-05	1.55636e-06	9.25294e-06	8.23453e-06	9.89926e-06	6.35524e-06	6.26175e-06	7.33119e-06	5.78131e-06	4.17658e-06	1.13775e-06	2.12595e-06	4.97052e-06	1.05665e-05	2.88889e-06	2.47051e-06
1.90506e-05	0.000175577	3.31772e-06	1.42028e-06	0.000148851	1.68369e-05	3.76384e-06	1.81227e-05	0.000153531	9.22178e-06	3.02742e-06	1.15677e-05	0.000157671	1.63691e-05	2.91563e-06	3.54579e-06	1.38272e-06	1.71934e-06	1.44565e-05	0.000156572	1.30812e-05	8.2978e-06	5.77334e-06	1.87695e-06	1.02694e-05	1.96317e-06	4.37164e-06	2.0953e-06	1.53968e-06	1.94462e-06	1.16344e-06	1.45249e-05	2.61973e-06	4.74942e-06	8.96576e-06	1.76085e-06	8.54196e-06	9.32817e-06	8.19721e-06	0.000149517	7.00882e-06	5.93362e-06	4.96992e-06	5.33957e-06	1.29699e-06	2.25827e-06	5.56111e-06	8.73068e-06	2.06771e-06	2.21208e-06
1.86238e-05	0.000184514	5.48931e-06	3.74874e-06	1.16738e-05	1.41094e-05	5.07169e-06	2.82614e-05	9.8893e-06	9.86669e-06	4.8865e-06	1.59336e-05	0.000164052	2.16124e-05	5.24033e-06	7.79821e-06	4.1252e-06	3.54579e-06	0.000165785	0.000164945	0.000161912	7.89297e-06	5.92258e-06	3.77652e-06	0.000170421	4.49186e-06	7.31706e-06	4.09745e-06	6.63677e-06	3.80728e-06	5.95885e-06	0.000165773	4.71563e-06	9.95888e-06	0.000161577	3.86636e-06	0.000156175	1.12628e-05	0.000161701	1.363e-05	8.91719e-06	0.000158545	0.000154013	6.18307e-06	3.79203e-06	5.09636e-06	9.5634e-06	0.000162434	0.000150395	6.96777e-06
1.96603e-05	0.000179739	4.38975e-06	1.90007e-06	7.59645e-06	1.59134e-05	3.79992e-06	2.07278e-05	1.00995e-05	9.70311e-06	3.72282e-06	1.3823e-05	1.67902e-05	1.91379e-05	3.27547e-06	4.10116e-06	2.10473e-06	2.07156e-06	0.000162808	0.000162115	1.72815e-05	7.57317e-06	5.54844e-06	2.32168e-06	0.000159234	2.89646e-06	6.13369e-06	2.35231e-06	2.12221e-06	2.30072e-06	1.84876e-06	0.00016355	3.35292e-06	6.91616e-06	0.000157784	2.3259e-06	1.11322e-05	1.21769e-05	0.000157149	7.09381e-06	8.29807e-06	1.06271e-05	7.96908e-06	5.76411e-06	1.97539e-06	3.31505e-06	7.48456e-06	0.000158396	2.74573e-06	2.58944e-06
0.000164224	0.000181765	3.71988e-06	2.08193e-06	0.000151475	0.000160765	4.41057e-06	0.000167262	1.14505e-05	0.000154992	3.49156e-06	1.2935e-05	1.85156e-05	0.000163823	0.000146867	5.06383e-06	2.03583e-06	2.37496e-06	0.000162904	1.75935e-05	1.58934e-05	7.83295e-06	5.65173e-06	2.42065e-06	0.000161306	2.57028e-06	4.98e-06	2.71959e-06	3.2259e-06	2.55576e-06	2.90289e-06	1.7997e-05	3.13623e-06	6.56739e-06	1.34445e-05	2.26222e-06	1.01996e-05	1.05346e-05	1.21776e-05	9.17419e-06	9.01981e-06	9.85219e-06	7.75231e-06	5.70866e-06	1.92405e-06	2.76595e-06	6.55116e-06	1.32523e-05	4.32547e-06	3.76125e-06
2.16369e-05	0.000190247	1.15952e-05	1.4346e-05	2.0314e-05	1.77445e-05	1.27025e-05	0.000177733	1.55719e-05	1.52287e-05	1.14149e-05	2.0455e-05	0.000170452	2.72593e-05	1.37859e-05	0.000155861	1.49844e-05	1.36031e-05	2.96298e-05	2.85123e-05	2.44392e-05	1.40074e-05	1.20622e-05	1.27583e-05	0.000181831	1.25388e-05	1.23333e-05	1.35253e-05	0.000159503	1.32775e-05	0.000159877	2.76733e-05	1.21869e-05	1.63585e-05	2.60653e-05	1.23285e-05	2.03427e-05	1.38427e-05	2.61315e-05	0.000163818	1.42574e-05	2.45144e-05	1.91957e-05	1.17869e-05	1.3758e-05	1.19431e-05	1.46158e-05	2.66823e-05	0.000160265	0.000156651
1.14136e-05	2.18346e-05	2.98594e-06	8.5076e-07	2.89345e-06	0.000160187	1.85936e-06	8.28115e-06	4.53221e-06	3.87872e-06	3.77856e-06	1.17003e-05	8.55167e-06	1.06045e-05	1.23649e-06	2.13719e-06	8.15129e-07	1.233e-06	7.14452e-06	6.76722e-06	1.18893e-05	0.000155675	0.000152375	2.1027e-06	4.96205e-06	1.15939e-06	2.35845e-06	1.00012e-06	8.9186e-07	9.56337e-07	5.95964e-07	1.20928e-05	1.50265e-06	2.57444e-06	4.51045e-06	1.92156e-06	9.67911e-06	6.54955e-06	4.60549e-06	2.36407e-06	3.27063e-06	2.71212e-06	2.4205e-06	3.22199e-06	9.53022e-07	2.37474e-06	3.30392e-06	4.10064e-06	1.35417e-06	1.27619e-06
1.64033e-05	0.000171956	5.97727e-06	1.76838e-06	4.74019e-06	1.57272e-05	3.07822e-06	1.34187e-05	7.85649e-06	7.16008e-06	4.44891e-06	0.000158332	0.000156462	1.41419e-05	2.91432e-06	4.15176e-06	2.17218e-06	1.86051e-06	1.42805e-05	0.000157695	0.000160413	8.43366e-06	6.56063e-06	2.39714e-06	7.70048e-06	3.17331e-06	0.000150328	2.00292e-06	1.6244e-06	2.19363e-06	1.3651e-06	0.000161829	0.000147145	0.000149725	0.00015447	2.80591e-06	0.000155783	0.000155387	1.04313e-05	4.52187e-06	6.3014e-06	8.18833e-06	6.60411e-06	0.000149529	2.07057e-06	3.76364e-06	0.00015138	1.0404e-05	1.92013e-06	1.98582e-06
1.08276e-05	2.12173e-05	2.19191e-06	5.73315e-07	2.36566e-06	0.000158723	1.78001e-06	8.65597e-06	4.45657e-06	3.9295e-06	2.43735e-06	9.13467e-06	7.45795e-06	1.01136e-05	1.34272e-06	1.8933e-06	6.50681e-07	9.38418e-07	7.1653e-06	6.3816e-06	9.39726e-06	0.000155344	0.000151218	1.24672e-06	5.31252e-06	9.60121e-07	2.31289e-06	8.68877e-07	5.93575e-07	8.21083e-07	4.21597e-07	9.71894e-06	1.3744e-06	2.41048e-06	4.23873e-06	1.14412e-06	6.74892e-06	5.34465e-06	4.45963e-06	2.33902e-06	3.22032e-06	2.75563e-06	2.41785e-06	2.53001e-06	5.9768e-07	1.51804e-06	2.85216e-06	4.27563e-06	9.45403e-07	9.38459e-07
1.39205e-05	2.4996e-05	2.17973e-06	4.91514e-07	2.74004e-06	1.474e-05	2.6328e-06	1.16618e-05	6.77392e-06	6.51642e-06	2.41923e-06	9.96334e-06	9.10944e-06	0.000156575	1.73049e-06	2.44072e-06	4.53087e-07	8.45866e-07	8.7354e-06	7.80945e-06	1.01868e-05	7.44311e-06	5.24119e-06	1.14022e-06	5.66673e-06	8.83338e-07	2.53977e-06	1.54928e-06	6.17147e-07	8.57633e-07	3.51756e-07	1.08881e-05	1.36409e-06	2.46396e-06	5.04945e-06	1.02207e-06	7.28729e-06	6.11955e-06	4.79031e-06	3.79548e-06	3.84598e-06	3.21068e-06	2.77013e-06	3.74583e-06	5.07889e-07	1.44579e-06	3.26914e-06	4.80535e-06	1.45639e-06	1.85341e-06
0.000170057	0.000181139	4.10292e-06	2.44552e-06	5.93919e-06	2.22648e-05	5.68676e-06	0.00017022	0.00016238	0.000161185	4.01477e-06	1.22323e-05	0.000160788	0.000165467	4.7469e-06	6.93203e-06	2.40363e-06	2.60696e-06	1.55897e-05	1.56452e-05	1.16867e-05	8.32524e-06	5.52626e-06	2.58314e-06	0.000155119	2.79713e-06	5.99213e-06	0.000147934	3.78975e-06	3.02969e-06	2.19406e-06	1.41436e-05	3.47962e-06	5.17393e-06	9.81493e-06	2.42605e-06	8.00979e-06	9.73269e-06	7.60912e-06	0.000155779	8.16898e-06	7.24468e-06	5.38656e-06	1.05114e-05	2.19561e-06	2.72999e-06	7.59509e-06	8.40276e-06	5.8514e-06	7.80988e-06
0.00017258	0.00018385	7.28161e-06	3.48368e-06	0.000152965	0.000165809	6.36641e-06	0.000170674	0.000162576	0.000162211	5.93394e-06	0.000161391	0.000165779	0.00016789	5.41189e-06	0.000151018	4.02283e-06	3.39297e-06	0.000167775	0.000166965	0.00016459	8.51655e-06	6.5018e-06	3.73998e-06	0.000157996	5.2499e-06	0.000154416	4.77517e-06	4.01195e-06	0.000147449	3.02496e-06	0.000167018	0.000149174	1.13584e-05	0.000162027	4.079e-06	1.37311e-05	0.000161855	0.000158388	1.14506e-05	1.21023e-05	0.000157389	1.16569e-05	0.000154671	3.77562e-06	5.25633e-06	0.000156403	0.000160153	5.08384e-06	5.92764e-06
1.14136e-05	2.18346e-05	2.98594e-06	8.5076e-07	2.89345e-06	0.000160187	1.85936e-06	8.28115e-06	4.53221e-06	3.87872e-06	3.77856e-06	1.17003e-05	8.55167e-06	1.06045e-05	1.23649e-06	2.13719e-06	8.15129e-07	1.233e-06	7.14452e-06	6.76722e-06	1.18893e-05	0.000155675	0.000152375	2.1027e-06	4.96205e-06	1.15939e-06	2.35845e-06	1.00012e-06	8.9186e-07	9.56337e-07	5.95964e-07	1.20928e-05	1.50265e-06	2.57444e-06	4.51045e-06	1.92156e-06	9.67911e-06	6.54955e-06	4.60549e-06	2.36407e-06	3.27063e-06	2.71212e-06	2.4205e-06	3.22199e-06	9.53022e-07	2.37474e-06	3.30392e-06	4.10064e-06	1.35417e-06	1.27619e-06
1.14136e-05	2.18346e-05	2.98594e-06	8.5076e-07	2.89345e-06	0.000160187	1.85936e-06	8.28115e-06	4.53221e-06	3.87872e-06	3.77856e-06	1.17003e-05	8.55167e-06	1.06045e-05	1.23649e-06	2.13719e-06	8.15129e-07	1.233e-06	7.14452e-06	6.76722e-06	1.18893e-05	0.000155675	0.000152375	2.1027e-06	4.96205e-06	1.15939e-06	2.35845e-06	1.00012e-06	8.9186e-07	9.56337e-07	5.95964e-07	1.20928e-05	1.50265e-06	2.57444e-06	4.51045e-06	1.92156e-06	9.67911e-06	6.54955e-06	4.60549e-06	2.36407e-06	3.27063e-06	2.71212e-06	2.4205e-06	3.22199e-06	9.53022e-07	2.37474e-06	3.30392e-06	4.10064e-06	1.35417e-06	1.27619e-06
1.51787e-05	2.48849e-05	3.13425e-06	1.09953e-06	3.1412e-06	0.000161675	2.16837e-06	9.07318e-06	4.59134e-06	4.68606e-06	2.90007e-06	9.9084e-06	9.9064e-06	1.27645e-05	1.27132e-06	2.19982e-06	5.11497e-07	1.34141e-06	7.81787e-06	7.11733e-06	1.01465e-05	8.43053e-06	5.90256e-06	1.55555e-06	4.82141e-06	1.08453e-06	2.43627e-06	8.08023e-07	7.29424e-07	7.57605e-07	3.15172e-07	1.10231e-05	1.47385e-06	2.34328e-06	4.5829e-06	1.16432e-06	7.70849e-06	5.9218e-06	4.54078e-06	2.24957e-06	3.55785e-06	2.75057e-06	2.50829e-06	2.9651e-06	6.29437e-07	1.55961e-06	3.08147e-06	4.3131e-06	8.94655e-07	8.31218e-07
0.000164349	0.000176234	4.17697e-06	1.93988e-06	5.38748e-06	1.67198e-05	4.00994e-06	0.000162483	0.000155703	1.12528e-05	3.88624e-06	0.000155766	1.4222e-05	0.000160266	0.000146954	0.000147936	2.04758e-06	2.24411e-06	0.000159407	1.44968e-05	1.50181e-05	7.99787e-06	5.83724e-06	2.4878e-06	9.01515e-06	2.63252e-06	5.17948e-06	2.65803e-06	1.94383e-06	0.000146089	1.71681e-06	1.63689e-05	0.000146685	6.1285e-06	1.03449e-05	2.42145e-06	9.2556e-06	1.13496e-05	7.91876e-06	5.87822e-06	9.17506e-06	6.84369e-06	5.98803e-06	0.000149263	1.96317e-06	2.81357e-06	6.53745e-06	9.96392e-06	2.27704e-06	2.53254e-06
1.66368e-05	0.000172912	3.09033e-06	1.27104e-06	0.000147812	1.62077e-05	0.000146792	1.49951e-05	7.83256e-06	7.69978e-06	3.03744e-06	1.09079e-05	1.14686e-05	0.000158853	2.73378e-06	3.03638e-06	1.18748e-06	1.68158e-06	1.21448e-05	1.05875e-05	1.2191e-05	8.35581e-06	5.93174e-06	1.85166e-06	8.10013e-06	1.69757e-06	3.65562e-06	1.83992e-06	1.34235e-06	1.66227e-06	1.13581e-06	1.31977e-05	2.20265e-06	3.93144e-06	7.20463e-06	1.66627e-06	8.20175e-06	8.29668e-06	6.64233e-06	4.47053e-06	5.99124e-06	4.6726e-06	4.21596e-06	4.30994e-06	1.15167e-06	2.11562e-06	4.51726e-06	7.17738e-06	1.62507e-06	1.81209e-06
1.15413e-05	2.25273e-05	1.95423e-06	2.89828e-07	2.26405e-06	1.34755e-05	1.54794e-06	8.91416e-06	4.37266e-06	3.94687e-06	2.22197e-06	9.81566e-06	7.38731e-06	1.06354e-05	1.19782e-06	1.72485e-06	2.66934e-07	6.33566e-07	7.78639e-06	6.67562e-06	1.02453e-05	7.73452e-06	5.51959e-06	9.75641e-07	4.46647e-06	6.55502e-07	2.04145e-06	5.63915e-07	2.01312e-07	5.98448e-07	1.46657e-07	1.06921e-05	1.09365e-06	2.16883e-06	4.32516e-06	8.71751e-07	7.30391e-06	5.65905e-06	4.45768e-06	2.0719e-06	3.31794e-06	2.58627e-06	2.42649e-06	2.42065e-06	3.29721e-07	1.3082e-06	2.62132e-06	4.38715e-06	5.32584e-07	5.69269e-07
1.89328e-05	0.000174308	0.000149862	2.25277e-06	5.39797e-06	1.62768e-05	3.63834e-06	1.58126e-05	9.69674e-06	8.90836e-06	5.07112e-06	0.000159348	1.45997e-05	1.5904e-05	3.67426e-06	5.30372e-06	2.92526e-06	2.34623e-06	0.0001603	0.000160131	0.000162803	8.22542e-06	6.42518e-06	2.77188e-06	8.48232e-06	0.000147974	0.000152259	2.44452e-06	2.04608e-06	2.63956e-06	1.81136e-06	0.000164318	0.000148054	8.34175e-06	0.000156926	3.35913e-06	1.36024e-05	0.000158004	0.00015526	5.15448e-06	7.76594e-06	0.000153752	8.91357e-06	0.000150666	2.72247e-06	4.85751e-06	0.000153381	1.30639e-05	2.31098e-06	2.46053e-06
0.000164077	0.000177044	3.33794e-06	1.48047e-06	5.59306e-06	1.79748e-05	3.86675e-06	0.000162896	1.08258e-05	1.04923e-05	3.1032e-06	1.16903e-05	0.000158293	0.000161015	3.11141e-06	3.71751e-06	1.49874e-06	1.83867e-06	0.000158793	1.37198e-05	1.37587e-05	8.52431e-06	5.64343e-06	1.94748e-06	1.02375e-05	2.16933e-06	4.65576e-06	2.27173e-06	1.64728e-06	2.02219e-06	1.17623e-06	1.49072e-05	2.77759e-06	5.05842e-06	9.52799e-06	1.79772e-06	8.66199e-06	1.01993e-05	8.17881e-06	6.04959e-06	7.85877e-06	6.23603e-06	5.61456e-06	5.66925e-06	1.39549e-06	2.43996e-06	5.90567e-06	9.19861e-06	2.18637e-06	2.36534e-06
1.12841e-05	2.22161e-05	2.0662e-06	3.94494e-07	2.34168e-06	1.41782e-05	1.70149e-06	9.08364e-06	4.53938e-06	4.02125e-06	2.22175e-06	9.42773e-06	7.49092e-06	1.0466e-05	1.26684e-06	1.83478e-06	4.19355e-07	7.38016e-07	7.71223e-06	6.72599e-06	9.77947e-06	9.07239e-06	6.76956e-06	1.05019e-06	5.05275e-06	7.94893e-07	2.21893e-06	6.93068e-07	3.57276e-07	6.60746e-07	2.30128e-07	1.02387e-05	1.2024e-06	2.32086e-06	4.38168e-06	9.35299e-07	7.00742e-06	5.56274e-06	4.57128e-06	2.24403e-06	3.32405e-06	2.71939e-06	2.45852e-06	2.52643e-06	4.10736e-07	1.36679e-06	2.82763e-06	4.45693e-06	7.2845e-07	7.33901e-07
0.000168437	0.000180096	3.74482e-06	1.89869e-06	5.81029e-06	2.10105e-05	4.93459e-06	0.00016812	0.000160185	0.000159328	3.57878e-06	1.19134e-05	0.000160248	0.000164441	4.13495e-06	5.81616e-06	1.84521e-06	2.18193e-06	1.58071e-05	1.515e-05	1.22857e-05	8.09433e-06	5.45686e-06	2.16921e-06	0.000154718	2.3885e-06	5.53166e-06	4.20096e-06	2.79262e-06	2.50728e-06	1.67781e-06	1.43508e-05	3.10772e-06	5.06375e-06	9.79959e-06	2.04422e-06	7.96734e-06	9.86617e-06	7.64184e-06	1.08268e-05	8.15926e-06	6.91067e-06	5.31778e-06	0.000151831	1.72815e-06	2.41108e-06	7.0284e-06	8.52201e-06	4.40271e-06	5.83123e-06
1.17871e-05	2.22909e-05	2.90125e-06	8.08735e-07	2.8606e-06	1.61716e-05	1.89567e-06	8.60235e-06	4.51229e-06	3.98485e-06	3.30275e-06	1.06318e-05	8.49335e-06	1.09554e-05	1.23644e-06	2.09942e-06	6.75962e-07	1.18259e-06	7.34434e-06	6.86955e-06	1.10803e-05	0.000154508	0.000151567	2.01554e-06	4.83487e-06	1.04544e-06	2.31658e-06	8.82084e-07	7.51492e-07	8.40791e-07	4.51958e-07	1.12952e-05	1.41305e-06	2.45372e-06	4.47277e-06	1.655e-06	8.5568e-06	6.2473e-06	4.41162e-06	2.29767e-06	3.28228e-06	2.67931e-06	2.40271e-06	3.17528e-06	8.20949e-07	2.11566e-06	3.27408e-06	4.21757e-06	1.13458e-06	1.04408e-06
1.30242e-05	2.44422e-05	2.33571e-06	4.93138e-07	2.70524e-06	1.38727e-05	1.87304e-06	1.08479e-05	5.19376e-06	4.86375e-06	2.44932e-06	1.01062e-05	8.26672e-06	1.1339e-05	1.46679e-06	2.07476e-06	5.0768e-07	7.96963e-07	0.000153055	7.88267e-06	1.16062e-05	8.1529e-06	5.71189e-06	1.18449e-06	5.21919e-06	1.01001e-06	2.65104e-06	8.22098e-07	4.35394e-07	8.23518e-07	3.09256e-07	1.21727e-05	1.48443e-06	2.91054e-06	5.32812e-06	1.07396e-06	7.66455e-06	7.08934e-06	5.19015e-06	2.569e-06	4.44006e-06	3.38723e-06	3.42761e-06	2.91526e-06	5.41941e-07	1.55193e-06	3.35915e-06	0.000149244	8.21463e-07	8.45644e-07
1.12691e-05	2.18489e-05	2.68307e-06	6.30561e-07	2.68932e-06	1.58995e-05	1.64903e-06	8.10777e-06	4.32671e-06	3.71829e-06	3.47798e-06	1.14953e-05	8.07147e-06	1.04585e-05	1.08017e-06	1.92255e-06	5.42625e-07	1.01671e-06	7.13918e-06	6.59724e-06	1.17438e-05	0.000154579	8.09466e-06	1.84719e-06	4.39199e-06	9.28364e-07	2.11201e-06	8.05157e-07	6.71875e-07	7.75428e-07	4.02759e-07	1.1975e-05	1.2646e-06	2.31535e-06	4.34811e-06	1.66722e-06	9.4076e-06	6.34544e-06	4.46569e-06	2.14862e-06	3.13378e-06	2.50309e-06	2.29113e-06	3.01326e-06	7.39439e-07	2.11473e-06	2.99861e-06	3.98197e-06	1.09942e-06	1.05303e-06
1.68597e-05	0.000170725	3.76905e-06	3.01047e-06	4.2753e-06	1.43794e-05	4.51016e-06	0.000160429	8.67377e-06	7.74637e-06	3.77953e-06	9.78478e-06	1.1008e-05	1.32452e-05	3.42565e-06	4.43018e-06	3.03312e-06	3.03705e-06	1.07766e-05	9.32269e-06	1.00206e-05	0.000152479	6.39039e-06	3.24972e-06	7.37784e-06	2.95038e-06	4.33237e-06	4.49819e-06	3.71065e-06	3.1213e-06	2.73722e-06	1.07609e-05	3.33884e-06	4.31461e-06	6.38893e-06	2.81976e-06	7.41252e-06	7.26353e-06	6.05632e-06	6.27585e-06	5.53936e-06	4.74247e-06	4.37852e-06	4.92937e-06	2.69142e-06	3.09063e-06	5.06648e-06	6.50759e-06	4.17921e-06	4.43537e-06
0.000176993	0.000185036	6.3771e-06	3.7225e-06	4.96855e-06	0.0001724	8.43123e-06	0.000178956	0.000171477	0.000166311	7.09234e-06	1.78385e-05	1.68947e-05	2.757e-05	5.65743e-06	1.27044e-05	3.6992e-06	3.62691e-06	1.67601e-05	1.48932e-05	8.28563e-06	9.4974e-06	5.16429e-06	3.34862e-06	0.000154193	3.73254e-06	5.86297e-06	9.72804e-06	9.09211e-06	4.11877e-06	3.58689e-06	1.19239e-05	4.22935e-06	4.81758e-06	7.39911e-06	3.30227e-06	8.42355e-06	9.23507e-06	6.58312e-06	0.000167509	8.9105e-06	6.35212e-06	4.84654e-06	0.000155502	3.41305e-06	3.41335e-06	8.70512e-06	6.5508e-06	0.0001556	0.000159037
1.08437e-05	2.13137e-05	2.18988e-06	4.60249e-07	2.38302e-06	1.50771e-05	1.67836e-06	8.69542e-06	4.53544e-06	3.83095e-06	2.54609e-06	1.03363e-05	7.32188e-06	9.95882e-06	1.23323e-06	1.90991e-06	5.65347e-07	8.06776e-07	7.40332e-06	6.54215e-06	1.0785e-05	0.000154293	7.89528e-06	1.33866e-06	4.83647e-06	9.0256e-07	2.22918e-06	8.21992e-07	5.38e-07	7.8001e-07	3.67933e-07	1.11442e-05	1.27747e-06	2.40827e-06	4.31548e-06	1.20656e-06	8.23227e-06	5.62191e-06	4.48487e-06	2.27783e-06	3.2304e-06	2.69096e-06	2.431e-06	2.61179e-06	5.8526e-07	1.57272e-06	2.86328e-06	4.33606e-06	9.64148e-07	9.54918e-07
0.000165089	0.000177695	3.41996e-06	1.70757e-06	5.85511e-06	0.000162402	4.25614e-06	0.000164134	0.000155204	0.000155298	3.26829e-06	1.14403e-05	1.50404e-05	0.00016188	3.32611e-06	3.95348e-06	1.57003e-06	2.00625e-06	1.59154e-05	1.37026e-05	1.33062e-05	8.46537e-06	5.85031e-06	2.07396e-06	1.04746e-05	2.15605e-06	4.55133e-06	2.41514e-06	1.758e-06	2.20768e-06	1.42857e-06	1.44764e-05	2.74864e-06	5.04298e-06	9.29078e-06	1.90311e-06	8.22652e-06	1.00865e-05	7.73746e-06	6.37544e-06	8.32942e-06	6.10472e-06	5.36329e-06	5.76414e-06	1.49138e-06	2.33296e-06	5.76878e-06	8.82322e-06	2.19223e-06	2.4923e-06
0.000161842	0.000175017	2.88086e-06	1.13403e-06	4.6239e-06	1.70087e-05	3.52624e-06	0.000160869	9.03076e-06	9.23444e-06	2.72559e-06	1.09309e-05	1.27044e-05	1.64487e-05	2.59467e-06	3.15523e-06	1.10539e-06	1.48355e-06	1.33794e-05	1.17383e-05	1.25105e-05	8.1254e-06	5.61114e-06	1.61844e-06	8.9446e-06	1.61814e-06	3.68896e-06	1.84127e-06	1.27805e-06	1.67985e-06	8.67726e-07	1.35647e-05	2.14679e-06	4.07875e-06	7.90612e-06	1.46969e-06	7.81107e-06	8.79915e-06	7.06269e-06	4.99622e-06	6.48671e-06	4.93485e-06	4.67763e-06	4.51432e-06	1.02846e-06	1.9249e-06	4.75969e-06	7.67084e-06	1.66454e-06	1.85327e-06
1.12691e-05	2.18489e-05	2.68307e-06	6.30561e-07	2.68932e-06	1.58995e-05	1.64903e-06	8.10777e-06	4.32671e-06	3.71829e-06	3.47798e-06	1.14953e-05	8.07147e-06	1.04585e-05	1.08017e-06	1.92255e-06	5.42625e-07	1.01671e-06	7.13918e-06	6.59724e-06	1.17438e-05	0.000154579	8.09466e-06	1.84719e-06	4.39199e-06	9.28364e-07	2.11201e-06	8.05157e-07	6.71875e-07	7.75428e-07	4.02759e-07	1.1975e-05	1.2646e-06	2.31535e-06	4.34811e-06	1.66722e-06	9.4076e-06	6.34544e-06	4.46569e-06	2.14862e-06	3.13378e-06	2.50309e-06	2.29113e-06	3.01326e-06	7.39439e-07	2.11473e-06	2.99861e-06	3.98197e-06	1.09942e-06	1.05303e-06
1.11542e-05	2.2085e-05	2.05545e-06	2.98713e-07	2.21316e-06	1.3282e-05	1.49423e-06	8.42943e-06	4.15561e-06	3.70487e-06	2.52938e-06	0.000153871	7.17971e-06	1.0577e-05	1.17549e-06	1.75844e-06	2.99663e-07	7.53005e-07	7.40884e-06	6.48567e-06	1.02781e-05	7.68847e-06	5.54973e-06	1.02523e-06	4.41534e-06	6.87228e-07	2.10848e-06	5.5389e-07	1.96924e-07	5.9756e-07	1.38146e-07	1.07492e-05	1.12337e-06	2.20931e-06	4.2053e-06	1.06738e-06	7.61235e-06	5.51625e-06	4.5385e-06	2.03471e-06	3.02381e-06	2.66326e-06	2.3459e-06	2.42426e-06	4.91623e-07	1.41912e-06	2.72293e-06	4.22223e-06	5.27452e-07	5.66252e-07
1.24261e-05	2.36928e-05	2.20841e-06	4.81232e-07	2.64735e-06	1.42126e-05	1.93419e-06	1.01654e-05	4.99179e-06	4.68518e-06	2.30352e-06	9.9114e-06	8.2941e-06	0.000155054	1.46521e-06	2.0195e-06	4.65431e-07	8.98954e-07	8.64821e-06	7.50985e-06	1.04091e-05	8.42907e-06	5.95088e-06	1.15821e-06	5.29024e-06	8.96637e-07	2.43851e-06	8.49469e-07	4.48243e-07	8.15325e-07	3.02486e-07	1.09751e-05	1.31508e-06	2.57839e-06	5.00143e-06	1.02386e-06	7.39472e-06	6.19014e-06	4.93354e-06	2.58236e-06	3.72215e-06	3.12341e-06	2.86533e-06	2.89966e-06	4.7816e-07	1.48772e-06	3.17981e-06	5.04755e-06	8.75114e-07	9.28319e-07
1.45657e-05	2.41399e-05	2.94071e-06	1.0146e-06	2.96547e-06	0.000161152	2.03078e-06	8.64104e-06	4.32518e-06	4.39007e-06	2.87436e-06	9.9996e-06	9.46364e-06	1.22125e-05	1.19623e-06	2.0443e-06	4.41781e-07	1.23521e-06	7.47511e-06	6.78558e-06	1.00292e-05	7.97127e-06	5.66918e-06	1.46888e-06	4.55695e-06	9.72082e-07	2.2591e-06	7.19523e-07	6.29336e-07	6.97988e-07	2.63007e-07	1.08163e-05	1.35126e-06	2.19731e-06	4.37403e-06	1.1401e-06	7.64121e-06	5.79272e-06	4.46334e-06	2.10658e-06	3.37029e-06	2.60003e-06	2.38362e-06	2.81334e-06	5.67109e-07	1.48892e-06	2.88272e-06	4.09372e-06	8.29749e-07	7.4538e-07
1.11723e-05	2.16934e-05	2.55428e-06	5.60089e-07	2.61921e-06	1.56622e-05	1.61746e-06	8.22609e-06	4.38082e-06	3.71797e-06	3.31043e-06	1.11483e-05	7.87454e-06	1.03131e-05	1.09737e-06	1.92153e-06	5.51167e-07	9.57364e-07	7.23157e-06	6.61221e-06	1.13016e-05	0.000154658	8.21896e-06	1.76155e-06	4.46443e-06	9.25196e-07	2.12772e-06	8.19186e-07	6.47614e-07	7.88968e-07	4.09575e-07	1.16335e-05	1.26703e-06	2.35691e-06	4.37969e-06	1.60515e-06	8.95984e-06	6.22438e-06	4.53902e-06	2.20173e-06	3.17152e-06	2.54436e-06	2.33036e-06	2.96223e-06	7.55164e-07	1.96272e-06	2.96614e-06	4.05069e-06	1.1015e-06	1.0686e-06
0.000168957	0.000180478	3.95165e-06	1.64269e-06	5.41998e-06	0.000165806	5.02117e-06	0.000168515	1.69406e-05	0.000159211	4.13634e-06	1.35673e-05	1.5412e-05	0.000164706	3.46938e-06	6.07787e-06	1.55297e-06	1.90007e-06	0.000159876	1.40751e-05	1.20298e-05	8.18138e-06	5.17134e-06	1.94864e-06	1.09567e-05	2.12111e-06	4.57728e-06	4.0251e-06	3.32605e-06	2.21904e-06	1.41954e-06	1.4024e-05	2.76738e-06	4.73225e-06	8.88974e-06	1.81129e-06	8.15121e-06	1.01045e-05	7.32645e-06	1.18159e-05	8.80241e-06	5.98736e-06	5.06827e-06	7.71807e-06	1.47899e-06	2.18665e-06	6.33677e-06	8.25937e-06	5.27042e-06	6.38722e-06
0.000170583	0.000182148	5.82215e-06	2.7914e-06	8.56073e-06	0.000164367	5.20912e-06	2.5229e-05	1.69773e-05	0.000160201	4.82654e-06	0.000159519	0.000164742	0.000166557	5.01029e-06	5.60637e-06	2.9624e-06	2.82318e-06	0.000166507	0.000165	0.000164192	8.1039e-06	6.01573e-06	3.02329e-06	1.33319e-05	4.16642e-06	9.51022e-06	3.46076e-06	2.85557e-06	3.42261e-06	2.36271e-06	0.000165262	0.000148892	9.70018e-06	0.000160588	3.29298e-06	1.27899e-05	0.000161148	1.34624e-05	8.67704e-06	1.1903e-05	1.17986e-05	1.06485e-05	0.000152612	2.88178e-06	4.21149e-06	1.17253e-05	0.00015747	3.37441e-06	3.63438e-06
0.000173766	0.000183858	7.66798e-06	3.69265e-06	9.81647e-06	0.000164737	6.02847e-06	0.000170812	0.000162909	0.000163164	5.8514e-06	0.00016126	0.000167647	0.000167699	6.27961e-06	7.07805e-06	4.13582e-06	3.50358e-06	0.000170289	0.000169173	0.000167783	8.17152e-06	6.47275e-06	3.79441e-06	1.41434e-05	5.88995e-06	0.000155216	4.19398e-06	3.63555e-06	4.46019e-06	3.15874e-06	0.000168991	0.000150478	0.000155633	0.000164955	4.27898e-06	0.00015727	0.00016516	1.58768e-05	9.85841e-06	0.000157134	0.000158163	0.000156336	0.000155155	3.93614e-06	5.52248e-06	0.000157773	1.90899e-05	4.19551e-06	4.47246e-06
1.3392e-05	0.000168303	2.29165e-06	5.76868e-07	2.9005e-06	0.000158528	2.13659e-06	1.07043e-05	5.23432e-06	5.35651e-06	2.45711e-06	1.03142e-05	9.08802e-06	0.000156272	1.64898e-06	2.1341e-06	5.28136e-07	9.51693e-07	9.12561e-06	7.83589e-06	1.09101e-05	7.92329e-06	5.59566e-06	1.23422e-06	5.85687e-06	9.60055e-07	2.47516e-06	9.34264e-07	5.23826e-07	8.82235e-07	3.77996e-07	1.13476e-05	1.42238e-06	2.58052e-06	5.40973e-06	1.11226e-06	7.50914e-06	6.62721e-06	5.29228e-06	2.70743e-06	3.8799e-06	3.13591e-06	3.13072e-06	2.94345e-06	5.56658e-07	1.54851e-06	3.13208e-06	4.99079e-06	8.42217e-07	9.60309e-07
0.000168859	0.0001819	5.48759e-06	2.62339e-06	8.60653e-06	0.000164354	5.24435e-06	0.000167268	1.4343e-05	0.00015913	4.68561e-06	0.000158875	0.000163235	0.000165759	4.12625e-06	5.21491e-06	2.82191e-06	2.77632e-06	0.000165692	0.000163692	0.000163247	8.18635e-06	6.1076e-06	2.93248e-06	0.000156861	3.83212e-06	8.31796e-06	3.21406e-06	2.68011e-06	3.25974e-06	2.29062e-06	0.00016477	4.81108e-06	8.90003e-06	0.0001595	3.24095e-06	1.21124e-05	0.000159997	0.000156399	7.91655e-06	1.11999e-05	1.10668e-05	0.000152888	8.25199e-06	2.84829e-06	4.3734e-06	1.00397e-05	1.4847e-05	3.12953e-06	3.28195e-06
0.000158166	0.000168528	2.98165e-06	1.11393e-06	3.20982e-06	0.000160669	2.22403e-06	9.59347e-06	4.8763e-06	4.8622e-06	2.83891e-06	9.90989e-06	9.62072e-06	1.26914e-05	1.37126e-06	2.22984e-06	4.76218e-07	1.33513e-06	8.10616e-06	7.3024e-06	1.00891e-05	8.17379e-06	5.75584e-06	1.51623e-06	4.91366e-06	1.06707e-06	2.36621e-06	8.68222e-07	7.50963e-07	8.6347e-07	3.16581e-07	1.0971e-05	1.46955e-06	2.35436e-06	4.69113e-06	1.12373e-06	7.49992e-06	6.0016e-06	4.54441e-06	2.40842e-06	3.69021e-06	2.7318e-06	2.50825e-06	3.0445e-06	6.21327e-07	1.42175e-06	3.06774e-06	4.39915e-06	7.78309e-07	8.49725e-07
0.000159299	0.000172118	2.82552e-06	1.09158e-06	3.76135e-06	1.54474e-05	3.04247e-06	0.000158148	7.37909e-06	6.90939e-06	2.81025e-06	1.05532e-05	1.07068e-05	1.3645e-05	2.25162e-06	2.85257e-06	1.04092e-06	1.3899e-06	1.15663e-05	9.67122e-06	1.18146e-05	9.03658e-06	5.96507e-06	1.6102e-06	7.15961e-06	1.52835e-06	3.32332e-06	1.67988e-06	1.21747e-06	1.55052e-06	8.4082e-07	1.26524e-05	1.97919e-06	3.60604e-06	6.46083e-06	1.48671e-06	7.94086e-06	7.76617e-06	6.04882e-06	4.09788e-06	5.73814e-06	4.24404e-06	3.9908e-06	3.97229e-06	1.01885e-06	1.99456e-06	4.19695e-06	6.67811e-06	1.50409e-06	1.66386e-06
0.000173352	0.000183742	6.2208e-06	3.11552e-06	6.9105e-06	2.34861e-05	6.59154e-06	0.00017286	0.000165931	0.000163443	5.47184e-06	1.53156e-05	0.000162879	0.000167925	0.000148242	0.00015171	3.63395e-06	3.14716e-06	1.83387e-05	0.000161657	1.43991e-05	8.22434e-06	5.79695e-06	3.2958e-06	1.3365e-05	4.11613e-06	0.000151108	6.84311e-06	4.84525e-06	4.13753e-06	2.82481e-06	0.000159907	5.00254e-06	7.49155e-06	0.00015522	3.26477e-06	1.03315e-05	1.29079e-05	1.03084e-05	1.54596e-05	9.52289e-06	0.000152509	7.48591e-06	0.000155416	3.11824e-06	4.00356e-06	0.000153255	1.128e-05	7.42427e-06	9.94836e-06
0.000173503	0.000183129	5.23885e-06	3.55998e-06	6.02001e-06	0.000166142	7.63039e-06	0.000174422	0.000167611	0.000164702	5.07608e-06	1.35242e-05	0.000162173	2.59991e-05	6.21878e-06	9.95634e-06	3.56034e-06	3.51042e-06	1.56005e-05	0.000158963	1.08753e-05	8.84856e-06	5.6973e-06	3.3639e-06	1.38204e-05	3.80643e-06	7.75348e-06	8.54297e-06	6.14881e-06	4.18203e-06	3.29634e-06	1.44111e-05	4.73181e-06	5.70714e-06	1.05139e-05	3.28138e-06	8.2748e-06	1.00512e-05	7.79201e-06	0.000160195	8.49651e-06	8.61739e-06	5.80712e-06	0.000155622	3.22715e-06	3.52551e-06	9.63296e-06	8.5071e-06	9.42239e-06	0.000154009
0.000163274	0.000172191	5.27907e-06	3.06846e-06	5.1724e-06	0.000166468	3.92653e-06	1.13793e-05	6.61619e-06	0.000150201	4.58084e-06	1.11479e-05	0.000156751	0.000159495	2.34001e-06	3.73439e-06	1.8762e-06	3.18148e-06	9.89383e-06	9.20731e-06	1.12982e-05	1.03324e-05	7.30446e-06	3.2453e-06	6.3486e-06	2.51702e-06	3.84566e-06	2.2467e-06	2.45598e-06	2.12197e-06	1.62459e-06	1.28333e-05	2.87136e-06	3.69473e-06	6.18786e-06	2.52988e-06	9.07829e-06	7.60648e-06	5.6332e-06	3.68328e-06	5.32671e-06	4.02393e-06	3.65549e-06	4.76848e-06	2.10224e-06	2.67385e-06	4.73105e-06	5.63679e-06	2.35379e-06	2.22559e-06
0.000167113	0.000178401	4.809e-06	1.89011e-06	5.48449e-06	0.000163002	4.31666e-06	0.000165573	0.000158567	1.24972e-05	4.0247e-06	0.000156648	1.4626e-05	0.000162879	0.0001481	0.000150683	2.01393e-06	2.17225e-06	1.51526e-05	0.00015854	1.31778e-05	8.10446e-06	5.59399e-06	2.39179e-06	9.5281e-06	2.60214e-06	5.67086e-06	0.000146333	2.62197e-06	3.27398e-06	1.56205e-06	1.48686e-05	3.78085e-06	5.74494e-06	9.31592e-06	2.3248e-06	9.0615e-06	1.02385e-05	7.92098e-06	0.000152888	7.08314e-06	6.86725e-06	5.85392e-06	7.89142e-06	1.8919e-06	2.6989e-06	7.7549e-06	8.90873e-06	3.56259e-06	5.20368e-06
1.168e-05	2.29007e-05	1.96276e-06	2.83461e-07	2.31815e-06	1.39421e-05	1.67211e-06	9.13999e-06	4.36347e-06	4.26268e-06	2.21458e-06	9.91884e-06	7.68653e-06	1.13302e-05	1.25228e-06	1.73742e-06	2.5793e-07	6.30847e-07	7.98597e-06	6.80117e-06	1.03113e-05	7.65009e-06	5.4409e-06	9.74293e-07	4.67323e-06	6.61262e-07	2.06609e-06	5.74073e-07	2.02168e-07	6.02895e-07	1.36807e-07	1.06711e-05	1.11305e-06	2.16237e-06	4.53837e-06	8.68286e-07	7.26752e-06	5.78762e-06	4.62744e-06	2.10804e-06	3.26256e-06	2.61808e-06	2.57694e-06	2.45502e-06	3.21753e-07	1.30528e-06	2.65803e-06	4.33058e-06	5.46805e-07	5.9315e-07
1.84213e-05	0.000174759	2.89109e-06	1.19181e-06	4.95962e-06	1.66845e-05	3.49614e-06	0.000160905	9.49976e-06	8.86985e-06	2.79457e-06	1.06938e-05	0.000156515	1.58907e-05	2.59219e-06	3.17914e-06	1.16686e-06	1.54192e-06	1.339e-05	1.19726e-05	1.22906e-05	8.31474e-06	5.73245e-06	1.69422e-06	9.32166e-06	1.65073e-06	3.81329e-06	1.83245e-06	1.3073e-06	1.63803e-06	1.03407e-06	1.34479e-05	2.17714e-06	4.2134e-06	7.96493e-06	1.54204e-06	7.85916e-06	8.58288e-06	7.10458e-06	5.35887e-06	6.73037e-06	5.16739e-06	4.53419e-06	4.7024e-06	1.08663e-06	1.97278e-06	4.88271e-06	7.8175e-06	1.82231e-06	1.92994e-06
1.21227e-05	2.38088e-05	2.25843e-06	5.0795e-07	2.62937e-06	1.38935e-05	1.9051e-06	9.52204e-06	4.82715e-06	4.43726e-06	2.47649e-06	1.03796e-05	7.96513e-06	0.000155355	1.53321e-06	2.00521e-06	4.5666e-07	9.45201e-07	8.36523e-06	7.29257e-06	1.06911e-05	7.80298e-06	5.67405e-06	1.18337e-06	5.06514e-06	8.84728e-07	2.37575e-06	8.61253e-07	4.64857e-07	8.6648e-07	3.42798e-07	1.12525e-05	1.3951e-06	2.48267e-06	4.79973e-06	1.06803e-06	7.74274e-06	6.10969e-06	4.8986e-06	2.43567e-06	3.65055e-06	2.99071e-06	2.74412e-06	2.80855e-06	5.1509e-07	1.54411e-06	3.0165e-06	4.86316e-06	7.18394e-07	7.98638e-07
1.28975e-05	0.000167446	2.43482e-06	5.68078e-07	2.67024e-06	1.49946e-05	1.83305e-06	9.4508e-06	4.68716e-06	4.36564e-06	2.73686e-06	1.05394e-05	8.28505e-06	1.15411e-05	1.30053e-06	2.08859e-06	4.99348e-07	9.07675e-07	8.2253e-06	7.20881e-06	1.07292e-05	8.11459e-06	5.82824e-06	1.28629e-06	4.88362e-06	9.19451e-07	2.3726e-06	8.24025e-07	4.95155e-07	8.3946e-07	2.88654e-07	1.14389e-05	1.32127e-06	2.52055e-06	4.74526e-06	1.14274e-06	7.88273e-06	6.11445e-06	5.11994e-06	2.36657e-06	3.58235e-06	2.92606e-06	2.73183e-06	2.80322e-06	6.34513e-07	1.62681e-06	3.04273e-06	4.78465e-06	7.68472e-07	8.56467e-07
1.1667e-05	2.30449e-05	2.41659e-06	5.21909e-07	2.50086e-06	1.35925e-05	1.78049e-06	8.93745e-06	4.60139e-06	4.09246e-06	3.01513e-06	0.000154857	7.6452e-06	1.12583e-05	1.48634e-06	2.05461e-06	5.32073e-07	9.98824e-07	7.88367e-06	6.98924e-06	1.09234e-05	7.73369e-06	5.63601e-06	1.26324e-06	4.77403e-06	9.53763e-07	2.46458e-06	8.04227e-07	4.1654e-07	8.58098e-07	3.69168e-07	1.14928e-05	1.40799e-06	2.5581e-06	4.59867e-06	1.40645e-06	8.14892e-06	6.00224e-06	5.02147e-06	2.33044e-06	3.36702e-06	3.06826e-06	2.67342e-06	2.725e-06	7.85504e-07	1.75367e-06	3.09291e-06	4.63804e-06	7.17981e-07	7.61639e-07
1.1667e-05	2.30449e-05	2.41659e-06	5.21909e-07	2.50086e-06	1.35925e-05	1.78049e-06	8.93745e-06	4.60139e-06	4.09246e-06	3.01513e-06	0.000154857	7.6452e-06	1.12583e-05	1.48634e-06	2.05461e-06	5.32073e-07	9.98824e-07	7.88367e-06	6.98924e-06	1.09234e-05	7.73369e-06	5.63601e-06	1.26324e-06	4.77403e-06	9.53763e-07	2.46458e-06	8.04227e-07	4.1654e-07	8.58098e-07	3.69168e-07	1.14928e-05	1.40799e-06	2.5581e-06	4.59867e-06	1.40645e-06	8.14892e-06	6.00224e-06	5.02147e-06	2.33044e-06	3.36702e-06	3.06826e-06	2.67342e-06	2.725e-06	7.85504e-07	1.75367e-06	3.09291e-06	4.63804e-06	7.17981e-07	7.61639e-07
1.24041e-05	0.000167187	2.37798e-06	5.92499e-07	2.66708e-06	1.40053e-05	1.96836e-06	9.51246e-06	4.88898e-06	4.42338e-06	2.71532e-06	1.14092e-05	7.99888e-06	0.000155266	1.62733e-06	2.15928e-06	5.72107e-07	1.17637e-06	8.20918e-06	7.1927e-06	1.07519e-05	7.76073e-06	5.60971e-06	1.29586e-06	5.16294e-06	1.00095e-06	2.46007e-06	9.48736e-07	5.18472e-07	9.36808e-07	4.21844e-07	1.13259e-05	1.44467e-06	2.56215e-06	4.76692e-06	1.24734e-06	7.88292e-06	6.09885e-06	4.95871e-06	2.50156e-06	3.60182e-06	3.05305e-06	2.75852e-06	2.8341e-06	6.57969e-07	1.6655e-06	3.09387e-06	4.81923e-06	7.97931e-07	8.76881e-07
0.000160066	0.000169849	3.53556e-06	1.37942e-06	3.64244e-06	0.000162692	2.48145e-06	1.00179e-05	5.20771e-06	5.35837e-06	3.21022e-06	1.03632e-05	0.000154316	1.36425e-05	1.53208e-06	2.55673e-06	7.37735e-07	1.66206e-06	8.62446e-06	7.91773e-06	1.06431e-05	8.31074e-06	5.89702e-06	1.8276e-06	5.42231e-06	1.35271e-06	2.77201e-06	1.10646e-06	1.0149e-06	1.11415e-06	5.10477e-07	1.16605e-05	1.7306e-06	2.72433e-06	5.17014e-06	1.42865e-06	8.06829e-06	6.58723e-06	4.9997e-06	2.69871e-06	4.07539e-06	3.13082e-06	2.89856e-06	3.46083e-06	8.64425e-07	1.75507e-06	3.53788e-06	4.85156e-06	1.18628e-06	1.09742e-06
1.16871e-05	2.27313e-05	1.99434e-06	3.04984e-07	2.3328e-06	1.37598e-05	1.6873e-06	9.02529e-06	4.466e-06	4.0845e-06	2.26461e-06	9.88833e-06	7.52215e-06	0.000154577	1.26831e-06	1.81478e-06	2.69646e-07	6.93629e-07	7.77988e-06	6.72782e-06	1.01572e-05	7.72541e-06	5.46703e-06	1.00932e-06	4.55504e-06	6.80604e-07	2.08438e-06	6.57205e-07	2.20646e-07	6.05677e-07	1.4113e-07	1.05921e-05	1.11071e-06	2.17768e-06	4.38739e-06	8.85088e-07	7.36045e-06	5.65133e-06	4.50922e-06	2.21139e-06	3.2236e-06	2.67147e-06	2.43823e-06	2.55385e-06	3.27226e-07	1.32672e-06	2.71282e-06	4.38376e-06	6.17315e-07	6.79204e-07
1.21767e-05	2.32746e-05	2.16576e-06	4.63231e-07	2.47949e-06	0.000158764	1.7471e-06	9.72587e-06	4.72245e-06	4.45171e-06	2.47483e-06	9.71478e-06	8.0899e-06	1.09147e-05	1.32076e-06	1.90106e-06	4.92428e-07	1.09542e-06	8.09529e-06	7.06789e-06	1.02422e-05	0.000153507	7.25641e-06	1.46243e-06	5.48986e-06	8.81179e-07	2.27804e-06	8.10296e-07	5.03484e-07	7.70569e-07	3.3549e-07	1.09248e-05	1.27638e-06	2.39546e-06	4.76737e-06	1.21382e-06	7.47897e-06	6.21371e-06	4.72165e-06	2.64972e-06	3.68448e-06	2.80979e-06	2.54622e-06	2.91428e-06	5.27445e-07	1.47538e-06	2.86097e-06	4.50726e-06	1.2025e-06	1.20012e-06
0.000172757	0.000181536	5.62286e-06	2.51962e-06	4.27685e-06	2.64756e-05	6.31773e-06	0.000172994	0.000166238	1.96241e-05	6.21248e-06	0.000159001	1.44164e-05	2.38638e-05	4.91171e-06	0.000153124	2.88343e-06	2.63402e-06	1.50775e-05	1.41537e-05	9.30583e-06	8.34334e-06	4.94308e-06	2.74986e-06	1.00642e-05	3.02681e-06	5.40726e-06	7.29956e-06	6.52249e-06	3.25234e-06	2.32715e-06	1.2439e-05	3.5205e-06	4.58404e-06	7.23691e-06	2.69294e-06	8.59123e-06	8.89813e-06	6.60682e-06	0.000162426	7.63078e-06	6.0288e-06	4.46456e-06	0.000153804	2.59287e-06	2.87663e-06	0.000150277	6.5401e-06	1.02737e-05	0.000155432
1.27162e-05	2.33977e-05	3.70797e-06	1.26109e-06	3.30375e-06	1.53018e-05	2.20296e-06	8.87232e-06	4.90011e-06	4.47055e-06	0.000148055	0.000156803	8.70522e-06	1.14769e-05	1.65597e-06	2.80335e-06	1.29376e-06	1.53865e-06	8.41668e-06	7.98366e-06	1.25028e-05	8.93586e-06	6.88824e-06	2.29539e-06	4.89851e-06	1.68983e-06	3.45348e-06	1.26307e-06	1.0572e-06	1.30937e-06	8.52514e-07	0.000156755	1.96697e-06	3.51786e-06	5.49676e-06	2.84804e-06	1.01242e-05	7.27396e-06	0.00014964	2.69911e-06	3.86064e-06	4.12237e-06	3.48181e-06	3.51259e-06	0.000145214	2.87529e-06	4.27963e-06	5.45458e-06	1.31828e-06	1.30453e-06
1.13312e-05	2.26088e-05	3.20908e-06	8.74772e-07	2.87116e-06	1.53206e-05	1.88941e-06	8.17334e-06	4.50258e-06	3.90369e-06	0.000147937	0.000157555	8.03122e-06	1.06026e-05	1.48632e-06	2.43261e-06	1.05785e-06	1.25109e-06	7.60171e-06	7.1206e-06	1.35763e-05	1.02978e-05	7.50782e-06	2.19557e-06	4.54176e-06	1.38684e-06	2.87684e-06	1.13806e-06	8.50998e-07	1.15549e-06	7.2077e-07	1.44609e-05	1.7098e-06	3.06416e-06	4.9091e-06	2.46567e-06	0.000154811	7.1115e-06	5.90891e-06	2.49087e-06	3.44752e-06	3.43426e-06	2.98665e-06	3.08843e-06	1.47039e-06	3.05158e-06	3.68934e-06	4.7919e-06	1.1932e-06	1.23155e-06
1.24644e-05	0.00016671	3.63515e-06	1.24582e-06	3.45425e-06	1.73106e-05	2.32247e-06	9.15775e-06	5.12702e-06	4.48271e-06	4.73165e-06	0.000156379	9.34668e-06	1.15056e-05	1.58396e-06	2.77625e-06	1.346e-06	1.67344e-06	8.07142e-06	7.77288e-06	1.33959e-05	0.000155577	0.000152368	0.000145839	5.43465e-06	1.61223e-06	3.00951e-06	1.49516e-06	1.33071e-06	1.3965e-06	1.0659e-06	1.37844e-05	1.9485e-06	3.27005e-06	5.30905e-06	2.53992e-06	1.1091e-05	7.55441e-06	5.54761e-06	2.85456e-06	3.90082e-06	3.47991e-06	3.0761e-06	3.80975e-06	1.5207e-06	3.04303e-06	4.10002e-06	5.00138e-06	1.70087e-06	1.67759e-06
0.000158894	2.53326e-05	3.20369e-06	1.16344e-06	3.25487e-06	0.000161969	2.24674e-06	9.22718e-06	4.75177e-06	4.84746e-06	2.99227e-06	1.00537e-05	1.01744e-05	0.000156413	1.41837e-06	2.31927e-06	5.88509e-07	1.45029e-06	7.97022e-06	7.25053e-06	1.01899e-05	7.87654e-06	5.60148e-06	1.57802e-06	4.87992e-06	1.19021e-06	2.50346e-06	9.23229e-07	7.77264e-07	9.06872e-07	3.8955e-07	1.1105e-05	1.55881e-06	2.42709e-06	4.709e-06	1.23415e-06	7.80487e-06	6.0875e-06	4.67945e-06	2.37177e-06	3.65949e-06	2.85844e-06	2.63953e-06	3.03328e-06	6.80254e-07	1.60495e-06	3.16556e-06	4.45977e-06	9.46697e-07	8.86124e-07
1.14136e-05	2.18346e-05	2.98594e-06	8.5076e-07	2.89345e-06	0.000160187	1.85936e-06	8.28115e-06	4.53221e-06	3.87872e-06	3.77856e-06	1.17003e-05	8.55167e-06	1.06045e-05	1.23649e-06	2.13719e-06	8.15129e-07	1.233e-06	7.14452e-06	6.76722e-06	1.18893e-05	0.000155675	0.000152375	2.1027e-06	4.96205e-06	1.15939e-06	2.35845e-06	1.00012e-06	8.9186e-07	9.56337e-07	5.95964e-07	1.20928e-05	1.50265e-06	2.57444e-06	4.51045e-06	1.92156e-06	9.67911e-06	6.54955e-06	4.60549e-06	2.36407e-06	3.27063e-06	2.71212e-06	2.4205e-06	3.22199e-06	9.53022e-07	2.37474e-06	3.30392e-06	4.10064e-06	1.35417e-06	1.27619e-06
1.76003e-05	0.000173994	3.02245e-06	1.23849e-06	4.60332e-06	1.60975e-05	0.000146799	1.64525e-05	8.66744e-06	8.42666e-06	2.927e-06	1.10136e-05	1.23186e-05	0.00015938	2.72087e-06	3.11535e-06	1.19397e-06	1.64878e-06	1.30459e-05	1.13843e-05	1.26673e-05	8.21925e-06	5.77101e-06	1.78452e-06	8.6708e-06	1.68822e-06	3.927e-06	1.85252e-06	1.31294e-06	1.66787e-06	1.10263e-06	1.37667e-05	2.17509e-06	4.24891e-06	7.80056e-06	1.61558e-06	8.17049e-06	8.6474e-06	7.08433e-06	4.76659e-06	6.2597e-06	5.17154e-06	4.62412e-06	4.39828e-06	1.13056e-06	2.09936e-06	4.89516e-06	7.80933e-06	1.67762e-06	1.84637e-06
1.76188e-05	0.000171329	0.000152261	3.2646e-06	5.33927e-06	1.47791e-05	4.01159e-06	1.39525e-05	8.7119e-06	8.19919e-06	6.29676e-06	0.000160749	1.3201e-05	1.40139e-05	3.88197e-06	5.8378e-06	4.11276e-06	3.00282e-06	0.000159334	0.000160359	0.000163603	8.02751e-06	6.65e-06	3.62666e-06	7.79538e-06	0.000149205	0.000153987	3.18291e-06	2.84572e-06	3.34257e-06	2.68309e-06	0.000165241	0.000148874	0.000152689	0.000156747	4.50159e-06	0.000157731	0.000158345	1.28508e-05	5.14673e-06	8.01711e-06	0.000154443	0.00015301	7.14018e-06	3.94765e-06	6.1279e-06	0.000155268	0.000156661	2.98636e-06	3.08163e-06
0.000158607	0.000170223	2.85786e-06	1.26106e-06	4.00184e-06	0.000160422	3.11982e-06	1.367e-05	7.55214e-06	6.98911e-06	2.9601e-06	1.00341e-05	1.07993e-05	0.000157178	2.46623e-06	2.96769e-06	1.27105e-06	1.73907e-06	1.05379e-05	9.462e-06	1.08289e-05	0.000155043	7.32996e-06	1.80669e-06	7.80585e-06	1.67531e-06	3.40665e-06	1.847e-06	1.40803e-06	1.66336e-06	1.02076e-06	1.15441e-05	2.15069e-06	3.64568e-06	6.38864e-06	1.67187e-06	7.29459e-06	7.21836e-06	6.14261e-06	4.31971e-06	5.22737e-06	4.29098e-06	3.78243e-06	3.95038e-06	1.17324e-06	2.03117e-06	4.17129e-06	6.37256e-06	1.75632e-06	1.89317e-06
1.52763e-05	2.48715e-05	3.16411e-06	1.14641e-06	3.19863e-06	0.000161749	2.19458e-06	8.91136e-06	4.52656e-06	4.66155e-06	2.95944e-06	9.97485e-06	9.92211e-06	0.000156337	1.31468e-06	2.21418e-06	5.19695e-07	1.41255e-06	7.72484e-06	7.04977e-06	1.01105e-05	8.10351e-06	5.71664e-06	1.58959e-06	4.72765e-06	1.09366e-06	2.40203e-06	8.2325e-07	7.2269e-07	7.76278e-07	3.35352e-07	1.09883e-05	1.4724e-06	2.29996e-06	4.56282e-06	1.19141e-06	7.75926e-06	5.9033e-06	4.53209e-06	2.21615e-06	3.5047e-06	2.72664e-06	2.49605e-06	2.97412e-06	6.55395e-07	1.56965e-06	3.05256e-06	4.2638e-06	8.57107e-07	8.21078e-07
1.3826e-05	0.000169083	2.64684e-06	8.07929e-07	3.18547e-06	1.54993e-05	2.39993e-06	0.000155163	6.05947e-06	5.59768e-06	2.72165e-06	1.03386e-05	9.34232e-06	1.23517e-05	1.78249e-06	2.51438e-06	9.31635e-07	1.17738e-06	9.78093e-06	8.53092e-06	1.13435e-05	9.26887e-06	0.000150176	1.53206e-06	6.56554e-06	1.29218e-06	3.02306e-06	1.24427e-06	8.29081e-07	1.12041e-06	6.9553e-07	1.20356e-05	1.71905e-06	3.24343e-06	5.72663e-06	1.32906e-06	7.98079e-06	6.99273e-06	5.62205e-06	3.18275e-06	4.67825e-06	3.77161e-06	3.45339e-06	3.31805e-06	8.13944e-07	1.90238e-06	3.8112e-06	5.9537e-06	1.17903e-06	1.27381e-06
1.14136e-05	2.18346e-05	2.98594e-06	8.5076e-07	2.89345e-06	0.000160187	1.85936e-06	8.28115e-06	4.53221e-06	3.87872e-06	3.77856e-06	1.17003e-05	8.55167e-06	1.06045e-05	1.23649e-06	2.13719e-06	8.15129e-07	1.233e-06	7.14452e-06	6.76722e-06	1.18893e-05	0.000155675	0.000152375	2.1027e-06	4.96205e-06	1.15939e-06	2.35845e-06	1.00012e-06	8.9186e-07	9.56337e-07	5.95964e-07	1.20928e-05	1.50265e-06	2.57444e-06	4.51045e-06	1.92156e-06	9.67911e-06	6.54955e-06	4.60549e-06	2.36407e-06	3.27063e-06	2.71212e-06	2.4205e-06	3.22199e-06	9.53022e-07	2.37474e-06	3.30392e-06	4.10064e-06	1.35417e-06	1.27619e-06
1.098e-05	2.15343e-05	2.03395e-06	4.43034e-07	2.29706e-06	0.000158308	1.64836e-06	8.59913e-06	4.38569e-06	3.91366e-06	2.31011e-06	9.19088e-06	7.39856e-06	1.02184e-05	1.25325e-06	1.76908e-06	4.54907e-07	8.12228e-07	7.27275e-06	6.34223e-06	9.5242e-06	0.00015451	7.21557e-06	1.11738e-06	5.01774e-06	8.12118e-07	2.156e-06	7.49736e-07	4.64299e-07	7.12702e-07	3.03655e-07	9.84685e-06	1.21911e-06	2.23735e-06	4.19243e-06	1.02345e-06	6.76396e-06	5.33578e-06	4.41255e-06	2.21661e-06	3.17862e-06	2.6442e-06	2.36114e-06	2.44508e-06	4.73384e-07	1.39372e-06	2.65139e-06	4.20587e-06	7.95324e-07	8.12459e-07
1.17866e-05	2.23873e-05	3.05416e-06	9.21666e-07	3.08599e-06	0.000160199	2.04612e-06	8.88282e-06	4.90171e-06	4.23539e-06	3.8449e-06	1.17889e-05	8.75131e-06	1.09114e-05	1.42273e-06	2.30243e-06	9.61535e-07	1.35287e-06	7.68877e-06	7.21306e-06	1.19076e-05	0.000155784	0.000152582	2.2202e-06	5.35831e-06	1.30749e-06	2.56731e-06	1.19446e-06	1.03871e-06	1.1489e-06	8.69658e-07	1.22765e-05	1.66708e-06	2.83116e-06	4.87174e-06	2.0325e-06	9.60595e-06	6.80562e-06	4.97558e-06	2.64882e-06	3.63177e-06	3.02022e-06	2.69334e-06	3.40723e-06	1.12448e-06	2.40257e-06	3.4959e-06	4.4954e-06	1.4993e-06	1.4431e-06
1.31575e-05	0.00016844	2.6859e-06	6.79431e-07	2.89879e-06	0.000159139	2.13753e-06	1.05019e-05	5.36101e-06	4.91179e-06	2.73333e-06	1.09028e-05	9.10406e-06	1.19177e-05	1.61079e-06	2.29154e-06	7.14896e-07	1.03969e-06	9.00652e-06	7.95074e-06	1.16335e-05	0.000152604	6.60574e-06	1.4847e-06	6.03737e-06	1.14881e-06	2.85715e-06	1.10868e-06	7.27935e-07	1.03388e-06	4.92988e-07	1.21619e-05	1.65946e-06	2.9509e-06	5.35006e-06	1.38771e-06	8.4544e-06	6.78965e-06	5.46891e-06	2.81047e-06	4.08146e-06	3.5101e-06	3.13112e-06	3.05578e-06	6.98817e-07	2.02235e-06	3.4098e-06	5.41574e-06	1.00382e-06	1.08487e-06
1.06797e-05	2.12823e-05	1.96291e-06	3.72374e-07	2.19258e-06	1.44095e-05	1.57555e-06	8.45347e-06	4.24508e-06	3.75532e-06	2.21904e-06	9.24567e-06	7.09298e-06	9.98205e-06	1.17928e-06	1.69444e-06	3.85559e-07	7.19688e-07	7.15439e-06	6.25613e-06	9.59836e-06	0.000154049	6.87487e-06	1.07637e-06	4.64273e-06	7.3941e-07	2.08761e-06	6.77686e-07	3.89952e-07	6.46595e-07	2.36007e-07	9.8406e-06	1.16588e-06	2.17696e-06	4.11261e-06	9.5638e-07	6.78813e-06	5.23973e-06	4.34058e-06	2.11647e-06	3.08254e-06	2.56643e-06	2.28866e-06	2.36929e-06	4.03837e-07	1.33793e-06	2.57744e-06	4.14889e-06	7.08173e-07	7.27388e-07
1.06033e-05	2.1028e-05	2.10479e-06	5.02535e-07	2.27183e-06	1.49091e-05	1.71139e-06	8.55113e-06	4.34349e-06	3.79199e-06	2.35939e-06	9.09446e-06	7.12835e-06	9.92258e-06	1.27301e-06	1.82696e-06	5.8602e-07	8.66134e-07	7.08409e-06	6.30247e-06	9.34706e-06	0.000154982	0.000150947	1.18005e-06	5.01077e-06	8.9322e-07	2.23191e-06	8.03441e-07	5.23354e-07	7.60627e-07	3.58309e-07	9.68049e-06	1.30698e-06	2.34219e-06	4.16057e-06	1.06429e-06	6.69493e-06	5.25201e-06	4.39374e-06	2.25339e-06	3.14298e-06	2.66842e-06	2.35688e-06	2.46425e-06	5.3325e-07	1.44516e-06	2.7865e-06	4.23553e-06	8.67587e-07	8.63634e-07
1.11511e-05	2.16866e-05	2.20176e-06	4.65797e-07	2.45239e-06	0.000158826	1.67499e-06	8.77593e-06	4.60291e-06	3.96256e-06	2.59813e-06	1.05291e-05	7.59528e-06	1.01937e-05	1.26188e-06	1.90322e-06	5.41375e-07	8.13752e-07	7.55221e-06	6.61078e-06	1.10226e-05	0.000154382	7.83327e-06	1.36363e-06	4.99043e-06	9.09866e-07	2.23599e-06	8.38543e-07	5.58963e-07	8.02788e-07	3.8903e-07	1.13666e-05	1.28736e-06	2.40272e-06	4.39864e-06	1.25148e-06	8.42324e-06	5.76178e-06	4.56205e-06	2.32501e-06	3.30257e-06	2.73158e-06	2.47985e-06	2.64404e-06	5.95465e-07	1.61259e-06	2.827e-06	4.33966e-06	9.78242e-07	9.89737e-07
1.06683e-05	2.12671e-05	1.96162e-06	3.72173e-07	2.19002e-06	1.44172e-05	1.57263e-06	8.43866e-06	4.24075e-06	3.74784e-06	2.21948e-06	9.23916e-06	7.08078e-06	9.9708e-06	1.177e-06	1.69332e-06	3.87302e-07	7.24018e-07	7.14338e-06	6.2471e-06	9.58668e-06	0.000154089	6.90813e-06	1.07915e-06	4.64821e-06	7.40319e-07	2.0854e-06	6.78693e-07	3.91788e-07	6.47662e-07	2.37924e-07	9.82943e-06	1.16582e-06	2.1768e-06	4.10827e-06	9.59648e-07	6.7835e-06	5.23481e-06	4.33733e-06	2.11467e-06	3.07903e-06	2.56289e-06	2.28608e-06	2.36754e-06	4.06075e-07	1.33815e-06	2.57468e-06	4.14201e-06	7.11857e-07	7.30389e-07
1.05516e-05	2.10519e-05	2.04005e-06	4.39046e-07	2.21169e-06	1.45888e-05	1.63687e-06	8.42846e-06	4.29148e-06	3.74316e-06	2.28317e-06	9.18344e-06	7.11819e-06	9.88923e-06	1.21202e-06	1.76094e-06	4.86046e-07	7.81696e-07	7.05362e-06	6.24267e-06	9.48722e-06	0.000154467	7.31853e-06	1.138e-06	4.78115e-06	8.08673e-07	2.16077e-06	7.35907e-07	4.52588e-07	6.93324e-07	2.91021e-07	9.72145e-06	1.23029e-06	2.26116e-06	4.1091e-06	1.01344e-06	6.75746e-06	5.20535e-06	4.34681e-06	2.15535e-06	3.08131e-06	2.60947e-06	2.29804e-06	2.38823e-06	4.63723e-07	1.40058e-06	2.66787e-06	4.16579e-06	7.95597e-07	7.90376e-07
1.13047e-05	2.16554e-05	2.84892e-06	7.75698e-07	2.81822e-06	0.000159949	1.82427e-06	8.39876e-06	4.58741e-06	3.87649e-06	3.60098e-06	1.13259e-05	8.34037e-06	1.04448e-05	1.25365e-06	2.13517e-06	8.24672e-07	1.1705e-06	7.2364e-06	6.77873e-06	1.1411e-05	0.000155783	0.000152526	2.01305e-06	5.03912e-06	1.15605e-06	2.3744e-06	1.01535e-06	8.66635e-07	9.70683e-07	6.03867e-07	1.17217e-05	1.50471e-06	2.61822e-06	4.54136e-06	1.85722e-06	9.19891e-06	6.41831e-06	4.68121e-06	2.42e-06	3.30827e-06	2.75381e-06	2.46008e-06	3.16654e-06	9.70895e-07	2.21284e-06	3.26792e-06	4.16901e-06	1.35781e-06	1.29409e-06
1.06683e-05	2.12671e-05	1.96162e-06	3.72173e-07	2.19002e-06	1.44172e-05	1.57263e-06	8.43866e-06	4.24075e-06	3.74784e-06	2.21948e-06	9.23916e-06	7.08078e-06	9.9708e-06	1.177e-06	1.69332e-06	3.87302e-07	7.24018e-07	7.14338e-06	6.2471e-06	9.58668e-06	0.000154089	6.90813e-06	1.07915e-06	4.64821e-06	7.40319e-07	2.0854e-06	6.78693e-07	3.91788e-07	6.47662e-07	2.37924e-07	9.82943e-06	1.16582e-06	2.1768e-06	4.10827e-06	9.59648e-07	6.7835e-06	5.23481e-06	4.33733e-06	2.11467e-06	3.07903e-06	2.56289e-06	2.28608e-06	2.36754e-06	4.06075e-07	1.33815e-06	2.57468e-06	4.14201e-06	7.11857e-07	7.30389e-07
1.08583e-05	2.13561e-05	2.13037e-06	5.07198e-07	2.33084e-06	0.000158488	1.70595e-06	8.60155e-06	4.37437e-06	3.9095e-06	2.35917e-06	9.29351e-06	7.44258e-06	1.01429e-05	1.29998e-06	1.81589e-06	5.49253e-07	8.62778e-07	7.20103e-06	6.36685e-06	9.62785e-06	0.000154863	0.000150739	1.22041e-06	5.10075e-06	8.86991e-07	2.24859e-06	8.06617e-07	5.31092e-07	7.70433e-07	3.66574e-07	9.84565e-06	1.32804e-06	2.33295e-06	4.23341e-06	1.11017e-06	6.8566e-06	5.36623e-06	4.43899e-06	2.28026e-06	3.19401e-06	2.71664e-06	2.38921e-06	2.49601e-06	5.37251e-07	1.47563e-06	2.74271e-06	4.2217e-06	8.55647e-07	8.70636e-07
1.06683e-05	2.12671e-05	1.96162e-06	3.72173e-07	2.19002e-06	1.44172e-05	1.57263e-06	8.43866e-06	4.24075e-06	3.74784e-06	2.21948e-06	9.23916e-06	7.08078e-06	9.9708e-06	1.177e-06	1.69332e-06	3.87302e-07	7.24018e-07	7.14338e-06	6.2471e-06	9.58668e-06	0.000154089	6.90813e-06	1.07915e-06	4.64821e-06	7.40319e-07	2.0854e-06	6.78693e-07	3.91788e-07	6.47662e-07	2.37924e-07	9.82943e-06	1.16582e-06	2.1768e-06	4.10827e-06	9.59648e-07	6.7835e-06	5.23481e-06	4.33733e-06	2.11467e-06	3.07903e-06	2.56289e-06	2.28608e-06	2.36754e-06	4.06075e-07	1.33815e-06	2.57468e-06	4.14201e-06	7.11857e-07	7.30389e-07
0.00017046	0.000180428	0.000151034	3.21837e-06	7.23204e-06	1.97054e-05	4.92267e-06	0.000168095	0.000161332	0.000158132	5.77394e-06	0.000161008	0.000161295	2.13364e-05	6.83809e-06	0.000153079	3.94839e-06	3.02144e-06	0.000164662	0.000166742	0.000163897	8.00599e-06	6.23751e-06	3.50814e-06	1.07876e-05	5.77313e-06	0.000154221	4.5033e-06	3.41901e-06	0.000147281	2.66299e-06	0.00016589	0.000149247	0.000154439	0.000160347	4.0994e-06	1.37488e-05	0.000160981	1.3854e-05	1.05707e-05	1.08919e-05	0.000156472	0.000154548	0.000153912	3.67634e-06	5.26538e-06	0.000156983	0.000159246	4.13803e-06	5.77183e-06
1.12691e-05	2.18489e-05	2.68307e-06	6.30561e-07	2.68932e-06	1.58995e-05	1.64903e-06	8.10777e-06	4.32671e-06	3.71829e-06	3.47798e-06	1.14953e-05	8.07147e-06	1.04585e-05	1.08017e-06	1.92255e-06	5.42625e-07	1.01671e-06	7.13918e-06	6.59724e-06	1.17438e-05	0.000154579	8.09466e-06	1.84719e-06	4.39199e-06	9.28364e-07	2.11201e-06	8.05157e-07	6.71875e-07	7.75428e-07	4.02759e-07	1.1975e-05	1.2646e-06	2.31535e-06	4.34811e-06	1.66722e-06	9.4076e-06	6.34544e-06	4.46569e-06	2.14862e-06	3.13378e-06	2.50309e-06	2.29113e-06	3.01326e-06	7.39439e-07	2.11473e-06	2.99861e-06	3.98197e-06	1.09942e-06	1.05303e-06
1.07215e-05	2.12474e-05	1.94884e-06	3.76062e-07	2.21158e-06	1.43943e-05	1.58097e-06	8.48359e-06	4.27333e-06	3.7658e-06	2.23741e-06	9.20586e-06	7.05046e-06	9.95858e-06	1.18147e-06	1.70981e-06	3.95296e-07	7.11557e-07	7.1904e-06	6.25753e-06	9.58996e-06	0.000154182	6.95615e-06	1.13844e-06	4.62802e-06	7.50662e-07	2.065e-06	6.88091e-07	4.00997e-07	6.5699e-07	2.45502e-07	9.87989e-06	1.14223e-06	2.16432e-06	4.10591e-06	9.47637e-07	6.86968e-06	5.24805e-06	4.32045e-06	2.13118e-06	3.09987e-06	2.54455e-06	2.3026e-06	2.39156e-06	4.16985e-07	1.32206e-06	2.59679e-06	4.16529e-06	7.2914e-07	7.47226e-07
1.07362e-05	2.11411e-05	2.20937e-06	5.73749e-07	2.3515e-06	0.000158659	1.77056e-06	8.59112e-06	4.42305e-06	3.90116e-06	2.42366e-06	9.24114e-06	7.47737e-06	1.00573e-05	1.3349e-06	1.88307e-06	6.4793e-07	9.21648e-07	7.11028e-06	6.36268e-06	9.53126e-06	0.000155259	0.000151169	1.2801e-06	5.23611e-06	9.55153e-07	2.32462e-06	8.63224e-07	5.91711e-07	8.16156e-07	4.1953e-07	9.74088e-06	1.39233e-06	2.4188e-06	4.23368e-06	1.16446e-06	6.83346e-06	5.33657e-06	4.44937e-06	2.32075e-06	3.19576e-06	2.76319e-06	2.40139e-06	2.51688e-06	5.95188e-07	1.5388e-06	2.83735e-06	4.24603e-06	9.39684e-07	9.31068e-07
1.06683e-05	2.12671e-05	1.96162e-06	3.72173e-07	2.19002e-06	1.44172e-05	1.57263e-06	8.43866e-06	4.24075e-06	3.74784e-06	2.21948e-06	9.23916e-06	7.08078e-06	9.9708e-06	1.177e-06	1.69332e-06	3.87302e-07	7.24018e-07	7.14338e-06	6.2471e-06	9.58668e-06	0.000154089	6.90813e-06	1.07915e-06	4.64821e-06	7.40319e-07	2.0854e-06	6.78693e-07	3.91788e-07	6.47662e-07	2.37924e-07	9.82943e-06	1.16582e-06	2.1768e-06	4.10827e-06	9.59648e-07	6.7835e-06	5.23481e-06	4.33733e-06	2.11467e-06	3.07903e-06	2.56289e-06	2.28608e-06	2.36754e-06	4.06075e-07	1.33815e-06	2.57468e-06	4.14201e-06	7.11857e-07	7.30389e-07
1.09593e-05	2.15453e-05	2.13876e-06	5.08261e-07	2.3452e-06	1.49732e-05	1.77175e-06	8.90407e-06	4.49781e-06	3.94396e-06	2.35275e-06	9.121e-06	7.29522e-06	1.01698e-05	1.31955e-06	1.88212e-06	5.83921e-07	8.45456e-07	7.372e-06	6.51732e-06	9.43488e-06	0.000154792	0.000150948	1.17457e-06	5.14873e-06	9.06877e-07	2.27787e-06	8.15779e-07	5.18092e-07	7.72517e-07	3.51742e-07	9.90998e-06	1.31277e-06	2.38398e-06	4.28131e-06	1.04596e-06	6.81768e-06	5.41251e-06	4.45346e-06	2.32531e-06	3.26121e-06	2.73401e-06	2.4407e-06	2.54103e-06	5.29114e-07	1.45345e-06	2.87646e-06	4.40011e-06	8.66001e-07	8.65183e-07
2.09752e-05	0.00017728	3.37464e-06	1.69669e-06	5.92761e-06	0.000162207	4.46583e-06	0.000163663	1.10448e-05	0.000155327	3.2933e-06	1.1554e-05	1.46991e-05	0.000162339	3.36762e-06	3.74219e-06	1.57459e-06	2.01866e-06	1.57354e-05	1.3293e-05	1.34204e-05	8.39485e-06	5.87614e-06	2.10314e-06	1.0698e-05	2.10106e-06	4.44928e-06	2.36337e-06	1.75278e-06	2.12625e-06	1.45286e-06	1.44946e-05	2.72137e-06	4.81017e-06	9.36307e-06	1.92925e-06	8.1639e-06	1.01427e-05	7.88268e-06	6.0744e-06	7.8276e-06	5.8795e-06	5.44531e-06	5.41353e-06	1.49677e-06	2.35731e-06	5.52171e-06	8.60518e-06	2.2129e-06	2.4415e-06
1.16709e-05	2.22315e-05	2.09516e-06	4.27371e-07	2.35903e-06	0.000158253	1.65464e-06	8.56744e-06	4.28622e-06	3.93736e-06	2.37391e-06	9.5926e-06	7.69545e-06	1.07395e-05	1.25376e-06	1.84395e-06	4.26633e-07	8.71804e-07	7.4552e-06	6.53042e-06	9.87359e-06	9.3591e-06	6.24756e-06	1.08801e-06	4.95929e-06	8.01384e-07	2.16908e-06	7.1923e-07	3.51897e-07	6.96837e-07	2.42836e-07	1.03293e-05	1.21308e-06	2.25453e-06	4.26244e-06	9.73757e-07	7.18879e-06	5.48116e-06	4.60232e-06	2.1666e-06	3.23169e-06	2.70058e-06	2.46527e-06	2.46316e-06	4.53007e-07	1.4893e-06	2.71372e-06	4.27677e-06	6.5049e-07	7.09041e-07
1.34856e-05	0.0001693	2.64802e-06	8.57854e-07	3.12583e-06	1.43758e-05	2.38873e-06	1.09764e-05	5.61759e-06	5.26527e-06	2.9029e-06	1.08326e-05	8.90418e-06	0.000156721	1.96491e-06	2.47268e-06	8.38164e-07	1.27519e-06	9.29266e-06	8.10087e-06	1.1169e-05	7.7926e-06	5.65849e-06	1.48229e-06	5.72697e-06	1.26121e-06	2.81982e-06	1.27631e-06	8.26765e-07	1.2643e-06	6.70156e-07	1.19179e-05	1.7157e-06	2.99505e-06	5.39131e-06	1.46611e-06	7.96468e-06	6.76146e-06	5.49865e-06	3.04534e-06	4.23607e-06	3.53039e-06	3.25473e-06	3.23776e-06	8.96819e-07	1.87548e-06	3.53222e-06	5.59443e-06	1.09056e-06	1.17945e-06
1.17354e-05	2.26607e-05	1.97579e-06	2.85027e-07	2.47789e-06	1.37862e-05	1.64619e-06	9.12996e-06	4.58208e-06	4.18626e-06	2.24231e-06	9.82347e-06	7.62044e-06	1.08354e-05	1.33083e-06	1.86261e-06	2.60183e-07	6.3206e-07	7.83337e-06	6.6731e-06	1.01525e-05	7.72875e-06	5.48656e-06	9.84992e-07	4.68164e-06	6.77672e-07	2.08017e-06	6.03857e-07	2.15752e-07	6.05126e-07	1.38548e-07	1.05562e-05	1.11771e-06	2.1681e-06	4.3397e-06	8.76787e-07	7.35352e-06	5.5982e-06	4.48926e-06	2.34852e-06	3.2025e-06	2.63792e-06	2.42784e-06	2.5112e-06	3.24288e-07	1.32009e-06	2.69556e-06	4.33597e-06	5.90247e-07	6.41807e-07
0.000159859	0.00016982	3.70269e-06	0.000144591	3.73612e-06	0.000162521	2.56474e-06	9.92878e-06	5.18656e-06	5.33222e-06	3.47106e-06	1.07684e-05	1.09202e-05	1.37186e-05	1.55478e-06	2.6763e-06	8.3907e-07	1.78978e-06	8.62873e-06	7.99359e-06	1.09368e-05	9.10718e-06	6.46798e-06	2.09023e-06	5.24822e-06	1.46553e-06	2.80573e-06	1.23054e-06	1.14817e-06	1.24081e-06	6.36675e-07	1.20346e-05	1.85621e-06	2.8083e-06	5.19011e-06	1.61339e-06	8.46394e-06	6.68408e-06	5.04872e-06	2.70727e-06	4.12661e-06	3.16132e-06	2.93193e-06	3.59817e-06	1.06245e-06	1.91199e-06	3.63919e-06	4.89889e-06	1.15846e-06	1.20973e-06
1.32025e-05	2.52365e-05	3.32547e-06	8.1172e-07	3.2513e-06	1.41753e-05	2.12013e-06	1.07092e-05	5.49452e-06	5.13142e-06	3.28736e-06	0.000155613	9.59044e-06	1.20119e-05	1.77351e-06	2.55321e-06	8.94763e-07	1.11398e-06	1.03355e-05	0.000152981	0.000156675	8.04805e-06	5.90441e-06	1.51222e-06	5.96785e-06	1.51105e-06	3.86891e-06	1.09819e-06	7.40873e-07	1.19603e-06	5.86037e-07	0.000157672	2.18642e-06	3.80141e-06	6.86524e-06	1.7201e-06	9.78443e-06	8.17959e-06	0.000150222	3.05137e-06	4.39055e-06	4.67514e-06	3.99715e-06	3.80104e-06	1.11237e-06	2.52904e-06	4.67262e-06	6.79373e-06	1.04519e-06	1.08673e-06
1.11136e-05	2.1582e-05	2.28921e-06	5.30359e-07	2.50375e-06	0.000159091	1.74055e-06	8.8365e-06	4.62819e-06	3.98194e-06	2.67247e-06	1.059e-05	7.62599e-06	1.01646e-05	1.31483e-06	1.96407e-06	6.4258e-07	8.8294e-07	7.53561e-06	6.65903e-06	1.10641e-05	0.000154823	0.000151431	1.44689e-06	5.14601e-06	9.93602e-07	2.32072e-06	9.04515e-07	6.32148e-07	8.69157e-07	4.58217e-07	1.14019e-05	1.38338e-06	2.49788e-06	4.45056e-06	1.33115e-06	8.50412e-06	5.81419e-06	4.6033e-06	2.40851e-06	3.34321e-06	2.79918e-06	2.5261e-06	2.71407e-06	6.67631e-07	1.68517e-06	2.93749e-06	4.38377e-06	1.05261e-06	1.06318e-06
1.11994e-05	2.16497e-05	2.88619e-06	7.75701e-07	2.79337e-06	1.63867e-05	1.78906e-06	8.18141e-06	4.42345e-06	3.75438e-06	3.67572e-06	1.16043e-05	8.21907e-06	1.04245e-05	1.16926e-06	2.0658e-06	7.4713e-07	1.15664e-06	7.06508e-06	6.68191e-06	1.17861e-05	0.000155339	0.000152104	2.01938e-06	4.67646e-06	1.08877e-06	2.27822e-06	9.32109e-07	8.16204e-07	8.92424e-07	5.29523e-07	1.20018e-05	1.4327e-06	2.50255e-06	4.42823e-06	1.82875e-06	9.56432e-06	6.43678e-06	4.53608e-06	2.28066e-06	3.19313e-06	2.62524e-06	2.35794e-06	3.14145e-06	8.81679e-07	2.28586e-06	3.22775e-06	4.05891e-06	1.26869e-06	1.19641e-06
1.13025e-05	2.2156e-05	2.2009e-06	5.14483e-07	2.43482e-06	1.4642e-05	1.83616e-06	9.27178e-06	4.66957e-06	4.10889e-06	2.32337e-06	9.48584e-06	7.55806e-06	1.05849e-05	1.37991e-06	1.93843e-06	5.88023e-07	9.1612e-07	7.70685e-06	6.89995e-06	9.85139e-06	0.000153198	0.000150788	1.194e-06	5.38842e-06	9.27749e-07	2.35304e-06	8.33401e-07	5.20446e-07	7.89821e-07	3.52184e-07	1.03142e-05	1.34383e-06	2.4647e-06	4.4584e-06	1.06295e-06	7.03972e-06	5.63428e-06	4.66826e-06	2.4021e-06	3.41293e-06	2.8364e-06	2.54434e-06	2.63347e-06	5.33996e-07	1.48544e-06	2.98288e-06	4.59192e-06	8.81642e-07	8.83279e-07
1.14389e-05	2.18283e-05	3.06346e-06	9.3235e-07	2.95464e-06	0.000160283	1.90777e-06	8.29673e-06	4.56239e-06	3.9213e-06	3.88565e-06	1.18336e-05	8.62954e-06	1.06444e-05	1.28202e-06	2.19231e-06	8.9608e-07	1.30843e-06	7.15096e-06	6.80813e-06	1.20103e-05	0.000155811	0.000152476	2.19751e-06	4.98951e-06	1.2247e-06	2.40097e-06	1.07356e-06	9.70548e-07	1.02756e-06	6.76779e-07	1.22029e-05	1.56016e-06	2.6231e-06	4.5511e-06	2.01395e-06	9.82499e-06	6.62409e-06	4.64781e-06	2.40242e-06	3.30619e-06	2.74768e-06	2.45808e-06	3.28879e-06	1.03721e-06	2.4639e-06	3.36032e-06	4.11951e-06	1.42872e-06	1.34406e-06
0.000160564	0.000170502	0.000146964	1.53531e-06	3.83557e-06	0.000163116	2.68837e-06	1.0381e-05	5.51631e-06	5.60106e-06	3.43777e-06	1.07629e-05	0.000154729	1.40749e-05	1.701e-06	2.83017e-06	9.55753e-07	1.78086e-06	8.99921e-06	8.40297e-06	1.10832e-05	8.44429e-06	5.98722e-06	1.95137e-06	5.70488e-06	1.64186e-06	3.17935e-06	1.26829e-06	1.17139e-06	1.23093e-06	6.42549e-07	1.22168e-05	2.025e-06	3.04328e-06	5.59069e-06	1.55686e-06	8.44891e-06	7.00692e-06	5.3168e-06	2.87513e-06	4.36039e-06	3.49569e-06	3.13973e-06	3.64333e-06	9.93881e-07	1.97635e-06	3.91887e-06	5.20121e-06	1.30918e-06	1.20429e-06
1.76685e-05	2.71123e-05	4.15036e-06	3.20697e-06	3.94098e-06	1.3468e-05	4.27398e-06	1.65304e-05	0.000155223	1.12035e-05	3.50187e-06	1.01381e-05	1.31823e-05	1.39067e-05	4.951e-06	7.53973e-06	4.87989e-06	4.76608e-06	1.52632e-05	1.47001e-05	1.55029e-05	7.53041e-06	5.22249e-06	2.97936e-06	6.34164e-06	6.90511e-06	1.04078e-05	3.35301e-06	3.58447e-06	3.08381e-06	2.97927e-06	1.60314e-05	3.74356e-06	8.16777e-06	1.24842e-05	2.95213e-06	8.69827e-06	1.30938e-05	7.30061e-06	5.37108e-06	7.47173e-06	1.10513e-05	8.35118e-06	8.89688e-06	2.98534e-06	4.55961e-06	1.11135e-05	1.21212e-05	3.8538e-06	4.01127e-06
1.56084e-05	2.68863e-05	2.47848e-06	5.6452e-07	2.83073e-06	1.63764e-05	0.000146567	1.37077e-05	8.39243e-06	7.96411e-06	2.83746e-06	1.10459e-05	9.15173e-06	0.000158204	1.75207e-06	3.18544e-06	5.07249e-07	8.67336e-07	9.80863e-06	8.12376e-06	9.89475e-06	7.44772e-06	4.98381e-06	1.12892e-06	5.91069e-06	9.36435e-07	2.50661e-06	2.41868e-06	1.32591e-06	8.98064e-07	3.79312e-07	1.08656e-05	1.37997e-06	2.52385e-06	5.04223e-06	1.0216e-06	7.40436e-06	6.3834e-06	4.99528e-06	5.86535e-06	4.35948e-06	3.2762e-06	2.85156e-06	4.00464e-06	5.46907e-07	1.42748e-06	3.47902e-06	4.92625e-06	3.03948e-06	3.51056e-06
1.31919e-05	2.4528e-05	3.07435e-06	8.69386e-07	3.01318e-06	1.41215e-05	2.18131e-06	1.05337e-05	5.78321e-06	4.91394e-06	2.95521e-06	1.14749e-05	8.75116e-06	1.18653e-05	1.91598e-06	0.000146022	9.6407e-07	1.10944e-06	9.39643e-06	0.000152017	1.1993e-05	7.8516e-06	5.72235e-06	1.56438e-06	5.38018e-06	1.41755e-06	3.30955e-06	1.22798e-06	7.5664e-07	0.000144599	6.31444e-07	0.000155987	0.00014529	3.277e-06	5.74143e-06	1.43918e-06	8.82681e-06	7.24721e-06	5.88394e-06	3.09961e-06	4.16407e-06	3.84846e-06	3.40971e-06	3.495e-06	8.85489e-07	2.09039e-06	4.07498e-06	5.75868e-06	1.0588e-06	1.16651e-06
1.69123e-05	0.000171749	0.000149244	1.76386e-06	5.37075e-06	1.57786e-05	3.17883e-06	1.38469e-05	8.51389e-06	7.20574e-06	4.03161e-06	1.43879e-05	0.000156415	1.47702e-05	0.000146917	4.06109e-06	2.09583e-06	1.88578e-06	0.000156721	0.000157282	0.000159621	8.28151e-06	6.39157e-06	2.31212e-06	7.5063e-06	3.17579e-06	0.000150314	2.01579e-06	1.59918e-06	2.16858e-06	1.39847e-06	0.000160771	0.000147097	6.78948e-06	0.000154305	2.52644e-06	1.18674e-05	0.000154899	9.8259e-06	4.43266e-06	6.42523e-06	7.19281e-06	6.02998e-06	0.000149761	1.88192e-06	3.46162e-06	0.000151268	9.34365e-06	1.91323e-06	1.95894e-06
1.52763e-05	2.48715e-05	3.16411e-06	1.14641e-06	3.19863e-06	0.000161749	2.19458e-06	8.91136e-06	4.52656e-06	4.66155e-06	2.95944e-06	9.97485e-06	9.92211e-06	0.000156337	1.31468e-06	2.21418e-06	5.19695e-07	1.41255e-06	7.72484e-06	7.04977e-06	1.01105e-05	8.10351e-06	5.71664e-06	1.58959e-06	4.72765e-06	1.09366e-06	2.40203e-06	8.2325e-07	7.2269e-07	7.76278e-07	3.35352e-07	1.09883e-05	1.4724e-06	2.29996e-06	4.56282e-06	1.19141e-06	7.75926e-06	5.9033e-06	4.53209e-06	2.21615e-06	3.5047e-06	2.72664e-06	2.49605e-06	2.97412e-06	6.55395e-07	1.56965e-06	3.05256e-06	4.2638e-06	8.57107e-07	8.21078e-07
1.23125e-05	0.000167308	2.33577e-06	4.14013e-07	2.48266e-06	1.45519e-05	1.67604e-06	9.03502e-06	4.43728e-06	4.02823e-06	2.80127e-06	1.08638e-05	8.22304e-06	1.13983e-05	1.23955e-06	1.93741e-06	3.94989e-07	7.53142e-07	7.87425e-06	6.991e-06	1.14348e-05	7.72904e-06	5.47579e-06	1.28234e-06	4.66243e-06	7.99108e-07	2.2256e-06	7.03233e-07	3.39399e-07	6.94639e-07	1.93529e-07	1.18331e-05	1.20749e-06	2.33801e-06	4.55522e-06	1.12423e-06	8.6282e-06	6.21594e-06	4.7655e-06	2.19247e-06	3.35193e-06	2.78117e-06	2.58779e-06	2.71878e-06	4.1417e-07	1.85663e-06	2.98932e-06	4.55697e-06	6.07621e-07	6.92737e-07
1.33505e-05	0.000168222	2.75264e-06	7.2408e-07	2.96522e-06	1.46853e-05	2.15516e-06	1.06361e-05	0.000149174	5.09824e-06	2.74135e-06	1.056e-05	8.69881e-06	0.000155535	1.84875e-06	0.000146059	9.20698e-07	1.074e-06	9.10343e-06	8.01061e-06	1.09595e-05	8.34427e-06	5.90811e-06	1.48198e-06	5.45415e-06	1.23696e-06	3.03449e-06	1.16555e-06	6.87982e-07	1.17183e-06	5.17891e-07	1.16004e-05	1.74037e-06	0.000146292	5.31448e-06	1.29486e-06	7.97296e-06	6.56116e-06	5.30528e-06	2.94733e-06	4.07818e-06	3.5658e-06	3.11356e-06	3.32149e-06	7.64982e-07	1.77518e-06	3.77693e-06	5.37245e-06	1.03083e-06	1.17613e-06
1.37038e-05	0.000169657	2.62991e-06	7.95796e-07	3.22662e-06	1.45536e-05	2.38551e-06	1.12338e-05	5.76937e-06	5.43491e-06	2.89883e-06	1.08477e-05	9.07716e-06	0.000156956	1.96958e-06	2.4697e-06	7.70374e-07	1.26344e-06	9.5156e-06	8.28908e-06	1.12584e-05	7.79178e-06	5.67516e-06	1.47646e-06	5.95389e-06	1.2184e-06	2.83195e-06	1.21376e-06	7.53915e-07	1.21325e-06	7.12756e-07	1.20605e-05	1.68715e-06	3.02367e-06	5.5208e-06	1.42178e-06	8.01007e-06	6.85966e-06	5.57839e-06	3.05519e-06	4.36117e-06	3.60112e-06	3.29151e-06	3.28681e-06	8.38342e-07	1.83016e-06	3.55545e-06	5.68708e-06	1.04379e-06	1.14295e-06
0.000162068	0.000171271	4.72998e-06	2.56204e-06	4.62132e-06	0.00016504	3.49021e-06	1.06225e-05	5.86002e-06	6.58123e-06	4.16694e-06	1.09015e-05	1.27216e-05	0.000158725	2.04726e-06	3.34648e-06	1.51075e-06	2.75402e-06	9.1415e-06	8.56369e-06	1.09784e-05	9.73671e-06	6.87761e-06	2.84729e-06	5.71728e-06	2.12133e-06	3.38907e-06	1.91055e-06	2.03968e-06	1.81396e-06	1.30059e-06	1.23643e-05	2.48478e-06	3.27228e-06	5.67344e-06	2.19032e-06	8.77998e-06	7.10962e-06	5.33412e-06	3.27744e-06	4.74915e-06	3.59845e-06	3.30728e-06	4.27244e-06	1.73978e-06	2.37714e-06	4.23448e-06	5.21591e-06	1.83706e-06	1.87794e-06
1.35706e-05	0.000168174	2.45551e-06	6.52171e-07	2.88963e-06	0.000159272	2.09298e-06	1.04082e-05	5.27911e-06	4.89718e-06	2.57916e-06	9.98089e-06	9.13692e-06	1.19358e-05	1.55041e-06	2.17665e-06	5.93262e-07	9.97103e-07	8.79157e-06	7.68146e-06	1.04288e-05	8.77829e-06	6.29423e-06	1.29182e-06	5.88435e-06	1.05384e-06	2.55741e-06	1.0019e-06	6.69966e-07	9.16891e-07	4.20604e-07	1.11342e-05	1.50191e-06	2.6771e-06	5.0643e-06	1.18079e-06	7.42077e-06	6.3282e-06	5.09802e-06	2.78907e-06	3.98898e-06	3.15964e-06	2.86808e-06	2.99287e-06	6.24987e-07	1.54838e-06	3.21674e-06	5.06774e-06	9.94729e-07	1.03427e-06
0.000169933	0.000181098	4.18824e-06	1.77934e-06	5.5151e-06	0.000166347	5.33316e-06	0.000169773	0.000161324	0.000159819	4.30052e-06	1.38369e-05	1.57581e-05	0.000165423	4.04187e-06	6.83272e-06	1.68014e-06	2.04965e-06	1.66695e-05	1.44561e-05	1.16143e-05	8.28773e-06	5.22042e-06	2.06787e-06	1.11047e-05	2.28691e-06	4.7902e-06	4.39745e-06	3.58561e-06	2.40276e-06	1.55702e-06	1.37357e-05	2.89182e-06	4.78043e-06	8.71024e-06	1.92877e-06	8.19007e-06	9.83892e-06	7.30629e-06	0.000156046	8.49924e-06	6.09673e-06	5.01195e-06	8.55708e-06	1.58368e-06	2.29384e-06	6.71993e-06	7.99885e-06	5.669e-06	7.10753e-06
1.14008e-05	2.24348e-05	2.16705e-06	4.61245e-07	2.42065e-06	1.44941e-05	1.78869e-06	9.29804e-06	4.6304e-06	4.10866e-06	2.31615e-06	9.44551e-06	7.6152e-06	1.07093e-05	1.34085e-06	1.91902e-06	5.19659e-07	7.92153e-07	7.80865e-06	6.85131e-06	9.88689e-06	9.55671e-06	0.000150396	1.13852e-06	5.17149e-06	8.82626e-07	2.32171e-06	7.64693e-07	4.28098e-07	7.32093e-07	2.96443e-07	1.03613e-05	1.30762e-06	2.44144e-06	4.47848e-06	1.01212e-06	7.11772e-06	5.6894e-06	4.57128e-06	2.35943e-06	3.41486e-06	2.81515e-06	2.54055e-06	2.61819e-06	4.81069e-07	1.45054e-06	2.96301e-06	4.56401e-06	7.98876e-07	8.07848e-07
0.000157877	0.000169901	2.51858e-06	6.8672e-07	3.16987e-06	1.48801e-05	2.31714e-06	1.2027e-05	6.13224e-06	5.62634e-06	2.49274e-06	1.02911e-05	9.54811e-06	1.26317e-05	1.80422e-06	2.45952e-06	6.56446e-07	1.04837e-06	9.94983e-06	8.61852e-06	1.11476e-05	8.16788e-06	5.68142e-06	1.29688e-06	6.02524e-06	1.15432e-06	2.83825e-06	1.174e-06	7.2274e-07	1.16409e-06	4.57082e-07	1.18805e-05	1.6501e-06	3.04898e-06	5.65785e-06	1.17071e-06	7.72824e-06	6.88052e-06	5.50043e-06	3.22152e-06	4.49451e-06	3.5694e-06	3.30191e-06	3.39162e-06	6.36378e-07	1.63279e-06	3.6162e-06	5.80245e-06	1.03169e-06	1.16903e-06
1.3428e-05	2.3575e-05	2.41737e-06	6.19179e-07	2.57309e-06	0.00016001	1.80238e-06	8.76158e-06	4.38971e-06	4.1431e-06	2.64383e-06	1.00686e-05	8.80122e-06	1.141e-05	1.25491e-06	1.92791e-06	4.39589e-07	8.99073e-07	7.5951e-06	6.7141e-06	1.01843e-05	7.83626e-06	5.62872e-06	1.2269e-06	4.76996e-06	8.63888e-07	2.2207e-06	7.33424e-07	4.45663e-07	7.12298e-07	2.54453e-07	1.07055e-05	1.26668e-06	2.27592e-06	4.37537e-06	1.11124e-06	7.55749e-06	5.7474e-06	4.71573e-06	2.19432e-06	3.33461e-06	2.71275e-06	2.48477e-06	2.60271e-06	4.90295e-07	1.52875e-06	2.79823e-06	4.29414e-06	7.77856e-07	7.44892e-07
0.000156849	0.000168401	2.44429e-06	5.45857e-07	2.77301e-06	1.45764e-05	2.021e-06	1.05946e-05	5.53775e-06	4.82311e-06	2.49791e-06	1.019e-05	8.62493e-06	1.1734e-05	1.59793e-06	0.000145703	6.99088e-07	9.18918e-07	8.85111e-06	7.72391e-06	1.06996e-05	8.21167e-06	5.75463e-06	1.31328e-06	5.2656e-06	1.04461e-06	2.63373e-06	1.03019e-06	5.67723e-07	1.04168e-06	3.57461e-07	1.12836e-05	1.51369e-06	2.76896e-06	5.02215e-06	1.0875e-06	7.66916e-06	6.32163e-06	5.02358e-06	2.79237e-06	3.89584e-06	3.19659e-06	2.88235e-06	3.01191e-06	5.478e-07	1.57488e-06	3.38772e-06	5.11196e-06	8.63939e-07	9.35821e-07
0.000164606	0.000175806	4.03028e-06	2.594e-06	4.8044e-06	0.000162718	4.19842e-06	0.000160585	0.000156769	0.000154121	3.65348e-06	1.02803e-05	0.000159369	1.51662e-05	3.3117e-06	4.04725e-06	2.5794e-06	2.67599e-06	0.000160195	0.000156308	1.21447e-05	8.77038e-06	6.38502e-06	2.72916e-06	8.61836e-06	2.88175e-06	4.95824e-06	2.97199e-06	2.77317e-06	2.84269e-06	2.37371e-06	1.30806e-05	3.46087e-06	5.24476e-06	8.17681e-06	2.64407e-06	8.15965e-06	9.23523e-06	6.90402e-06	6.50889e-06	0.000155656	5.78524e-06	5.39398e-06	5.29358e-06	2.3936e-06	3.011e-06	5.73943e-06	7.93244e-06	3.27295e-06	0.00014675
0.000168712	0.000180784	4.3199e-06	2.4591e-06	7.2084e-06	0.000164619	5.01669e-06	0.000167158	0.000158979	0.000158456	3.89939e-06	1.25764e-05	0.000162834	0.000163865	3.97126e-06	4.72972e-06	2.42843e-06	2.65437e-06	0.000164244	0.000161298	1.56473e-05	8.4902e-06	6.21676e-06	2.71451e-06	0.000155793	3.09222e-06	6.12186e-06	3.16467e-06	2.5411e-06	2.98974e-06	2.15537e-06	1.70993e-05	3.83433e-06	6.86902e-06	1.21991e-05	2.57796e-06	9.48028e-06	1.28572e-05	9.59928e-06	7.5983e-06	0.000156006	8.09618e-06	7.34861e-06	7.22376e-06	2.27171e-06	3.21071e-06	7.47022e-06	1.1275e-05	2.95214e-06	3.44419e-06
1.27876e-05	2.41903e-05	2.12988e-06	4.82537e-07	2.78404e-06	1.39892e-05	1.96021e-06	0.000154123	5.48276e-06	4.89377e-06	2.36888e-06	1.00454e-05	8.39285e-06	1.16453e-05	1.52143e-06	2.0698e-06	4.35979e-07	7.99528e-07	8.74518e-06	7.58693e-06	1.04887e-05	7.86828e-06	5.54194e-06	1.12673e-06	5.34225e-06	8.63607e-07	2.34365e-06	8.29451e-07	4.19015e-07	8.44412e-07	3.06402e-07	1.10495e-05	1.3067e-06	2.5224e-06	4.92635e-06	1.02569e-06	7.41488e-06	6.0508e-06	4.95693e-06	2.82766e-06	3.92562e-06	3.0778e-06	2.79909e-06	2.90593e-06	4.93465e-07	1.46273e-06	3.04797e-06	4.9251e-06	8.21775e-07	8.88978e-07
0.000167555	0.000179867	3.83435e-06	1.95732e-06	6.26161e-06	0.000164162	4.38415e-06	2.20466e-05	0.000157823	0.000157045	3.50871e-06	1.18811e-05	0.000161439	0.000162176	3.43706e-06	4.15326e-06	1.91168e-06	2.22144e-06	0.000162633	1.64553e-05	1.44903e-05	8.11157e-06	5.75045e-06	2.30633e-06	1.1109e-05	2.52797e-06	5.31067e-06	2.61249e-06	2.0222e-06	2.47521e-06	1.67531e-06	1.56924e-05	3.24147e-06	5.93775e-06	1.06822e-05	2.1599e-06	8.80868e-06	1.14017e-05	8.56802e-06	6.97992e-06	0.000155077	6.98132e-06	6.30573e-06	6.20007e-06	1.80354e-06	2.71915e-06	6.49442e-06	9.96963e-06	2.44868e-06	3.39962e-06
2.19592e-05	0.000177518	3.48544e-06	1.62801e-06	5.33869e-06	0.000162648	3.89151e-06	1.94768e-05	0.000155763	1.14349e-05	3.22714e-06	1.12464e-05	0.000159556	1.71239e-05	2.95519e-06	3.65748e-06	1.63751e-06	1.91657e-06	1.70627e-05	1.44448e-05	1.32329e-05	8.23876e-06	5.84085e-06	2.07251e-06	1.00345e-05	2.16115e-06	4.63144e-06	2.25218e-06	1.72955e-06	2.07547e-06	1.42592e-06	1.44295e-05	2.72812e-06	5.0916e-06	9.01886e-06	1.92665e-06	8.47896e-06	9.66953e-06	7.78075e-06	6.19451e-06	0.00015333	6.06505e-06	5.38554e-06	5.36992e-06	1.51785e-06	2.49171e-06	5.64356e-06	8.7053e-06	2.16244e-06	3.03863e-06
0.000168111	0.000180373	3.98917e-06	2.04903e-06	6.40015e-06	0.000163779	4.54056e-06	0.000165439	0.00015829	1.4101e-05	3.56182e-06	1.20429e-05	0.000162021	1.87964e-05	3.51848e-06	4.28261e-06	2.05339e-06	2.29178e-06	0.000163231	0.000160038	1.48637e-05	8.15076e-06	5.90571e-06	2.38738e-06	1.14161e-05	2.67284e-06	5.55855e-06	2.76881e-06	2.18654e-06	2.62627e-06	1.80002e-06	1.62526e-05	3.45066e-06	6.29769e-06	1.11209e-05	2.26641e-06	9.09274e-06	1.17991e-05	8.96288e-06	0.000150204	0.000155964	7.31827e-06	6.6927e-06	6.54565e-06	1.92623e-06	2.8876e-06	6.85623e-06	1.04426e-05	2.61091e-06	3.61762e-06
1.14509e-05	2.24087e-05	2.03893e-06	3.34459e-07	2.33855e-06	1.36155e-05	1.61462e-06	9.04334e-06	4.43841e-06	3.97645e-06	2.20681e-06	9.68072e-06	7.50716e-06	1.05949e-05	1.24796e-06	1.81591e-06	3.74698e-07	6.64198e-07	7.85038e-06	6.78671e-06	1.00855e-05	8.14131e-06	5.82301e-06	1.03144e-06	4.72125e-06	7.31405e-07	2.15717e-06	6.40437e-07	2.88766e-07	6.41198e-07	1.97625e-07	1.05401e-05	1.15123e-06	2.26144e-06	4.45308e-06	9.00801e-07	7.23085e-06	5.63977e-06	4.55828e-06	2.1776e-06	3.34434e-06	2.7028e-06	2.46038e-06	2.52013e-06	3.71739e-07	1.32672e-06	2.76837e-06	4.49037e-06	6.09583e-07	6.60819e-07
0.000172474	0.000182811	0.000150703	3.58532e-06	8.59969e-06	1.9356e-05	5.59762e-06	0.000170156	0.000161592	0.000161809	5.83382e-06	1.76084e-05	0.000166148	2.07463e-05	4.80788e-06	6.93294e-06	4.45422e-06	3.45755e-06	0.000171131	0.000168881	0.00016918	7.95759e-06	6.32473e-06	3.76471e-06	1.32486e-05	6.18096e-06	0.000156262	3.84531e-06	3.42511e-06	4.10086e-06	3.09553e-06	0.000170511	6.20235e-06	0.000157749	0.000165377	4.23839e-06	0.000157361	0.000165771	1.6082e-05	8.03431e-06	0.000158696	0.000159497	0.000158137	1.02728e-05	3.96862e-06	5.88316e-06	0.000158256	0.000163517	3.82795e-06	4.05905e-06
0.000169725	0.000181491	5.31869e-06	2.50462e-06	7.68508e-06	0.000163838	5.10221e-06	0.000168031	0.000159287	0.000159835	4.08144e-06	1.37984e-05	0.000163355	0.000164206	4.04211e-06	4.94667e-06	2.49251e-06	2.63321e-06	0.00016602	0.00016302	0.000161965	8.24877e-06	6.0231e-06	2.73691e-06	1.2754e-05	3.38258e-06	7.77999e-06	3.1275e-06	2.54352e-06	3.06866e-06	2.14341e-06	2.03837e-05	4.29471e-06	8.64308e-06	0.000158287	2.73353e-06	1.09508e-05	0.000159124	1.08635e-05	7.59768e-06	0.000156364	1.00047e-05	9.28066e-06	7.97569e-06	2.38021e-06	3.53058e-06	9.29991e-06	1.37081e-05	2.96243e-06	3.26435e-06
1.177e-05	2.27062e-05	2.29546e-06	5.92676e-07	2.59679e-06	0.000158387	1.93536e-06	9.58983e-06	4.83118e-06	4.45503e-06	2.39114e-06	9.43357e-06	8.09758e-06	1.08987e-05	1.45984e-06	2.03567e-06	6.46574e-07	9.63814e-07	8.01283e-06	7.0444e-06	9.79425e-06	9.81042e-06	0.000150664	1.22084e-06	5.75098e-06	1.00106e-06	2.47458e-06	9.02206e-07	5.70327e-07	8.8846e-07	4.12546e-07	1.0311e-05	1.42011e-06	2.58017e-06	4.65128e-06	1.13465e-06	7.01725e-06	5.81639e-06	4.80598e-06	2.54438e-06	3.5971e-06	2.98079e-06	2.67054e-06	2.75383e-06	5.95163e-07	1.5369e-06	3.10333e-06	4.7345e-06	9.41786e-07	9.52356e-07
1.1733e-05	2.26667e-05	2.61461e-06	6.33974e-07	2.53973e-06	1.41404e-05	1.77727e-06	8.66742e-06	4.47805e-06	4.03939e-06	0.000147056	0.000155418	7.76437e-06	1.0607e-05	1.40293e-06	2.12762e-06	6.9894e-07	9.81782e-07	7.7101e-06	6.8799e-06	1.11111e-05	7.78937e-06	5.76288e-06	1.50731e-06	4.59576e-06	1.05018e-06	2.58852e-06	8.56291e-07	5.05051e-07	8.95472e-07	4.23941e-07	1.20581e-05	1.42551e-06	2.68292e-06	4.56646e-06	2.10953e-06	8.83563e-06	6.31076e-06	5.43423e-06	2.32441e-06	3.35758e-06	3.19839e-06	2.68175e-06	2.78373e-06	1.19778e-06	1.88623e-06	3.28163e-06	4.68718e-06	9.54116e-07	8.56288e-07
1.47864e-05	2.72648e-05	2.74607e-06	9.75524e-07	3.85296e-06	1.53874e-05	2.98867e-06	1.30629e-05	6.84296e-06	6.40398e-06	2.79472e-06	1.05388e-05	1.0123e-05	0.000157673	0.000145579	2.67058e-06	9.34068e-07	1.41024e-06	1.06718e-05	9.364e-06	1.14673e-05	8.43607e-06	5.99593e-06	1.61048e-06	7.00817e-06	1.40571e-06	3.17844e-06	1.45188e-06	9.9205e-07	1.31874e-06	8.82764e-07	1.23546e-05	1.90095e-06	3.36503e-06	6.26402e-06	1.43823e-06	7.89818e-06	7.36183e-06	5.96582e-06	3.74189e-06	5.07386e-06	4.05755e-06	3.63968e-06	3.7495e-06	9.19934e-07	1.89488e-06	3.94743e-06	6.25335e-06	1.33477e-06	1.46976e-06
0.000168761	0.000180782	4.24776e-06	2.27291e-06	6.98227e-06	0.000164417	4.80967e-06	0.000167085	0.000158819	0.000158778	3.77885e-06	1.25399e-05	0.000162366	0.000163951	3.82349e-06	4.65259e-06	2.25177e-06	2.44857e-06	0.000164126	0.000161126	1.57519e-05	8.25185e-06	5.91931e-06	2.52119e-06	1.26321e-05	2.91068e-06	6.04548e-06	2.99647e-06	2.32962e-06	2.80844e-06	1.93904e-06	1.71331e-05	3.72789e-06	6.78898e-06	1.2153e-05	2.39246e-06	9.32548e-06	1.29613e-05	9.37621e-06	7.38225e-06	0.000155705	7.91767e-06	7.1994e-06	7.03792e-06	2.06688e-06	3.00439e-06	7.42113e-06	1.11974e-05	2.74733e-06	3.25125e-06
0.000159846	0.000171602	2.76262e-06	9.58164e-07	3.38544e-06	1.66404e-05	2.50437e-06	1.35345e-05	8.4725e-06	7.47756e-06	2.62948e-06	1.00678e-05	1.16333e-05	1.30273e-05	1.97499e-06	2.6437e-06	9.74301e-07	1.32618e-06	0.000155645	1.0244e-05	1.14275e-05	8.15958e-06	5.90019e-06	1.52964e-06	6.38726e-06	1.44129e-06	3.20013e-06	1.36735e-06	9.84521e-07	1.4087e-06	8.40166e-07	1.21498e-05	1.96229e-06	3.52078e-06	6.28218e-06	1.3928e-06	7.74643e-06	7.49938e-06	5.68318e-06	3.75877e-06	0.000150493	3.98963e-06	3.79536e-06	3.6385e-06	9.35224e-07	1.81965e-06	3.98849e-06	6.3042e-06	1.23937e-06	1.97181e-06
0.000162549	0.000175195	2.89229e-06	1.13415e-06	4.43139e-06	1.76941e-05	3.22936e-06	1.70844e-05	1.03158e-05	9.01394e-06	2.73363e-06	1.0517e-05	1.39257e-05	1.54167e-05	2.40955e-06	3.12491e-06	1.16383e-06	1.4831e-06	1.43076e-05	1.22311e-05	1.20965e-05	8.05862e-06	5.53411e-06	1.63568e-06	8.51066e-06	1.6513e-06	3.70931e-06	1.75481e-06	1.24418e-06	1.61093e-06	8.58344e-07	1.31969e-05	2.10777e-06	4.13305e-06	7.54576e-06	1.47766e-06	7.8492e-06	8.31139e-06	6.90929e-06	5.1451e-06	8.17706e-06	4.97666e-06	4.473e-06	4.33875e-06	1.05473e-06	2.03377e-06	4.70067e-06	7.61491e-06	1.60066e-06	2.31254e-06
0.000169653	0.00018109	6.74714e-06	2.91961e-06	8.05757e-06	0.000162365	5.08767e-06	0.000166811	0.000160466	0.000159129	4.85608e-06	1.62443e-05	0.000163506	0.000164215	5.06498e-06	0.000149863	3.97943e-06	3.47935e-06	0.000166663	0.000165678	0.000164554	8.1131e-06	6.13848e-06	3.20923e-06	1.23075e-05	0.000148716	0.000154657	3.42449e-06	2.85238e-06	3.63562e-06	2.49696e-06	0.000166145	5.68263e-06	1.13326e-05	0.00016168	3.38808e-06	1.29971e-05	0.000161932	1.38978e-05	7.84426e-06	1.20848e-05	0.000156947	1.16889e-05	0.000153353	2.97721e-06	5.04899e-06	0.000156273	0.00015966	3.31888e-06	3.55341e-06
1.10637e-05	2.17421e-05	1.95193e-06	3.31447e-07	2.20738e-06	1.37728e-05	1.57104e-06	8.60261e-06	4.25291e-06	3.76204e-06	2.17739e-06	9.56666e-06	7.14865e-06	1.0441e-05	1.18575e-06	1.71546e-06	3.52415e-07	8.56894e-07	7.31524e-06	6.38454e-06	9.56137e-06	8.74943e-06	6.47082e-06	9.99761e-07	4.83322e-06	7.13018e-07	2.04971e-06	6.02945e-07	2.69513e-07	6.00443e-07	1.80709e-07	1.0003e-05	1.10595e-06	2.15087e-06	4.14759e-06	8.82836e-07	6.92948e-06	5.3258e-06	4.36392e-06	2.09941e-06	3.1191e-06	2.53952e-06	2.30528e-06	2.38795e-06	3.59424e-07	1.29642e-06	2.64157e-06	4.18119e-06	6.34049e-07	6.64293e-07
0.000167406	0.00017914	7.51823e-06	2.5626e-06	7.12298e-06	1.69469e-05	4.42135e-06	0.000164146	1.27845e-05	1.26412e-05	5.27739e-06	0.000160574	0.000162651	1.80737e-05	3.85388e-06	5.52808e-06	3.30512e-06	2.51923e-06	0.00016605	0.000164743	0.000166598	7.81018e-06	6.06592e-06	2.9877e-06	1.17088e-05	5.35126e-06	0.000154439	2.85016e-06	2.43041e-06	3.12427e-06	2.1095e-06	0.000168396	4.9079e-06	0.00015491	0.000161453	3.66235e-06	1.53538e-05	0.00016186	0.000158451	6.46786e-06	1.06722e-05	0.000157435	0.000155778	8.08739e-06	3.21261e-06	5.61984e-06	0.00015614	0.000160934	2.85314e-06	2.96621e-06
0.000166794	0.00017805	8.16785e-06	2.91639e-06	6.86155e-06	1.70644e-05	4.29181e-06	2.0008e-05	1.35601e-05	1.2098e-05	6.01305e-06	0.000161183	0.000161956	1.81909e-05	4.50955e-06	7.12466e-06	4.33045e-06	3.26082e-06	0.000165728	0.000165318	0.000167222	7.75465e-06	6.21023e-06	3.37218e-06	1.06987e-05	0.000149967	0.000156131	3.10908e-06	2.71185e-06	3.34055e-06	2.44324e-06	0.00016907	5.59914e-06	0.000155415	0.000162333	4.26202e-06	0.000158819	0.000162899	0.000159113	6.32948e-06	1.00751e-05	0.000158858	0.000156452	9.46322e-06	3.73299e-06	0.000149192	0.000157819	0.000161735	3.09053e-06	3.13055e-06
1.11723e-05	2.16934e-05	2.55428e-06	5.60089e-07	2.61921e-06	1.56622e-05	1.61746e-06	8.22609e-06	4.38082e-06	3.71797e-06	3.31043e-06	1.11483e-05	7.87454e-06	1.03131e-05	1.09737e-06	1.92153e-06	5.51167e-07	9.57364e-07	7.23157e-06	6.61221e-06	1.13016e-05	0.000154658	8.21896e-06	1.76155e-06	4.46443e-06	9.25196e-07	2.12772e-06	8.19186e-07	6.47614e-07	7.88968e-07	4.09575e-07	1.16335e-05	1.26703e-06	2.35691e-06	4.37969e-06	1.60515e-06	8.95984e-06	6.22438e-06	4.53902e-06	2.20173e-06	3.17152e-06	2.54436e-06	2.33036e-06	2.96223e-06	7.55164e-07	1.96272e-06	2.96614e-06	4.05069e-06	1.1015e-06	1.0686e-06
1.19057e-05	2.34011e-05	2.03977e-06	3.51004e-07	2.46402e-06	1.3636e-05	1.72151e-06	9.5692e-06	4.62471e-06	4.30637e-06	2.317e-06	9.84101e-06	7.64697e-06	1.0938e-05	1.30787e-06	1.83136e-06	3.32311e-07	7.30744e-07	8.13998e-06	6.91523e-06	1.04118e-05	7.66274e-06	5.48062e-06	1.0858e-06	4.65644e-06	7.32503e-07	2.14382e-06	6.3528e-07	3.07124e-07	6.75457e-07	3.33871e-07	1.08505e-05	1.18154e-06	2.31822e-06	4.55294e-06	9.43918e-07	7.41352e-06	5.88637e-06	4.56348e-06	2.22221e-06	3.59414e-06	2.75797e-06	2.57943e-06	2.57231e-06	3.90268e-07	1.37406e-06	2.75474e-06	4.56831e-06	6.03314e-07	6.58175e-07
1.25411e-05	0.000167521	2.13702e-06	4.21872e-07	2.60306e-06	1.38973e-05	1.84249e-06	1.00748e-05	4.88567e-06	4.55749e-06	2.37552e-06	9.98588e-06	8.02524e-06	1.13225e-05	1.40046e-06	1.97242e-06	4.09001e-07	8.08375e-07	8.50162e-06	7.22097e-06	1.06178e-05	7.6327e-06	5.43242e-06	1.15397e-06	4.93023e-06	8.17717e-07	2.26735e-06	7.54308e-07	4.07311e-07	7.66077e-07	3.86196e-07	1.11176e-05	1.26966e-06	2.4639e-06	4.77762e-06	9.93559e-07	7.51226e-06	6.14222e-06	4.73525e-06	2.39331e-06	3.81432e-06	2.90144e-06	2.72325e-06	2.71505e-06	4.38267e-07	1.42966e-06	2.91399e-06	4.81189e-06	6.75468e-07	7.65743e-07
1.35651e-05	0.000168948	2.32076e-06	6.11777e-07	3.00721e-06	1.44202e-05	2.20757e-06	0.000154702	5.72172e-06	5.3694e-06	2.47966e-06	1.00576e-05	8.80442e-06	1.20935e-05	1.66715e-06	2.24813e-06	5.8951e-07	9.71856e-07	9.41786e-06	8.0114e-06	1.09246e-05	8.10452e-06	5.70565e-06	1.29906e-06	5.71672e-06	1.01451e-06	2.58161e-06	1.01286e-06	6.43398e-07	9.55896e-07	5.42329e-07	1.15347e-05	1.47035e-06	2.81182e-06	5.30621e-06	1.13099e-06	7.56178e-06	6.61202e-06	5.11118e-06	2.93408e-06	4.44706e-06	3.30521e-06	3.08369e-06	3.11603e-06	5.96534e-07	1.56885e-06	3.30002e-06	5.37054e-06	9.54852e-07	1.05048e-06
1.25445e-05	2.39808e-05	2.1567e-06	4.89321e-07	2.88274e-06	1.4504e-05	2.31362e-06	1.04642e-05	5.27341e-06	5.18077e-06	2.35548e-06	9.87306e-06	8.32375e-06	0.000155895	1.56428e-06	2.07868e-06	4.6254e-07	8.49358e-07	8.83496e-06	7.46068e-06	1.03755e-05	8.02701e-06	5.7201e-06	1.14418e-06	5.48628e-06	8.8847e-07	2.39686e-06	9.77087e-07	4.63129e-07	8.31511e-07	3.28086e-07	1.09233e-05	1.32496e-06	2.49122e-06	4.99983e-06	1.02472e-06	7.34656e-06	6.18079e-06	4.95481e-06	2.73643e-06	3.78444e-06	3.08649e-06	2.83374e-06	2.8931e-06	5.04274e-07	1.45312e-06	3.0441e-06	4.95104e-06	9.69001e-07	1.04788e-06
0.000164012	0.000176377	4.18579e-06	1.6658e-06	5.41389e-06	1.73158e-05	3.87021e-06	0.000162137	1.07693e-05	0.000154238	3.53656e-06	1.30883e-05	0.000158904	1.64399e-05	2.94953e-06	3.64799e-06	1.68711e-06	1.92476e-06	0.000160704	1.4972e-05	0.000159841	8.05355e-06	5.91216e-06	2.16338e-06	0.000153105	2.6078e-06	6.20346e-06	2.19464e-06	1.69396e-06	2.19595e-06	1.35973e-06	0.000160893	2.92356e-06	6.75996e-06	1.12792e-05	2.14428e-06	1.03313e-05	1.245e-05	9.40202e-06	5.37545e-06	9.0153e-06	7.91446e-06	7.42289e-06	5.41683e-06	1.70405e-06	3.20292e-06	7.27907e-06	1.10902e-05	2.11242e-06	2.22892e-06
1.47672e-05	0.000170128	2.64421e-06	8.32424e-07	3.39219e-06	0.000159294	2.54879e-06	1.24348e-05	6.51044e-06	6.13149e-06	2.70819e-06	1.05263e-05	1.00944e-05	1.31995e-05	1.86457e-06	2.53885e-06	8.70035e-07	1.18936e-06	1.04396e-05	9.0599e-06	1.1617e-05	8.69e-06	6.19744e-06	1.51384e-06	6.87793e-06	1.32325e-06	3.13631e-06	1.28409e-06	8.51043e-07	1.13824e-06	7.29571e-07	1.23183e-05	1.74496e-06	3.26744e-06	6.1936e-06	1.33976e-06	8.15736e-06	7.30958e-06	5.94044e-06	3.3729e-06	4.88166e-06	4.04912e-06	3.66758e-06	3.60375e-06	8.24279e-07	1.93382e-06	3.90272e-06	6.11724e-06	1.2224e-06	1.32898e-06
1.04307e-05	2.07009e-05	1.89634e-06	3.25582e-07	2.10552e-06	1.38805e-05	1.48667e-06	8.0953e-06	4.03623e-06	3.53465e-06	2.22515e-06	9.15879e-06	6.85086e-06	9.72639e-06	1.11455e-06	1.64428e-06	3.51309e-07	6.53048e-07	6.89417e-06	6.05236e-06	9.33215e-06	1.02267e-05	6.65772e-06	1.05718e-06	4.35642e-06	6.91142e-07	1.96878e-06	5.83803e-07	2.73844e-07	5.80866e-07	1.86011e-07	9.71089e-06	1.07971e-06	2.07264e-06	3.93673e-06	8.8693e-07	6.77037e-06	5.06776e-06	4.22454e-06	1.98185e-06	2.9331e-06	2.4267e-06	2.18316e-06	2.27036e-06	3.64166e-07	1.27516e-06	2.51677e-06	3.94837e-06	6.07307e-07	6.3265e-07
1.04307e-05	2.07009e-05	1.89634e-06	3.25582e-07	2.10552e-06	1.38805e-05	1.48667e-06	8.0953e-06	4.03623e-06	3.53465e-06	2.22515e-06	9.15879e-06	6.85086e-06	9.72639e-06	1.11455e-06	1.64428e-06	3.51309e-07	6.53048e-07	6.89417e-06	6.05236e-06	9.33215e-06	1.02267e-05	6.65772e-06	1.05718e-06	4.35642e-06	6.91142e-07	1.96878e-06	5.83803e-07	2.73844e-07	5.80866e-07	1.86011e-07	9.71089e-06	1.07971e-06	2.07264e-06	3.93673e-06	8.8693e-07	6.77037e-06	5.06776e-06	4.22454e-06	1.98185e-06	2.9331e-06	2.4267e-06	2.18316e-06	2.27036e-06	3.64166e-07	1.27516e-06	2.51677e-06	3.94837e-06	6.07307e-07	6.3265e-07
1.07944e-05	2.10954e-05	2.5016e-06	4.91823e-07	2.51262e-06	1.51953e-05	1.50642e-06	7.77479e-06	4.1272e-06	3.44619e-06	3.21152e-06	1.11395e-05	7.66635e-06	1.0047e-05	1.028e-06	1.86824e-06	5.03e-07	9.06614e-07	6.92333e-06	6.37621e-06	1.12297e-05	1.08619e-05	7.97639e-06	1.68366e-06	4.19529e-06	8.57975e-07	2.02171e-06	7.11459e-07	5.09859e-07	7.08625e-07	3.47033e-07	1.14601e-05	1.19459e-06	2.25658e-06	4.16797e-06	1.56242e-06	8.95601e-06	6.03062e-06	4.35896e-06	2.02606e-06	2.97268e-06	2.42037e-06	2.20639e-06	2.84862e-06	6.98712e-07	1.94334e-06	2.88916e-06	3.82774e-06	1.02231e-06	9.76323e-07
1.04307e-05	2.07009e-05	1.89634e-06	3.25582e-07	2.10552e-06	1.38805e-05	1.48667e-06	8.0953e-06	4.03623e-06	3.53465e-06	2.22515e-06	9.15879e-06	6.85086e-06	9.72639e-06	1.11455e-06	1.64428e-06	3.51309e-07	6.53048e-07	6.89417e-06	6.05236e-06	9.33215e-06	1.02267e-05	6.65772e-06	1.05718e-06	4.35642e-06	6.91142e-07	1.96878e-06	5.83803e-07	2.73844e-07	5.80866e-07	1.86011e-07	9.71089e-06	1.07971e-06	2.07264e-06	3.93673e-06	8.8693e-07	6.77037e-06	5.06776e-06	4.22454e-06	1.98185e-06	2.9331e-06	2.4267e-06	2.18316e-06	2.27036e-06	3.64166e-07	1.27516e-06	2.51677e-06	3.94837e-06	6.07307e-07	6.3265e-07
1.07944e-05	2.10954e-05	2.5016e-06	4.91823e-07	2.51262e-06	1.51953e-05	1.50642e-06	7.77479e-06	4.1272e-06	3.44619e-06	3.21152e-06	1.11395e-05	7.66635e-06	1.0047e-05	1.028e-06	1.86824e-06	5.03e-07	9.06614e-07	6.92333e-06	6.37621e-06	1.12297e-05	1.08619e-05	7.97639e-06	1.68366e-06	4.19529e-06	8.57975e-07	2.02171e-06	7.11459e-07	5.09859e-07	7.08625e-07	3.47033e-07	1.14601e-05	1.19459e-06	2.25658e-06	4.16797e-06	1.56242e-06	8.95601e-06	6.03062e-06	4.35896e-06	2.02606e-06	2.97268e-06	2.42037e-06	2.20639e-06	2.84862e-06	6.98712e-07	1.94334e-06	2.88916e-06	3.82774e-06	1.02231e-06	9.76323e-07
1.04307e-05	2.07009e-05	1.89634e-06	3.25582e-07	2.10552e-06	1.38805e-05	1.48667e-06	8.0953e-06	4.03623e-06	3.53465e-06	2.22515e-06	9.15879e-06	6.85086e-06	9.72639e-06	1.11455e-06	1.64428e-06	3.51309e-07	6.53048e-07	6.89417e-06	6.05236e-06	9.33215e-06	1.02267e-05	6.65772e-06	1.05718e-06	4.35642e-06	6.91142e-07	1.96878e-06	5.83803e-07	2.73844e-07	5.80866e-07	1.86011e-07	9.71089e-06	1.07971e-06	2.07264e-06	3.93673e-06	8.8693e-07	6.77037e-06	5.06776e-06	4.22454e-06	1.98185e-06	2.9331e-06	2.4267e-06	2.18316e-06	2.27036e-06	3.64166e-07	1.27516e-06	2.51677e-06	3.94837e-06	6.07307e-07	6.3265e-07
1.07944e-05	2.10954e-05	2.5016e-06	4.91823e-07	2.51262e-06	1.51953e-05	1.50642e-06	7.77479e-06	4.1272e-06	3.44619e-06	3.21152e-06	1.11395e-05	7.66635e-06	1.0047e-05	1.028e-06	1.86824e-06	5.03e-07	9.06614e-07	6.92333e-06	6.37621e-06	1.12297e-05	1.08619e-05	7.97639e-06	1.68366e-06	4.19529e-06	8.57975e-07	2.02171e-06	7.11459e-07	5.09859e-07	7.08625e-07	3.47033e-07	1.14601e-05	1.19459e-06	2.25658e-06	4.16797e-06	1.56242e-06	8.95601e-06	6.03062e-06	4.35896e-06	2.02606e-06	2.97268e-06	2.42037e-06	2.20639e-06	2.84862e-06	6.98712e-07	1.94334e-06	2.88916e-06	3.82774e-06	1.02231e-06	9.76323e-07
1.05463e-05	2.09237e-05	1.8194e-06	2.58852e-07	2.08298e-06	1.37263e-05	1.42314e-06	8.10071e-06	3.98292e-06	3.53674e-06	2.16374e-06	9.22546e-06	6.81514e-06	9.81227e-06	1.07922e-06	1.57616e-06	2.52776e-07	5.96821e-07	6.97883e-06	6.05441e-06	9.43768e-06	9.85978e-06	6.26728e-06	9.98788e-07	4.22657e-06	6.22473e-07	1.89381e-06	5.26863e-07	2.13001e-07	5.35146e-07	1.32885e-07	9.82069e-06	1.01565e-06	1.98845e-06	3.93397e-06	8.34944e-07	6.80153e-06	5.09627e-06	4.21578e-06	1.9406e-06	2.92839e-06	2.37932e-06	2.16978e-06	2.24832e-06	3.06896e-07	1.21425e-06	2.42316e-06	3.92249e-06	5.2329e-07	5.73111e-07
1.04307e-05	2.07009e-05	1.89634e-06	3.25582e-07	2.10552e-06	1.38805e-05	1.48667e-06	8.0953e-06	4.03623e-06	3.53465e-06	2.22515e-06	9.15879e-06	6.85086e-06	9.72639e-06	1.11455e-06	1.64428e-06	3.51309e-07	6.53048e-07	6.89417e-06	6.05236e-06	9.33215e-06	1.02267e-05	6.65772e-06	1.05718e-06	4.35642e-06	6.91142e-07	1.96878e-06	5.83803e-07	2.73844e-07	5.80866e-07	1.86011e-07	9.71089e-06	1.07971e-06	2.07264e-06	3.93673e-06	8.8693e-07	6.77037e-06	5.06776e-06	4.22454e-06	1.98185e-06	2.9331e-06	2.4267e-06	2.18316e-06	2.27036e-06	3.64166e-07	1.27516e-06	2.51677e-06	3.94837e-06	6.07307e-07	6.3265e-07
1.07944e-05	2.10954e-05	2.5016e-06	4.91823e-07	2.51262e-06	1.51953e-05	1.50642e-06	7.77479e-06	4.1272e-06	3.44619e-06	3.21152e-06	1.11395e-05	7.66635e-06	1.0047e-05	1.028e-06	1.86824e-06	5.03e-07	9.06614e-07	6.92333e-06	6.37621e-06	1.12297e-05	1.08619e-05	7.97639e-06	1.68366e-06	4.19529e-06	8.57975e-07	2.02171e-06	7.11459e-07	5.09859e-07	7.08625e-07	3.47033e-07	1.14601e-05	1.19459e-06	2.25658e-06	4.16797e-06	1.56242e-06	8.95601e-06	6.03062e-06	4.35896e-06	2.02606e-06	2.97268e-06	2.42037e-06	2.20639e-06	2.84862e-06	6.98712e-07	1.94334e-06	2.88916e-06	3.82774e-06	1.02231e-06	9.76323e-07
1.04307e-05	2.07009e-05	1.89634e-06	3.25582e-07	2.10552e-06	1.38805e-05	1.48667e-06	8.0953e-06	4.03623e-06	3.53465e-06	2.22515e-06	9.15879e-06	6.85086e-06	9.72639e-06	1.11455e-06	1.64428e-06	3.51309e-07	6.53048e-07	6.89417e-06	6.05236e-06	9.33215e-06	1.02267e-05	6.65772e-06	1.05718e-06	4.35642e-06	6.91142e-07	1.96878e-06	5.83803e-07	2.73844e-07	5.80866e-07	1.86011e-07	9.71089e-06	1.07971e-06	2.07264e-06	3.93673e-06	8.8693e-07	6.77037e-06	5.06776e-06	4.22454e-06	1.98185e-06	2.9331e-06	2.4267e-06	2.18316e-06	2.27036e-06	3.64166e-07	1.27516e-06	2.51677e-06	3.94837e-06	6.07307e-07	6.3265e-07
1.12777e-05	2.21825e-05	2.03631e-06	3.88198e-07	2.33667e-06	1.42114e-05	1.68654e-06	9.03513e-06	4.45128e-06	3.99918e-06	2.20338e-06	9.34866e-06	7.36635e-06	1.05858e-05	1.27266e-06	1.79977e-06	4.15499e-07	7.99311e-07	7.67128e-06	6.67226e-06	9.71855e-06	9.17009e-06	0.000150015	1.05162e-06	5.04506e-06	7.969e-07	2.19113e-06	6.90816e-07	3.62979e-07	6.70429e-07	2.41236e-07	1.01968e-05	1.21549e-06	2.29161e-06	4.36031e-06	9.36781e-07	6.9492e-06	5.55187e-06	4.50353e-06	2.25542e-06	3.31885e-06	2.697e-06	2.45466e-06	2.5306e-06	4.15525e-07	1.34997e-06	2.79546e-06	4.41019e-06	7.01543e-07	7.31299e-07
1.14751e-05	2.23998e-05	2.03735e-06	2.75827e-07	2.26269e-06	1.35952e-05	1.58219e-06	8.9724e-06	4.38034e-06	3.94689e-06	2.20632e-06	9.89553e-06	7.50669e-06	1.07414e-05	1.19127e-06	1.76461e-06	2.5519e-07	6.19098e-07	7.77592e-06	6.78286e-06	1.01707e-05	8.03648e-06	5.65994e-06	9.71246e-07	4.5187e-06	6.87399e-07	2.16657e-06	5.93771e-07	2.23976e-07	5.8166e-07	1.21624e-07	1.06065e-05	1.1319e-06	2.26913e-06	4.39738e-06	8.60391e-07	7.3491e-06	5.64826e-06	4.49949e-06	2.13671e-06	3.1888e-06	2.71021e-06	2.47445e-06	2.51556e-06	3.036e-07	1.32239e-06	2.81753e-06	4.4168e-06	6.1393e-07	6.26038e-07
1.30093e-05	0.000168087	2.17922e-06	4.42511e-07	2.60502e-06	1.43205e-05	1.86468e-06	9.94139e-06	4.87674e-06	4.51285e-06	2.33914e-06	9.96483e-06	8.3584e-06	1.14698e-05	1.38957e-06	2.01498e-06	4.00314e-07	8.15562e-07	8.38868e-06	7.29715e-06	1.0401e-05	7.67341e-06	5.4138e-06	1.09132e-06	5.12013e-06	8.22143e-07	2.28297e-06	8.09607e-07	3.92449e-07	8.06997e-07	2.31212e-07	1.09642e-05	1.28362e-06	2.42977e-06	4.70106e-06	9.69671e-07	7.40796e-06	5.95501e-06	4.79067e-06	2.49212e-06	3.63107e-06	2.8578e-06	2.62142e-06	2.7445e-06	4.14839e-07	1.40213e-06	2.95277e-06	4.78462e-06	6.93764e-07	7.86548e-07
1.17908e-05	2.29144e-05	2.00152e-06	2.82272e-07	2.31949e-06	1.35653e-05	1.65862e-06	9.57637e-06	4.68593e-06	4.07171e-06	2.22677e-06	9.86292e-06	7.63851e-06	1.07966e-05	1.33072e-06	1.81821e-06	2.52298e-07	6.15823e-07	7.81183e-06	6.84586e-06	1.01047e-05	7.69945e-06	5.4273e-06	9.65337e-07	4.53771e-06	7.05145e-07	2.09813e-06	5.95733e-07	2.20777e-07	6.83836e-07	1.32656e-07	1.06166e-05	1.11082e-06	2.20914e-06	4.36173e-06	8.63006e-07	7.36985e-06	5.5781e-06	4.53587e-06	2.37872e-06	3.24104e-06	2.67271e-06	2.43539e-06	2.58301e-06	3.15794e-07	1.30296e-06	2.78761e-06	4.36373e-06	5.89263e-07	6.67843e-07
1.08047e-05	2.22691e-05	2.57479e-06	3.43346e-07	2.38383e-06	1.48342e-05	1.40934e-06	7.75326e-06	3.98358e-06	3.41635e-06	3.55851e-06	1.23631e-05	8.06469e-06	1.05166e-05	1.02628e-06	1.77816e-06	4.1535e-07	8.18882e-07	7.00632e-06	6.50233e-06	1.29235e-05	9.50206e-06	6.8984e-06	1.81554e-06	4.19879e-06	7.74349e-07	2.03029e-06	6.46681e-07	3.55502e-07	6.64662e-07	2.51913e-07	1.27649e-05	1.14154e-06	2.23178e-06	4.26276e-06	1.64889e-06	1.02488e-05	6.53275e-06	4.70374e-06	1.94114e-06	2.95239e-06	2.5114e-06	2.33077e-06	2.74714e-06	5.14298e-07	2.90281e-06	2.92785e-06	3.98542e-06	7.3616e-07	7.74334e-07
1.05716e-05	2.09303e-05	1.90011e-06	3.28407e-07	2.13736e-06	1.39193e-05	1.5143e-06	8.25211e-06	4.09967e-06	3.60703e-06	2.18916e-06	9.0173e-06	6.91549e-06	9.84926e-06	1.13636e-06	1.66234e-06	3.47009e-07	6.52142e-07	7.02341e-06	6.14126e-06	9.22327e-06	9.87816e-06	6.64964e-06	9.69308e-07	4.52125e-06	6.93784e-07	1.98411e-06	5.85352e-07	2.68072e-07	5.82484e-07	1.7959e-07	9.67357e-06	1.07655e-06	2.08503e-06	3.98541e-06	8.63935e-07	6.66385e-06	5.12357e-06	4.23069e-06	2.00935e-06	2.98797e-06	2.45308e-06	2.22127e-06	2.29397e-06	3.58253e-07	1.26287e-06	2.54885e-06	4.02582e-06	5.98664e-07	6.23938e-07
1.30252e-05	0.000168623	4.23861e-06	1.10593e-06	3.50057e-06	1.61736e-05	2.24427e-06	9.82632e-06	5.57353e-06	4.88077e-06	5.17498e-06	0.00015859	1.05251e-05	1.22084e-05	1.80337e-06	2.9503e-06	1.33482e-06	1.55143e-06	9.44949e-06	0.000152585	0.000159718	1.035e-05	7.7645e-06	2.79789e-06	5.59681e-06	1.87764e-06	3.85382e-06	1.47474e-06	1.14466e-06	1.53437e-06	9.11279e-07	0.000159881	2.39488e-06	4.01068e-06	6.67998e-06	2.85551e-06	1.32529e-05	9.45056e-06	7.057e-06	3.19609e-06	4.38288e-06	4.51414e-06	3.92248e-06	0.000147428	1.51152e-06	4.53431e-06	0.000148133	6.24362e-06	1.49546e-06	1.56695e-06
1.19272e-05	2.14572e-05	2.6719e-06	7.52403e-07	2.72719e-06	1.58103e-05	1.70544e-06	7.94531e-06	4.15559e-06	3.73076e-06	2.95269e-06	1.00364e-05	7.93178e-06	1.06462e-05	1.02981e-06	1.93648e-06	4.71889e-07	1.08208e-06	7.00053e-06	6.40216e-06	9.9217e-06	1.04572e-05	7.71214e-06	1.68216e-06	4.14223e-06	9.03447e-07	2.06318e-06	6.81605e-07	5.92476e-07	6.77676e-07	3.15978e-07	1.05583e-05	1.23674e-06	2.18956e-06	4.14914e-06	1.38768e-06	7.7349e-06	5.60768e-06	4.22477e-06	1.99421e-06	3.05568e-06	2.3839e-06	2.17347e-06	2.85266e-06	7.53339e-07	1.50176e-06	2.83507e-06	3.79561e-06	9.91592e-07	8.84032e-07
1.0596e-05	2.10391e-05	1.88099e-06	2.74783e-07	2.08856e-06	1.36316e-05	1.4526e-06	8.08307e-06	3.98128e-06	3.51614e-06	2.16125e-06	9.23919e-06	6.85959e-06	9.9327e-06	1.09887e-06	1.63609e-06	2.80321e-07	6.4155e-07	6.96079e-06	6.08046e-06	9.3527e-06	8.6722e-06	6.26039e-06	9.29271e-07	4.38112e-06	6.28395e-07	1.92662e-06	5.24813e-07	1.88207e-07	5.43336e-07	1.2218e-07	9.76281e-06	1.03952e-06	2.02892e-06	3.91303e-06	8.27406e-07	6.81266e-06	5.08845e-06	4.2005e-06	1.91558e-06	2.88901e-06	2.39288e-06	2.16025e-06	2.25083e-06	3.04768e-07	1.24219e-06	2.4999e-06	3.96194e-06	5.39065e-07	5.38466e-07
1.2344e-05	2.16538e-05	2.67913e-06	9.23471e-07	2.6682e-06	1.60495e-05	1.88677e-06	7.98654e-06	4.2095e-06	3.72132e-06	3.14484e-06	1.01398e-05	8.2016e-06	1.04136e-05	1.26629e-06	2.12365e-06	7.38397e-07	1.29282e-06	6.86507e-06	6.25556e-06	9.67857e-06	9.51959e-06	7.14133e-06	1.74358e-06	4.20173e-06	1.05368e-06	2.18437e-06	9.56228e-07	8.26396e-07	9.26158e-07	5.87093e-07	1.02906e-05	1.39878e-06	2.28755e-06	4.08006e-06	1.67536e-06	7.59825e-06	5.70873e-06	4.44582e-06	2.24362e-06	3.08157e-06	2.53331e-06	2.30247e-06	2.93054e-06	9.84903e-07	1.59696e-06	2.91046e-06	3.87543e-06	0.000144672	1.46799e-06
1.22017e-05	2.17752e-05	2.80147e-06	8.06905e-07	2.7967e-06	1.63246e-05	1.72633e-06	7.88386e-06	4.15303e-06	3.74989e-06	3.12228e-06	1.02729e-05	8.2071e-06	1.086e-05	1.01405e-06	1.951e-06	4.86441e-07	1.12444e-06	6.9547e-06	6.43751e-06	1.02024e-05	1.06124e-05	7.75855e-06	1.78164e-06	4.09933e-06	9.3783e-07	2.07996e-06	6.91619e-07	6.33117e-07	6.87692e-07	3.32404e-07	1.08095e-05	1.26504e-06	2.19858e-06	4.17805e-06	1.44797e-06	8.06548e-06	5.7168e-06	4.22594e-06	1.9854e-06	3.05661e-06	2.37086e-06	2.16281e-06	2.89699e-06	7.55326e-07	1.61286e-06	2.88082e-06	3.75784e-06	9.9682e-07	9.03697e-07
1.16312e-05	2.16181e-05	2.21866e-06	4.31409e-07	2.29679e-06	1.47757e-05	1.52004e-06	7.94594e-06	3.95542e-06	3.55289e-06	2.61339e-06	9.82605e-06	7.61032e-06	1.03164e-05	1.05123e-06	1.75297e-06	3.0629e-07	7.89468e-07	6.91688e-06	6.13628e-06	9.56047e-06	8.31801e-06	6.29e-06	1.19195e-06	4.11584e-06	6.8536e-07	1.91995e-06	5.40819e-07	2.87966e-07	5.58754e-07	1.52412e-07	1.00903e-05	1.07063e-06	2.0172e-06	3.9103e-06	1.08534e-06	7.19147e-06	5.29128e-06	4.31543e-06	1.89562e-06	2.88197e-06	2.33673e-06	2.11494e-06	2.49009e-06	4.9772e-07	1.2863e-06	2.59931e-06	3.839e-06	7.37295e-07	6.03591e-07
1.18273e-05	2.18306e-05	2.4482e-06	6.70491e-07	2.58216e-06	1.47856e-05	1.66671e-06	8.01495e-06	4.03091e-06	3.71151e-06	2.78952e-06	1.00673e-05	7.64768e-06	1.06489e-05	1.09594e-06	1.89692e-06	3.8061e-07	1.00873e-06	7.09094e-06	6.32697e-06	9.92905e-06	8.85327e-06	6.45176e-06	1.49457e-06	3.9949e-06	7.88251e-07	1.981e-06	6.52467e-07	4.71867e-07	6.55818e-07	2.67476e-07	1.05163e-05	1.16196e-06	2.05088e-06	4.0453e-06	1.23133e-06	7.55238e-06	5.4754e-06	4.29108e-06	1.95654e-06	2.99363e-06	2.35744e-06	2.17357e-06	2.75387e-06	6.93026e-07	1.39792e-06	2.69331e-06	3.83182e-06	8.11158e-07	7.49663e-07
1.20837e-05	2.21158e-05	2.47948e-06	6.4281e-07	2.63337e-06	1.53175e-05	1.67031e-06	8.22174e-06	4.14937e-06	3.8311e-06	2.74363e-06	9.94868e-06	7.83357e-06	1.08201e-05	1.04521e-06	1.83075e-06	3.24198e-07	9.59211e-07	7.22074e-06	6.45904e-06	9.95406e-06	9.43781e-06	6.81707e-06	1.47859e-06	4.14034e-06	7.83359e-07	1.99622e-06	5.89662e-07	4.56807e-07	5.97499e-07	2.08132e-07	1.05705e-05	1.1404e-06	2.07345e-06	4.16166e-06	1.1759e-06	7.54657e-06	5.57366e-06	4.28777e-06	1.97262e-06	3.0939e-06	2.37869e-06	2.19449e-06	2.74284e-06	5.9064e-07	1.37313e-06	2.71297e-06	3.888e-06	7.372e-07	7.1633e-07
1.17314e-05	2.17024e-05	2.44064e-06	6.20727e-07	2.57484e-06	1.49489e-05	1.68932e-06	8.26164e-06	4.18979e-06	3.79e-06	2.71551e-06	9.80849e-06	7.7113e-06	1.05768e-05	1.09856e-06	1.88659e-06	4.02303e-07	9.67162e-07	7.17736e-06	6.43592e-06	9.76549e-06	9.36665e-06	6.96628e-06	1.43483e-06	4.31557e-06	8.11461e-07	2.05078e-06	6.30958e-07	4.55822e-07	6.28079e-07	2.38711e-07	1.0369e-05	1.17044e-06	2.13948e-06	4.12924e-06	1.18516e-06	7.38088e-06	5.50029e-06	4.30965e-06	2.0199e-06	3.08221e-06	2.43805e-06	2.21743e-06	2.74103e-06	6.48977e-07	1.38256e-06	2.78842e-06	3.95438e-06	8.20451e-07	7.39767e-07
1.44983e-05	0.000170118	0.000148634	1.73501e-06	4.57008e-06	0.000161143	2.84205e-06	1.0753e-05	6.57321e-06	5.90957e-06	6.4462e-06	0.000160536	0.000155779	0.000156932	2.46055e-06	3.82937e-06	2.14324e-06	2.22991e-06	1.09916e-05	0.000154557	0.000162121	1.13587e-05	8.76225e-06	3.68764e-06	6.81457e-06	2.81907e-06	5.37671e-06	2.074e-06	1.74607e-06	2.1177e-06	1.59622e-06	0.000162434	3.34111e-06	5.31862e-06	0.000151733	3.84156e-06	0.000158584	0.000154794	8.67912e-06	3.96839e-06	5.31177e-06	6.07612e-06	5.19975e-06	0.000148527	2.22306e-06	5.88226e-06	0.000149718	7.68687e-06	2.18564e-06	2.17917e-06
1.05348e-05	2.09637e-05	1.86018e-06	2.74939e-07	2.06372e-06	1.38729e-05	1.43543e-06	7.98384e-06	3.93555e-06	3.46995e-06	2.20701e-06	9.16546e-06	6.78757e-06	9.84231e-06	1.07894e-06	1.62467e-06	2.79861e-07	6.14248e-07	6.85681e-06	5.99538e-06	9.26403e-06	9.63431e-06	6.36287e-06	9.32393e-07	4.34126e-06	6.2385e-07	1.89716e-06	5.21516e-07	1.89686e-07	5.3931e-07	1.23132e-07	9.69649e-06	1.02834e-06	2.00435e-06	3.85403e-06	8.27436e-07	6.74473e-06	5.01833e-06	4.17845e-06	1.89708e-06	2.84323e-06	2.35997e-06	2.12914e-06	2.22135e-06	3.09178e-07	1.23618e-06	2.46225e-06	3.90157e-06	5.29423e-07	5.35895e-07
1.19856e-05	2.16159e-05	2.69614e-06	7.62436e-07	2.75409e-06	1.57479e-05	1.72924e-06	8.03527e-06	4.17663e-06	3.78163e-06	2.90803e-06	9.93744e-06	8.02528e-06	1.07288e-05	1.04351e-06	1.94934e-06	4.58982e-07	1.09969e-06	7.06859e-06	6.45779e-06	9.92729e-06	1.03512e-05	7.62807e-06	1.66417e-06	4.17833e-06	8.97529e-07	2.07316e-06	6.72477e-07	5.82159e-07	6.68665e-07	3.01655e-07	1.05356e-05	1.23556e-06	2.18219e-06	4.16861e-06	1.35628e-06	7.69184e-06	5.62559e-06	4.19809e-06	1.99981e-06	3.07735e-06	2.39739e-06	2.18458e-06	2.88033e-06	7.20226e-07	1.49973e-06	2.85783e-06	3.83008e-06	9.43482e-07	8.60096e-07
1.14448e-05	2.25176e-05	2.14709e-06	2.83954e-07	2.36196e-06	1.32756e-05	1.58937e-06	8.82631e-06	4.35719e-06	3.88785e-06	2.26342e-06	1.02398e-05	7.51474e-06	1.07438e-05	1.36389e-06	1.72249e-06	2.45309e-07	6.48611e-07	7.76738e-06	6.81332e-06	1.03979e-05	7.47651e-06	5.3636e-06	9.8219e-07	4.47912e-06	6.63817e-07	2.2091e-06	5.94492e-07	2.1726e-07	6.32148e-07	1.50421e-07	1.08369e-05	1.19512e-06	2.22487e-06	4.46824e-06	8.75862e-07	7.46977e-06	5.70138e-06	4.56603e-06	2.09729e-06	3.21001e-06	2.62195e-06	2.39149e-06	2.6023e-06	3.23094e-07	1.34689e-06	2.81956e-06	4.348e-06	5.22186e-07	5.64869e-07
1.15873e-05	2.27596e-05	2.39272e-06	3.56315e-07	2.53645e-06	1.33199e-05	1.68326e-06	8.97955e-06	4.52916e-06	3.99053e-06	2.38669e-06	1.04152e-05	7.76916e-06	1.09684e-05	1.6409e-06	1.81655e-06	3.26154e-07	7.18328e-07	7.91493e-06	7.04983e-06	1.06338e-05	7.4683e-06	5.3786e-06	1.06036e-06	4.5377e-06	7.54866e-07	2.45566e-06	6.72113e-07	2.88296e-07	7.1284e-07	2.37894e-07	1.10798e-05	1.35991e-06	2.38722e-06	4.71256e-06	9.73664e-07	7.64725e-06	5.89102e-06	4.73867e-06	2.19308e-06	3.2732e-06	2.71671e-06	2.47588e-06	2.84116e-06	3.94758e-07	1.44804e-06	3.06798e-06	4.42522e-06	5.95269e-07	6.38048e-07
1.18803e-05	2.14898e-05	2.65369e-06	7.10679e-07	2.6772e-06	1.55592e-05	1.64545e-06	7.74966e-06	4.00061e-06	3.64057e-06	2.90926e-06	1.0031e-05	7.88824e-06	1.06564e-05	9.82433e-07	1.90191e-06	3.90419e-07	1.05394e-06	6.88898e-06	6.30057e-06	9.92729e-06	9.99507e-06	7.33961e-06	1.62641e-06	3.94199e-06	8.26287e-07	1.98312e-06	6.0566e-07	5.0444e-07	6.22266e-07	2.45002e-07	1.0516e-05	1.18497e-06	2.09876e-06	4.03267e-06	1.31802e-06	7.73566e-06	5.5112e-06	4.13061e-06	1.88153e-06	2.93256e-06	2.3006e-06	2.08823e-06	2.80368e-06	6.84694e-07	1.4674e-06	2.7671e-06	3.6987e-06	8.74806e-07	7.70319e-07
1.39318e-05	0.000168538	2.83934e-06	1.34935e-06	3.72174e-06	1.63149e-05	3.10852e-06	1.2874e-05	7.17234e-06	6.24315e-06	2.99664e-06	1.01193e-05	1.00884e-05	1.2544e-05	2.2312e-06	2.83427e-06	1.38203e-06	1.63957e-06	9.72989e-06	8.96657e-06	1.07572e-05	0.000155547	7.54803e-06	1.89281e-06	7.30915e-06	1.71765e-06	3.37771e-06	1.8783e-06	1.52389e-06	1.62236e-06	1.11522e-06	1.13198e-05	2.19878e-06	3.59033e-06	6.04725e-06	1.73915e-06	7.28334e-06	6.75903e-06	5.97817e-06	4.22931e-06	4.95342e-06	4.17672e-06	3.5878e-06	3.71261e-06	1.27446e-06	2.1244e-06	4.00738e-06	6.06037e-06	1.95258e-06	1.97105e-06
1.17427e-05	2.20215e-05	2.21284e-06	4.51298e-07	2.40928e-06	1.4767e-05	1.66562e-06	8.80225e-06	4.41364e-06	3.93644e-06	2.59036e-06	9.63139e-06	7.72352e-06	1.036e-05	1.19513e-06	1.87944e-06	4.57146e-07	8.82804e-07	7.53263e-06	6.62307e-06	9.71297e-06	9.32142e-06	6.92345e-06	1.27354e-06	4.82644e-06	8.33068e-07	2.16487e-06	7.13074e-07	4.27451e-07	6.79239e-07	2.74034e-07	1.03383e-05	1.20961e-06	2.29707e-06	4.33369e-06	1.21349e-06	7.21084e-06	5.71021e-06	4.47543e-06	2.25475e-06	3.27384e-06	2.62594e-06	2.37767e-06	2.69973e-06	5.65e-07	1.38041e-06	2.83064e-06	4.25155e-06	1.01464e-06	8.74141e-07
1.14048e-05	2.16597e-05	2.19849e-06	4.00845e-07	2.38169e-06	1.45529e-05	1.54972e-06	8.38218e-06	4.21313e-06	3.69938e-06	2.68374e-06	9.80759e-06	7.52548e-06	1.02145e-05	1.1165e-06	1.8391e-06	4.14336e-07	8.75057e-07	7.28951e-06	6.43758e-06	9.71619e-06	9.2728e-06	6.95511e-06	1.32812e-06	4.56733e-06	7.79962e-07	2.04304e-06	6.50752e-07	3.70516e-07	6.4534e-07	2.49171e-07	1.04208e-05	1.14395e-06	2.19856e-06	4.18369e-06	1.26987e-06	7.34069e-06	5.6569e-06	4.51291e-06	2.13228e-06	3.11657e-06	2.49981e-06	2.27433e-06	2.69428e-06	6.83227e-07	1.35196e-06	2.74572e-06	4.0483e-06	9.24684e-07	8.31574e-07
1.16278e-05	2.14703e-05	2.19731e-06	3.85175e-07	2.29761e-06	1.48633e-05	1.4634e-06	7.9528e-06	3.97717e-06	3.51981e-06	2.66492e-06	9.80406e-06	7.52036e-06	1.01376e-05	1.03063e-06	1.77002e-06	3.51688e-07	8.44833e-07	6.97858e-06	6.18634e-06	9.57985e-06	8.88003e-06	6.61796e-06	1.28277e-06	4.22506e-06	7.1756e-07	1.93186e-06	5.81773e-07	3.16883e-07	5.97654e-07	2.00648e-07	1.01869e-05	1.09471e-06	2.09199e-06	4.00177e-06	1.24119e-06	7.29827e-06	5.49176e-06	4.32703e-06	1.98287e-06	2.93539e-06	2.3585e-06	2.13867e-06	2.58882e-06	5.58236e-07	1.31082e-06	2.61634e-06	3.83175e-06	8.97837e-07	7.55171e-07
1.07864e-05	2.11417e-05	1.92298e-06	3.28823e-07	2.17146e-06	1.38133e-05	1.53769e-06	8.38727e-06	4.16268e-06	3.67025e-06	2.17027e-06	9.17819e-06	7.00369e-06	1.00761e-05	1.15962e-06	1.68067e-06	3.49037e-07	7.45714e-07	7.15476e-06	6.24539e-06	9.3298e-06	9.03031e-06	6.55784e-06	9.72651e-07	4.63657e-06	7.02058e-07	2.01525e-06	5.92266e-07	2.68682e-07	5.89282e-07	1.80139e-07	9.78927e-06	1.08828e-06	2.11341e-06	4.05577e-06	8.6733e-07	6.75767e-06	5.21209e-06	4.26747e-06	2.04235e-06	3.04296e-06	2.4905e-06	2.26039e-06	2.33501e-06	3.57994e-07	1.26969e-06	2.59506e-06	4.09668e-06	6.12793e-07	6.33947e-07
1.13883e-05	2.24988e-05	2.0005e-06	2.87353e-07	2.26399e-06	1.36331e-05	1.57435e-06	8.735e-06	4.26702e-06	3.83704e-06	2.35288e-06	1.00987e-05	7.34968e-06	1.05683e-05	1.1965e-06	1.73368e-06	2.47888e-07	6.34633e-07	7.60468e-06	6.6019e-06	1.02626e-05	8.17475e-06	5.62045e-06	9.97955e-07	4.45256e-06	6.63043e-07	2.03641e-06	5.94046e-07	2.17347e-07	6.3487e-07	1.51109e-07	1.07425e-05	1.11089e-06	2.1319e-06	4.24634e-06	8.87959e-07	7.44511e-06	5.56318e-06	4.53731e-06	2.08399e-06	3.17373e-06	2.5842e-06	2.36446e-06	2.43185e-06	3.27139e-07	1.35936e-06	2.63473e-06	4.30533e-06	5.19533e-07	5.58934e-07
1.12377e-05	2.233e-05	1.98289e-06	2.85289e-07	2.23731e-06	1.33795e-05	1.55666e-06	8.62729e-06	4.21529e-06	3.78985e-06	2.31259e-06	1.03739e-05	7.25727e-06	1.04358e-05	1.18324e-06	1.71438e-06	2.46491e-07	6.27993e-07	7.51319e-06	6.5246e-06	1.04173e-05	7.94568e-06	5.47886e-06	1.16551e-06	4.38346e-06	6.57543e-07	2.01524e-06	5.88562e-07	2.16526e-07	6.29026e-07	1.50982e-07	1.08842e-05	1.10125e-06	2.10863e-06	4.19865e-06	8.82193e-07	7.65216e-06	5.5025e-06	4.46154e-06	2.05896e-06	3.13474e-06	2.55486e-06	2.33685e-06	2.40626e-06	3.25491e-07	1.34802e-06	2.60698e-06	4.25262e-06	5.15647e-07	5.54147e-07
1.1503e-05	2.15077e-05	2.48807e-06	6.28163e-07	2.60009e-06	1.51109e-05	1.66502e-06	8.13447e-06	4.19479e-06	3.72027e-06	2.89738e-06	1.02322e-05	7.63828e-06	1.0425e-05	1.07418e-06	1.91184e-06	4.41014e-07	9.98862e-07	7.13982e-06	6.41639e-06	1.02018e-05	1.02139e-05	7.43159e-06	1.52267e-06	4.27563e-06	8.42471e-07	2.05627e-06	6.62928e-07	5.01332e-07	6.59757e-07	2.80273e-07	1.0819e-05	1.19442e-06	2.19034e-06	4.14229e-06	1.30684e-06	8.00213e-06	5.62313e-06	4.30745e-06	2.02358e-06	3.07008e-06	2.4378e-06	2.22103e-06	2.78075e-06	6.55241e-07	1.49328e-06	2.80001e-06	3.91856e-06	8.703e-07	8.12773e-07
1.07954e-05	2.12721e-05	1.91682e-06	3.27049e-07	2.16357e-06	1.39216e-05	1.53805e-06	8.39226e-06	4.16217e-06	3.66879e-06	2.16267e-06	9.22677e-06	6.9976e-06	1.01408e-05	1.15764e-06	1.6801e-06	3.48703e-07	7.70163e-07	7.14436e-06	6.24046e-06	9.3823e-06	9.34123e-06	6.71513e-06	9.70545e-07	4.68943e-06	7.00676e-07	2.01399e-06	5.92222e-07	2.67108e-07	5.89377e-07	1.79575e-07	9.82465e-06	1.08819e-06	2.11183e-06	4.05216e-06	8.66584e-07	6.80014e-06	5.206e-06	4.30075e-06	2.04329e-06	3.0435e-06	2.49009e-06	2.25697e-06	2.32871e-06	3.54892e-07	1.27318e-06	2.58879e-06	4.09367e-06	6.04649e-07	6.33614e-07
1.1155e-05	2.19429e-05	1.92828e-06	2.69989e-07	2.22366e-06	1.35305e-05	1.52721e-06	8.70567e-06	4.26347e-06	3.80117e-06	2.14648e-06	9.7711e-06	7.23103e-06	1.03234e-05	1.17409e-06	1.67506e-06	2.57233e-07	6.10182e-07	7.50719e-06	6.48459e-06	9.9634e-06	8.15885e-06	5.81416e-06	9.97884e-07	4.48965e-06	6.58456e-07	2.0233e-06	5.52142e-07	2.11472e-07	5.63029e-07	1.28853e-07	1.0395e-05	1.07169e-06	2.10671e-06	4.20965e-06	8.44924e-07	7.21739e-06	5.43919e-06	4.35317e-06	2.07059e-06	3.14111e-06	2.53477e-06	2.33208e-06	2.40419e-06	3.0796e-07	1.25687e-06	2.608e-06	4.22106e-06	5.43016e-07	5.89124e-07
1.04688e-05	2.08021e-05	1.84866e-06	2.73007e-07	2.04778e-06	1.38465e-05	1.42222e-06	7.91502e-06	3.90214e-06	3.44084e-06	2.22125e-06	9.12318e-06	6.73888e-06	9.80154e-06	1.06982e-06	1.61263e-06	2.7813e-07	6.21105e-07	6.80269e-06	5.94777e-06	9.19564e-06	9.57701e-06	6.38277e-06	9.27629e-07	4.26574e-06	6.18825e-07	1.88208e-06	5.17045e-07	1.88379e-07	5.3467e-07	1.22438e-07	9.65061e-06	1.02119e-06	1.98889e-06	3.82295e-06	8.24436e-07	6.68834e-06	4.98046e-06	4.17095e-06	1.8795e-06	2.8219e-06	2.34075e-06	2.11149e-06	2.208e-06	3.09158e-07	1.2262e-06	2.44438e-06	3.86972e-06	5.25422e-07	5.31296e-07
1.14653e-05	2.25494e-05	2.01526e-06	2.95307e-07	2.26211e-06	1.3751e-05	1.57132e-06	8.6921e-06	4.23407e-06	3.83996e-06	2.53084e-06	1.03925e-05	7.38112e-06	1.04973e-05	1.17768e-06	1.726e-06	2.51454e-07	6.70213e-07	7.5694e-06	6.58266e-06	1.01721e-05	7.77123e-06	5.75898e-06	1.03772e-06	4.58357e-06	6.69609e-07	2.02292e-06	5.96101e-07	2.28183e-07	6.32908e-07	1.57084e-07	1.07313e-05	1.10503e-06	2.11964e-06	4.24905e-06	1.03045e-06	7.47459e-06	5.6356e-06	4.77496e-06	2.09966e-06	3.1826e-06	2.56476e-06	2.34991e-06	2.46533e-06	3.66755e-07	1.34739e-06	2.63104e-06	4.26318e-06	5.86448e-07	5.8321e-07
1.43511e-05	2.51889e-05	2.05983e-06	3.34725e-07	3.65778e-06	1.58551e-05	1.95599e-06	9.82164e-06	5.4028e-06	4.6363e-06	2.22036e-06	1.12945e-05	9.92869e-06	1.34362e-05	1.25226e-06	1.84403e-06	3.70497e-07	6.564e-07	1.08572e-05	9.96864e-06	1.29766e-05	7.91814e-06	5.40511e-06	1.00761e-06	6.51774e-06	1.14299e-06	4.03757e-06	7.09122e-07	3.00192e-07	6.46068e-07	1.9198e-07	1.3627e-05	1.15997e-06	3.55106e-06	7.49422e-06	8.98735e-07	9.75802e-06	8.63374e-06	7.7647e-06	2.81474e-06	3.50971e-06	5.57719e-06	5.10195e-06	3.07416e-06	3.97915e-07	1.44962e-06	4.17677e-06	7.66246e-06	6.1735e-07	9.84716e-07
1.15685e-05	2.26195e-05	2.07405e-06	3.43391e-07	2.37618e-06	1.40472e-05	1.6574e-06	9.18104e-06	4.54011e-06	4.06039e-06	2.28454e-06	9.78272e-06	7.63458e-06	1.06454e-05	1.23796e-06	1.82417e-06	3.29432e-07	7.0352e-07	7.87942e-06	6.81385e-06	1.03124e-05	8.86663e-06	6.23339e-06	1.10558e-06	4.7762e-06	7.41921e-07	2.16019e-06	6.46831e-07	3.09015e-07	6.28103e-07	1.84e-07	1.0758e-05	1.15609e-06	2.25762e-06	4.41873e-06	9.5439e-07	7.46046e-06	5.73107e-06	4.52539e-06	2.2302e-06	3.33765e-06	2.68963e-06	2.46396e-06	2.58937e-06	3.85246e-07	1.43222e-06	2.79255e-06	4.45537e-06	6.60174e-07	6.8792e-07
1.13367e-05	2.19063e-05	2.63646e-06	5.6995e-07	2.66507e-06	1.56116e-05	1.59996e-06	8.09131e-06	4.26242e-06	3.69716e-06	3.35521e-06	1.13488e-05	8.09675e-06	1.05151e-05	1.04656e-06	1.89553e-06	4.68224e-07	9.62066e-07	7.21474e-06	6.6321e-06	1.16714e-05	1.09158e-05	7.72997e-06	1.77819e-06	4.26273e-06	8.74357e-07	2.07174e-06	7.30589e-07	5.70786e-07	7.1022e-07	3.41708e-07	1.18765e-05	1.21773e-06	2.27394e-06	4.34306e-06	1.60291e-06	9.2416e-06	6.29083e-06	4.42351e-06	2.08833e-06	3.11855e-06	2.47086e-06	2.27062e-06	2.99057e-06	6.79697e-07	2.05336e-06	2.9703e-06	3.93698e-06	9.91889e-07	9.66824e-07
1.14373e-05	2.2348e-05	2.16005e-06	4.10576e-07	2.40417e-06	1.41928e-05	1.71767e-06	9.1412e-06	4.57581e-06	4.04239e-06	2.35468e-06	9.70455e-06	7.6742e-06	1.05513e-05	1.26915e-06	1.90034e-06	4.27878e-07	7.72612e-07	7.77451e-06	6.80096e-06	1.01904e-05	9.28609e-06	6.66154e-06	1.17629e-06	4.89682e-06	8.08706e-07	2.22833e-06	7.03215e-07	3.70206e-07	6.72159e-07	2.3722e-07	1.06306e-05	1.21608e-06	2.33504e-06	4.40463e-06	1.0196e-06	7.42921e-06	5.69704e-06	4.51677e-06	2.26393e-06	3.32865e-06	2.72591e-06	2.46756e-06	2.62912e-06	4.54977e-07	1.49271e-06	2.89222e-06	4.46442e-06	7.45288e-07	7.47276e-07
1.14305e-05	2.20847e-05	2.15622e-06	5.53765e-07	2.36605e-06	1.3381e-05	1.88812e-06	9.03587e-06	4.53945e-06	4.01985e-06	2.42631e-06	1.015e-05	7.60466e-06	1.08352e-05	1.35922e-06	1.8928e-06	5.24216e-07	8.76156e-07	7.72024e-06	6.81455e-06	1.01704e-05	7.86496e-06	5.56758e-06	1.19288e-06	4.52544e-06	8.88718e-07	2.24568e-06	8.24646e-07	4.83359e-07	8.25141e-07	3.93684e-07	1.06204e-05	1.31904e-06	2.36251e-06	4.52301e-06	1.12098e-06	7.50363e-06	5.74008e-06	4.69844e-06	2.50242e-06	3.26237e-06	2.88358e-06	2.65333e-06	2.68617e-06	5.71339e-07	1.57258e-06	2.96474e-06	4.50274e-06	9.57331e-07	9.26815e-07
1.15447e-05	2.25013e-05	2.04752e-06	2.86054e-07	2.28488e-06	1.33539e-05	1.59629e-06	8.92717e-06	4.30937e-06	3.90618e-06	2.31798e-06	1.03544e-05	7.5267e-06	1.08821e-05	1.20629e-06	1.73792e-06	2.46312e-07	6.43627e-07	7.81437e-06	6.83748e-06	1.04167e-05	7.52477e-06	5.36351e-06	1.00342e-06	4.47484e-06	6.92638e-07	2.11159e-06	6.09063e-07	2.22452e-07	6.34822e-07	1.51483e-07	1.08916e-05	1.13854e-06	2.23069e-06	4.46135e-06	9.12243e-07	7.60803e-06	5.76368e-06	4.6209e-06	2.13753e-06	3.21145e-06	2.76665e-06	2.53862e-06	2.52028e-06	3.26222e-07	1.41942e-06	2.83124e-06	4.482e-06	5.70482e-07	6.13484e-07
1.14336e-05	2.25042e-05	2.13051e-06	2.83543e-07	2.34762e-06	1.32732e-05	1.58602e-06	8.8083e-06	4.34169e-06	3.88368e-06	2.25902e-06	1.02924e-05	7.49101e-06	1.0755e-05	1.35196e-06	1.71969e-06	2.44976e-07	6.6209e-07	7.75584e-06	6.79157e-06	1.0369e-05	7.47113e-06	5.35938e-06	9.80975e-07	4.48954e-06	6.62578e-07	2.19182e-06	5.93449e-07	2.17016e-07	6.3137e-07	1.50317e-07	1.08063e-05	1.18975e-06	2.21236e-06	4.45222e-06	8.741e-07	7.44644e-06	5.6918e-06	4.55116e-06	2.09373e-06	3.2083e-06	2.61883e-06	2.38954e-06	2.58513e-06	3.22566e-07	1.34511e-06	2.80168e-06	4.34459e-06	5.21481e-07	5.64309e-07
1.15507e-05	2.26592e-05	2.32639e-06	2.8395e-07	2.47567e-06	1.32771e-05	1.59618e-06	8.93743e-06	4.46656e-06	3.91563e-06	2.26243e-06	1.02527e-05	7.71886e-06	1.07836e-05	1.53292e-06	1.724e-06	2.45119e-07	6.29322e-07	7.88934e-06	7.02187e-06	1.06131e-05	7.44149e-06	5.33617e-06	9.8183e-07	4.47452e-06	6.68015e-07	2.40234e-06	5.95459e-07	2.17775e-07	6.32982e-07	1.50419e-07	1.10495e-05	1.28051e-06	2.33681e-06	4.6786e-06	8.75262e-07	7.58324e-06	5.82416e-06	4.67668e-06	2.10852e-06	3.22429e-06	2.64593e-06	2.40868e-06	2.78976e-06	3.23428e-07	1.3472e-06	3.01413e-06	4.37469e-06	5.229e-07	5.65841e-07
1.14829e-05	2.25725e-05	2.23605e-06	2.83676e-07	2.418e-06	1.32649e-05	1.59112e-06	8.87331e-06	4.4053e-06	3.90396e-06	2.26051e-06	1.02555e-05	7.61192e-06	1.07513e-05	1.44726e-06	1.72131e-06	2.44994e-07	6.35004e-07	7.83642e-06	6.91523e-06	1.0505e-05	7.44318e-06	5.33703e-06	9.80791e-07	4.47556e-06	6.6542e-07	2.3053e-06	5.94907e-07	2.17567e-07	6.31947e-07	1.50466e-07	1.09401e-05	1.23948e-06	2.27808e-06	4.57742e-06	8.7463e-07	7.52167e-06	5.76663e-06	4.6169e-06	2.10144e-06	3.21932e-06	2.63321e-06	2.39882e-06	2.69446e-06	3.23014e-07	1.34441e-06	2.91438e-06	4.36146e-06	5.22555e-07	5.65522e-07
1.15337e-05	2.2718e-05	2.26614e-06	3.56918e-07	2.4519e-06	1.33508e-05	1.67809e-06	8.91559e-06	4.4551e-06	3.97588e-06	2.39211e-06	1.04336e-05	7.63183e-06	1.09613e-05	1.52061e-06	1.82003e-06	3.2681e-07	7.36795e-07	7.83945e-06	6.90523e-06	1.04935e-05	7.50027e-06	5.39703e-06	1.06272e-06	4.55229e-06	7.5328e-07	2.31687e-06	6.71518e-07	2.87957e-07	7.14038e-07	2.37812e-07	1.0939e-05	1.30265e-06	2.30545e-06	4.56456e-06	9.75206e-07	7.576e-06	5.81182e-06	4.66304e-06	2.18638e-06	3.26762e-06	2.70187e-06	2.46749e-06	2.70742e-06	3.95041e-07	1.45139e-06	2.92872e-06	4.41248e-06	5.93671e-07	6.36795e-07
1.10766e-05	2.16911e-05	2.04583e-06	3.94176e-07	2.28793e-06	1.4225e-05	1.65702e-06	8.81085e-06	4.41699e-06	3.90268e-06	2.21612e-06	9.28815e-06	7.35447e-06	1.02138e-05	1.23752e-06	1.79662e-06	4.19282e-07	7.44735e-07	7.48135e-06	6.53975e-06	9.6331e-06	9.57861e-06	6.69111e-06	1.0498e-06	4.84302e-06	7.84488e-07	2.1773e-06	6.82175e-07	3.60845e-07	6.50015e-07	2.33232e-07	1.00186e-05	1.18884e-06	2.27233e-06	4.27414e-06	9.40995e-07	6.91476e-06	5.43415e-06	4.44858e-06	2.19013e-06	3.21818e-06	2.65012e-06	2.38605e-06	2.48303e-06	4.1426e-07	1.3481e-06	2.76969e-06	4.31751e-06	7.54009e-07	7.30769e-07
1.13933e-05	2.23503e-05	1.95811e-06	2.70002e-07	2.29556e-06	1.35672e-05	1.56064e-06	8.96831e-06	4.37715e-06	3.93523e-06	2.14756e-06	9.64345e-06	7.42476e-06	1.05562e-05	1.19085e-06	1.69716e-06	2.58676e-07	6.1034e-07	7.80418e-06	6.76333e-06	1.00634e-05	8.08594e-06	5.8145e-06	9.45209e-07	4.65023e-06	6.6383e-07	2.08145e-06	5.62966e-07	2.13433e-07	5.71192e-07	1.30169e-07	1.05402e-05	1.08184e-06	2.16865e-06	4.38386e-06	8.42237e-07	7.16469e-06	5.60307e-06	4.53717e-06	2.12202e-06	3.27965e-06	2.64697e-06	2.41499e-06	2.46519e-06	3.07564e-07	1.26886e-06	2.67604e-06	4.41838e-06	5.4247e-07	6.01609e-07
1.31118e-05	0.000168058	2.47195e-06	5.52622e-07	2.96322e-06	1.45587e-05	1.95603e-06	1.05157e-05	5.40651e-06	5.05965e-06	2.69617e-06	0.000153972	8.78147e-06	1.17552e-05	1.56838e-06	2.1885e-06	5.78758e-07	8.73883e-07	0.000152794	8.26498e-06	1.13812e-05	8.41813e-06	5.9825e-06	1.25691e-06	5.7273e-06	1.06144e-06	2.79361e-06	9.10475e-07	5.37547e-07	8.99039e-07	3.66528e-07	1.20741e-05	1.55105e-06	2.99013e-06	5.6008e-06	1.27979e-06	8.05499e-06	6.9737e-06	5.53822e-06	2.71315e-06	4.24395e-06	3.58128e-06	3.21369e-06	3.08278e-06	7.32859e-07	1.66451e-06	3.50559e-06	5.62595e-06	8.57414e-07	9.45617e-07
1.13922e-05	2.23587e-05	1.97228e-06	2.70372e-07	2.28746e-06	1.35707e-05	1.56219e-06	8.9639e-06	4.37591e-06	3.92537e-06	2.15151e-06	9.66295e-06	7.43433e-06	1.0538e-05	1.19081e-06	1.69969e-06	2.59016e-07	6.09316e-07	7.80159e-06	6.75892e-06	1.0078e-05	8.09084e-06	5.80855e-06	9.46742e-07	4.6369e-06	6.64686e-07	2.09419e-06	5.63888e-07	2.13649e-07	5.71825e-07	1.30283e-07	1.05421e-05	1.08275e-06	2.16824e-06	4.38871e-06	8.44052e-07	7.18586e-06	5.59351e-06	4.54604e-06	2.12405e-06	3.27111e-06	2.65578e-06	2.41274e-06	2.47951e-06	3.08026e-07	1.27117e-06	2.69049e-06	4.42159e-06	5.43277e-07	6.0262e-07
1.06398e-05	2.10147e-05	1.94603e-06	3.31606e-07	2.15426e-06	1.38666e-05	1.5236e-06	8.30224e-06	4.12419e-06	3.62812e-06	2.18117e-06	9.13114e-06	6.9824e-06	9.90211e-06	1.14215e-06	1.67638e-06	3.48897e-07	6.59633e-07	7.07207e-06	6.20619e-06	9.35602e-06	9.72782e-06	6.54102e-06	1.012e-06	4.46642e-06	6.9905e-07	2.02143e-06	5.88793e-07	2.70474e-07	5.86255e-07	1.80853e-07	9.80229e-06	1.10915e-06	2.12272e-06	4.03587e-06	9.02813e-07	6.80353e-06	5.18887e-06	4.24306e-06	2.02098e-06	3.0068e-06	2.49283e-06	2.23608e-06	2.31862e-06	3.65523e-07	1.29782e-06	2.56962e-06	4.05058e-06	6.03149e-07	6.28726e-07
0.000160968	0.000173279	3.61894e-06	1.89854e-06	5.16961e-06	0.000161775	3.98442e-06	1.61931e-05	8.91756e-06	8.66139e-06	3.56448e-06	1.15849e-05	1.27618e-05	0.000159802	3.20006e-06	3.7368e-06	1.99857e-06	0.000145796	1.26147e-05	1.14396e-05	1.21294e-05	0.000154127	0.000151004	2.63405e-06	0.000153228	2.35694e-06	4.34318e-06	2.54877e-06	2.05727e-06	2.31432e-06	1.78389e-06	1.33465e-05	2.81865e-06	4.66832e-06	7.94212e-06	2.23282e-06	8.35247e-06	8.74351e-06	7.49328e-06	5.54229e-06	6.56356e-06	5.5137e-06	4.86883e-06	4.92128e-06	1.79615e-06	2.73928e-06	5.27328e-06	7.95728e-06	2.38194e-06	2.51482e-06
1.10636e-05	2.17395e-05	1.95327e-06	3.31582e-07	2.21006e-06	1.38265e-05	1.57179e-06	8.59873e-06	4.25547e-06	3.76026e-06	2.17842e-06	9.53483e-06	7.14989e-06	1.04006e-05	1.18543e-06	1.71622e-06	3.52519e-07	8.48689e-07	7.31565e-06	6.38397e-06	9.57123e-06	8.80028e-06	6.46383e-06	9.96703e-07	4.85038e-06	7.13475e-07	2.05142e-06	6.02931e-07	2.69582e-07	6.00769e-07	1.80714e-07	1.00098e-05	1.10681e-06	2.15283e-06	4.14637e-06	8.80789e-07	6.93651e-06	5.32599e-06	4.39412e-06	2.09623e-06	3.11721e-06	2.54124e-06	2.30718e-06	2.38571e-06	3.59675e-07	1.29722e-06	2.64347e-06	4.18396e-06	6.27709e-07	6.58004e-07
1.21529e-05	2.304e-05	2.10576e-06	3.355e-07	2.33239e-06	1.36923e-05	1.76096e-06	9.85473e-06	4.77886e-06	4.49461e-06	2.18856e-06	9.7228e-06	8.2211e-06	1.06592e-05	1.23284e-06	1.77602e-06	3.58273e-07	6.61388e-07	8.59219e-06	7.28305e-06	1.06695e-05	8.32384e-06	6.10069e-06	9.95047e-07	5.06314e-06	7.74987e-07	2.54112e-06	6.17459e-07	2.74079e-07	6.23368e-07	1.8286e-07	1.11342e-05	1.14989e-06	2.7094e-06	4.92716e-06	8.88515e-07	7.20676e-06	6.14281e-06	4.77865e-06	2.18686e-06	3.61709e-06	3.12441e-06	2.91753e-06	2.48955e-06	3.64327e-07	1.35225e-06	3.16879e-06	4.97474e-06	6.23446e-07	6.69905e-07
1.11432e-05	2.15579e-05	2.2101e-06	4.13792e-07	2.38991e-06	1.46224e-05	1.57461e-06	8.44396e-06	4.3922e-06	3.6835e-06	2.61584e-06	9.98763e-06	7.36648e-06	1.01792e-05	1.1333e-06	1.84568e-06	4.78768e-07	7.3199e-07	7.34398e-06	6.52717e-06	1.00357e-05	9.86476e-06	7.28254e-06	1.28476e-06	4.5071e-06	8.46101e-07	2.12606e-06	7.16645e-07	4.36895e-07	7.14724e-07	3.11123e-07	1.05185e-05	1.21942e-06	2.34636e-06	4.30809e-06	1.21877e-06	7.57483e-06	5.62516e-06	4.52901e-06	2.15685e-06	3.1579e-06	2.58524e-06	2.35865e-06	2.58384e-06	5.95924e-07	1.51631e-06	2.7853e-06	4.15339e-06	8.77043e-07	8.93734e-07
1.08715e-05	2.1457e-05	1.87159e-06	2.63867e-07	2.14356e-06	1.38994e-05	1.46827e-06	8.36407e-06	4.10213e-06	3.65583e-06	2.10994e-06	9.34565e-06	7.03599e-06	1.00974e-05	1.12182e-06	1.61263e-06	2.52414e-07	6.41878e-07	7.21648e-06	6.24916e-06	9.57026e-06	9.10022e-06	6.15155e-06	9.21943e-07	4.4633e-06	6.35653e-07	1.95942e-06	5.357e-07	2.10914e-07	5.44492e-07	1.29255e-07	9.90181e-06	1.04018e-06	2.04241e-06	4.06683e-06	8.37814e-07	6.83777e-06	5.24972e-06	4.32471e-06	1.99784e-06	3.02574e-06	2.45553e-06	2.24091e-06	2.32254e-06	3.04061e-07	1.22537e-06	2.50851e-06	4.05972e-06	5.4411e-07	5.78481e-07
1.08325e-05	2.15008e-05	2.00337e-06	3.18012e-07	2.18624e-06	1.4115e-05	1.53975e-06	8.5224e-06	4.22646e-06	3.77164e-06	2.15665e-06	9.39476e-06	7.16605e-06	1.00208e-05	1.15458e-06	1.67957e-06	3.1809e-07	6.4382e-07	7.30027e-06	6.42261e-06	9.74887e-06	1.02506e-05	6.47636e-06	1.08053e-06	4.48844e-06	6.9755e-07	2.13468e-06	6.11322e-07	2.97223e-07	5.91228e-07	1.80985e-07	1.01806e-05	1.19891e-06	2.22809e-06	4.22726e-06	9.75029e-07	7.03404e-06	5.38282e-06	4.40527e-06	2.08168e-06	3.1047e-06	2.62657e-06	2.29468e-06	2.36621e-06	3.51129e-07	1.37335e-06	2.57447e-06	4.14484e-06	6.28671e-07	6.55763e-07
1.07214e-05	2.13362e-05	1.90828e-06	3.16339e-07	2.15861e-06	1.41298e-05	1.51973e-06	8.39779e-06	4.16789e-06	3.71908e-06	2.17045e-06	9.24553e-06	7.07658e-06	9.99707e-06	1.13813e-06	1.65779e-06	3.16426e-07	6.63474e-07	7.19171e-06	6.26132e-06	9.60719e-06	1.03452e-05	6.54646e-06	1.01038e-06	4.49307e-06	6.89534e-07	2.03567e-06	6.05144e-07	2.96875e-07	5.84488e-07	1.80873e-07	9.87074e-06	1.11468e-06	2.12899e-06	4.09766e-06	8.96012e-07	6.77838e-06	5.23344e-06	4.32057e-06	2.0541e-06	3.06117e-06	2.51908e-06	2.26046e-06	2.33485e-06	3.49578e-07	1.28483e-06	2.53816e-06	4.08219e-06	6.24709e-07	6.50575e-07
1.08312e-05	2.15147e-05	2.01156e-06	3.18161e-07	2.18642e-06	1.41022e-05	1.54047e-06	8.5246e-06	4.22567e-06	3.77333e-06	2.15818e-06	9.42101e-06	7.1804e-06	1.00224e-05	1.15513e-06	1.67933e-06	3.16811e-07	6.42941e-07	7.30149e-06	6.43155e-06	9.77474e-06	1.01988e-05	6.44457e-06	1.08397e-06	4.48507e-06	6.96571e-07	2.14258e-06	6.10183e-07	2.95946e-07	5.90137e-07	1.79656e-07	1.02023e-05	1.20616e-06	2.23436e-06	4.23474e-06	9.80634e-07	7.05094e-06	5.38972e-06	4.41538e-06	2.08097e-06	3.10439e-06	2.63466e-06	2.29452e-06	2.3665e-06	3.49827e-07	1.3809e-06	2.57495e-06	4.14578e-06	6.25882e-07	6.53338e-07
1.073e-05	2.13275e-05	1.9061e-06	2.77267e-07	2.11817e-06	1.35677e-05	1.47842e-06	8.22265e-06	4.04529e-06	3.57141e-06	2.16937e-06	9.388e-06	6.95896e-06	1.00743e-05	1.11736e-06	1.66218e-06	2.82877e-07	6.45638e-07	7.07806e-06	6.18044e-06	9.50722e-06	8.32008e-06	6.24403e-06	9.39886e-07	4.44348e-06	6.37045e-07	1.95343e-06	5.32375e-07	1.89512e-07	5.51452e-07	1.22838e-07	9.9056e-06	1.05272e-06	2.05763e-06	3.97323e-06	8.38093e-07	6.92066e-06	5.1673e-06	4.27282e-06	1.94476e-06	2.93996e-06	2.42936e-06	2.19739e-06	2.28416e-06	3.07692e-07	1.25987e-06	2.53714e-06	4.03115e-06	5.40193e-07	5.45809e-07
1.1257e-05	2.16388e-05	2.31669e-06	5.90145e-07	2.48405e-06	1.47844e-05	1.62794e-06	8.26272e-06	4.41795e-06	3.65596e-06	2.82788e-06	1.04017e-05	7.4876e-06	1.02579e-05	1.22546e-06	1.93577e-06	6.20137e-07	8.96769e-07	7.33773e-06	6.49091e-06	1.03241e-05	9.64978e-06	7.00731e-06	1.47821e-06	4.41236e-06	9.55297e-07	2.14308e-06	8.56336e-07	5.94404e-07	9.02093e-07	5.11659e-07	1.0784e-05	1.33205e-06	2.38008e-06	4.32711e-06	1.42678e-06	7.90283e-06	5.70924e-06	4.62687e-06	2.20522e-06	3.15474e-06	2.59889e-06	2.41092e-06	2.68494e-06	8.03353e-07	1.67494e-06	2.78101e-06	4.10596e-06	1.02425e-06	1.01167e-06
[truncated: 681 more columns]
