# Supplementary material for: Traditional Chinese Medicine studies for Alzheimer’s disease via network pharmacology based on entropy and random walk
Source: PLoS One. 2023 Nov 29;18(11):e0294772. doi: 10.1371/journal.pone.0294772 (PMC10686466; doi:10.1371/journal.pone.0294772)
Supplement: S7 Table — (XLSX) [file pone.0294772.s007.xlsx]

## Sheet: P
target	AD-association probability	rank
PTGS1	0.00108643	189
PTGS2	0.0150711	12
SLC6A2	0.00102384	338
RHO	0.00100427	403
IGHG1	0.000998737	424
NCOA2	0.00106627	229
PTPN1	0.00118345	89
HSP90AA1	0.00128349	74
PRKACA	0.00126484	75
CALM2	0.0151042	9
GABRA2	0.0010178	354
GABRA1	0.00107929	208
RXRA	0.00116368	102
CA2	0.0010388	294
LACTBL1	0.000986646	468
MAOB	0.00105817	253
MAOA	0.00099221	448
LYZ	0.00099729	430
SCN5A	0.00111127	154
ADRB2	0.00111533	148
CHRM3	0.0149977	39
PGR	0.00117899	90
NR3C2	0.00105367	264
ADH1C	0.000941398	703
NCOA1	0.00107577	214
ADRA2A	0.00101541	365
SLC6A3	0.00111204	153
AKR1B1	0.00102564	334
PLAU	0.00102005	348
LTA4H	0.000995472	435
CTRB1	0.000940807	707
CHRM1	0.0150029	37
ADRB1	0.00104216	285
HTR2A	0.0010948	175
ADRA1D	0.00103002	316
GABRA3	0.000995439	437
CHRM2	0.0010595	249
ADRA1B	0.00102744	325
CHRNA7	0.0150268	25
PIK3CG	0.00125054	77
KCNH2	0.0010705	223
DRD1	0.00111398	151
CHRM4	0.00105989	248
PDE3A	0.00101576	363
GABRA5	0.00100941	390
CHRNA2	0.00109665	170
SLC6A4	0.00108398	192
OPRM1	0.00106918	228
BCL2	0.0012035	86
BAX	0.00121023	82
CASP9	0.0151082	8
JUN	0.00121838	81
CASP3	0.0151383	4
CASP8	0.015101	11
PRKCA	0.00113738	122
TGFB1	0.0011323	128
PON1	0.00101548	364
MAP2	0.00107407	218
HTR3A	0.00109397	178
PRSS1	0.000984373	481
DPP4	0.00106568	230
MAPK14	0.00129508	73
PKIA	0.00099054	454
NOS2	0.0151145	6
AR	0.00117774	91
PPARG	0.00120955	83
SERPIND1	0.000965922	571
NOS3	0.0012572	76
ACHE	0.0150326	23
TOP2B	0.00103982	292
F7	0.000980087	498
RELA	0.0151716	1
IKBKB	0.015027	24
AKT1	0.0151033	10
CD40LG	0.00117202	95
AHSA1	0.00100007	416
MAPK8	0.0150648	13
XDH	0.00101076	387
MMP1	0.00104979	268
STAT1	0.00113516	124
CDK1	0.00108806	188
HMOX1	0.00115098	107
CYP3A4	0.000973685	527
CYP1A2	0.00095648	628
CYP1A1	0.000984699	479
ICAM1	0.00112462	137
SELE	0.00105414	262
VCAM1	0.0010831	196
NR1I2	0.000984832	477
CYP1B1	0.000985887	471
ALOX5	0.00102892	318
HAS2	0.000992791	446
GSTP1	0.00102639	330
AHR	0.00104411	281
PSMD3	0.0149025	64
SLC2A4	0.00113563	123
NR1I3	0.000971394	538
INSR	0.0149886	43
DIO1	0.000965653	575
PPP3CA	0.0149503	53
GSTM1	0.000988752	460
GSTM2	0.000986742	467
AKR1C3	0.000967635	560
SLPI	0.000975765	516
MMP2	0.00109652	171
RXRG	0.0010008	414
NFKBIA	0.00124215	78
IL1B	0.0150506	19
CASP1	0.001118	145
IFNG	0.00112421	138
ADCYAP1	0.000990459	455
PSMG1	0.000969707	549
MAP2K4	0.00110741	159
NR3C1	0.00120466	85
KCNMA1	0.00106924	227
GSK3B	0.0151701	2
GABRA6	0.00103661	303
ADRA2B	0.000999427	420
CHRM5	0.014988	44
OPRD1	0.00101999	349
CACNA1S	0.0148789	68
PLCG2	0.00108241	198
KDR	0.00114511	110
ESR1	0.00122597	79
CDK2	0.00117575	92
PIM1	0.00109378	179
CHEK1	0.00115612	106
ESR2	0.00119824	87
CCNA2	0.00114503	111
HBA2	0.000956793	627
ADRA2C	0.0010164	361
DRD2	0.0010787	209
RXRB	0.00102094	347
PYGM	0.00102389	337
ADH1B	0.000939935	714
GRIA2	0.00116942	97
PDE4A	0.0010133	374
CDKN1A	0.00116293	104
FLT1	0.00105508	258
MMP9	0.00114387	112
EGF	0.00110911	156
TP53	0.00117518	94
PRKCE	0.00109427	177
MYC	0.00116351	103
PRKCD	0.00114512	109
CSF2	0.00109186	182
ACTA2	0.00103244	312
BTK	0.00107779	211
FLT4	0.0010383	297
SLC2A1	0.00106224	240
VEGFA	0.00114016	118
CCND1	0.00116452	101
BCL2L1	0.00120894	84
FOS	0.00117168	96
EIF6	0.000977756	505
RB1	0.00107942	205
CDK4	0.00111589	147
CDK6	0.00106545	232
EEF1E1	0.0009762	510
ODC1	0.00103773	300
MDM2	0.0011163	146
BAD	0.0149948	41
HIF1A	0.0011351	125
IGF1R	0.00112615	131
RUNX1T1	0.000966438	564
ACACA	0.00103495	307
MCL1	0.00116838	99
CCND2	0.00104512	280
IL2	0.0011378	121
CCNB1	0.00109863	166
SERPINE1	0.00104845	271
IL4	0.00112539	134
IKBKG	0.00112244	141
CYP19A1	0.00102803	321
XIAP	0.00114977	108
CYCS	0.0150597	17
CFLAR	0.00111499	149
AAGAB	0.000967489	562
INS	0.0149876	45
FCER2	0.000970556	543
IL13	0.00105442	261
MS4A2	0.000996546	431
ALPI	0.000969378	553
PSME3	0.00104387	283
G6PC	0.00102638	331
APC	0.0149366	54
TRPM2	0.000996311	432
SLC5A5	0.000973022	530
FXYD2	0.000977713	506
ALG5	0.000966192	567
TK1	0.00095489	633
PRSS3	0.000954012	634
IL6	0.0150209	29
CD14	0.00101289	376
LBP	0.000984312	483
NQO1	0.00103326	311
AMY2A	0.000963053	589
CAT	0.00112339	139
TRPV1	0.0010481	272
ADH1A	0.00093942	716
SOD1	0.00112304	140
TEP1	0.000990317	456
EDN1	0.00108973	186
ERBB2	0.00110866	157
LPL	0.0149053	63
GAP43	0.00104677	274
BDNF	0.00113924	120
HMGCR	0.00101875	353
MPO	0.00106232	239
PPARA	0.00109283	180
PPARD	0.00103771	301
CRP	0.00104623	276
PLG	0.00102291	341
FABP1	0.000987389	466
RBP2	0.000955693	629
GCG	0.0010279	322
ENPEP	0.000976181	511
UCP2	0.00106143	244
SOAT1	0.000984747	478
CCK	0.00101432	372
CITED1	0.000961052	605
NTRK2	0.00108385	193
PDX1	0.000974839	518
SLC2A2	0.000998969	422
PAM	0.000966151	568
SCD	0.00101289	377
UCP3	0.00100628	397
CETP	0.0010051	401
PYY	0.000973677	528
DNPEP	0.000962056	595
PGF	0.00101635	362
GABBR1	0.0010111	384
TYR	0.00100544	399
F11R	0.00100384	405
JAK2	0.0011345	126
MT2A	0.000972032	533
NCF1	0.00108458	191
OLR1	0.00102732	326
HTR2C	0.00104617	277
STAT3	0.00116854	98
TIMP2	0.00101447	371
FAS	0.0150241	28
MAPK9	0.0150143	34
BIRC5	0.00105671	255
PLAT	0.00101252	379
CHEK2	0.00106925	226
SELP	0.00103077	315
AGTR1	0.00103082	314
IFNB1	0.00107763	213
PDGFA	0.00101531	366
ACE2	0.00100335	407
GPT	0.00104524	279
PGP	0.0009656	577
JAK3	0.00108159	202
CDKN1B	0.0010794	206
CDKN2AIP	0.000966284	566
IFNA1	0.00106222	242
ITGB5	0.000992957	445
LEPR	0.00103229	313
PLIN2	0.000999707	418
F2R	0.00100269	409
MMP3	0.00104061	289
EGFR	0.0011408	117
MAPK1	0.0151084	7
IL10	0.00110641	160
ELK1	0.00101179	381
POR	0.000978147	504
TOP1	0.00102751	323
RAF1	0.0150187	32
HSPA5	0.00113938	119
CAV1	0.00112952	129
F3	0.00100357	406
GJA1	0.00105825	251
CCL2	0.0010819	201
PTGER3	0.000994709	438
CXCL8	0.00109544	173
PRKCB	0.00112137	142
DUOX2	0.0010215	344
HSPB1	0.00109433	176
SULT1E1	0.000953369	640
MGAM	0.0009976	426
THBD	0.000979432	499
COL1A1	0.0010218	343
PTEN	0.00119216	88
IL1A	0.0149574	51
TOP2A	0.00100155	411
ABCG2	0.00101295	375
NFE2L2	0.00112527	135
PARP1	0.0011081	158
COL3A1	0.000994318	439
CXCL11	0.0010015	413
CXCL2	0.00103879	295
DCAF5	0.000961677	600
CLDN4	0.000960748	607
HSF1	0.0010562	256
CXCL10	0.00105894	250
CHUK	0.0150083	36
SPP1	0.00104139	288
RUNX2	0.00107932	207
RASSF1	0.00100869	392
E2F1	0.00102813	320
E2F2	0.00100241	410
ACPP	0.000953157	643
CTSD	0.00103827	298
IGFBP3	0.00101952	351
IGF2	0.00104951	269
IRF1	0.00104752	273
ERBB3	0.00107472	215
PCOLCE	0.00096001	614
NPEPPS	0.000974836	519
HK2	0.001038	299
NKX3-1	0.000976081	512
RASA1	0.00103985	291
MET	0.00109837	167
PDE10A	0.000999034	421
ITM2C	0.000964159	583
DRD5	0.00102217	342
OPRK1	0.000978521	501
DRD4	0.000986162	470
DRD3	0.000993652	442
MDK	0.00102635	333
NGF	0.00114281	116
HTR7	0.000985845	472
APP	0.0150603	15
PCNA	0.000985494	474
CASP7	0.0149894	42
PTGES	0.00101462	370
NUF2	0.00096597	570
ADCY2	0.00101233	380
HTR1A	0.00101676	359
HTR1B	0.00099121	451
GABRG3	0.000968052	558
GABRE	0.000961912	597
FASN	0.0010555	257
EDNRA	0.00100498	402
NPM1	0.00102097	346
ECE1	0.000995466	436
PARP4	0.000984272	484
CALCR	0.000988842	459
ITGB3	0.00105245	266
IGFBP1	0.000987656	465
SPDEF	0.000961002	606
TERT	0.00107105	222
TIMP3	0.00101104	386
TUBB1	0.0148563	70
MMP13	0.00103514	305
MMP8	0.00100909	391
GSTA1	0.000965914	572
GSTA2	0.000962086	593
FOSL1	0.00105327	265
FOSL2	0.00101759	357
ALOX12	0.000994267	440
NFATC1	0.00108942	187
TDRD7	0.000969149	557
EGLN1	0.000996119	433
NOX5	0.00102556	335
FABP5	0.000985701	473
APOD	0.000984243	485
SIRT1	0.0150199	31
ATP5B	0.0010211	345
MT-ND6	0.000996045	434
HSD3B2	0.00096036	611
HSD3B1	0.00097029	546
ALB	0.00108075	203
HNF4A	0.0010549	259
HNF1A	0.00102335	339
ACTB	0.00114327	113
TRIM26	0.000969374	554
GABRA4	0.000983162	489
HRH1	0.000969384	552
LITAF	0.000992414	447
IL2RA	0.00107231	221
SMAD7	0.00102942	317
SMAD3	0.00109617	172
PDE5A	0.00100333	408
CALM3	0.0151303	5
DPEP1	0.000997515	427
GAB1	0.00106387	235
TNFRSF1A	0.0150203	30
BAK1	0.00106958	225
NFKB1	0.0151504	3
POLD1	0.000985232	475
TNF	0.0150394	20
ABCA1	0.0149157	59
ALDH2	0.000977078	509
ALDH3A1	0.000956823	626
C1R	0.000965265	579
COL1A2	0.0010102	389
G6PD	0.0010086	393
GLB1	0.00096162	602
KCNK2	0.000969408	551
PECAM1	0.00105178	267
PLA2G4A	0.00106355	237
PPP5C	0.00104256	284
TNFRSF1B	0.00104392	282
ABCG1	0.00101271	378
ABCC4	0.000973421	529
HERC5	0.000997431	428
KCNK10	0.000971096	540
RETN	0.00101962	350
PTGES2	0.000988366	463
ADRA1A	0.00100705	394
PTAFR	0.000980581	496
MTA3	0.000970548	544
ROS1	0.000999839	417
CCL27	0.000974198	524
ALPP	0.000958335	619
ATRNL1	0.000961677	601
PDLIM3	0.000982535	491
ATHS	0.000962145	592
NAT10	0.000965191	580
BGLAP	0.00101505	368
ASRGL1	0.000957784	622
TNFSF11	0.00106041	246
ALPL	0.000977239	508
PPP1R14A	0.000978358	502
TWIST1	0.00101762	356
CTNNB1	0.0150162	33
VIM	0.00105404	263
CDH1	0.00109156	183
JAK1	0.00111468	150
SRC	0.00121899	80
IRAK1	0.00109834	168
IRAK4	0.00106222	241
SMAD2	0.00110203	163
TRPV4	0.00099945	419
TRP53	0.000969965	548
RBFOX2	0.000971417	536
COLQ	0.000984375	480
CDC37	0.0010464	275
RIPK1	0.00112576	133
CSNK2A2	0.0149117	61
CD274	0.00105819	252
LEP	0.00107307	220
SPOCK1	0.000965722	574
Cyp2b10	0.000963546	585
HBA1	0.000955013	632
PLB1	0.000968011	559
GAS6	0.000991372	449
PRKAA1	0.00107461	216
PRKAA2	0.00106963	224
PRKAB1	0.00102866	319
STK11	0.0010898	185
MAP3K5	0.0150112	35
SOCS3	0.00110129	164
HSPA4	0.00114311	115
APOE	0.0149595	50
DHCR24	0.000998899	423
SREBF1	0.00108368	194
SREBF2	0.00104201	286
ABCB11	0.000980185	497
ANTXR2	0.000982558	490
MAPK10	0.0149971	40
MTOR	0.0150614	14
CDC25C	0.00103912	293
H3P16	0.000965732	573
TCEAL1	0.000964276	582
PIK3R1	0.0150597	16
TPT1	0.00100014	415
CDKN2A	0.00110335	162
DEPP1	0.00096325	587
ZHX2	0.000997393	429
MAP2K7	0.0150263	26
CEBPB	0.00108235	199
TLR4	0.00114325	114
ARG1	0.00103993	290
RAC1	0.00113318	127
PTK2	0.00112603	132
CYCLIN B1	0.000961516	603
WEE1	0.0010165	360
CAMK2G	0.00106418	234
DRP1	0.000962211	590
CSK	0.00104596	278
ACP3	0.000962196	591
BMP2	0.00104163	287
MAPK3	0.015056	18
SOD3	0.000997646	425
ACAA2	0.000969554	550
FGF2	0.0010903	184
CTTN	0.00103755	302
MIR301B	0.000962071	594
LRIG1	0.000981562	492
NLRP3	0.00111877	144
SYT1	0.0010113	383
RLN3	0.000963093	588
RXFP3	0.00097141	537
GDNF	0.00105745	254
HCRT	0.000988677	462
GRIA1	0.001083	197
TACR1	0.000989786	457
GRIN2A	0.0149736	48
GRIN2C	0.014915	60
GRIN2D	0.0149196	58
GRIN3A	0.0149296	56
GRIN3B	0.00103499	306
GRIN1	0.0149856	46
PIK3CA	0.0150263	27
PIK3CB	0.0150017	38
PIK3CD	0.0149723	49
ROCK1	0.0010742	217
PTPRU	0.000977306	507
AKR1B10	0.000949363	661
AKR1E2	0.000959141	617
DNM1L	0.00109781	169
GLIS3	0.000975305	517
PAX5	0.000983792	486
GFAP	0.00107866	210
S100B	0.00106551	231
PTPN11	0.00111277	152
NOX4	0.0149337	55
CYP17A1	0.000971258	539
AKT2	0.0150385	21
ACADVL	0.000970491	545
ACR	0.000942814	695
ALDH1A3	0.000945566	683
ALDH3A2	0.000948248	668
BIRC3	0.00110113	165
KLK3	0.000983473	488
RHOC	0.00102643	329
ASNS	0.000964314	581
ASS1	0.000969313	555
ATP6V1E1	0.000983596	487
ATP6V0B	0.000975997	513
AZU1	0.000957241	624
BCKDHB	0.000957432	623
CFB	0.000963383	586
C1S	0.000951795	650
C2	0.000946746	678
CD33	0.000991059	452
CLU	0.00101465	369
CMA1	0.000961076	604
COL6A1	0.000960402	610
CST6	0.000945935	681
CTRL	0.0010039	404
CTSG	0.000961678	599
CYP2C19	0.000950553	655
DCK	0.000959271	616
CFD	0.000969999	547
DUSP5	0.00102541	336
CELA1	0.000943029	694
ELANE	0.000975894	514
ERCC1	0.000971609	535
ETS2	0.000988076	464
F2	0.00100154	412
F2RL1	0.000955476	631
F9	0.000946915	677
F10	0.000942365	696
F11	0.000947386	674
F12	0.000933649	731
ACSL1	0.000985066	476
GBA	0.000967578	561
GRB7	0.000980917	494
GZMH	0.000939228	717
GZMA	0.000966903	563
GZMB	0.00102705	327
GZMK	0.000944258	690
GZMM	0.000966039	569
HABP2	0.000934361	729
HGF	0.0010638	236
HGFAC	0.000948976	663
HP	0.000993812	441
HPN	0.000934256	730
HPR	0.000961939	596
ID2	0.000971863	534
CFI	0.00094078	708
INPPL1	0.00101677	358
ITGA6	0.00100542	400
ISG20	0.000958442	618
ITGAM	0.00107314	219
KLK1	0.000945046	685
KLK2	0.00093877	721
KLKB1	0.000934404	728
LPA	0.000986538	469
LRP1	0.0149067	62
LRP5	0.0148971	65
MAP3K1	0.00111116	155
MIPEP	0.000955565	630
MMP7	0.00101772	355
MST1	0.000965309	578
MYBL2	0.000958243	620
MYL1	0.000978228	503
CEACAM6	0.000953854	636
NDUFB2	0.0148509	71
NDUFV1	0.0148647	69
PLOD2	0.000953731	637
PROC	0.000946218	680
MASP1	0.000950089	656
KLK7	0.000951552	652
TMPRSS15	0.000951616	651
PRSS8	0.000936621	726
KLK6	0.00096191	598
KLK10	0.000940911	704
PRTN3	0.000974294	523
PSMB5	0.0148844	67
PSMD2	0.0148847	66
PTPN6	0.00103844	296
PTPRK	0.00097066	542
SP2	0.000960497	609
ST14	0.000946988	676
TESK1	0.000953357	641
TFAP4	0.000952441	647
TMPRSS2	0.000953233	642
TPSAB1	0.000943763	691
LRP8	0.00103555	304
NAA10	0.000984352	482
DUSP11	0.0009496	659
PRSS12	0.000952423	648
ENC1	0.000960684	608
DYRK4	0.000960261	612
HDAC3	0.00102638	332
PROZ	0.000935428	727
PCSK7	0.000958102	621
TMPRSS11D	0.000948771	664
KLK4	0.000957143	625
CELA3A	0.000938825	720
CALCOCO2	0.000993229	443
WFDC2	0.000942014	698
CORIN	0.000952651	646
MASP2	0.000947706	670
NES	0.00101917	352
PRSS21	0.000937527	724
KLK11	0.000944453	688
KLK8	0.00094498	687
CTRC	0.000940425	710
TPSD1	0.000942303	697
CELA3B	0.000940815	706
PRPF6	0.000960088	613
KLK5	0.00093975	715
TPSG1	0.00094629	679
KLK13	0.000941401	702
TMPRSS11E	0.00093873	722
PRSS50	0.000953729	638
KLK14	0.000941983	700
KLK12	0.000939048	719
CELA2B	0.000940295	711
C1RL	0.00094499	686
KLK15	0.000953055	644
APOM	0.000972797	532
TMPRSS4	0.00093717	725
CELA2A	0.000939118	718
PRSS22	0.000940209	712
TMPRSS3	0.000943748	692
FLAD1	0.000953516	639
TMPRSS5	0.000947027	675
PRSS27	0.000943417	693
TMPRSS13	0.000942007	699
TMPRSS11B	0.000945294	684
PRSS37	0.000948728	665
PRSS58	0.000941978	701
PRSS36	0.000952663	645
PRSS40A	0.00094932	662
TMPRSS6	0.000938068	723
PRSS55	0.000944276	689
PRSS54	0.000951482	653
PRSS33	0.000948471	666
TMPRSS12	0.00094762	671
KLK9	0.000940662	709
PRSS53	0.000950749	654
PRSS38	0.000947898	669
PRSS42P	0.000949679	657
TMPRSS11A	0.000940122	713
OVCH1	0.000953915	635
TMPRSS7	0.000947431	673
PRSS48	0.000948393	667
TMPRSS9	0.000952148	649
PRSS45P	0.000949664	658
TMPRSS11F	0.000945772	682
PRSS57	0.000947573	672
CTRB2	0.000940817	705
PRSS46P	0.000949478	660
6PGD	0.00096377	584
CES2	0.000959374	615
IGF1	0.00110424	161
MYLK3	0.000993172	444
BNIP3	0.0010616	243
CYP2J2	0.000974307	522
HMOX2	0.00101147	382
TNFRSF11B	0.00103411	308
EPHX2	0.000990948	453
CYP4F2	0.000965622	576
NOTCH1	0.00112902	130
NOTCH3	0.00104897	270
SHH	0.00106012	247
FN1	0.00107769	212
CAPN2	0.014921	57
SNAI1	0.00106238	238
TJP1	0.00106052	245
FOXO3	0.00116681	100
RUNX3	0.00101522	367
BATF2	0.000981403	493
WDR7	0.000972876	531
GPER1	0.00101104	385
IL25	0.000979267	500
IL33	0.00102308	340
KEAP1	0.00109501	174
SQSTM1	0.00116081	105
GABPA	0.000975828	515
ATP5F1B	0.0148438	72
TNFAIP3	0.00108009	204
TRAF6	0.00117554	93
VDAC1	0.0149558	52
IL17A	0.00106493	233
GCLC	0.00101059	388
GCLM	0.000991272	450
SYK	0.00109239	181
CBL	0.00108317	195
SKP2	0.00102749	324
MTA1	0.000974455	521
KHDRBS1	0.00103411	309
NUP62	0.000974743	520
GTF2H1	0.000969262	556
DCTN4	0.000966344	565
PIK3C3	0.014978	47
TSC2	0.00112024	143
MAP1LC3A	0.00108525	190
BECN1	0.0150348	22
CD24	0.00100668	395
CD44	0.00108207	200
PLA2G6	0.0010062	398
CCNA1	0.000988938	458
ANXA5	0.0011251	136
JUNB	0.00102698	328
TH	0.00105467	260
MLN	0.000974166	526
PPY	0.000970673	541
CHRNA9	0.00100648	396
SELL	0.00103392	310
RUNX1	0.000974193	525
RARA	0.00101377	373
KAT6B	0.000988691	461
CYP51A1	0.000980842	495
