# Supplementary material for: Traditional Chinese Medicine studies for Alzheimer’s disease via network pharmacology based on entropy and random walk
Source: PLoS One. 2023 Nov 29;18(11):e0294772. doi: 10.1371/journal.pone.0294772 (PMC10686466; doi:10.1371/journal.pone.0294772)
Supplement: S8 Table — (XLSX) [file pone.0294772.s008.xlsx]

## Sheet: Pr
active ingredient	AD-association probability	rank
quercetin	9.26675e-05	1
tanshinone i	7.93949e-05	2
apigenin	7.28137e-05	3
kaempferol	6.03353e-05	4
luteolin	5.47457e-05	5
puerarin	5.3012e-05	6
cryptotanshinone	4.88002e-05	7
baicalein	4.83858e-05	8
Calycosin	4.62932e-05	9
oleic acid	4.23823e-05	10
tanshinone iia	3.98257e-05	11
beta-sitosterol	3.86683e-05	12
dihydroisotanshinoneⅠ	3.84268e-05	13
7-Methoxy-2-methyl isoflavone	3.78221e-05	14
dan-shexinkum b	3.77762e-05	15
2-isopropyl-8-methylphenanthrene-3,4-dione	3.73868e-05	16
Fumarine	3.66299e-05	17
(R)-Canadine	3.57966e-05	18
hirsutine	3.5312e-05	19
isorhamnetin	3.49758e-05	20
(E)-16,17-Didehydro-17-methoxy-17,18-seco-3-beta-yohimban-16-carboxylic acid methyl ester	3.49225e-05	21
delta(sup 18)-Hirsutine	3.46783e-05	22
ellagic acid	3.46554e-05	23
7-O-methylisomucronulatol	3.41675e-05	24
tetrandrine	3.40769e-05	25
coryincine	3.37943e-05	26
methyl (E)-2-[(2S,3Z,12bS)-3-ethylidene-2,4,6,7,12,12b-hexahydro-1H-indolo[3,2-h]quinolizin-2-yl]-3-methoxyprop-2-enoate	3.3643e-05	27
4-methylenemiltirone	3.36393e-05	28
emodin	3.35935e-05	29
formononetin	3.34493e-05	30
1,2,5,6-tetrahydrotanshinone	3.3377e-05	31
isocorynantheic acid	3.27217e-05	32
methyl (E)-2-[(2S,3R,12bS)-3-vinyl-1,2,3,4,6,7,12,12b-octahydroindolo[3,2-h]quinolizin-2-yl]-3-methoxy-prop-2-enoate	3.26857e-05	33
salviolone	3.20269e-05	34
(6aR,11aR)-9,10-dimethoxy-6a,11a-dihydro-6H-benzofurano[3,2-c]chromen-3-ol	3.19748e-05	35
dihydrotanshinlactone	3.18527e-05	36
Isorhyncophylline	3.12268e-05	37
Methylenetanshinquinone	3.08209e-05	38
Tetrahydroalstonine	3.07336e-05	39
Veraguensin	3.05783e-05	40
3,9-di-O-methylnissolin	3.04123e-05	41
deoxyneocryptotanshinone	3.03856e-05	42
chrysin	3.03312e-05	43
arachidonate	3.03167e-05	44
Dehydromiltirone	3.02946e-05	45
isoliquiritigenin	3.01921e-05	46
isocryptotanshi-none	3.01729e-05	47
przewaquinone c	3.01552e-05	48
epidanshenspiroketallactone	2.9985e-05	49
Miltirone	2.97301e-05	50
4-[(Z,1R)-3-(4-methoxyphenyl)-1-vinylprop-2-enyl]phenol	2.96939e-05	51
yohimbine	2.95805e-05	52
danshenspiroketallactone	2.92752e-05	53
Dehydrotanshinone II A	2.91084e-05	54
(S)-Coclaurine	2.90897e-05	55
geissoschizinc acid	2.89291e-05	56
5,6-dihydroxy-7-isopropyl-1,1-dimethyl-2,3-dihydrophenanthren-4-one	2.88939e-05	57
dihydrotanshinoneⅠ	2.85251e-05	58
neocryptotanshinone ii	2.84784e-05	59
DBP	2.80615e-05	60
miltionone Ⅰ	2.80056e-05	61
SMR000232333	2.76501e-05	62
1-methyl-8,9-dihydro-7H-naphtho[5,6-g]benzofuran-6,10,11-trione	2.75876e-05	63
Isotanshinone II	2.75448e-05	64
Berlambine	2.74443e-05	65
(2S,12bR)-methyl 2-((E)-1-oxobut-2-en-2-yl)-1,2,6,7,12,12b-hexahydroindolo[2,3-a]quinolizine-3-carboxylate	2.72799e-05	66
Inermin	2.71823e-05	67
Encecalin	2.67152e-05	68
Sitogluside	2.66837e-05	69
dan-shexinkum d	2.65368e-05	70
tectorigenin	2.6327e-05	71
dl-Nuciferine	2.6256e-05	72
przewalskin c	2.57415e-05	73
atropine	2.55517e-05	74
zizyphusine	2.55317e-05	75
n-methylasimilobine	2.51862e-05	76
ginsenoside rh2	2.49942e-05	77
3β-acetoxyatractylone	2.49289e-05	78
8-Isopentenyl-kaempferol	2.46451e-05	79
Strictosamide_qt	2.45723e-05	80
Przewaquinone A	2.4409e-05	81
3-beta-Hydroxymethyllenetanshiquinone	2.4406e-05	82
palmatine	2.43718e-05	83
dan-shexinkum a	2.41523e-05	84
tanshinone Ⅵ	2.40308e-05	85
3α-hydroxytanshinoneⅡa	2.40271e-05	86
sugiol	2.39958e-05	87
(1'R,3S,4a'S,5a'S,10a'R)-1'-methyl-2-oxo-1',4a',5',5a',7',8',10',10a'-octahydrospiro[indoline-3,6'-pyrano[3,4-f]indolizine]-4'-carboxylic acid	2.37574e-05	88
glycitein	2.37008e-05	89
9-HEXADECENOIC ACID	2.35664e-05	90
(E)-2-[(3R,6'S,7'S,8'aS)-6'-ethyl-2-keto-spiro[indoline-3,1'-indolizidine]-7'-yl]-3-methoxy-acrylic acid methyl ester	2.34736e-05	91
(1R,3aS,4R,6aS)-1,4-bis(3,4-dimethoxyphenyl)-1,3,3a,4,6,6a-hexahydrofuro[4,3-c]furan	2.33232e-05	92
corynoxeine	2.32784e-05	93
Mitraphyllic acid	2.32344e-05	94
berberine	2.31901e-05	95
columbamine	2.31257e-05	96
berberrubine	2.30287e-05	97
SMR000232338	2.29346e-05	98
Rhynchophylline	2.28721e-05	99
(6S)-6-(hydroxymethyl)-1,6-dimethyl-8,9-dihydro-7H-naphtho[8,7-g]benzofuran-10,11-dione	2.27338e-05	100
tanshinaldehyde	2.26535e-05	101
Codonopsine	2.26053e-05	102
3beta-Hydroxytanshinone IIA	2.24216e-05	103
suchilactone	2.23607e-05	104
Frutinone A	2.19469e-05	105
Hydroxygenkwanin	2.16608e-05	106
(3E,4R)-4-(1,3-benzodioxol-5-ylmethyl)-3-[(3,4,5-trimethoxyphenyl)methylidene]oxolan-2-one	2.13473e-05	107
linolenic acid	2.12583e-05	108
isotanshinone iib	2.1192e-05	109
Nepetin	2.11716e-05	110
Rhynchophylline A	2.11505e-05	111
(+)-catechin	2.10211e-05	112
Jaranol	2.09028e-05	113
oleanolic acid	2.08746e-05	114
neocryptotanshinone	2.07607e-05	115
2'-O-Methylisoliquiritigenin	2.03256e-05	116
przewalskin	1.99231e-05	117
groenlandicine	1.96867e-05	118
peonidin	1.96172e-05	119
prolithospermic acid	1.96066e-05	120
7-O-Methylluteolin-6-C-beta-glucoside_qt	1.95305e-05	121
alexandrin	1.94842e-05	122
paeoniflorin	1.90898e-05	123
Areapillin	1.90476e-05	124
Stigmasterol	1.90355e-05	125
(&#8722;)-Alloaromadendrene	1.89788e-05	126
hederagenin	1.89545e-05	127
atractylenolide i	1.89479e-05	128
β-cedrene	1.88524e-05	129
Isotanshinone I	1.82629e-05	130
Angustidine	1.81759e-05	131
α-copaene	1.80805e-05	132
eleutheroside A	1.80498e-05	133
Girinimbin	1.78514e-05	134
Danshenol A	1.78494e-05	135
(E)-2-[(3S,6'S,7'S,8'aS)-6'-ethyl-2-keto-spiro[indoline-3,1'-indolizidine]-7'-yl]-3-methoxy-acrylic acid methyl ester	1.7792e-05	136
α-Amyrin	1.77901e-05	137
linolenate	1.77196e-05	138
epiberberine	1.75454e-05	139
Coelogin	1.70342e-05	140
(Z)-1-(2,4-dihydroxyphenyl)-3-(4-hydroxyphenyl)prop-2-en-1-one	1.68552e-05	141
Myricanone	1.68378e-05	142
Linoleic	1.67031e-05	143
2-methoxyfuranodiene	1.66152e-05	144
sitosterol	1.65698e-05	145
vincoside lactam_qt	1.6517e-05	146
EIC	1.63646e-05	147
Marmesin	1.62759e-05	148
Tanshindiol B	1.62641e-05	149
Baicalin	1.59667e-05	150
(6S)-6-hydroxy-1-methyl-6-methylol-8,9-dihydro-7H-naphtho[8,7-g]benzofuran-10,11-quinone	1.59442e-05	151
Bisasaricin	1.59431e-05	152
(6S,7R)-6,7-dihydroxy-1,6-dimethyl-8,9-dihydro-7H-naphtho[8,7-g]benzofuran-10,11-dione	1.59425e-05	153
Przewaquinone E	1.5896e-05	154
Calamendiol	1.57582e-05	155
Tanshinol A	1.5716e-05	156
Przewaquinone B	1.57011e-05	157
α-gurjunene	1.56684e-05	158
3,5,6,7-tetramethoxy-2-(3,4,5-trimethoxyphenyl)chromone	1.53053e-05	159
(+)-ALPHA-FUNEBRENE	1.52989e-05	160
Worenine	1.52367e-05	161
formyltanshinone	1.49015e-05	162
Patchoulene	1.47619e-05	163
copaene	1.4758e-05	164
ent-Epicatechin	1.46826e-05	165
Cedrene	1.46527e-05	166
Cubebin	1.46388e-05	167
Tanshilactone	1.45504e-05	168
1,2-Benzenedicarboxylicacid, mono(2-ethyl) hexylester	1.45143e-05	169
Danshenol B	1.44521e-05	170
(-)-alpha-cedrene	1.43763e-05	171
atractylone	1.41859e-05	172
(1R)-2,3,4,9-tetrahydro-1H-$b-carboline-1-carboxylic acid	1.41752e-05	173
caryophyllene oxide	1.3553e-05	174
przewaquinone f	1.35438e-05	175
1,7-Dihydroxy-3,9-dimethoxy pterocarpene	1.35409e-05	176
1-beta-ethylacrylate-7-aldehyde-beta-carboline	1.352e-05	177
C09092	1.34936e-05	178
8β-ethoxy atractylenolide Ⅲ	1.33618e-05	179
Scopolin	1.33484e-05	180
beta-Cubebene	1.32789e-05	181
campesterol	1.32704e-05	182
(2R,3R)-4-methoxyl-distylin	1.32662e-05	183
Aristolone	1.31858e-05	184
(-)-Caryophyllene oxide	1.31808e-05	185
(-)-Epoxycaryophyllene	1.31808e-05	185
atractylenolide iii	1.31778e-05	187
tangshenoside I_qt	1.3118e-05	188
49070_FLUKA	1.28341e-05	189
Zederone	1.2742e-05	190
salvilenone Ⅰ	1.27246e-05	191
orientalol,f	1.26612e-05	192
Bifendate	1.2605e-05	193
betea-CUBEBENE	1.23626e-05	194
Aminacrin	1.21624e-05	195
hirsutasideA	1.1944e-05	196
hirsutasideB	1.19043e-05	197
Physcion	1.17305e-05	198
Farnesylacetone	1.17272e-05	199
przewalskin b	1.15646e-05	200
Malvic acid	1.13631e-05	201
petunidin	1.1278e-05	202
()-Aromadendrene	1.12153e-05	203
1-Acetyl-beta-carboline	1.11531e-05	204
DIBP	1.10901e-05	205
(4S,5S,6R)-5,6-dihydroxy-4-isopropyl-6-methyl-2,3,4,5,7,8-hexahydronaphthalen-1-one	1.10535e-05	206
shanzhiside methyl ester_qt	1.10213e-05	207
beta-Gurjunene	1.09963e-05	208
longifolene	1.09631e-05	209
(4bS,8aS,10S)-10-hydroxy-2-isopropyl-4b,8,8-trimethyl-5,6,7,8a,9,10-hexahydrophenanthrene-3,4-dione	1.0918e-05	210
calarene	1.08786e-05	211
Isocalamendiol	1.08416e-05	212
atractylenolideII	1.08288e-05	213
Methyl linolelaidate	1.0826e-05	214
Methyl palmitelaidate	1.08255e-05	215
2-(4-hydroxy-3-methoxyphenyl)-5-(3-hydroxypropyl)-7-methoxy-3-benzofurancarboxaldehyde	1.08092e-05	216
11Z-hexadecenoic acid	1.07513e-05	217
spathulenol	1.06215e-05	218
InChI=1/C15H24/c1-10-7-8-15-9-12(10)14(3,4)13(15)6-5-11(15)2/h7,11-13H,5-6,8-9H2,1-4H	1.06047e-05	219
7,8,4'-Trihydroxyisoflavone	1.05464e-05	220
METHYL PALMITOLEATE	1.04961e-05	221
(E)-3-[2-(3,4-dihydroxyphenyl)-7-hydroxy-benzofuran-4-yl]acrylic acid	1.04253e-05	222
Perlolyrine	1.03612e-05	223
alloaromadedrene	1.03378e-05	224
(2R)-3-(3,4-dihydroxyphenyl)-2-[(Z)-3-(3,4-dihydroxyphenyl)acryloyl]oxy-propionic acid	1.02643e-05	225
1H-Cycloprop(e)azulen-7-ol, decahydro-1,1,7-trimethyl-4-methylene-, (1aR-(1aalpha,4aalpha,7beta,7abeta,7balpha))-	1.02275e-05	226
Murolan-3,9(11)-diene-10-peroxy	1.02269e-05	227
pachymic acid	1.01086e-05	228
(1S,3aR,4R,8aS)-7-isopropyl-1,4-dimethyl-2,3,3a,5,6,8a-hexahydroazulene-1,4-diol	1.00673e-05	229
γ-patchoulene	1.00437e-05	230
cis-Widdrol alpha-epoxide	9.95995e-06	231
ledol	9.95285e-06	232
(-)-Epicedrol	9.95285e-06	232
136458-42-9	9.95148e-06	234
coptisine	9.86806e-06	235
()-Ledene	9.68528e-06	236
cedrenol	9.67305e-06	237
α-Longipinene	9.67008e-06	238
Sitosterol alpha1	9.45234e-06	239
(+)-Anomalin	9.43091e-06	240
Gomisin B	9.12964e-06	241
aeginetic acid	9.12947e-06	242
Methyllinolenate	9.11964e-06	243
Salvilenone	9.1175e-06	244
cyanin	9.07374e-06	245
Ipolamiide_qt	8.92825e-06	246
METHYL LINOLEATE	8.83939e-06	247
Aposiopolamine	8.69064e-06	248
7,8-Dehydropenstemoside_qt	8.68619e-06	249
Vitamin B1.mol2	8.55112e-06	250
miltionone Ⅱ	8.54909e-06	251
14b-pregnane	8.38842e-06	252
()-alpha-Longipinene	8.26887e-06	253
Hepanal	8.22731e-06	254
Exceparl M-OL	8.13769e-06	255
Mandenol	8.13588e-06	256
Linoleyl acetate	8.12077e-06	257
ELD	7.81761e-06	258
sclareol	7.75862e-06	259
isoimperatorin	7.75218e-06	260
6-O-E-Feruloylajugol	7.73136e-06	261
(+)-Maalioxide	7.65812e-06	262
L-uridine	7.64567e-06	263
20(s)-protopanaxadiol	7.63279e-06	264
Aromadendrene oxide 2	7.6241e-06	265
Albiflorin	7.56075e-06	266
13-Tetradecenyl acetate	7.40887e-06	267
58870_FLUKA	7.34972e-06	268
salvianolic acid g	7.25416e-06	269
Panaxytriol	7.14386e-06	270
α-Panasinsene	7.05358e-06	271
cis-Thujopsene	7.05358e-06	271
2,6,10,14,18-pentamethylicosa-2,6,10,14,18-pentaene	6.79599e-06	273
N-Salicylidene-salicylamine	6.74501e-06	274
Dauricine (8CI)	6.71793e-06	275
Leucanthoside	6.64877e-06	276
Cinnamein	6.56827e-06	277
Diop	6.42826e-06	278
4-(4-ethylphenyl)benzoic acid	6.32504e-06	279
digallate	6.29934e-06	280
(1S,4R,4aS,6R,8aS)-6-isopropenyl-4,4a-dimethyldecalin-1,8a-diol	6.1559e-06	281
sanjoinenine	6.10461e-06	282
Cornudentanone	6.04648e-06	283
wallichilide	5.97692e-06	284
Corchoroside A_qt	5.88579e-06	285
Dianthramine	5.87543e-06	286
Longikaurin A	5.83515e-06	287
2-Carboxymethyl-3-prenyl-2,3-epoxy-1,4-naphthoquinone	5.81267e-06	288
Nonox D	5.77711e-06	289
Ethyl linolenate	5.76181e-06	290
9,10-dimethoxypterocarpan-3-O-β-D-glucoside	5.74614e-06	291
Sulfoorientalol C	5.67775e-06	292
jioglutin D	5.61347e-06	293
methyl icosa-11,14-dienoate	5.49173e-06	294
13-hydroxy-9,11-octadecadienoic acid	5.47916e-06	295
paeonin,a	5.45544e-06	296
10,13-Octadecadienoic acid, methyl ester	5.45035e-06	297
11,14-Octadecadienoic acid, methyl ester	5.45035e-06	297
2,6-di(phenyl)thiopyran-4-thione	5.41309e-06	299
Z-8-Hexadecen-1-ol acetate	5.41184e-06	300
methyl (2E,4E)-octadeca-2,4-dienoate	5.36891e-06	301
manool	5.36851e-06	302
ethyl lithospermate	5.18269e-06	303
miltirone Ⅱ	5.17793e-06	304
14-acetyl-12-senecioyl-2E,8Z,10E-atractylentriol	5.13394e-06	305
isopimpinellin	5.13095e-06	306
cryptoxanthin	5.11916e-06	307
Ethyl oleate (NF)	5.11468e-06	308
FA	5.09778e-06	309
miltipolone	5.08026e-06	310
Z,Z-10,12-Hexadecadien-1-ol acetate	5.05303e-06	311
sanjoinine B	5.04005e-06	312
(E,E)-1-ethyl octadeca-3,13-dienoate	4.94462e-06	313
Ginsenoyne B	4.76211e-06	314
Vulgarin	4.68654e-06	315
hirsutasideC	4.55434e-06	316
CLR	4.50301e-06	317
aristolene	4.44214e-06	318
Ginsenoyne E	4.43131e-06	319
Ginsenoyne A	4.42934e-06	320
7-(beta-Xylosyl)cephalomannine_qt	4.35792e-06	321
Obtusifoliol	4.17897e-06	322
poriferasta-7,22E-dien-3beta-ol	3.9137e-06	323
Spinasterol	3.9137e-06	323
stigmast-7-enol	3.9137e-06	323
LAN	3.9137e-06	323
24-methylidenelophenol	3.9137e-06	323
α-spinasterol	3.9137e-06	328
Fucosterol	3.88844e-06	329
Ergosterol peroxide	3.86963e-06	330
ZINC03978781	3.75444e-06	331
4alpha,24-dimethylcholesta-7,24-dienol	3.74895e-06	332
Shekanin	3.69477e-06	333
(8S,9S,10R,13R,14S,17R)-17-[(E,2R,5S)-5-ethyl-6-methylhept-3-en-2-yl]-10,13-dimethyl-1,2,4,7,8,9,11,12,14,15,16,17-dodecahydrocyclopenta[a]phenanthren-3-one	3.6277e-06	334
lanost-8-en-3beta-ol	3.6194e-06	335
poriferast-5-en-3beta-ol	3.61757e-06	336
Poriferasterol	3.59429e-06	337
(3S,5R,8R,9R,10S,14S)-3,17-dihydroxy-4,4,8,10,14-pentamethyl-2,3,5,6,7,9-hexahydro-1H-cyclopenta[a]phenanthrene-15,16-dione	3.58538e-06	338
lanost-8-enol	3.56548e-06	339
Magnograndiolide	3.55926e-06	340
beta-Cholestanol	3.55639e-06	341
11-Hydroxyrankinidine	3.51761e-06	342
6-Fluoroindole-7-Dehydrocholesterol	3.50659e-06	343
Fagarine	3.46808e-06	344
31-norlanosterol	3.46296e-06	345
24-ethylcholesta-5,22-dienol	3.46194e-06	346
Ginsenoside-Rh4_qt	3.46031e-06	347
swertisin	3.43932e-06	348
Daucosterol	3.40118e-06	349
ergosta-7,22E-dien-3beta-ol	3.34688e-06	350
catapol_qt	3.3359e-06	351
trametenolic acid	3.33543e-06	352
Mairin	3.32915e-06	353
przewalskin a	3.30288e-06	354
alisol B	3.28987e-06	355
Fucostanol	3.28928e-06	356
Telocinobufagin	3.2838e-06	357
16844-71-6	3.28064e-06	358
jioglutin A	3.27077e-06	359
jioglutin B	3.27077e-06	359
Cerevisterol	3.26278e-06	361
(2R)-2-[(3S,5R,10S,13R,14R,16R,17R)-3,16-dihydroxy-4,4,10,13,14-pentamethyl-2,3,5,6,12,15,16,17-octahydro-1H-cyclopenta[a]phenanthren-17-yl]-6-methylhept-5-enoic acid	3.22418e-06	362
daucosterol_qt	3.20372e-06	363
alexandrin_qt	3.20129e-06	364
24-methylenelanost-8-enol	3.19184e-06	365
salvianolic acid j	3.09658e-06	366
delta 7-stigmastenol	3.05353e-06	367
stigmast-7-en-3-ol	3.05353e-06	367
Lophenol	3.05353e-06	367
3,5,8-trihydroxy-2-(4-hydroxyphenyl)-7-[(2S,3R,4R,5R,6S)-3,4,5-trihydroxy-6-methyl-tetrahydropyran-2-yl]oxy-chromone	3.03733e-06	370
(3S,8S,9S,10R,13R,14S,17R)-10,13-dimethyl-17-[(2R,5S)-5-propan-2-yloctan-2-yl]-2,3,4,7,8,9,11,12,14,15,16,17-dodecahydro-1H-cyclopenta[a]phenanthren-3-ol	3.0308e-06	371
campest-5-en-3beta-ol	3.0308e-06	371
phytosterol	3.0308e-06	371
paeoniflorgenone	3.02332e-06	374
Cycloartenol	3.01925e-06	375
Friedelin	3.01641e-06	376
alisol,b,23-acetate	3.00251e-06	377
Daturilin	2.99426e-06	378
Panaxadiol	2.98304e-06	379
lanosta-8,24-dien-3-ol,3-acetate	2.95522e-06	380
20-Hexadecanoylingenol	2.95513e-06	381
4alpha,14alpha,24-trimethylcholesta-8,24-dienol	2.9093e-06	382
24-ethylcholest-22-enol	2.9075e-06	383
24-methyl-31-norlanost-9(11)-enol	2.90584e-06	384
31-norlanost-9(11)-enol	2.90584e-06	384
4,24-methyllophenol	2.90584e-06	384
4alpha-methyl-24-ethylcholesta-7,24-dienol	2.90584e-06	384
alphitolic acid	2.80597e-06	388
1-Monolinolein	2.77274e-06	389
Taraxerol	2.7545e-06	390
5alpha-Stigmastan-3,6-dione	2.73473e-06	391
3beta-Hydroxy-24-methylene-8-lanostene-21-oic acid	2.72061e-06	392
Deoxyharringtonine	2.71614e-06	393
(1R,3aS,4S,8aR)-7-(2-hydroxypropan-2-yl)-1,4-dimethyl-2,3,3a,5,6,8a-hexahydroazulene-1,4-diol	2.69851e-06	394
Hederagenol	2.69182e-06	395
Tumulosic acid	2.69043e-06	396
Pulsatillic acid	2.68378e-06	397
sanjoinine A	2.68105e-06	398
Poricoic acid B	2.67878e-06	399
rel-(1R,3aS,4S,7S,8R,8aS)-7-isopropyl-1,4-dimethyldecahydro-4,7-epoxyazulene-1,8-diol	2.67805e-06	400
(3S,5R,6S,8R,9R,10R,12R,13R,14R,17S)-17-[(2R)-2-hydroxy-6-methylhept-5-en-2-yl]-4,4,8,10,14-pentamethyl-2,3,5,6,7,9,11,12,13,15,16,17-dodecahydro-1H-cyclopenta[a]phenanthrene-3,6,12-triol	2.67779e-06	401
(3S,5R,6S,8R,9R,10R,12R,13R,14R,17S)-17-[(2S)-2-hydroxy-6-methylhept-5-en-2-yl]-4,4,8,10,14-pentamethyl-2,3,5,6,7,9,11,12,13,15,16,17-dodecahydro-1H-cyclopenta[a]phenanthrene-3,6,12-triol	2.67779e-06	401
(3R,5R,8R,9R,10R,12R,13R,14R,17S)-17-[(2S)-2-hydroxy-6-methylhept-5-en-2-yl]-4,4,8,10,14-pentamethyl-2,3,5,6,7,9,11,12,13,15,16,17-dodecahydro-1H-cyclopenta[a]phenanthrene-3,12-diol	2.67779e-06	401
(3S,5R,8R,9R,10R,12R,13R,14R,17S)-17-[(2S)-2-hydroxy-6-methylhept-5-en-2-yl]-4,4,8,10,14-pentamethyl-2,3,5,6,7,9,11,12,13,15,16,17-dodecahydro-1H-cyclopenta[a]phenanthrene-3,12-diol	2.67779e-06	401
albiflorin_qt	2.67649e-06	405
alisol C	2.66864e-06	406
Zeaxanthin	2.66825e-06	407
9-ethyl-neo-paeoniaflorin A_qt	2.6636e-06	408
limonin	2.66146e-06	409
alisol C monoacetate	2.65277e-06	410
Cycloeucalenol	2.63922e-06	411
jujuboside A_qt	2.63891e-06	412
jujuboside B_qt	2.63771e-06	413
24-Methylenecycloartan-3beta,21-diol	2.63768e-06	414
Poricoic acid A	2.63323e-06	415
16β-methoxyalisol B monoacetate	2.61592e-06	416
31-Norcyclolaudenol	2.61358e-06	417
16β-hydroxyalisol B monoacetate	2.60825e-06	418
saikosaponin c_qt	2.60276e-06	419
alisol A(B,C)monoacetate	2.59249e-06	420
ceanothic acid	2.58322e-06	421
(2R)-2-[(3S,5R,10S,13R,14R,16R,17R)-3,16-dihydroxy-4,4,10,13,14-pentamethyl-2,3,5,6,12,15,16,17-octahydro-1H-cyclopenta[a]phenanthren-17-yl]-5-isopropyl-hex-5-enoic acid	2.57189e-06	422
notoginsenoside R2_qt	2.55788e-06	423
20(S)-Ginsenoside-Rh1_qt	2.55788e-06	423
ginsenoside-Rh1_qt	2.55788e-06	423
Ginsenoside-Rg3_qt	2.55788e-06	423
Malonylginsenoside Rd_qt	2.55788e-06	423
Gypnoside V_qt	2.55788e-06	423
malkangunin	2.45097e-06	429
Majudin	2.44432e-06	430
Paeoniflorigenone	2.43994e-06	431
6-O-vanilloylajugol	2.42995e-06	432
isomucronulatol-7,2'-di-O-glucosiole	2.41361e-06	433
Physcion-8-O-beta-D-gentiobioside	2.41304e-06	434
poricoic acid C	2.41254e-06	435
Lactiflorin_qt	2.41019e-06	436
Obacunone	2.40246e-06	437
Obacunoic acid	2.4022e-06	438
1-o-beta-d-glucopyranosyl-8-o-benzoylpaeonisuffrone_qt	2.39851e-06	439
paramiltioic acid	2.39682e-06	440
albiflorin R1_qt	2.38938e-06	441
1-o-beta-d-glucopyranosylpaeonisuffrone_qt	2.3873e-06	442
Sulfoorientalol A	2.37857e-06	443
augustic-acid	2.37483e-06	444
(1R,3aR,4S,7R,8S,8aS)-7-isopropyl-1,4-dimethyl-3,3a,5,6,8,8a-hexahydro-2H-azulene-1,4,7,8-tetrol	2.36614e-06	445
27-nor-olean-3-hydroxy-28→13 oate	2.36059e-06	446
8-debenzoylpaeonidanin_qt	2.34389e-06	447
Alisol A monoacetate	2.34174e-06	448
poricoic acid DM	2.34152e-06	449
Alisol B monoacetate	2.33698e-06	450
[(1S,3R)-1-[(2R)-3,3-dimethyloxiran-2-yl]-3-[(5R,8S,9S,10S,11S,14R)-11-hydroxy-4,4,8,10,14-pentamethyl-3-oxo-1,2,5,6,7,9,11,12,15,16-decahydrocyclopenta[a]phenanthren-17-yl]butyl] acetate	2.33698e-06	450
(24R)-4alpha-Methyl-24-ethylcholesta-7,25-dien-3beta-ylacetate	2.31575e-06	452
Lantadene A	2.29684e-06	453
7,9(11)-dehydropachymic acid	2.2731e-06	454
20-(S)-Ginsenoside-Rg3_qt	2.27222e-06	455
3β,23-dihydroxy-oleana-11,13(18)-dien-28-oic acid	2.26495e-06	456
3-oxo-22α-hydroxyurs-12-en-27,28-dioc acid	2.25281e-06	457
