# Supplementary material for: Traditional Chinese Medicine studies for Alzheimer’s disease via network pharmacology based on entropy and random walk
Source: PLoS One. 2023 Nov 29;18(11):e0294772. doi: 10.1371/journal.pone.0294772 (PMC10686466; doi:10.1371/journal.pone.0294772)
Supplement: S9 Table — (XLSX) [file pone.0294772.s009.xlsx]

## Sheet: control groups
positive control group	negative control group
Dauricine (8CI)	beta-Cubebene
beta-sitosterol	isopimpinellin
kaempferol	oleanolic acid
arachidonate	Myricanone
ginsenoside rh2	3,5,6,7-tetramethoxy-2-(3,4,5-trimethoxyphenyl)chromone
DBP	7,8,4'-Trihydroxyisoflavone
Linoleic	α-gurjunene
emodin	2-(4-hydroxy-3-methoxyphenyl)-5-(3-hydroxypropyl)-7-methoxy-3-benzofurancarboxaldehyde
apigenin	dan-shexinkum a
sitosterol	isotanshinone iib
oleic acid	prolithospermic acid
DIBP	(2R)-3-(3,4-dihydroxyphenyl)-2-[(Z)-3-(3,4-dihydroxyphenyl)acryloyl]oxy-propionic acid
isoliquiritigenin	peonidin
puerarin	Jaranol
quercetin	(6aR,11aR)-9,10-dimethoxy-6a,11a-dihydro-6H-benzofurano[3,2-c]chromen-3-ol
Rhynchophylline A	linolenic acid
methyl (E)-2-[(2S,3Z,12bS)-3-ethylidene-2,4,6,7,12,12b-hexahydro-1H-indolo[3,2-h]quinolizin-2-yl]-3-methoxyprop-2-enoate	(Z)-1-(2,4-dihydroxyphenyl)-3-(4-hydroxyphenyl)prop-2-en-1-one
SMR000232333	berberrubine
Isorhyncophylline	groenlandicine
Mitraphyllic acid	Berlambine
(1'R,3S,4a'S,5a'S,10a'R)-1'-methyl-2-oxo-1',4a',5',5a',7',8',10',10a'-octahydrospiro[indoline-3,6'-pyrano[3,4-f]indolizine]-4'-carboxylic acid	palmatine
hirsutine	coptisine
yohimbine	pachymic acid
coryincine	2,6-di(phenyl)thiopyran-4-thione
sugiol	(2R,3R)-4-methoxyl-distylin
luteolin	(4bS,8aS,10S)-10-hydroxy-2-isopropyl-4b,8,8-trimethyl-5,6,7,8a,9,10-hexahydrophenanthrene-3,4-dione
2-isopropyl-8-methylphenanthrene-3,4-dione	(6S)-6-hydroxy-1-methyl-6-methylol-8,9-dihydro-7H-naphtho[8,7-g]benzofuran-10,11-quinone
4-methylenemiltirone	(6S,7R)-6,7-dihydroxy-1,6-dimethyl-8,9-dihydro-7H-naphtho[8,7-g]benzofuran-10,11-dione
przewalskin c	atractylenolide i
cryptotanshinone	atractylenolide iii
dan-shexinkum b	Bisasaricin
dan-shexinkum d	(+)-catechin
deoxyneocryptotanshinone	Dehydrotanshinone II A
dihydroisotanshinoneⅠ	Paeoniflorin
dihydrotanshinlactone	31-norlanost-9(11)-enol
epidanshenspiroketallactone	(E)-2-[(3R,6'S,7'S,8'aS)-6'-ethyl-2-keto-spiro[indoline-3,1'-indolizidine]-7'-yl]-3-methoxy-acrylic acid methyl ester
isocryptotanshi-none	ent-Epicatechin
Isotanshinone II	formononetin
miltionone Ⅰ	miltipolone
neocryptotanshinone ii	petunidin
przewalskin	przewalskin b
salviolone	Przewaquinone E
tanshinone iia	salvilenone Ⅰ
tanshinone i	SMR000232338
2-methoxyfuranodiene	tanshinone Ⅵ
tectorigenin	vincoside lactam_qt
7-Methoxy-2-methyl isoflavone	Vitamin B1.mol2
glycitein	zizyphusine
ellagic acid	20(s)-protopanaxadiol
baicalein	13-hydroxy-9,11-octadecadienoic acid
3,9-di-O-methylnissolin	14-acetyl-12-senecioyl-2E,8Z,10E-atractylentriol
7-O-methylisomucronulatol	2,6,10,14,18-pentamethylicosa-2,6,10,14,18-pentaene
chrysin	9,10-dimethoxypterocarpan-3-O-β-D-glucoside
atropine	aeginetic acid
4-[(Z,1R)-3-(4-methoxyphenyl)-1-vinylprop-2-enyl]phenol	Cedrene
tetrandrine	cyanin
1,2-Benzenedicarboxylicacid, mono(2-ethyl) hexylester	digallate
linolenate	ELD
berberine	ethyl lithospermate
(R)-Canadine	hirsutasideC
(S)-Coclaurine	isoimperatorin
n-methylasimilobine	L-uridine
dl-Nuciferine	salvianolic acid g
	sanjoinenine
	sclareol
	(-)-Caryophyllene oxide
