# Supplementary material for: Traditional Chinese Medicine studies for Alzheimer’s disease via network pharmacology based on entropy and random walk
Source: PLoS One. 2023 Nov 29;18(11):e0294772. doi: 10.1371/journal.pone.0294772 (PMC10686466; doi:10.1371/journal.pone.0294772)
Supplement: S10 Table — (XLSX) [file pone.0294772.s010.xlsx]

## Sheet: ranks of herbs
Herb	rank	score
Danshen	1	2.3704
Gouteng	2	1.93328
Chaihu	3	1.80131
Huangqi	4	1.61591
Gouqi	5	1.34501
Huanglian	6	1.20405
Shichangpu	7	0.791738
Dangshen	8	0.781996
Renshen	9	0.648221
Chishao	10	0.47686
Baishao	11	0.433864
Shanzhuyu	12	0.339826
Chuanxiong	13	0.210732
Yizhi	14	0.165683
Danggui	15	0.125003
Suanzaoren	16	0.0964128
Zexie	17	0.0957568
Baishu	18	0.0688934
Shudihuang	19	0.058997
Fuling	20	0.0576104
