# Supplementary material for: Traditional Chinese Medicine studies for Alzheimer’s disease via network pharmacology based on entropy and random walk
Source: PLoS One. 2023 Nov 29;18(11):e0294772. doi: 10.1371/journal.pone.0294772 (PMC10686466; doi:10.1371/journal.pone.0294772)
Supplement: S11 Table — (XLSX) [file pone.0294772.s011.xlsx]

## Sheet: RWRHE_GIP
Category Term Count % PValue Genes List Total Pop Hits Pop Total Fold Enrichment Bonferroni Benjamini FDR
GOTERM_BP_DIRECT GO:0006915~apoptotic process 34 34.0 3.9783096890913843E-25 APP, BECN1, PTEN, FOXO3, CASP9, CASP7, CASP8, CASP3, MAPK1, RIPK1, IKBKG, MAP2K7, MCL1, MAPK3, JUN, BAD, PRKCD, CSNK2A2, CFLAR, MAPK14, NFKB1, TNFRSF1A, NFKBIA, IL1A, IL1B, BCL2, BAX, FAS, CYCS, VDAC1, RAF1, SQSTM1, BIRC3, BCL2L1 100 616 19414 10.715519480519482 8.513582734655563E-22 8.513582734655563E-22 7.3638512345081…
GOTERM_BP_DIRECT GO:0043065~positive regulation of apoptotic process 27 27.0 4.658894633579584E-24 APP, SRC, FOXO3, PTGS2, TNF, CASP9, CASP7, GRIN2A, MAPK8, CASP8, CASP3, RIPK1, MCL1, MAP3K5, JUN, BAD, CFLAR, SIRT1, IL6, APC, BCL2, BAX, CTNNB1, FAS, CALM3, SQSTM1, BCL2L1 100 327 19414 16.029908256880738 9.97003451586031E-21 4.985017257930155E-21 4.311806983377905E-21
GOTERM_BP_DIRECT GO:0043066~negative regulation of apoptotic process 28 28.000000000000004 4.4108804084611886E-20 BECN1, GSK3B, SRC, PTEN, XIAP, PIK3R1, TNF, RELA, IKBKB, MAPK8, CASP3, AKT2, AKT1, RIPK1, MCL1, HSPA5, CFLAR, SIRT1, MTOR, NFKB1, IL6, BCL2, CTNNB1, FAS, VDAC1, RAF1, BIRC3, BCL2L1 100 522 19414 10.413639846743296 9.439284074106944E-17 3.146428024702315E-17 2.7215132120205533E-17
GOTERM_BP_DIRECT GO:0006468~protein phosphorylation 25 25.0 1.8782746693241707E-16 APP, BECN1, GSK3B, SRC, PIK3CD, PIK3R1, IKBKB, MAPK9, MAPK8, AKT1, MAPK1, MAP2K7, PRKACA, MAPK3, MAP3K5, MAP3K1, CHUK, INSR, PRKCD, CSNK2A2, MTOR, MAPK10, PIK3C3, RAF1, SQSTM1 100 536 19414 9.055037313432836 4.75175454539567E-13 1.0048769480884313E-13 8.6917160322976E-14
GOTERM_BP_DIRECT GO:0007249~I-kappaB kinase/NF-kappaB signaling 12 12.0 2.040731637093149E-14 NFKBIA, IKBKB, CHUK, IL1B, TRAF6, CTNNB1, AKT1, IKBKG, TNF, RELA, NFKB1, BIRC3 100 64 19414 36.40125 4.3716141817640164E-11 8.734331406758678E-12 7.554788520518838E-12
GOTERM_BP_DIRECT GO:0018105~peptidyl-serine phosphorylation 16 16.0 2.927894362800063E-14 GSK3B, CHUK, SRC, PRKCD, CSNK2A2, MAPK14, MTOR, IKBKB, MAPK9, MAPK8, AKT2, BCL2, BAX, AKT1, MAPK1, PRKACA 100 185 19414 16.79048648648649 6.272315999922284E-11 1.0442823227320224E-11 9.032554109238193E-12
GOTERM_BP_DIRECT GO:0071222~cellular response to lipopolysaccharide 16 16.0 4.354681183570896E-14 ABCA1, NOS2, SRC, MAPK14, TNF, RELA, NFKB1, IL1A, CASP7, IL6, MAPK8, IL1B, TRAF6, CAPN2, MAP2K7, TLR4 100 190 19414 16.34863157894737 9.313438908975513E-11 1.3312882475488167E-11 1.1515021243985327E-11
GOTERM_BP_DIRECT GO:0097192~extrinsic apoptotic signaling pathway in absence of ligand 10 10.0 1.0172040903711491E-13 IL1A, GSK3B, BAD, IL1B, BCL2, FAS, BAX, FOXO3, BCL2L1, MCL1 100 35 19414 55.46857142857143 2.1763035817912169E-10 2.6514551154621987E-11 2.293384775103051E-11
GOTERM_BP_DIRECT GO:0010628~positive regulation of gene expression 22 22.0 1.1150979457551303E-13 GSK3B, APP, PIK3CD, PIK3CB, NGF, MAPK14, TNF, MTOR, RELA, INS, IL1A, MAPK9, PPP3CA, IL6, MAPK8, IL1B, AKT1, MAPK1, CTNNB1, RIPK1, TLR4, MAPK3 100 512 19414 8.341953125 2.3853807817886263E-10 2.6514551154621987E-11 2.293384775103051E-11
GOTERM_BP_DIRECT GO:0033209~tumor necrosis factor-mediated signaling pathway 12 12.0 2.0102584670024033E-13 NFKBIA, IKBKB, PSMB5, CHUK, TRAF6, FAS, RIPK1, FOXO3, TNF, RELA, BIRC3, TNFRSF1A 100 78 19414 29.867692307692305 4.302713740855779E-10 4.301953119385143E-11 3.720988422421448E-11
GOTERM_BP_DIRECT GO:0043123~positive regulation of I-kappaB kinase/NF-kappaB signaling 15 15.0 1.5805344834103941E-12 CHUK, CFLAR, TNF, RELA, TNFRSF1A, IKBKB, IL1A, CASP8, IL1B, TRAF6, CTNNB1, RIPK1, IKBKG, TLR4, BIRC3 100 199 19414 14.633668341708542 3.382298885412638E-9 2.8399454211546993E-10 2.456420081568854E-10
Category Term Count % PValue Genes List Total Pop Hits Pop Total Fold Enrichment Bonferroni Benjamini FDR
GOTERM_CC_DIRECT GO:0005829~cytosol 68 68.0 3.438632631121114E-17 APP, GSK3B, PTEN, PIK3CD, PIK3CB, CASP9, IKBKB, PPP3CA, CASP7, CASP8, CASP3, PSMD2, AKT2, PSMD3, CAPN2, AKT1, IKBKG, RAC1, PRKACA, MAP3K5, HSP90AA1, CHUK, CSNK2A2, PRKCD, TSC2, NGF, SIRT1, IL1A, PIK3CA, TRAF6, IL1B, PIK3C3, RAF1, SQSTM1, BIRC3, BECN1, SRC, XIAP, PIK3R1, FOXO3, RELA, MAPK9, MAPK8, PSMB5, MAPK1, RIPK1, MAP2K7, NDUFV1…
GOTERM_CC_DIRECT GO:0005739~mitochondrion 37 37.0 3.490442026415616E-17 APP, BECN1, GSK3B, SRC, FOXO3, CASP9, PPP3CA, MAPK9, MAPK8, CASP8, ATP5F1B, AKT1, MAPK1, RIPK1, PRKACA, NDUFV1, MCL1, MAPK3, HSP90AA1, HSPA5, HSPA4, BDNF, BAD, PRKCD, MAPK14, SIRT1, NFKB1, TNFRSF1A, MAPK10, BCL2, BAX, NOX4, CYCS, VDAC1, RAF1, SQSTM1, BCL2L1 100 1458 20624 5.233799725651577 1.1064701223737503E-14 5.53235061186…
GOTERM_CC_DIRECT GO:0005737~cytoplasm 64 64.0 7.032174488670245E-14 APP, GSK3B, PTEN, PIK3CD, PIK3CB, CASP9, IKBKB, PPP3CA, CASP7, CASP8, CASP3, TUBB1, CAPN2, AKT1, IKBKG, RAC1, PRKACA, MAP3K5, HSP90AA1, CHUK, PRKCD, TSC2, SIRT1, PIK3CA, TRAF6, PIK3C3, RAF1, SQSTM1, TLR4, BIRC3, BECN1, SRC, XIAP, PIK3R1, FOXO3, PTGS2, RELA, MAPK9, MAPK8, PSMB5, MAPK1, CACNA1S, APOE, MAP2K7, MCL1, MAPK3, MAP3K1, N…
GOTERM_CC_DIRECT GO:0032991~macromolecular complex 23 23.0 1.0922932493813212E-12 APP, HSP90AA1, HSPA5, PIK3R1, FOXO3, PTGS2, SIRT1, TNF, CASP9, CASP7, CASP8, AKT2, TRAF6, PSMD3, BCL2, AKT1, CTNNB1, RIPK1, CALM3, IKBKG, CALM2, BIRC3, MAP3K5 100 685 20624 6.924846715328467 3.462744535553952E-10 8.656424001346971E-11 6.417222840115263E-11
GOTERM_CC_DIRECT GO:0005886~plasma membrane 57 56.99999999999999 8.616436280374635E-11 ACHE, APP, CHRM3, GSK3B, CHRM1, CHRM5, PTEN, PIK3CD, PIK3CB, TNF, PPP3CA, AKT2, CAPN2, AKT1, RAC1, PRKACA, HSP90AA1, CSNK2A2, PRKCD, TNFRSF1A, IL1A, PIK3CA, TRAF6, VDAC1, RAF1, TLR4, LRP1, SRC, CHRNA7, LRP5, LPL, PIK3R1, MAPK9, GRIN2A, ATP5F1B, MAPK1, RIPK1, CACNA1S, APOE, MAPK3, ABCA1, JUN, NOS2, HSPA5, INSR, …
GOTERM_CC_DIRECT GO:0045121~membrane raft 14 14.000000000000002 1.7078517683153837E-10 ABCA1, APP, SRC, CFLAR, TNF, TNFRSF1A, IKBKB, CASP8, CASP3, CAPN2, FAS, RIPK1, VDAC1, BIRC3 100 245 20624 11.785142857142858 5.413889547778439E-8 9.023150175932944E-9 6.689086092568587E-9
GOTERM_CC_DIRECT GO:0005634~nucleus 60 60.0 3.1641777849245213E-10 ACHE, APP, GSK3B, PTEN, PIK3CB, CASP9, IKBKB, CASP7, CASP3, PSMD2, AKT2, PSMD3, CAPN2, AKT1, IKBKG, RAC1, PRKACA, HSP90AA1, CHUK, CSNK2A2, PRKCD, TSC2, SIRT1, IL1A, TRAF6, VDAC1, RAF1, BIRC3, BECN1, LRP1, XIAP, PIK3R1, FOXO3, RELA, MAPK9, MAPK8, PSMB5, ATP5F1B, MAPK1, APOE, MAP2K7, MCL1, MAPK3, JUN, NOS2, HSPA5, HSPA4, MAPK14, MTO…
GOTERM_CC_DIRECT GO:0098978~glutamatergic synapse 16 16.0 1.1292353851618579E-9 GSK3B, CHRM1, SRC, MAPK14, GRIN2C, RELA, GRIN2D, PPP3CA, GRIN2A, GRIN3A, AKT1, CTNNB1, RAC1, APOE, PRKACA, MAPK3 100 411 20624 8.028807785888079 3.579675490472667E-7 4.4745952137038615E-8 3.3171289439129576E-8
GOTERM_CC_DIRECT GO:0031264~death-inducing signaling complex 5 5.0 1.7290064743759152E-8 CASP8, CASP3, FAS, RIPK1, CFLAR 100 7 20624 147.31428571428572 5.480935541091192E-6 6.089945026412945E-7 4.514628016426001E-7
GOTERM_CC_DIRECT GO:0017146~NMDA selective glutamate receptor complex 5 5.0 6.178642869120071E-8 GRIN2A, GRIN3A, GRIN2C, GRIN1, GRIN2D 100 9 20624 114.57777777777778 1.9586106673741277E-5 1.9586297895110626E-6 1.4519810742432168E-6
GOTERM_CC_DIRECT GO:0048471~perinuclear region of cytoplasm 17 17.0 4.128079907744402E-7 ABCA1, ACHE, APP, HSP90AA1, NOS2, BDNF, SRC, PRKCD, TSC2, PIK3R1, APC, PIK3CA, TRAF6, NOX4, CTNNB1, PRKACA, TLR4 100 735 20624 4.770176870748299 1.308515982734182E-4 1.1896375734136139E-5 8.819079802908496E-6
Category Term Count % PValue Genes List Total Pop Hits Pop Total Fold Enrichment Bonferroni Benjamini FDR
GOTERM_MF_DIRECT GO:0019899~enzyme binding 23 23.0 3.190287356223207E-17 APP, JUN, HSP90AA1, HSPA5, SRC, PRKCD, PTEN, PTGS2, MAPK14, SIRT1, RELA, NFKB1, NFKBIA, PPP3CA, MAPK8, CAPN2, AKT1, CTNNB1, RAC1, APOE, RAF1, MAP2K7, SQSTM1 100 380 18945 11.46671052631579 1.2856858045579526E-14 1.2856858045579526E-14 1.0527948275536583E-14
GOTERM_MF_DIRECT GO:0004674~protein serine/threonine kinase activity 22 22.0 1.2761292923561524E-15 GSK3B, MAP3K1, CHUK, PRKCD, CSNK2A2, MAPK14, MTOR, MAPK10, IKBKB, MAPK9, MAPK8, PIK3CA, AKT2, AKT1, MAPK1, RIPK1, RAF1, MAP2K7, PRKACA, SQSTM1, MAP3K5, MAPK3 100 398 18945 10.472110552763818 4.921618668163319E-13 2.571400524097647E-13 2.1056133323876514E-13
GOTERM_MF_DIRECT GO:0005515~protein binding 98 98.0 4.785560523661854E-15 APP, CHRM3, CHRM1, CHRM5, TNF, PSMD2, AKT2, PSMD3, CAPN2, AKT1, PRKACA, MAP3K5, CSNK2A2, PRKCD, TSC2, VDAC1, RAF1, SQSTM1, CHRNA7, LPL, PIK3R1, FOXO3, GRIN2A, RIPK1, CACNA1S, APOE, MAP2K7, NDUFV1, MCL1, ABCA1, JUN, HSPA5, BDNF, HSPA4, INSR, GRIN2C, NFKB1, GRIN2D, NFKBIA, IL6, GRIN3A, BCL2, NOX4, CYCS, CALM3, CALM2, BCL2L1, …
GOTERM_MF_DIRECT GO:0019901~protein kinase binding 23 23.0 2.4830231252469634E-14 BECN1, GSK3B, MAP3K1, BAD, PRKCD, PTEN, FOXO3, RELA, CASP9, IKBKB, APC, TRAF6, AKT1, CTNNB1, CALM3, VDAC1, RAC1, MAP2K7, PRKACA, CALM2, SQSTM1, BCL2L1, MAP3K5 100 522 18945 8.347413793103449 1.0022205287896213E-11 2.5016457986863156E-12 2.0484940783287446E-12
GOTERM_MF_DIRECT GO:0004672~protein kinase activity 19 19.0 9.678183126154428E-13 GSK3B, MAP3K1, CHUK, SRC, PRKCD, CSNK2A2, MAPK14, MTOR, MAPK10, IKBKB, MAPK9, AKT2, AKT1, RIPK1, PIK3C3, RAF1, MAP2K7, PRKACA, MAP3K5 100 378 18945 9.522619047619049 3.9001590845799683E-10 7.800615599680469E-11 6.387600863261923E-11
GOTERM_MF_DIRECT GO:0004712~protein serine/threonine/tyrosine kinase activity 20 20.0 1.186433006435307E-12 GSK3B, MAP3K1, SRC, INSR, PRKCD, CSNK2A2, MAPK14, MTOR, IKBKB, MAPK9, MAPK8, PIK3CA, AKT2, AKT1, MAPK1, RIPK1, RAF1, PRKACA, MAP3K5, MAPK3 100 440 18945 8.611363636363636 4.781128826181202E-10 7.968875026557145E-11 6.525381535394188E-11
GOTERM_MF_DIRECT GO:0042802~identical protein binding 34 34.0 1.2214059875033886E-11 APP, BECN1, PTEN, XIAP, TNF, RELA, INS, CASP9, IKBKB, CASP8, AKT1, MAPK1, RIPK1, IKBKG, APOE, MAPK3, MAP3K5, JUN, HSP90AA1, INSR, SIRT1, MTOR, NFKB1, NFKBIA, GRIN3A, TRAF6, BCL2, BAX, FAS, VDAC1, RAF1, SQSTM1, TLR4, BCL2L1 100 1704 18945 3.780105633802817 4.9222450559938125E-9 7.031808756626652E-10 5.758056798230…
GOTERM_MF_DIRECT GO:0031625~ubiquitin protein ligase binding 16 16.0 7.882169150270946E-11 BECN1, GSK3B, JUN, HSP90AA1, HSPA5, RELA, NFKBIA, CASP8, APC, TRAF6, BCL2, CTNNB1, RIPK1, IKBKG, PRKACA, SQSTM1 100 312 18945 9.715384615384615 3.176515539493607E-8 3.970642709448989E-9 3.251394774486765E-9
GOTERM_MF_DIRECT GO:0005524~ATP binding 31 31.0 1.3050897908185015E-10 GSK3B, SRC, PIK3CD, PIK3CB, IKBKB, MAPK9, MAPK8, ATP5F1B, AKT2, AKT1, MAPK1, RIPK1, MAP2K7, PRKACA, MAPK3, MAP3K5, ABCA1, HSP90AA1, MAP3K1, HSPA5, CHUK, HSPA4, INSR, PRKCD, CSNK2A2, MAPK14, MTOR, MAPK10, PIK3CA, PIK3C3, RAF1 100 1543 18945 3.8061892417368766 5.259510027499914E-8 5.403143082074285E-9 4.424409967951649E-9
GOTERM_MF_DIRECT GO:0004707~MAP kinase activity 7 7.000000000000001 1.3407302933186814E-10 MAPK10, MAPK9, MAPK8, MAPK1, MAPK14, MAP2K7, MAPK3 100 16 18945 82.884375 5.4031407459298464E-8 5.403143082074285E-9 4.424409967951649E-9
GOTERM_MF_DIRECT GO:0042803~protein homodimerization activity 20 20.0 7.2415748905021755E-9 ACHE, APP, HSP90AA1, NOS2, CHUK, CHRNA7, TSC2, LPL, PTGS2, RELA, IKBKB, BCL2, BAX, AKT1, RIPK1, IKBKG, APOE, MCL1, BCL2L1, MAP3K5 100 736 18945 5.148097826086957 2.918350434977235E-6 2.653049709883979E-7 2.1724724671506527E-7
Category Term Count % PValue Genes List Total Pop Hits Pop Total Fold Enrichment Bonferroni Benjamini FDR
KEGG_PATHWAY hsa05010:Alzheimer disease 69 69.0 1.4929677939694935E-69 APP, CHRM3, GSK3B, CHRM1, CHRM5, PIK3CD, PIK3CB, TNF, CASP9, IKBKB, PPP3CA, CASP7, CASP8, CASP3, PSMD2, AKT2, TUBB1, PSMD3, CAPN2, AKT1, IKBKG, MAP3K5, CHUK, CSNK2A2, TNFRSF1A, IL1A, PIK3CA, IL1B, PIK3C3, VDAC1, RAF1, BECN1, LRP1, CHRNA7, LRP5, NDUFB2, LPL, PIK3R1, PTGS2, RELA, INS, MAPK9, GRIN2A, MAPK8, PSMB5, ATP5F1B, MAPK1,…
KEGG_PATHWAY hsa05022:Pathways of neurodegeneration - multiple diseases 63 63.0 2.0460354768517912E-53 APP, CHRM3, GSK3B, CHRM1, CHRM5, TNF, CASP9, PPP3CA, CASP7, CASP8, CASP3, PSMD2, TUBB1, PSMD3, CAPN2, RAC1, MAP3K5, CSNK2A2, TNFRSF1A, IL1A, IL1B, PIK3C3, VDAC1, RAF1, SQSTM1, BECN1, CHRNA7, LRP5, NDUFB2, PTGS2, RELA, MAPK9, GRIN2A, MAPK8, PSMB5, ATP5F1B, MAPK1, CACNA1S, MAP2K7, NDUFV1, MAPK3, N…
KEGG_PATHWAY hsa05417:Lipid and atherosclerosis 47 47.0 3.5379759930784936E-48 GSK3B, SRC, PIK3CD, PIK3CB, PIK3R1, TNF, RELA, CASP9, IKBKB, PPP3CA, MAPK9, CASP7, MAPK8, CASP8, CASP3, AKT2, AKT1, MAPK1, IKBKG, RAC1, MAP2K7, MAPK3, MAP3K5, ABCA1, JUN, HSP90AA1, HSPA5, CHUK, HSPA4, BAD, MAPK14, NFKB1, TNFRSF1A, MAPK10, NFKBIA, IL6, PIK3CA, TRAF6, IL1B, BCL2, BAX, FAS, CYCS, CALM3, CALM2, TLR4, BCL2L…
KEGG_PATHWAY hsa04210:Apoptosis 39 39.0 4.076340714459379E-44 XIAP, PIK3CD, PIK3CB, PIK3R1, TNF, RELA, CASP9, IKBKB, MAPK9, CASP7, MAPK8, CASP8, CASP3, AKT2, CAPN2, AKT1, MAPK1, RIPK1, IKBKG, MCL1, MAPK3, MAP3K5, JUN, CHUK, BAD, CFLAR, NGF, NFKB1, TNFRSF1A, MAPK10, NFKBIA, PIK3CA, BCL2, BAX, FAS, CYCS, RAF1, BIRC3, BCL2L1 100 136 8465 24.274632352941175 9.416347050401165E-42 2.3540867626002913E-4…
KEGG_PATHWAY hsa05167:Kaposi sarcoma-associated herpesvirus infection 40 40.0 3.6196665700875045E-39 BECN1, GSK3B, SRC, PIK3CD, PIK3CB, PIK3R1, PTGS2, RELA, CASP9, IKBKB, PPP3CA, MAPK9, MAPK8, CASP8, CASP3, AKT2, AKT1, MAPK1, IKBKG, RAC1, MAP2K7, MAPK3, JUN, CHUK, MAPK14, MTOR, NFKB1, TNFRSF1A, MAPK10, NFKBIA, IL6, PIK3CA, BAX, CTNNB1, FAS, CYCS, CALM3, PIK3C3, RAF1, CALM2 100 194 8465 17.4536082…
KEGG_PATHWAY hsa04668:TNF signaling pathway 34 34.0 1.1894607428596886E-38 XIAP, PIK3CD, PIK3CB, PIK3R1, PTGS2, TNF, RELA, IKBKB, MAPK9, CASP7, MAPK8, CASP8, CASP3, AKT2, AKT1, MAPK1, RIPK1, IKBKG, MAP2K7, MAPK3, MAP3K5, JUN, CHUK, CFLAR, MAPK14, NFKB1, TNFRSF1A, MAPK10, NFKBIA, IL6, PIK3CA, IL1B, FAS, BIRC3 100 114 8465 25.24649122807018 2.7476543160058805E-36 4.579423860009801E-37 1.24893378000…
KEGG_PATHWAY hsa05170:Human immunodeficiency virus 1 infection 40 40.0 1.466280116717088E-37 PIK3CD, PIK3CB, PIK3R1, TNF, RELA, CASP9, IKBKB, PPP3CA, MAPK9, MAPK8, CASP8, CASP3, AKT2, AKT1, MAPK1, RIPK1, IKBKG, RAC1, MAP2K7, MAPK3, JUN, CHUK, BAD, MAPK14, MTOR, NFKB1, TNFRSF1A, MAPK10, NFKBIA, PIK3CA, TRAF6, BCL2, BAX, FAS, CYCS, CALM3, RAF1, CALM2, TLR4, BCL2L1 100 212 8465 15.971698113207548 3.…
KEGG_PATHWAY hsa04722:Neurotrophin signaling pathway 33 33.0 2.8102722029841374E-36 GSK3B, PIK3CD, PIK3CB, PIK3R1, FOXO3, RELA, IKBKB, MAPK9, MAPK8, AKT2, AKT1, MAPK1, RAC1, MAP2K7, MAPK3, MAP3K5, JUN, MAP3K1, BDNF, BAD, PRKCD, NGF, MAPK14, NFKB1, MAPK10, NFKBIA, PIK3CA, TRAF6, BCL2, BAX, CALM3, RAF1, CALM2 100 119 8465 23.47436974789916 6.491728788893357E-34 8.114660986116697E-35 2.2130893598500…
KEGG_PATHWAY hsa05131:Shigellosis 40 40.0 7.691408812189936E-35 BECN1, GSK3B, SRC, PIK3CD, PIK3CB, PIK3R1, FOXO3, TNF, RELA, IKBKB, MAPK9, MAPK8, AKT2, CAPN2, AKT1, MAPK1, RIPK1, IKBKG, RAC1, MAPK3, JUN, CHUK, PRKCD, MAPK14, MTOR, NFKB1, TNFRSF1A, MAPK10, NFKBIA, PIK3CA, TRAF6, IL1B, BCL2, BAX, CYCS, PIK3C3, VDAC1, SQSTM1, TLR4, BCL2L1 100 247 8465 13.708502024291498 1.7767154356158752E-32 1.9741…
KEGG_PATHWAY hsa05161:Hepatitis B 35 35.0 1.3903542834319161E-34 SRC, PIK3CD, PIK3CB, PIK3R1, TNF, RELA, CASP9, IKBKB, MAPK9, MAPK8, CASP8, CASP3, AKT2, AKT1, MAPK1, IKBKG, MAP2K7, MAPK3, JUN, MAP3K1, CHUK, BAD, MAPK14, NFKB1, MAPK10, NFKBIA, IL6, PIK3CA, TRAF6, BCL2, BAX, FAS, CYCS, RAF1, TLR4 100 162 8465 18.28858024691358 3.2117183947277263E-32 3.211718394727726E-33 8.75923198562107E-34

## Sheet: RWRHE_E
Category Term Count % PValue Genes List Total Pop Hits Pop Total Fold Enrichment Bonferroni Benjamini FDR
GOTERM_BP_DIRECT GO:0010628~positive regulation of gene expression 28 28.000000000000004 2.6815298397943362E-20 APP, GSK3B, PIK3CD, PIK3CB, HIF1A, TNF, RELA, INS, PPP3CA, MAPK9, MAPK8, MYC, AKT1, MAPK1, MAPK3, NOS3, CAV1, STAT3, NGF, MAPK14, MTOR, VEGFA, IL1A, IL6, IL1B, CTNNB1, TP53, TLR4 100 512 19414 10.617031250000002 6.13534027344944E-17 5.0460471872795996E-17 4.3623607239681156E-17
GOTERM_BP_DIRECT GO:0043066~negative regulation of apoptotic process 28 28.000000000000004 4.4108804084611886E-20 BECN1, GSK3B, SRC, PTEN, PIK3R1, TNF, RELA, EGFR, IKBKB, MAPK8, MYC, CASP3, AKT2, AKT1, MCL1, HSPA5, ANXA5, SIRT1, MTOR, NFKB1, VEGFA, IL6, CTNNB1, FAS, VDAC1, RAF1, TP53, BCL2L1 100 522 19414 10.413639846743296 1.0092094374559199E-16 5.0460471872795996E-17 4.3623607239681156E-17
GOTERM_BP_DIRECT GO:0043065~positive regulation of apoptotic process 23 23.0 7.926326049889456E-19 APP, JUN, SRC, BAD, FOXO3, PTGS2, SIRT1, TNF, CASP9, CASP7, IL6, GRIN2A, MAPK8, CASP8, APC, CASP3, FAS, CTNNB1, CALM3, TP53, MCL1, BCL2L1, MAP3K5 100 327 19414 13.655107033639146 1.8135434002147075E-15 6.045144667382358E-16 5.226090975560448E-16
GOTERM_BP_DIRECT GO:0006915~apoptotic process 27 27.0 3.5113469500782796E-17 APP, BECN1, PTEN, FOXO3, CASP9, CASP7, CASP8, CASP3, MAPK1, MAP2K7, MCL1, MAPK3, JUN, BAD, CSNK2A2, MAPK14, NFKB1, TNFRSF1A, NFKBIA, IL1A, IL1B, FAS, CYCS, VDAC1, RAF1, TP53, BCL2L1 100 616 19414 8.509383116883118 8.033961821779104E-14 2.008490455444776E-14 1.7363610668137092E-14
GOTERM_BP_DIRECT GO:0045944~positive regulation of transcription from RNA polymerase II promoter 33 33.0 4.028931293674311E-15 APP, LRP5, PIK3R1, FOXO3, HIF1A, TNF, RELA, EGFR, IKBKB, PPP3CA, MYC, AKT1, MAPK3, JUN, CHUK, STAT3, FOS, MAPK14, ESR1, SIRT1, NFKB1, GRIN1, TNFRSF1A, VEGFA, NFKBIA, IL1A, IL6, TRAF6, IL1B, CTNNB1, RAF1, TP53, TLR4 100 1222 19414 5.242733224222587 9.14468500923249E-12 1.8…
GOTERM_BP_DIRECT GO:0033138~positive regulation of peptidyl-serine phosphorylation 13 13.0 4.033109964459857E-14 APP, HSP90AA1, BDNF, CAV1, NGF, PTGS2, TNF, EGFR, VEGFA, IL6, PIK3CA, AKT1, RAF1 100 92 19414 27.432826086956524 9.22089071764276E-11 1.423358649715744E-11 1.2305084830147473E-11
GOTERM_BP_DIRECT GO:0071222~cellular response to lipopolysaccharide 16 16.0 4.354681183570896E-14 ABCA1, NOS2, SRC, MAPK14, TNF, RELA, NFKB1, IL1A, CASP7, IL6, MAPK8, IL1B, TRAF6, CAPN2, MAP2K7, TLR4 100 190 19414 16.34863157894737 9.957545898942044E-11 1.423358649715744E-11 1.2305084830147473E-11
GOTERM_BP_DIRECT GO:0045893~positive regulation of transcription, DNA-templated 25 25.0 1.5562004315622563E-13 SRC, LRP5, FOXO3, HIF1A, TNF, RELA, EGFR, ACTB, IKBKB, MYC, AKT1, APOE, MAP2K7, MAP3K5, JUN, CHUK, INSR, STAT3, FOS, ESR1, NFKB1, IL6, IL1B, CTNNB1, TP53 100 724 19414 6.703729281767956 3.561346773039986E-10 4.450733234268053E-11 3.8477055670376784E-11
GOTERM_BP_DIRECT GO:0006468~protein phosphorylation 22 22.0 2.706845628091406E-13 BECN1, GSK3B, APP, CHUK, SRC, INSR, CSNK2A2, PIK3CD, PIK3R1, MTOR, MAPK10, IKBKB, MAPK9, MAPK8, CCND1, AKT1, MAPK1, PIK3C3, RAF1, MAP2K7, MAP3K5, MAPK3 100 536 19414 7.968432835820896 6.192983903474669E-10 6.778970100053883E-11 5.860490759574554E-11
GOTERM_BP_DIRECT GO:0010629~negative regulation of gene expression 18 18.0 2.962836582191382E-13 GSK3B, APP, LRP1, NOS2, STAT3, HIF1A, ESR1, SIRT1, TNF, NFKB1, INS, VEGFA, PPP3CA, PIK3CA, MYC, AKT1, CTNNB1, APOE 100 309 19414 11.309126213592233 6.779767858233754E-10 6.778970100053883E-11 5.860490759574554E-11
GOTERM_BP_DIRECT GO:0051000~positive regulation of nitric-oxide synthase activity 9 9.0 3.4514528734041695E-13 AKT1, CALM3, PIK3CB, APOE, HIF1A, ESR1, TNF, CALM2, INS 100 25 19414 69.8904 7.897451581584392E-10 7.179021976680672E-11 6.20633980326677E-11
Category Term Count % PValue Genes List Total Pop Hits Pop Total Fold Enrichment Bonferroni Benjamini FDR
GOTERM_CC_DIRECT GO:0032991~macromolecular complex 26 26.0 1.2541744317048446E-15 APP, PIK3R1, FOXO3, PTGS2, HIF1A, TNF, EGFR, ACTB, CASP9, CASP7, CASP8, MYC, AKT2, PSMD3, AKT1, MAP3K5, HSP90AA1, HSPA5, CAV1, ESR1, SIRT1, TRAF6, CTNNB1, CALM3, CALM2, TP53 100 685 20624 7.828087591240876 4.091171845743702E-13 4.201484346211229E-13 3.2733952667496443E-13
GOTERM_CC_DIRECT GO:0005829~cytosol 64 64.0 3.044877155311638E-14 APP, GSK3B, PTEN, PIK3CD, PIK3CB, ACTB, CASP9, IKBKB, PPP3CA, CASP7, CASP8, CCND1, CASP3, PSMD2, AKT2, PSMD3, CAPN2, AKT1, MAP3K5, HSP90AA1, CHUK, CSNK2A2, ANXA5, FOS, NGF, SIRT1, IL1A, PIK3CA, TRAF6, IL1B, PIK3C3, RAF1, TP53, BECN1, SRC, PIK3R1, FOXO3, HIF1A, RELA, MAPK9, MAPK8, PSMB5, MAPK1, MAP2K7, NDUFV1, MCL1, MAPK3, NOS2, HSP…
GOTERM_CC_DIRECT GO:0005739~mitochondrion 33 33.0 1.0204768781754102E-13 APP, BECN1, GSK3B, SRC, FOXO3, CASP9, PPP3CA, MAPK9, MAPK8, CASP8, ATP5F1B, MYC, AKT1, MAPK1, NDUFV1, MCL1, MAPK3, HSP90AA1, HSPA5, HSPA4, BDNF, BAD, MAPK14, SIRT1, NFKB1, TNFRSF1A, MAPK10, NOX4, CYCS, VDAC1, RAF1, TP53, BCL2L1 100 1458 20624 4.66798353909465 3.417988114762238E-11 1.1395325139625415E-11 8.878148840126068E-12
GOTERM_CC_DIRECT GO:0005737~cytoplasm 62 62.0 1.4036727512729055E-12 APP, GSK3B, PTEN, PIK3CD, PIK3CB, ACTB, CASP9, IKBKB, PPP3CA, CASP7, CASP8, CCND1, CASP3, TUBB1, CAPN2, AKT1, MAP3K5, HSP90AA1, CHUK, ANXA5, SIRT1, PIK3CA, TRAF6, PIK3C3, RAF1, TLR4, TP53, BECN1, SRC, PIK3R1, FOXO3, PTGS2, HIF1A, EGFR, RELA, MAPK9, MAPK8, PSMB5, MAPK1, CACNA1S, APOE, MAP2K7, MCL1, MAPK3, NOS2, HSPA5, NOS3, BDNF,…
GOTERM_CC_DIRECT GO:0005886~plasma membrane 59 59.0 5.4866192842131275E-12 ACHE, APP, CHRM3, GSK3B, CHRM1, CHRM5, PTEN, PIK3CD, PIK3CB, TNF, ACTB, PPP3CA, AKT2, CAPN2, AKT1, HSP90AA1, CSNK2A2, TNFRSF1A, IL1A, PIK3CA, TRAF6, VDAC1, RAF1, TLR4, LRP1, SRC, CHRNA7, LRP5, LPL, PIK3R1, EGFR, MAPK9, GRIN2A, ATP5F1B, MAPK1, CACNA1S, APOE, MAPK3, ABCA1, JUN, NOS2, HSPA5, NOS3, INSR, CAV1, STAT3, GRIN2C, E…
GOTERM_CC_DIRECT GO:0005634~nucleus 61 61.0 8.532081025859426E-11 ACHE, APP, GSK3B, PTEN, PIK3CB, ACTB, CASP9, IKBKB, CASP7, CCND1, MYC, CASP3, PSMD2, AKT2, PSMD3, CAPN2, AKT1, HSP90AA1, CHUK, CSNK2A2, FOS, SIRT1, IL1A, TRAF6, VDAC1, RAF1, TP53, BECN1, LRP1, PIK3R1, FOXO3, HIF1A, EGFR, RELA, MAPK9, MAPK8, PSMB5, ATP5F1B, MAPK1, APOE, MAP2K7, MCL1, MAPK3, JUN, NOS2, HSPA5, HSPA4, NOS3, STAT3, MAPK…
GOTERM_CC_DIRECT GO:0045121~membrane raft 13 13.0 2.2382607038621186E-9 ABCA1, APP, SRC, CAV1, TNF, EGFR, TNFRSF1A, IKBKB, CASP8, CASP3, CAPN2, FAS, VDAC1 100 245 20624 10.94334693877551 7.498170502273638E-7 1.0711676225625853E-7 8.345514910114471E-8
GOTERM_CC_DIRECT GO:0098978~glutamatergic synapse 15 15.0 1.0198058503703531E-8 GSK3B, CHRM1, SRC, MAPK14, GRIN2C, RELA, ACTB, GRIN2D, PPP3CA, GRIN2A, GRIN3A, AKT1, CTNNB1, APOE, MAPK3 100 411 20624 7.527007299270073 3.4163437820922127E-6 4.2704369984258535E-7 3.327116586833277E-7
GOTERM_CC_DIRECT GO:0017146~NMDA selective glutamate receptor complex 5 5.0 6.178642869120071E-8 GRIN2A, GRIN3A, GRIN2C, GRIN1, GRIN2D 100 9 20624 114.57777777777778 2.0698240022376524E-5 2.2998281790613597E-6 1.7918064320448205E-6
GOTERM_CC_DIRECT GO:0005654~nucleoplasm 42 42.0 4.692202514955501E-7 GSK3B, SRC, PTEN, PIK3CB, FOXO3, HIF1A, RELA, ACTB, PPP3CA, MAPK9, CASP7, MAPK8, CASP8, PSMB5, CCND1, MYC, CASP3, PSMD2, AKT2, PSMD3, AKT1, MAPK1, MCL1, MAPK3, JUN, HSP90AA1, NOS2, CHUK, CSNK2A2, STAT3, FOS, MAPK14, ESR1, SIRT1, MTOR, NFKB1, MAPK10, NFKBIA, APC, NOX4, CTNNB1, TP53 100 4031 20624 2.14886628628132 1.57176467629249…
GOTERM_CC_DIRECT GO:0045211~postsynaptic membrane 10 10.0 4.951599940327377E-7 CHRM3, GRIN2A, CHRM1, GRIN3A, CHRNA7, CHRM5, CTNNB1, GRIN2C, GRIN1, GRIN2D 100 199 20624 10.363819095477387 1.6586488195990956E-4 1.5079872545542465E-5 1.1748796222049503E-5
Category Term Count % PValue Genes List Total Pop Hits Pop Total Fold Enrichment Bonferroni Benjamini FDR
GOTERM_MF_DIRECT GO:0019899~enzyme binding 26 26.0 7.303092571488899E-21 APP, SRC, PTEN, PTGS2, HIF1A, RELA, EGFR, PPP3CA, MAPK8, CCND1, CAPN2, AKT1, APOE, MAP2K7, JUN, HSP90AA1, HSPA5, CAV1, MAPK14, ESR1, SIRT1, NFKB1, NFKBIA, CTNNB1, RAF1, TP53 100 380 18945 12.962368421052632 3.154935990883204E-18 3.154935990883204E-18 2.526870029735159E-18
GOTERM_MF_DIRECT GO:0019901~protein kinase binding 25 25.0 1.7765540857560906E-16 BECN1, GSK3B, PTEN, FOXO3, HIF1A, RELA, ACTB, CASP9, IKBKB, CCND1, AKT1, MAP2K7, MAP3K5, BAD, CAV1, STAT3, ESR1, APC, TRAF6, CTNNB1, CALM3, VDAC1, CALM2, TP53, BCL2L1 100 522 18945 9.073275862068966 9.592326932761353E-14 3.8373568252331555E-14 3.0734385683580366E-14
GOTERM_MF_DIRECT GO:0005515~protein binding 98 98.0 4.785560523661854E-15 APP, CHRM3, CHRM1, CHRM5, TNF, ACTB, CCND1, MYC, PSMD2, AKT2, PSMD3, CAPN2, AKT1, MAP3K5, CSNK2A2, VDAC1, RAF1, TP53, CHRNA7, LPL, PIK3R1, FOXO3, HIF1A, GRIN2A, CACNA1S, APOE, MAP2K7, NDUFV1, MCL1, ABCA1, JUN, HSPA5, BDNF, HSPA4, INSR, CAV1, GRIN2C, ESR1, NFKB1, GRIN2D, NFKBIA, IL6, GRIN3A, NOX4, CYCS, CALM3, CALM2, BCL2L1,…
GOTERM_MF_DIRECT GO:0042802~identical protein binding 36 36.0 4.085485922211633E-13 APP, BECN1, PTEN, TNF, RELA, EGFR, ACTB, INS, CASP9, IKBKB, CASP8, AKT1, MAPK1, APOE, MAPK3, MAP3K5, JUN, HSP90AA1, CAV1, INSR, STAT3, FOS, ESR1, SIRT1, MTOR, NFKB1, VEGFA, NFKBIA, GRIN3A, TRAF6, FAS, VDAC1, RAF1, TP53, TLR4, BCL2L1 100 1704 18945 4.002464788732395 1.7649881556280889E-10 4.4123247959885637E-11 3.5…
GOTERM_MF_DIRECT GO:0019903~protein phosphatase binding 11 11.0 3.86361237053364E-11 HSP90AA1, MAPK8, BAD, STAT3, CTNNB1, PIK3R1, MAPK14, MAP2K7, TP53, EGFR, MAP3K5 100 90 18945 23.154999999999998 1.6690792636886442E-8 3.338161088141065E-9 2.673619760409279E-9
GOTERM_MF_DIRECT GO:0004672~protein kinase activity 17 17.0 1.153316544498744E-10 GSK3B, CHUK, SRC, CSNK2A2, MAPK14, EGFR, MTOR, MAPK10, IKBKB, MAPK9, CCND1, AKT2, AKT1, PIK3C3, RAF1, MAP2K7, MAP3K5 100 378 18945 8.520238095238097 4.9823264292037095E-8 8.274221238766719E-9 6.6270383069751966E-9
GOTERM_MF_DIRECT GO:0004707~MAP kinase activity 7 7.000000000000001 1.3407302933186814E-10 MAPK10, MAPK9, MAPK8, MAPK1, MAPK14, MAP2K7, MAPK3 100 16 18945 82.884375 5.791952351064111E-8 8.274221238766719E-9 6.6270383069751966E-9
GOTERM_MF_DIRECT GO:0030235~nitric-oxide synthase regulator activity 6 6.0 1.946133674687659E-10 HSP90AA1, AKT1, CALM3, ESR1, CALM2, EGFR 100 8 18945 142.0875 8.407295304380114E-8 1.0509121843313358E-8 8.417028143024125E-9
GOTERM_MF_DIRECT GO:0004674~protein serine/threonine kinase activity 17 17.0 2.4600701662846355E-10 GSK3B, CHUK, CSNK2A2, MAPK14, MTOR, MAPK10, IKBKB, MAPK9, MAPK8, PIK3CA, AKT2, AKT1, MAPK1, RAF1, MAP2K7, MAP3K5, MAPK3 100 398 18945 8.092085427135679 1.0627501512150417E-7 1.180833679816625E-8 9.457603083716487E-9
GOTERM_MF_DIRECT GO:0004712~protein serine/threonine/tyrosine kinase activity 17 17.0 1.0577992209025178E-9 GSK3B, SRC, INSR, CSNK2A2, MAPK14, EGFR, MTOR, IKBKB, MAPK9, MAPK8, PIK3CA, AKT2, AKT1, MAPK1, RAF1, MAP3K5, MAPK3 100 440 18945 7.3196590909090915 4.5696914230397567E-7 4.569692634298877E-8 3.6599853043227115E-8
GOTERM_MF_DIRECT GO:0005524~ATP binding 29 28.999999999999996 3.0648226007416387E-9 GSK3B, SRC, PIK3CD, PIK3CB, EGFR, ACTB, IKBKB, MAPK9, MAPK8, ATP5F1B, AKT2, AKT1, MAPK1, MAP2K7, MAPK3, MAP3K5, ABCA1, HSP90AA1, HSPA5, CHUK, HSPA4, INSR, CSNK2A2, MAPK14, MTOR, MAPK10, PIK3CA, PIK3C3, RAF1 100 1543 18945 3.5606286454957874 1.3240024965277541E-6 1.203639421382171E-7 9.640260180514608E-8
Category Term Count % PValue Genes List Total Pop Hits Pop Total Fold Enrichment Bonferroni Benjamini FDR
KEGG_PATHWAY hsa05010:Alzheimer disease 68 68.0 2.7066659789625678E-68 APP, CHRM3, GSK3B, CHRM1, CHRM5, PIK3CD, PIK3CB, TNF, CASP9, IKBKB, PPP3CA, CASP7, CASP8, CASP3, PSMD2, AKT2, TUBB1, PSMD3, CAPN2, AKT1, MAP3K5, CHUK, CSNK2A2, TNFRSF1A, IL1A, PIK3CA, IL1B, PIK3C3, VDAC1, RAF1, BECN1, LRP1, CHRNA7, LRP5, NDUFB2, LPL, PIK3R1, PTGS2, RELA, INS, MAPK9, GRIN2A, MAPK8, PSMB5, ATP5F1B, MAPK1, CACNA1…
KEGG_PATHWAY hsa05417:Lipid and atherosclerosis 47 47.0 1.9331137578143615E-48 GSK3B, SRC, PIK3CD, PIK3CB, PIK3R1, TNF, RELA, CASP9, IKBKB, PPP3CA, MAPK9, CASP7, MAPK8, CASP8, CASP3, AKT2, AKT1, MAPK1, MAP2K7, MAPK3, MAP3K5, ABCA1, JUN, HSP90AA1, HSPA5, CHUK, HSPA4, NOS3, BAD, STAT3, FOS, MAPK14, NFKB1, TNFRSF1A, MAPK10, NFKBIA, IL6, PIK3CA, TRAF6, IL1B, FAS, CYCS, CALM3, CALM2, TP53, TLR4, BCL2L…
KEGG_PATHWAY hsa05022:Pathways of neurodegeneration - multiple diseases 59 59.0 6.523427125701649E-48 APP, CHRM3, GSK3B, CHRM1, CHRM5, TNF, CASP9, PPP3CA, CASP7, CASP8, CASP3, PSMD2, TUBB1, PSMD3, CAPN2, MAP3K5, CSNK2A2, TNFRSF1A, IL1A, IL1B, PIK3C3, VDAC1, RAF1, BECN1, CHRNA7, LRP5, NDUFB2, PTGS2, RELA, MAPK9, GRIN2A, MAPK8, PSMB5, ATP5F1B, MAPK1, CACNA1S, MAP2K7, NDUFV1, MAPK3, NOS2, HSPA5, BAD…
KEGG_PATHWAY hsa05167:Kaposi sarcoma-associated herpesvirus infection 44 44.0 1.0049620519368097E-45 BECN1, GSK3B, SRC, PIK3CD, PIK3CB, PIK3R1, PTGS2, HIF1A, RELA, CASP9, IKBKB, PPP3CA, MAPK9, MAPK8, CASP8, CCND1, MYC, CASP3, AKT2, AKT1, MAPK1, MAP2K7, MAPK3, JUN, CHUK, STAT3, FOS, MAPK14, MTOR, NFKB1, TNFRSF1A, VEGFA, MAPK10, NFKBIA, IL6, PIK3CA, CTNNB1, FAS, CYCS, CALM3, PIK3C3, RAF1, CALM2, TP…
KEGG_PATHWAY hsa04210:Apoptosis 35 35.0 1.3524953178055511E-37 PIK3CD, PIK3CB, PIK3R1, TNF, RELA, ACTB, CASP9, IKBKB, MAPK9, CASP7, MAPK8, CASP8, CASP3, AKT2, CAPN2, AKT1, MAPK1, MCL1, MAPK3, MAP3K5, JUN, CHUK, BAD, FOS, NGF, NFKB1, TNFRSF1A, MAPK10, NFKBIA, PIK3CA, FAS, CYCS, RAF1, TP53, BCL2L1 99 136 8465 22.004976232917407 3.0836893245966566E-35 6.167378649193313E-36 1.4606949432299953E-36
KEGG_PATHWAY hsa05161:Hepatitis B 35 35.0 9.270409260855876E-35 SRC, PIK3CD, PIK3CB, PIK3R1, TNF, RELA, CASP9, IKBKB, MAPK9, MAPK8, CASP8, MYC, CASP3, AKT2, AKT1, MAPK1, MAP2K7, MAPK3, JUN, CHUK, BAD, STAT3, FOS, MAPK14, NFKB1, MAPK10, NFKBIA, IL6, PIK3CA, TRAF6, FAS, CYCS, RAF1, TP53, TLR4 99 162 8465 18.47331338072079 2.1136533114751397E-32 3.522755519125233E-33 8.343368334770288E-34
KEGG_PATHWAY hsa05162:Measles 33 33.0 4.859626275120272E-34 GSK3B, PIK3CD, PIK3CB, PIK3R1, RELA, CASP9, IKBKB, MAPK9, MAPK8, CASP8, CCND1, CASP3, AKT2, AKT1, JUN, CHUK, BAD, CSNK2A2, STAT3, FOS, NFKB1, MAPK10, NFKBIA, IL1A, IL6, PIK3CA, TRAF6, IL1B, FAS, CYCS, TP53, TLR4, BCL2L1 99 139 8465 20.29976019184652 1.107994790727422E-31 1.5828497010391744E-32 3.748854555092782E-33
KEGG_PATHWAY hsa05163:Human cytomegalovirus infection 38 38.0 8.162534207803676E-34 GSK3B, SRC, PIK3CD, PIK3CB, PIK3R1, PTGS2, TNF, RELA, EGFR, CASP9, IKBKB, PPP3CA, CASP8, CCND1, MYC, CASP3, AKT2, AKT1, MAPK1, MAPK3, CHUK, STAT3, MAPK14, MTOR, NFKB1, TNFRSF1A, VEGFA, NFKBIA, IL6, PIK3CA, IL1B, CTNNB1, FAS, CYCS, CALM3, RAF1, CALM2, TP53 99 225 8465 14.440852974186306 1.861057799379238E-31 2.3263…
KEGG_PATHWAY hsa05418:Fluid shear stress and atherosclerosis 32 32.0 1.775147066100424E-32 SRC, PIK3CD, PIK3CB, PIK3R1, TNF, RELA, ACTB, IKBKB, MAPK9, MAPK8, AKT2, AKT1, MAP2K7, MAP3K5, JUN, HSP90AA1, CHUK, NOS3, CAV1, FOS, MAPK14, NFKB1, TNFRSF1A, VEGFA, MAPK10, IL1A, PIK3CA, IL1B, CTNNB1, CALM3, CALM2, TP53 99 139 8465 19.684615943608748 4.047335310708967E-30 4.497039234121074E-31 1.06508823966…
KEGG_PATHWAY hsa04668:TNF signaling pathway 30 30.0 3.67391289925927E-32 PIK3CD, PIK3CB, PIK3R1, PTGS2, TNF, RELA, IKBKB, MAPK9, CASP7, MAPK8, CASP8, CASP3, AKT2, AKT1, MAPK1, MAP2K7, MAPK3, MAP3K5, JUN, CHUK, FOS, MAPK14, NFKB1, TNFRSF1A, MAPK10, NFKBIA, IL6, PIK3CA, IL1B, FAS 99 114 8465 22.501329080276452 8.376521410311136E-30 8.376521410311136E-31 1.983912965600006E-31
