# Supplementary material for: Traditional Chinese Medicine studies for Alzheimer’s disease via network pharmacology based on entropy and random walk
Source: PLoS One. 2023 Nov 29;18(11):e0294772. doi: 10.1371/journal.pone.0294772 (PMC10686466; doi:10.1371/journal.pone.0294772)
Supplement: S12 Table — (XLSX) [file pone.0294772.s012.xlsx]

## Sheet: the panel of proteins
category	panel of proteins
ACHE	1ACJ
	1eea
	1vot
	4bdt
BCHE	6ZWI
	6QAA
	1P0I
CHAT	2FY2
	7AMD
	2FY3
CHRM/CHRN	3uon
	4mqs
	4mqt
	2csa
	4daj
	1y5p
	2lly
	4hqp
	2maw
	4uy2
	2ksr
	2asg
	2df9
BACE1	7MYI
	6UWP
	6EQM
ADAM	6BE6
	2AO7
	2DDF
	3L0V
	3EWJ
γ–secretase	2KR6
	4HYC
	4Y6K
LilrB2/EphB2/PrPC	2dyp_d
	4lla
	1b4f
	1nuk
	3zfm
	4e1i
	4n9o
MM-2/MM-9/NEP/IDE/ECE/ACE	1ck7
	1eak
	1l6j
	4h1q
	1r1h
	1r1i
	1r1j
	2g47
	2g48
	2g49
	2pxx
	3dwb
	1o86
	1o8a
	3nxq
APOE	1NFO
	1le2
	1NFN
	1BZ4
	1OR3
	1B68
	6NCN
	6NCO
PP2A	2npp
	2nyl
	2nym
CDK5/MARK/GSK3β	4AU8
	3O0G
	7VDP
	3OSE
	6C9D
	2HAK
	1gng
	1h8f
	1i09
